# Supplementary material for: An immunotherapy response prediction model derived from proliferative CD4+ T cells and antigen-presenting monocytes in ccRCC
Source: Front Immunol. 2022 Aug 25;13:972227. doi: 10.3389/fimmu.2022.972227 (PMC9452905; doi:10.3389/fimmu.2022.972227)
Supplement: Supplementary file 3 [file DataSheet_3.zip]

Archive with 6 entries (6 files):
- Extended Data/Extended data 1. scCODE results (DE gene-lists) of responders and non-responders in 13 cell-types.xlsx
- Extended Data/Extended data 2. Enriched GOBP, Hallmark, KEGG, and Reactome gene sets of 26 DE gene-lists and their ROC p-values..xlsx
- Extended Data/Extended data 3. GSEA results of Bi's monocytes, Au's CD4Ts and Tregs.xlsx
- Extended Data/Extended data 4. Details of MKI67+CD4T.Sig, MKI67+Treg.Sig and Mono_C0.Sig.xlsx
- Extended Data/Extended data 5. Top10 GOBP gene sets of Bi's Monocytes, Au's CD4Ts and Tregs enriched by cluster specific marker-genes.xlsx
- Extended Data/Extended data 6. Gene combination with maximal AUC for each cycle (different gene-number combinations). Related to Fig. 5a, Fig. S9.xlsx
