# Supplementary material for: An immunotherapy response prediction model derived from proliferative CD4+ T cells and antigen-presenting monocytes in ccRCC
Source: Front Immunol. 2022 Aug 25;13:972227. doi: 10.3389/fimmu.2022.972227 (PMC9452905; doi:10.3389/fimmu.2022.972227)
Supplement: Supplementary file 3 [file DataSheet_3.zip › Extended Data/Extended data 1. scCODE results (DE gene-lists) of responders and non-responders in 13 cell-types.xlsx]

## Sheet: Bi's B Cells
Extended data 1. scCODE results (DE gene-lists) of responders and non-responders in 13 cell-types.
Annotation: Genes with LogFC > 0 are significantly highly expressed in responders and conversely significantly highly expressed in non-responders.
Gene_name	Detected_times	logFC	P_adjust
NKG7	5	3.23137	0.00366539827890392
IL32	5	2.79115	0.00811287994447291
CCL5	4	2.27372	0.0238945712870872
CD3D	4	2.2514	0.000475012016717531
C1QB	5	2.04174	0.000446244748151348
C1QA	5	1.89053	0.00370951412626684
IER5	4	1.59263	0.00027163671617599
APOE	5	1.46622	0.000103595177720571
RARRES3	4	1.41607	0.00104036250452576
FCER1G	2	1.3413	0.00226058249038446
LY6E	5	1.31993	0.000103474092163245
APOBEC3G	4	1.29823	0.000229571703535783
LINC00926	4	1.28828	0.000265884950612427
CCL4	4	1.15112	0.00359654418548559
PIN4	2	1.08802	0.0161750132812383
BIRC3	5	1.08673	0.000493058138849204
DBNL	2	1.03777	0.00262130974053503
ALOX5AP	2	1.00632	0.0118718007035251
RPS26	5	1.0043	1.07007668405818e-06
PSMB9	5	0.983111	0.0160544176841283
RPL18AP3	2	0.93944	0.00435036107864161
TXNIP	5	0.849511	1.53519364842625e-05
HLA-DQA1	5	0.803337	0.000192270494498116
CST3	4	0.672201	0.000706330577611988
UCP2	4	0.65174	0.0118117459141251
HLA-DRB5	3	0.634416	0.0139980409640828
IGHM	3	0.619259	0.000706330577611988
TMSB10	5	0.581106	0.000994761093711835
LIMD2	4	0.57897	0.00531855885014217
HLA-DRB1	5	0.575142	0.000844890721140383
ARHGDIB	5	0.551356	0.000488839714665816
TMSB4X	5	0.474616	0.000599906266043172
RPS2	5	0.328521	0.00158880353358692
HINT1	4	0.326219	0.000735011232214281
COX4I1	4	0.308495	0.000438204157707581
HLA-DRA	4	0.292479	0.000123897317986236
RPS24	4	0.12754	0.00777233830661749
HLA-DQA2	5	-Inf	1.60468031076361e-10
CCL18	4	-Inf	0.000138065263317255
CDK5RAP3	4	-Inf	0.00196782018328114
H19	4	-Inf	0.00034785432662391
HIST1H2BG	4	-Inf	0.000938918331415215
IGFBP3	4	-Inf	0.0011568021509322
IGLV1-40	4	-Inf	0.000129886947498141
IGLV1-47	4	-Inf	0.000132173623703925
IGLV2-14	4	-Inf	0.000260198521870875
IGLV3-19	4	-Inf	0.000192423352985831
OR11G2	4	-Inf	0.00038564243306958
SLC17A9	4	-Inf	0.000265884950612427
SPARC	4	-Inf	0.00180953453377776
RPS19	4	-0.00795284	0.000532754349997191
RPL10A	3	-0.0333697	0.0211965776758396
RPL18A	4	-0.0511993	0.0022847693776098
MT-CO3	4	-0.491344	0.000154695536447872
JCHAIN	3	-0.526521	0.0251738309970497
TMBIM6	3	-0.622362	0.0214730402764322
IGKC	3	-0.659202	1.569783727548e-07
SEC11C	3	-0.705352	0.0222396412172879
MT-ND4	5	-0.731912	0.0353982417780886
MT-CO2	4	-0.749226	0.000113853451814351
CD27	2	-0.752129	0.0284383589452635
HSP90AB1	2	-0.752548	0.0342483410298525
KLF6	3	-0.760543	0.0066787759814592
SSR2	2	-0.761203	0.0214612259657149
FUS	2	-0.768109	0.0180122252508923
GPR183	2	-0.780215	0.0233418035670013
ADAM28	2	-0.790434	0.0142578535748973
TOMM7	3	-0.790788	0.0112717464631894
RBMX	2	-0.793892	0.02649296427744
SARAF	2	-0.797271	0.0398078014274899
COMMD6	3	-0.810701	0.00464743314481214
SPCS3	2	-0.825451	0.0355683288090685
TAGAP	2	-0.827003	0.0417511028643228
EMP3	2	-0.82804	0.013859853414222
PCBP2	2	-0.829016	0.0268413872606133
MT-CYB	5	-0.829226	0.00659598673288558
ALKBH7	2	-0.829871	0.0421705435960974
PNISR	4	-0.830336	0.000454595314672071
MT-CO1	5	-0.833012	0.00161856922003911
TCF25	2	-0.838021	0.0437228879714097
DNAJA1	2	-0.839137	0.047109789379045
SEC62	2	-0.839511	0.0331253378567159
OXA1L	2	-0.843122	0.0457782947577746
SEC11A	2	-0.851343	0.0445087961026496
TRABD	2	-0.859856	0.0312958760498567
VIM	3	-0.862493	0.0144503580492436
EIF5B	2	-0.868293	0.0244919183998561
DUSP1	2	-0.869804	0.0495548921839479
LAPTM4A	2	-0.870559	0.0472371186046363
EIF4A2	4	-0.871691	0.00308814527554266
ICAM3	2	-0.874171	0.0283548293962037
RER1	2	-0.874517	0.0444087051695875
SRGN	3	-0.882588	0.00713607794107977
SMIM26	2	-0.882718	0.0278223412243246
XBP1	3	-0.882908	0.0183704267076364
CD79A	3	-0.89084	0.00810163916224338
PABPC1	4	-0.890901	0.000128556658344384
ERGIC3	2	-0.892642	0.033136546244231
RSL1D1	2	-0.894652	0.0259007339009662
MT-RNR1	5	-0.897196	0.000318456984961347
MANF	2	-0.911984	0.0445087961026496
MT-ATP6	5	-0.917209	0.00120260300824327
MT-ND2	5	-0.917322	0.000175564945744079
SYF2	2	-0.920365	0.012602945313306
NDUFA1	2	-0.925701	0.0218596411338404
OGA	2	-0.934591	0.0455127933232861
SNHG8	4	-0.936953	0.00234575429001282
PLP2	4	-0.94634	0.00307871513594252
SEC61G	2	-0.951566	0.0481304784754086
SPCS2	2	-0.955974	0.0148568241097098
HSP90AA1	3	-0.960456	0.0349142031834583
EZR	2	-0.963552	0.0117206194459115
SSR3	2	-0.964801	0.0472371186046363
PPP1CC	2	-0.965359	0.0387381807611575
DNAJB6	2	-0.96934	0.0293205838050733
SCPEP1	2	-0.974053	0.0243991634795734
ACP1	2	-0.974785	0.0360608183130394
EMC10	2	-0.982642	0.0282801413666616
RSRP1	3	-0.984656	0.00106524781430536
PRDX2	2	-0.988674	0.0365118120044192
CYTIP	2	-0.991824	0.0209188924533245
MZB1	4	-0.992493	0.0017472096587604
C1orf43	2	-0.998462	0.0172376615139885
TENT5C	2	-1.00042	0.0484538120451584
C6orf48	2	-1.00232	0.0199793848079517
NR4A2	2	-1.00471	0.00844598592272477
RPS10	4	-1.00631	0.00288343668933339
IGLC3	4	-1.0064	1.3997086073528e-29
SRSF2	4	-1.00662	0.00122509638406889
ATP2B1	2	-1.00662	0.0305497614976272
FKBP11	3	-1.0164	0.00571384636584359
TMA7	5	-1.01809	0.000316732103052095
ERGIC2	2	-1.02369	0.0483268954089217
ATP5MPL	3	-1.02709	0.00390332520553759
POU2F2	4	-1.0274	0.00119924369914167
RAB1A	2	-1.02899	0.0463047182784179
JTB	2	-1.03077	0.0137166596298405
TMEM165	2	-1.03216	0.00714613675705034
SVIP	2	-1.03799	0.034742373452195
CD99	4	-1.04106	0.000214133466061576
PSENEN	2	-1.04476	0.0257554941652335
SELENOT	3	-1.04991	0.00301071114102564
TMED5	2	-1.05226	0.0427903787442873
RPS21	4	-1.0533	0.000399749242545563
PCF11	2	-1.05725	0.0336976731931889
ATP5MD	2	-1.0684	0.00342400006902795
SEL1L3	2	-1.07374	0.0133129331609477
OSTC	2	-1.07522	0.0430659128509101
RPS27	4	-1.07857	0.00362058135014864
SNHG5	4	-1.07952	0.000675371349815109
SRSF8	2	-1.08003	0.0144134353312676
P4HB	2	-1.08413	0.0159891765851561
HAX1	2	-1.08462	0.00850323525940363
SSR1	2	-1.08801	0.0275402598624751
OST4	3	-1.09366	0.00778851422966574
PLD3	2	-1.09543	0.0367802908840471
PRKCSH	3	-1.10049	0.0034923438841746
SCYL1	2	-1.10134	0.0408724550107696
TMEM14C	2	-1.10178	0.0366142962807854
RPL38	5	-1.104	0.000717002318134663
GGA2	2	-1.10616	0.0283548293962037
TOR3A	2	-1.10616	0.0315108478294533
LMAN1	2	-1.11201	0.0455127933232861
RPS27AP16	2	-1.11216	0.00478041371873571
FCRL5	2	-1.11277	0.00938055505637761
CORO1B	2	-1.11354	0.0101075535378931
RPS28	5	-1.11379	0.000433910144331179
ARMCX3	2	-1.11415	0.0355628235632031
SPAG4	2	-1.11657	0.0204460793447855
NAA10	2	-1.1168	0.0404964656019484
ALKBH5	2	-1.11813	0.024630376609696
SEC61A1	2	-1.12023	0.0341676639258519
ARID5B	3	-1.1221	0.00342400006902795
ZBTB38	2	-1.12323	0.0401178306257973
MT-ND1	5	-1.12412	1.44180911754756e-12
ALG5	2	-1.12527	0.0340494063538776
SNHG16	2	-1.12606	0.0145149256441109
FXR1	2	-1.12662	0.0488373079157058
SMDT1	4	-1.12675	0.000399805570572037
TEX264	2	-1.13263	0.0315072714041716
ILF2	2	-1.13394	0.0231163102443293
RRBP1	2	-1.13621	0.0416613092585738
GMPPB	2	-1.13787	0.0448802837942768
CTDNEP1	2	-1.13943	0.0434912248284354
PDIA6	2	-1.14071	0.00564042351291254
TMED9	2	-1.14225	0.00947220826948239
SON	4	-1.14385	0.00429402024320667
ROMO1	2	-1.14412	0.00810163916224338
RGS1	2	-1.14623	0.00593951742918027
POLR2I	2	-1.14628	0.0092231423778114
UQCR11	4	-1.14793	0.000622919872356164
MGAT1	2	-1.14798	0.0430306593999593
MT-ND5	5	-1.15346	0.00213216674603712
GABPB1-AS1	2	-1.15346	0.0303790484043996
NASP	2	-1.1667	0.0360608183130394
YIPF3	2	-1.16889	0.0172376615139885
SEL1L	2	-1.17368	0.0370762530794882
CDK2AP2	2	-1.17502	0.0365118120044192
NACA4P	2	-1.17655	0.0416613092585738
COX17	2	-1.17789	0.00478041371873571
VCP	2	-1.17831	0.00941718948892284
MYL6B	2	-1.17981	0.0478196128853728
RPL22	5	-1.18648	0.000108180638250395
TMEM59	3	-1.18649	0.00983927308265222
SRSF7	4	-1.18758	0.000176653455750845
TMEM167A	2	-1.18921	0.0273002195168796
NDUFA13	4	-1.19022	0.000242268510874906
TMEM256	3	-1.19257	0.00328570492379382
RPL37A	5	-1.19346	0.000647761724386059
CD44	3	-1.19695	0.00147976026744426
STRAP	2	-1.19927	0.0272206868389163
DANCR	3	-1.20152	0.00364676251200544
RPS6KB2	2	-1.20248	0.0195248018508455
CYC1	2	-1.20273	0.00598070104645877
CLPTM1L	2	-1.20427	0.0470481897450228
PTPN2	2	-1.20619	0.0145149256441109
CUTA	5	-1.20812	0.00095973375070064
PIGT	2	-1.21273	0.013744738872419
SSR4	5	-1.21301	0.00258747298626754
NDUFB6	2	-1.21422	0.0237103155871347
TLE4	2	-1.21422	0.0176895604471313
AMD1	2	-1.22163	0.0146377256458601
DDX3X	2	-1.22163	0.00884568774790222
NR4A1	2	-1.22334	0.0296273742614655
SQSTM1	2	-1.22348	0.00528823413888869
TMEM258	3	-1.2241	0.0224214209589841
CISD2	2	-1.23111	0.0205156679380717
RAB4A	2	-1.23111	0.0374874823997887
GYPC	3	-1.23537	0.00101909943770779
NAA38	2	-1.23636	0.0066787759814592
RESF1	2	-1.23636	0.0309306718247855
HNRNPA1P48	2	-1.2374	0.0194775407425181
ST6GALNAC4	2	-1.2374	0.0114444270368482
SLC39A7	2	-1.23879	0.0342761478818201
GMPR2	2	-1.24366	0.0430659128509101
IER3IP1	2	-1.24366	0.010013084198662
METTL9	2	-1.24623	0.00884568774790222
IFNGR2	2	-1.24803	0.00820348708234878
GANAB	2	-1.25093	0.0454632753698215
DNAJB1	3	-1.2512	0.0215214664963104
UQCRQ	4	-1.25396	0.00173126464827247
BAG1	2	-1.25672	0.00984970017857612
POLE4	2	-1.25816	0.0277695095745385
YPEL5	2	-1.25816	0.00615586259199534
UQCRC1	2	-1.25996	0.020188493897892
GORASP2	2	-1.26038	0.0172376615139885
MT-RNR2	5	-1.26084	1.16371862780357e-10
SND1	2	-1.26104	0.0092993556126598
DDRGK1	2	-1.26228	0.0303790484043996
MRPS15	2	-1.26296	0.0212460840828217
ARFIP2	2	-1.26536	0.0404964656019484
LAMP2	2	-1.26701	0.0341676639258519
STARD7	2	-1.27073	0.0148797555663262
HNRNPH3	2	-1.27251	0.0305497614976272
IFT20	2	-1.27251	0.0195958768825114
NOP58	2	-1.27455	0.031002999331556
AC008038.1	2	-1.27608	0.00317650850483271
ARPP19	2	-1.28065	0.0158985998348861
IGHV3-23	2	-1.28065	0.0361446690620366
POLD4	2	-1.28201	0.00480238857554683
RHEB	2	-1.28673	0.0140140725806068
TSPAN3	2	-1.29144	0.00533024803408617
MGAT2	2	-1.29202	0.0368928285857064
BCL11A	2	-1.29519	0.0260231165670361
RWDD1	2	-1.29613	0.00206581554425423
RHOB	3	-1.29649	0.00810163916224338
TMUB2	2	-1.2973	0.0453711137374987
ADIPOR1	2	-1.29826	0.006644680674399
AKAP17A	2	-1.3036	0.0409633357734241
POLR2L	3	-1.3043	0.000450165949412043
AKAP9	4	-1.30506	0.000206237902162785
EIF1AX	2	-1.30779	0.00365014896320562
CRIP1	2	-1.31011	0.00747800087497466
AGA	2	-1.31077	0.0199793848079517
TCEA1	4	-1.31109	0.000531376754914335
SLAMF7	2	-1.31127	0.0243991634795734
METAP2	2	-1.31821	0.00848733920008191
MRPL42	2	-1.31821	0.0490084530070496
PREB	2	-1.31821	0.0366649931194202
HSPH1	2	-1.31969	0.0180599071781914
MIF	3	-1.32649	0.00197848858964825
CEP57	2	-1.32855	0.0483033719713084
MIAT	2	-1.32855	0.0141667192837127
MKNK2	2	-1.32855	0.0340922399313051
SLIRP	2	-1.33198	0.00307871513594252
MTHFD2	2	-1.33369	0.0325046493803312
ELP5	2	-1.33443	0.0159891765851561
ZFAND5	2	-1.33443	0.0134467300046022
LY9	2	-1.3354	0.00209399118005309
PIM2	5	-1.33633	0.00220959922652241
GPR108	2	-1.33677	0.0282801413666616
JUNB	5	-1.3374	0.000201680091052812
TFG	2	-1.33768	0.0160507706352599
IFRD1	2	-1.34392	0.0054711797166947
NUCB2	2	-1.34727	0.00315848212432429
DDIT3	2	-1.34901	0.00908558339602347
INSIG2	2	-1.35191	0.028028809193375
TMUB1	2	-1.35408	0.00572123885447046
AC011462.1	2	-1.35577	0.00495419985945713
AMZ2	2	-1.35914	0.0443413997297069
CCT6A	2	-1.36115	0.023542649468983
EIF2S2	3	-1.36301	0.000531376754914335
ARSA	2	-1.36301	0.00713607794107977
SLC2A3	4	-1.36473	0.0120082918586994
CPNE5	2	-1.36919	0.00166999060386035
TMED10	2	-1.37525	0.00447959046195745
MORF4L2	2	-1.37718	0.0106897683687828
NCOA3	2	-1.37718	0.0176959010802654
MEF2C	4	-1.37994	0.000493137164838925
CANX	2	-1.38249	0.00322162935038403
TMEM208	4	-1.38597	0.00122509638406889
AC004687.1	4	-1.38626	0.000636859463697375
IDS	4	-1.38662	0.0122919019188811
SBDS	4	-1.38909	0.000617845021477972
TSG101	2	-1.38909	0.026824272956027
ERLEC1	3	-1.3915	0.00379361466623885
PPP1R15A	5	-1.40074	0.00147454928783531
BLNK	4	-1.40271	0.000128666563009866
TRA2B	3	-1.40872	0.000196962903704103
TPD52	4	-1.4138	0.000266147596074703
PBXIP1	2	-1.4165	0.0199793848079517
NR3C1	2	-1.41843	0.0296273742614655
TMX4	2	-1.41843	0.0285727402269764
DERL3	3	-1.42015	0.00125119942738076
SRPRA	2	-1.42037	0.00301071114102564
RPLP0P2	2	-1.42423	0.0183704267076364
MCEE	2	-1.42808	0.0427084744876935
OGFOD3	2	-1.42808	0.0409133490253866
UFM1	2	-1.42937	0.00327191318285892
JUND	3	-1.43528	0.00010867143632063
CRBN	2	-1.43767	0.0260231165670361
SRP19	2	-1.43958	0.00556667846565446
KTN1	4	-1.44719	0.0151628168047148
UPF3B	2	-1.44719	0.0172376615139885
DDX21	2	-1.45193	0.00137714381755468
HIST1H2BD	2	-1.45351	0.0406371181823836
FAM30A	2	-1.45477	0.019256501398466
GAS6	2	-1.45477	0.0065302623050009
MCRIP2	2	-1.45477	0.0282801413666616
TUFM	4	-1.45979	0.00681917423629288
NRBP1	2	-1.46337	0.00315848212432429
TMEM39A	2	-1.47539	0.033672849635443
ENTPD1	2	-1.47793	0.00104408203123531
CDK4	2	-1.47849	0.00461968943857022
MALAT1	5	-1.47996	1.31241361743849e-11
FUCA2	2	-1.48055	0.0200391166627223
LINC-PINT	4	-1.48261	0.0209402391339296
HTRA2	2	-1.48467	0.0189317366001962
NECAP1	2	-1.48467	0.0172376615139885
EDEM1	2	-1.49205	0.0263607322533463
DNAJC1	2	-1.50044	0.00332589770418295
SDF4	3	-1.50445	0.000678062745709087
RAD9A	2	-1.50565	0.00308814527554266
BTG2	4	-1.50638	0.000642489741296893
DPM3	3	-1.50725	0.00125930984583374
TXNDC15	3	-1.51145	0.00100216307250112
TOX4	2	-1.51215	0.0202424793697207
PET100	4	-1.51333	0.00470569834285728
SAT2	4	-1.51862	0.000136506151519515
CEBPZ	2	-1.52119	0.00889197546365751
SRP54	2	-1.52719	0.00556667846565446
ARPC1A	2	-1.52839	0.0136513022871332
YTHDF2	2	-1.52839	0.00556667846565446
CAPNS1	2	-1.53018	0.0186406155003713
FNDC3A	2	-1.53657	0.00879824527224164
MSL3	2	-1.53912	0.0272206868389163
AL121944.1	2	-1.54208	0.00342400006902795
HSF1	2	-1.54267	0.00444182340388681
HIF1A	2	-1.54799	0.00980434892515059
DPP7	4	-1.55178	0.000125793590901687
SNRPN	4	-1.55682	0.00409868223561751
CNPPD1	2	-1.55682	0.0141631507336969
LAGE3	2	-1.55682	0.00308814527554266
HERPUD1	5	-1.56336	0.000678062745709087
OSBPL9	2	-1.56559	0.0170615185334467
SELENOK	4	-1.57153	0.00163523525190673
BID	2	-1.57431	0.0111460448296269
NMRK1	2	-1.57679	0.00452402037311766
HIST1H2AC	2	-1.58218	0.0103244195580368
COMTD1	2	-1.58297	0.0161449956245155
UQCC3	2	-1.59158	0.0116475218930087
ATP5ME	5	-1.59244	0.000550356747863045
PDK1	2	-1.60015	0.0218596411338404
TRIB1	2	-1.60185	0.0161469816622515
AK2	2	-1.60866	0.00573628369346321
CD320	2	-1.61205	0.00509108163020307
GGCX	2	-1.61205	0.00713607794107977
KCNK6	2	-1.6143	0.00850323525940363
LPIN1	4	-1.61635	0.0152694574690872
HYI	2	-1.61712	0.0217383844806052
ST6GAL1	3	-1.62367	0.000117688312864259
CDKN1B	3	-1.62553	0.000444311716791972
GNAI3	2	-1.62553	0.0162833878273452
PDCD10	2	-1.62553	0.0106658752826455
RDX	2	-1.62553	0.0023131400104206
SELENOM	5	-1.63082	0.00407380045519948
LMNA	2	-1.63223	0.00678813806644264
FNDC3B	2	-1.63389	0.0138915646969628
PTPMT1	2	-1.63389	0.00833785604886903
SAR1B	2	-1.63389	0.00174010366399375
CD55	4	-1.63465	0.00738080435582595
IGHA1	5	-1.63699	0.00435036107864161
KRTCAP2	4	-1.64405	0.000100246948205122
RPL17	5	-1.65924	1.02407030410401e-05
ATF4	5	-1.66571	0.00226058249038446
TSC22D3	5	-1.67169	2.1554840157774e-09
NDUFA3	5	-1.67199	0.000267834587187339
IGHG3	5	-1.67253	0.00655673794224387
TUBB4B	2	-1.67268	0.00148252525627593
RPS17	5	-1.67285	1.49439007556315e-10
PHACTR1	2	-1.6732	0.00316479419433151
TARSL2	2	-1.68308	0.0114049853182913
CADM1	2	-1.69112	0.0114049853182913
TMED2	5	-1.69312	0.0020050032929157
USP48	2	-1.69569	0.0015228354601881
SYVN1	4	-1.69911	0.000134848377490836
AC103591.3	2	-1.70177	0.016088180935779
BCKDK	2	-1.70389	0.00342400006902795
YY1	2	-1.70389	0.00169907582241262
PABPC4	4	-1.70631	0.000787668896927537
SYTL1	3	-1.71102	0.0242018857451505
UPF2	4	-1.71934	0.0100246393906002
DNAJB9	3	-1.72021	0.00087621721964212
MLX	2	-1.72283	0.00971168939432009
SLC3A2	3	-1.72425	0.000331580073821984
FOSB	5	-1.73631	0.00113647911242658
GNL1	2	-1.74359	0.00615586259199534
LDLRAD4	2	-1.74359	0.00880549806653873
PQBP1	3	-1.74462	0.000129878185128004
LMF1	2	-1.74616	0.0161290550597708
OIP5-AS1	2	-1.74616	0.00150152140294652
RPS29	5	-1.74697	0.000326613864304094
GNL3	4	-1.7477	0.000106563507127693
PSMD9	2	-1.75385	0.0085632305872592
GLG1	2	-1.75998	0.000950672669166649
GINM1	2	-1.76405	0.00602401348191013
DDX27	2	-1.77417	0.00480601350994832
P4HTM	2	-1.77417	0.00901394964040335
ACADVL	3	-1.7924	0.000106563507127693
EIF2AK4	2	-1.8066	0.00549206304285
DNAJB11	4	-1.8113	0.0181453447553453
IGLV6-57	3	-1.81308	0.00478041371873571
WDR45	3	-1.81398	0.000417763118839109
FKBP2	4	-1.81692	0.0182021417660692
NDUFB1	4	-1.81724	0.000689336954132327
GARS	2	-1.82132	0.00439994993664928
RBBP7	2	-1.82132	0.000465246439628649
SYNGR1	2	-1.82132	0.00144496464231754
ZNF24	2	-1.82376	0.00307871513594252
METTL26	3	-1.82571	0.000227218658983375
MT-ND4L	5	-1.82799	0.0011411182630192
CREB3L2	2	-1.83226	0.000747177988973503
GGA1	2	-1.84312	0.000497528299697878
GLS	2	-1.84312	0.00504483621597504
BET1L	2	-1.85032	0.00418738061208715
RAB5A	2	-1.85271	0.00316479419433151
EIF3J	4	-1.86854	0.00835175157721083
GABARAP	4	-1.87573	0.015345545815443
ABHD3	2	-1.88109	0.00195269970160578
HSCB	2	-1.88109	0.00495419985945713
Z93930.2	2	-1.88296	0.0142578535748973
COPS9	4	-1.89329	0.00180953453377776
TM9SF2	4	-1.89623	0.0142992869695224
RPL36A	5	-1.90137	1.3768132491896e-13
TNRC6A	2	-1.90892	0.00137032034913476
TRPT1	2	-1.90892	0.00409034738789976
HIST2H2AA3	2	-1.91007	0.0051464089290558
CDKN1A	2	-1.92446	0.00884568774790222
ERN1	2	-1.94343	0.00778188123061507
NFKBIZ	2	-1.94522	0.00109460344378078
JUN	4	-1.94812	0.000114085794935337
ZFP36	5	-1.95213	0.000715729966234401
IRF2BP2	2	-1.95415	0.0016934987348021
EIF5A	4	-1.97186	0.000805934313225934
MYH9	2	-1.97186	0.000597006703417813
RTN3	3	-1.97537	0.0340386004358232
TMEM183A	2	-1.98063	0.000542291172255375
MT-ND3	5	-1.98395	1.13008495564281e-25
COQ4	2	-1.98717	0.000466146258301341
CNIH1	3	-1.99108	0.0221800076013276
CYHR1	2	-1.99801	0.000801258414978897
CHPF	3	-2.00232	0.0204334356859574
PYCR1	2	-2.01944	0.00106524781430536
AHNAK	3	-2.022	0.0358925446148862
SLC52A2	3	-2.022	0.000100568387455212
CHST2	2	-2.02369	0.00308814527554266
QPRT	2	-2.02709	0.000599121371727196
ZBTB7A	2	-2.04057	0.000446244748151348
CD151	2	-2.04893	0.000525620981360175
FOS	5	-2.06298	0.000187200664400473
SEC13	4	-2.07374	0.0118117459141251
SLC44A1	2	-2.07374	0.00147284005121957
ZSCAN16-AS1	2	-2.08191	0.000277553551773857
HSPB1	4	-2.09318	0.00399709865297717
RPL37P6	3	-2.15346	0.040626444061919
MIR29B2CHG	4	-2.16274	0.0234030282890359
EHMT1	3	-2.18416	0.0417859092178648
DPM1	2	-2.18416	0.000152279891494919
SNHG9	4	-2.18957	0.00153920605135509
RUNX3	3	-2.19173	0.0488480049006365
DSTN	3	-2.20489	0.00540784387809902
HNRNPUL1	4	-2.20676	0.00491978455291269
AC020916.1	5	-2.21396	1.5330018425507e-07
NDUFA7	2	-2.21422	8.7364765808051e-05
MT-ND6	4	-2.21719	0.00622842776759481
IGHGP	2	-2.21857	0.00100304709042283
SRPRB	3	-2.22796	0.00798979827841226
IGHG1	5	-2.25206	0.00163962192423589
PWWP3A	2	-2.25455	0.000277883672719383
HSD17B11	4	-2.25996	0.00926025166855217
PIGH	2	-2.27608	0.00025924175722661
NEAT1	5	-2.27822	0.000201680091052812
PDXDC1	4	-2.27964	0.0303929692657018
ITFG1	3	-2.27964	0.0470936806211253
CCDC90B	2	-2.28673	0.000157682917618533
RAB30	2	-2.3008	0.000316732103052095
RAF1	2	-2.32855	0.000109433008214535
RNF145	4	-2.33677	0.00131317485512067
LARP1B	3	-2.34901	0.0439248628917649
SOCS3	4	-2.35115	0.00148697838647466
IGHG2	5	-2.37698	0.00181075792585406
NMT1	4	-2.38909	0.00304530771951345
SLC38A2	4	-2.39697	0.00427988353924762
SLC38A5	3	-2.42166	0.040714294428536
DEPP1	2	-2.4623	0.00497217806141228
MT-ATP8	3	-2.46605	0.0460070609033103
TIMP1	4	-2.46792	0.00288343668933339
SCFD1	4	-2.47228	0.0131665484439777
AL513365.1	4	-2.47937	0.000318456984961347
SLC1A5	3	-2.48004	0.0204390329997606
IER2	5	-2.49291	4.26191631488864e-06
PAX5	4	-2.50912	0.00875644919894369
BRSK1	4	-2.5257	0.0216070123474375
LETMD1	3	-2.59158	0.0229384856469111
IER3	2	-2.59158	0.000128666563009866
FLOT1	4	-2.5973	0.00826613085195367
DOK3	3	-2.61712	0.0378784764978062
TIMM10	4	-2.61993	0.00378943252463182
ATF3	2	-2.62972	0.000242268510874906
GRK6	3	-2.6587	0.0331067273451686
HIPK2	3	-2.6587	0.0272394018304585
FTH1P10	4	-2.66687	0.000265884950612427
GALNT2	3	-2.675	0.0280243081565598
MDK	3	-2.68039	0.0259144432479791
ANKRD28	3	-2.68423	0.00531855885014217
MIDN	3	-2.72283	0.0264348617035855
GNG5	4	-2.73324	0.00409868223561751
AC109326.1	3	-2.74616	0.0348532125252897
GOLT1B	3	-2.76912	0.0221800076013276
AKIRIN1	4	-2.78423	0.00957402027283475
CSKMT	4	-2.85748	0.000689336954132327
IGLC2	5	-2.88541	1.71075709606994e-23
CPEB4	4	-2.89507	0.00622842776759481
TP53INP1	4	-2.96414	0.00266080801938709
AL031777.3	3	-3.00662	0.0214357883746758
GSTT1	4	-3.01305	0.00649212226132067
PHGDH	3	-3.02581	0.0255650023960214
PTP4A3	3	-3.03426	0.0067161059915081
AL928768.3	4	-3.07168	0.00350174980623117
IGLV3-21	4	-3.09328	0.000830999371976743
HBB	3	-3.09408	0.0181453447553453
PHF1	4	-3.10616	0.000830999371976743
GADD45A	3	-3.1359	0.0356470615513353
AC114760.2	5	-3.14178	1.05898137316716e-28
PRKD3	3	-3.17655	0.0310678740038065
TMEM107	4	-3.23818	0.00164403413529742
IGLV3-1	3	-3.24548	0.00988452453708602
PPIE	3	-3.27608	0.0204334356859574
DENND3	3	-3.30779	0.0196342026285798
U62317.4	3	-3.33882	0.0118117459141251
PNPLA2	4	-3.36919	0.00135653099810537
CRIPT	3	-3.38909	0.0196342026285798
SPOCK2	3	-3.45665	0.0137390901175977
LTC4S	3	-3.47539	0.0112424004037782
SNHG25	5	-3.56734	0.00161856922003911
ZFAND1	4	-3.63389	0.00591462206109974
KANSL1-AS1	4	-3.69112	0.00593238550237365
PAIP2B	4	-3.69512	0.00214235644546487
IGHG4	5	-3.69564	0.000184049069256735
IGKV4-1	4	-3.70706	0.000717002318134663
CARD8	4	-3.71497	0.00435036107864161
SLC16A3	4	-3.84312	0.00184046684295342
EGR1	4	-3.86933	0.000689336954132327
VEGFA	3	-3.90663	0.0105106706768481
GOSR2	4	-3.92719	0.00199587887470173
MT-TL1	4	-4.27608	0.000159657687526221
EEF1G	5	-4.31301	0.0346127424785858
BHLHE41	4	-4.39894	0.000262765427330256
RPL21P93	4	-4.59158	0.000434780605140616
MT-TV	5	-5.38166	0.0297065718145538
HSPA6	3	-5.88926	0.00474828209554677
IGLL5	5	-8.22059	0.00435181339524495

## Sheet: Bi's Cancer Cells
Extended data 1. scCODE results (DE gene-lists) of responders and non-responders in 13 cell-types
Annotation: Genes with LogFC > 0 are significantly highly expressed in responders and conversely significantly highly expressed in non-responders.
Gene_name	Detected_times	logFC	P_adjust
SAA1	5	17.3359	0
HLA-G	3	12.1192	1.05657247523321e-81
PAEP	3	11.0787	1.37106805422041e-12
IGFBP1	3	10.392	1.1509110019178e-10
SLC17A3	3	9.3064	1.88406032469709e-71
RBP5	5	9.28062	0
CXCL10	3	9.18878	1.70756816418125e-83
LINC02384	3	8.93954	2.25275901718947e-78
CXCL14	3	8.82927	7.91530005253737e-78
MT1A	3	8.62071	1.40460547980556e-28
CLEC4E	3	8.60293	2.20815138012974e-14
SLC13A1	3	8.54822	3.25340861759658e-23
CXCL11	3	8.23628	1.4380892867467e-18
FABP3	3	8.11918	5.90560850379221e-26
IDO1	3	7.99656	2.68520569242371e-70
PDLIM4	3	7.81125	1.19483508550654e-156
NPB	3	7.64357	1.61266824408008e-87
RNLS	3	7.55131	2.95312699908839e-69
CXCL9	3	7.54123	1.31049612672437e-83
C10orf99	3	7.281	0.000414735530505976
CLMP	3	7.281	1.73514822367864e-11
FUOM	3	7.24213	4.04541731964868e-73
TRPM8	3	7.14014	1.28057325677379e-06
MT1G	3	7.07713	1.06349491393237e-72
PLCB4	3	7.04785	1.49544316564053e-55
HLA-DQA1	5	6.96376	0
MT1M	3	6.86338	1.36999101160563e-36
CRABP2	3	6.82052	2.16791331141559e-06
MIOX	3	6.70136	3.1883999253838e-76
UCHL1	5	6.67625	3.29507918687507e-86
C15orf48	3	6.65175	2.29911249525551e-14
ST14	3	6.60293	1.49982106205209e-51
TMEM176A	5	6.60167	0
TMEM176B	5	6.55472	0
CD70	3	6.49673	2.58175414266984e-61
TSPAN8	3	6.47678	7.73802081752136e-08
RBP4	3	6.46944	0.000631222966079355
HLA-DRB6	5	6.46303	3.14597273140954e-80
C2	3	6.45995	2.25872672849333e-68
FN1	5	6.34212	1.9962985098166e-78
GBP4	3	6.3342	1.72195628355792e-41
CTSS	3	6.26655	3.99524389322022e-124
FHL1	3	6.24233	7.04293702820138e-57
S100A1	5	6.14796	1.37523602005677e-230
UBD	3	6.07333	1.43292369318275e-49
HMGA2	3	6.03464	1.77455598085622e-06
HLA-DRB5	5	6.01616	0
SLC9A9	3	5.96216	5.2336751018968e-56
TMEM158	3	5.88448	1.86489704776166e-08
RHEX	3	5.86968	1.14013405525671e-65
LINC02015	3	5.72173	1.12486336875125e-22
MTTP	3	5.71271	3.36246713307242e-05
SLC5A12	3	5.69451	2.39661014803149e-13
KRT19	5	5.61935	1.01572676574518e-278
PLPP2	3	5.57983	2.1303030443078e-89
BBOX1	3	5.49637	5.04463633557937e-25
HLA-DQB1	5	5.41693	0
HLA-DRB1	5	5.40355	0
HLA-DPA1	5	5.37489	0
C1S	5	5.36026	0
ACSM2A	3	5.32428	1.00211647856681e-49
GBP1	3	5.28491	1.00949581271194e-93
HMOX1	3	5.22586	5.4167856498666e-80
UCP2	3	5.20203	1.5822183918041e-40
AKR1B1	5	5.19563	1.17753926332702e-77
LAP3	5	5.18992	2.02724998476683e-81
MACROD2	3	5.17195	4.68807063170581e-58
GSTA2	3	5.1559	6.26446619426382e-11
CLIC3	3	5.13396	1.50670784658058e-16
RARRES3	5	5.08866	1.99063275676291e-91
NUPR1	5	5.0754	1.06081945885185e-86
SELENOM	5	5.06725	1.43742594367041e-87
SRGN	3	5.05255	3.74096282268935e-48
SULT1A1	3	5.03024	2.04165448362629e-53
HLA-DRA	5	5.01886	0
CD74	5	5.01405	0
NAT8	3	5.00692	2.22732450888921e-27
LINP1	3	5.00633	1.84001123913075e-39
C19orf33	5	4.97021	1.13460051170756e-73
RARRES1	3	4.9698	4.65021694084903e-42
C16orf74	3	4.96009	1.29942502103132e-39
CCL5	3	4.93853	4.35669536113836e-48
TMEM45A	3	4.93821	5.23362815590287e-43
IL32	5	4.91964	0
NDC80	3	4.91651	2.40899828210968e-13
LY6E	5	4.85523	1.62414462360673e-175
TPM2	3	4.80681	2.00879051648765e-23
HLA-F	5	4.79544	2.48360817899382e-86
APOM	3	4.75744	4.60891154250025e-29
C1QB	2	4.69477	3.43887724189459e-81
C1QA	2	4.67031	8.97478368539416e-80
MGST1	5	4.66319	0
IFI27	5	4.63411	1.37230716885116e-124
HSPA6	3	4.54231	1.84779528733263e-14
SLPI	3	4.51217	3.59145919546395e-31
WARS	3	4.51101	2.6303951796567e-43
TAP1	5	4.50474	1.81741130998328e-82
PSMB9	5	4.50421	0
CD82	3	4.47996	2.32406785051315e-44
CLDN7	3	4.47922	1.9169921920036e-25
HLA-DPB1	5	4.46397	1.28804397011695e-218
PYCARD	3	4.45997	1.09186387005956e-60
ALDH2	5	4.38531	1.233032577976e-71
GYPC	3	4.38363	1.15390278223338e-89
BST2	5	4.37066	1.30839316713528e-102
ACSM2B	3	4.35646	1.4385659049688e-65
KIF23	3	4.33782	1.21872326649617e-08
TAP2	3	4.32929	1.33337046772152e-61
TAPBPL	3	4.28855	2.11801542903454e-46
PLIN2	5	4.27865	1.45985699536916e-86
UBE2L6	5	4.27153	2.23226552166498e-136
MAL	3	4.2502	1.2032718317041e-24
TFF3	3	4.23126	1.4074888449359e-09
TCN2	5	4.21505	1.76833544251756e-51
ACOT7	3	4.17772	2.51825594855114e-45
S100A16	5	4.14762	1.17687838470822e-87
PLTP	3	4.145	1.34159251286873e-62
IRF1	3	4.12344	1.97842288651044e-59
TYMP	5	4.11679	2.45583025186702e-110
PBK	3	4.11526	2.21375203801215e-11
SLC43A3	3	4.1114	2.08066929233318e-33
HLA-B	5	4.09996	0
G0S2	3	4.09763	2.91787339605422e-48
CDCA8	3	4.06975	1.73580999502547e-09
CAPG	5	4.02108	2.40605582709094e-125
CD40	3	4.02054	1.62137867359972e-71
PANTR1	3	4.00674	4.79749964241943e-60
STAT1	5	4.00625	1.11848146056751e-71
NNMT	5	3.99315	1.61648872269109e-103
SERPINE2	3	3.98327	1.61742134470972e-21
SPC25	3	3.92321	1.75732884508907e-05
C4orf48	3	3.91519	4.07010307567391e-56
HSD3B7	5	3.88	1.14856596582161e-125
NIT2	5	3.86951	2.13342963573848e-63
LRRC61	5	3.85473	2.22908594408436e-48
FGA	3	3.85473	0.00269522097494294
ASF1B	3	3.82094	1.20077612856405e-07
SQSTM1	5	3.81914	3.64278210540643e-73
HLA-A	2	3.81869	2.01877460462017e-112
FAM162A	5	3.8163	2.95321059395075e-94
PSME2	5	3.8149	1.03575039166507e-69
ISG20	3	3.79578	1.96423263784526e-41
AC004870.2	2	3.79333	0.0246806044716485
TRIM54	3	3.7885	1.14122535323973e-16
RASSF4	5	3.78501	1.21780024489839e-67
CDK1	3	3.7714	1.07966869874239e-12
CTSZ	3	3.77086	1.40411616319902e-57
CD44	3	3.76532	1.46860081763661e-39
FXYD2	5	3.76406	2.04659399471527e-79
LDHA	5	3.73445	1.23933725314164e-222
CLDN4	3	3.72045	4.24896969379306e-50
C3	5	3.68312	1.19257218786232e-59
TPM1	5	3.67319	1.98497273586868e-67
CD47	5	3.66209	1.75660429628284e-56
DNAJC15	5	3.65326	1.27677752659381e-102
MAD2L1	3	3.651	1.85219474314011e-19
VAMP8	5	3.64607	2.20544796722683e-67
SOD2	5	3.63205	2.5161735528656e-85
PSMA4	5	3.62503	1.06267506177665e-63
RRM2	3	3.62469	1.20766301245782e-12
CTSA	5	3.61718	2.45907439799413e-73
GSTA1	3	3.61483	2.26734864423156e-16
MYEOV	3	3.61403	1.36293147747273e-45
UBE2C	3	3.61194	2.50088120349859e-22
HLA-C	5	3.59034	1.03812507286643e-88
NT5E	3	3.58809	2.16659385446894e-07
TALDO1	5	3.58206	2.11734268410712e-118
CCDC146	5	3.57907	2.49267165758704e-57
GLRX	5	3.57306	1.20992544358577e-58
CLEC2B	3	3.56649	1.2277256281647e-35
CA9	5	3.56592	1.58009220066529e-63
MKI67	3	3.55315	3.40092248228637e-12
PSMA5	5	3.54444	3.5530904835834e-55
FKBP5	5	3.5424	3.33852452061385e-64
ISG15	5	3.54052	1.91799138748278e-41
SLC37A4	5	3.53797	2.5785795319458e-70
HLA-DMA	5	3.52696	1.14526231993103e-61
CENPW	3	3.5177	1.86083338558453e-17
SLC16A3	5	3.51575	2.39424247052996e-90
ID3	3	3.51498	2.2413099729619e-30
ID1	3	3.50987	2.16444558627057e-20
HM13	5	3.49621	1.9639914820094e-109
RARRES2	5	3.48761	2.60632352478059e-81
CDC20	3	3.4863	1.04045391880014e-11
GBP2	2	3.47346	7.53086424313724e-50
RAB5IF	5	3.45844	2.3279391708873e-59
CES2	5	3.43905	1.30260089732783e-53
QSOX1	3	3.43446	6.19846801941173e-54
GALE	2	3.43118	1.67637364865343e-49
CST3	5	3.43033	1.43719369812495e-80
CCNB1	3	3.42562	1.155020689483e-13
COL6A2	3	3.41909	1.43864613037605e-38
BIRC3	5	3.41677	1.17998004724537e-105
FABP1	2	3.41273	0.0370770941081589
PARVB	3	3.41195	1.54178327889187e-44
PGAM1	5	3.41168	1.87186228111532e-70
HSPA1A	5	3.40711	1.09587510536822e-68
C1R	5	3.40095	1.47942589809564e-66
ZWINT	3	3.39682	1.43808046813962e-11
PHLDA2	3	3.39001	2.22370455972006e-31
CRACR2B	3	3.37909	2.53628040268332e-46
PSMA7	5	3.37883	1.99805681767595e-65
REXO2	5	3.37767	1.41206262124019e-44
IRX3	3	3.37032	1.6378534183051e-44
AIG1	2	3.36865	7.8293126656719e-58
C1QL1	3	3.36853	3.28779274557557e-24
PLSCR1	2	3.3588	6.54180086307693e-55
PSMB8	5	3.35723	1.08029431858983e-61
MARCKSL1	3	3.35381	2.43670522217075e-39
PCK1	2	3.34412	0.0108151820600011
CBR1	5	3.34182	1.43242110077173e-47
PARP14	2	3.33516	1.90946971995999e-65
MVB12A	3	3.3291	2.33861062123387e-47
GSTO1	5	3.32181	2.3565041606422e-87
PSMB2	5	3.30401	2.03621722397771e-51
VCAM1	5	3.29438	1.38469947415644e-63
WTAP	5	3.29123	1.14188736960382e-41
DPM1	2	3.28961	2.02423917861724e-47
CCNA2	3	3.28936	4.59578515819074e-06
PSMD14	5	3.28375	2.58232738087644e-48
MGLL	5	3.28263	1.85533438045039e-55
ADPRHL2	3	3.27683	4.49242966863619e-41
TNFRSF14	2	3.26767	4.52486544440624e-50
GTSE1	3	3.26733	1.75370575581962e-06
B2M	2	3.25436	1.61520346970631e-105
COX7A1	3	3.25226	2.61552010651404e-32
PEPD	5	3.2448	1.82894221618942e-36
ADRM1	5	3.24193	2.72378065285751e-51
HSPA1B	5	3.24117	1.86930525609569e-49
PKM	5	3.23679	1.09029258209612e-90
BNIP3	5	3.23245	1.12908372803022e-63
CENPF	3	3.22768	4.42600314704399e-13
SPAG4	3	3.22514	1.23233360192201e-38
PSME1	5	3.22172	2.17178750541133e-116
SLC2A4RG	2	3.2113	3.78263884048458e-49
ASNA1	5	3.20028	1.72833297098063e-48
AK4	5	3.19519	3.72612290585246e-55
HSPB8	5	3.19162	1.5667618111535e-51
DNTTIP1	3	3.18979	2.645436574156e-39
PGM1	5	3.18904	2.35551047022439e-48
CENPM	3	3.18751	2.69497467878859e-06
SMC4	3	3.18594	1.00531492070045e-17
LAPTM4A	5	3.18323	2.14134578882938e-58
DPP7	3	3.1735	6.0732397183018e-50
PSAP	5	3.173	1.33700038346676e-63
BCKDK	5	3.17083	1.5452382496921e-54
PRDX6	5	3.16777	1.73575466744194e-123
CEBPB	3	3.15523	6.29061213457817e-47
ECHS1	5	3.15036	1.20872793186062e-76
PCLAF	3	3.14751	2.28241312661744e-08
FAM50A	2	3.13996	6.31775374871869e-49
PPA1	5	3.11837	2.97024794972457e-52
PSMA3	5	3.10353	1.20092912365139e-38
EIF6	5	3.10313	1.57295742035344e-51
EFNB2	3	3.10266	0.00165613972803275
GRINA	5	3.08467	2.02242335001883e-52
SMIM3	5	3.07737	1.08231463004401e-55
CENPU	3	3.05767	2.4328618105234e-11
POMP	5	3.05637	1.18614126485621e-84
NQO1	3	3.0516	3.11314766463024e-24
PGK1	5	3.0501	1.68909902515903e-79
CENPA	3	3.0485	0.00123476105238939
CD63	5	3.02647	1.37320721238182e-59
CLSPN	3	3.02466	0.0040997914091775
NRN1	3	3.02466	1.61712139562914e-35
TPX2	3	3.02203	1.02232501333385e-10
CCNB2	3	3.01746	5.35945327240387e-07
ANXA5	5	3.01601	2.47698666346777e-60
TNFSF10	5	3.01391	2.53522670188392e-30
CPE	3	3.00806	2.29978808142055e-07
YWHAB	5	3.00689	1.18960477049594e-89
SHMT2	5	2.99609	1.07176512156084e-44
DUSP23	5	2.9811	3.5393086314523e-46
ASPM	3	2.95907	0.00247168363205497
HSD17B10	5	2.9556	1.94544476783928e-44
PDCD5	5	2.95321	2.2588542348736e-49
PTTG1	3	2.94493	1.43487943539158e-13
CLU	5	2.93121	1.84247939161946e-35
SOD1	5	2.91913	1.25346864481948e-53
BIRC5	3	2.91543	1.35338966895991e-13
NDUFB3	5	2.91511	2.42864651882759e-45
TM4SF1	3	2.91204	1.20221754626286e-20
ENO1	5	2.90591	1.61923727623138e-93
EIF4EBP1	5	2.89974	1.17790669865262e-30
PLK1	3	2.87463	1.58977954633335e-09
UBE2L3	5	2.86765	1.74655711703716e-53
S100A13	5	2.86444	1.11147383337984e-54
EMP3	5	2.86333	1.28147418465482e-50
PSMC3	5	2.86261	3.61904122789307e-47
AURKB	3	2.85473	2.11151846821894e-09
CDCA3	3	2.85473	6.36696559306333e-07
AKR1C3	5	2.84756	1.75113891389768e-37
TK1	3	2.84565	2.44854519570798e-19
PPIB	5	2.84521	2.94016265686019e-59
CHMP4B	5	2.84476	1.79125356895273e-43
ICAM1	5	2.84346	1.64141750525287e-36
HINT1	5	2.84272	1.0145632257137e-46
KIFC1	3	2.84131	0.00654450315461115
PDIA3	5	2.84083	2.38620038878414e-65
SERPING1	5	2.83073	2.40425499599974e-45
DPCD	5	2.82938	1.05439549617093e-40
RRAD	5	2.82229	1.08565002761744e-11
SAP30	3	2.8195	2.95245778768727e-11
VAMP5	5	2.81563	1.02000986102356e-48
MT1L	3	2.79423	4.1446759965027e-11
CTSD	5	2.7941	1.6007378903309e-57
PSMC2	5	2.7903	1.08377826312535e-39
PTTG1IP	5	2.78594	1.14828786450684e-34
TPI1	5	2.76035	1.28951100082116e-93
HMMR	3	2.7552	0.0301547060250731
ANXA4	5	2.7508	3.21495120090868e-65
FKBP1A	5	2.74115	2.27329151791064e-49
IFITM3	5	2.73996	1.85888731994491e-59
VDAC1	5	2.73946	1.24724406055614e-53
PDIA6	5	2.73183	1.19257218786232e-59
S100A11	5	2.7299	1.00211647856681e-49
RABAC1	5	2.7184	1.58203732857467e-52
TYMS	3	2.70806	3.41193391667689e-18
TSPAN4	5	2.70734	1.56492816810237e-34
PSMA2	5	2.70516	2.96007569463723e-52
MT2A	5	2.69014	1.36499580121379e-58
RPN2	5	2.69012	1.51875153645208e-54
H2AFZ	5	2.68561	1.07723811028571e-31
ERGIC3	5	2.65715	2.3102927658e-44
POLR2L	5	2.65522	1.24987314934744e-38
HMGB2	5	2.64833	2.21446043727741e-18
VPS29	5	2.64697	1.94544813844437e-44
RTF2	5	2.6402	1.08835274611532e-31
CALR	5	2.63473	1.83371049872535e-67
DDIT4	5	2.63455	1.28689241631939e-97
BCAP31	5	2.61945	1.64198294151628e-32
TAGLN2	5	2.61811	1.32421966547835e-46
SSBP1	5	2.6083	1.16493085620652e-41
BSG	5	2.60592	1.14909928247805e-45
ROMO1	5	2.60267	1.44126188589016e-48
PSMB1	5	2.59613	1.21411278244481e-40
GAPDH	5	2.59605	1.08921341290756e-73
SH3BGRL3	5	2.58187	2.70179494322083e-49
PRDX2	5	2.57837	0.000150255510022547
CNIH4	5	2.56675	1.17502886407615e-22
SKP1	5	2.55634	1.03327528671517e-51
PRELID1	5	2.54674	1.07817534747078e-39
CRYAB	5	2.53742	1.63863625294747e-35
DEFB1	3	2.53572	4.59208351431534e-05
P4HB	5	2.5341	1.12324462175985e-51
YWHAQ	5	2.5283	1.02316624374856e-38
CYSTM1	5	2.52772	1.62684664485225e-36
GAL3ST1	5	2.52665	1.61036980941097e-42
ANGPTL4	5	2.52456	2.36940772939129e-54
CSTB	5	2.52219	1.6052271795424e-40
FTH1P10	5	2.51974	1.77750482462225e-40
MICOS10	5	2.51732	2.05520804771744e-22
TSPO	5	2.51597	1.14871936795838e-38
CD151	5	2.51142	1.72251083179641e-65
PFKP	5	2.50553	1.65402452529769e-34
CDKN3	3	2.4978	0.000110868794114784
TXNDC17	5	2.49042	1.10729676949361e-28
ATP6V0E1	5	2.48721	1.16999896149875e-41
SNRPB	5	2.48195	2.31063431334935e-18
EIF3I	5	2.48123	1.77436832115423e-36
MT1E	5	2.48097	2.09021020405982e-43
NEAT1	5	2.48066	1.05197914116681e-33
MYL12B	5	2.47637	1.83690165178155e-38
TIMP1	5	2.46914	1.23520944956751e-36
TMED9	5	2.46835	1.4485532644502e-43
ANXA2	5	2.46656	2.06214291269596e-67
TSC22D1	5	2.45928	2.59392019448356e-44
SPCS2	5	2.45654	1.41064232944292e-43
LGALS1	5	2.45272	1.19588346247879e-32
RAN	5	2.45111	1.39098310162924e-41
MIF	5	2.44468	2.77747518411044e-47
MYBL2	3	2.4282	0.00438403088432903
RPA3	5	2.4264	1.28013829761936e-33
CFH	3	2.42254	1.71118964123328e-09
OCIAD2	5	2.41863	1.17420718955148e-34
TACC3	3	2.4007	0.00276401857726107
TNIP1	5	2.39965	1.33624752246981e-36
NDUFC2	5	2.3932	1.13649425978658e-20
CFL1	5	2.38767	1.20023093058755e-38
MRPL23	5	2.38123	1.10457970037161e-33
RCN1	5	2.37875	1.17396213254017e-41
ATP5F1E	5	2.37748	1.08859075158943e-35
PIGT	5	2.37581	2.03028322692707e-36
MYDGF	5	2.37311	1.08377826312535e-39
COPE	5	2.35632	1.8815924380756e-36
MT1X	5	2.35551	1.32495698067747e-21
PA2G4	5	2.35357	1.00792298909974e-37
CLIC1	5	2.3468	1.02138719776577e-37
MT1F	5	2.33156	1.25207655125555e-18
IFI6	5	2.32272	2.3892105685221e-23
TOP2A	3	2.3204	0.00106521333696487
TSPAN13	3	2.31416	0.000886285763016977
GUK1	5	2.30882	2.04624974122985e-37
TGM2	3	2.30594	1.68158049233097e-08
PRDX4	5	2.29419	1.61447789996143e-14
LMNA	5	2.28365	2.02283641719267e-29
LMAN2	5	2.28145	1.21790162094113e-39
TUBB	5	2.26148	1.28546338366068e-35
RNASET2	5	2.26047	1.3418421286941e-84
DAD1	5	2.25157	1.99574008774721e-39
MRFAP1	5	2.24074	2.39151073854542e-39
VKORC1	5	2.23784	3.00109903878945e-39
TRIB3	3	2.23571	1.36722584882058e-07
ADGRG2	3	2.23324	0.00100124348677628
PARK7	5	2.22759	1.05562673913874e-06
PLP2	5	2.2249	3.0315368111367e-07
S100A10	5	2.21615	3.51688661554933e-33
RPLP0	5	2.21077	1.14288356699609e-43
SEC61G	5	2.20781	2.65693389098694e-48
DUSP1	5	2.16924	1.2830702597963e-74
HSP90B1	5	2.16594	1.017216227208e-38
SPINT2	5	2.16424	1.23815413902157e-41
TUBA1C	5	2.15948	1.303942248749e-47
TXN	5	2.14719	0.0447953176542438
SNRPF	5	2.14018	1.71118964123328e-09
NDUFC1	5	2.11013	1.09006288883575e-07
SERPINA1	5	2.10651	0.0330774487336191
RBCK1	5	2.1048	1.13470391525251e-37
APOL1	5	2.08546	1.00756213799808e-19
ATRAID	5	2.07211	1.29028949956203e-32
FCGRT	5	2.06975	1.36352225740568e-05
LGALS3BP	5	2.05965	1.88511293092665e-33
RPS10	5	2.05892	1.04383631544766e-16
PPDPF	5	2.04837	1.19256546428552e-17
TMEM59	5	2.0417	2.49102667153554e-36
NDRG1	5	2.03404	1.29431323887111e-40
PDZK1IP1	4	2.03294	3.06490143359573e-20
MXRA8	3	2.02863	2.24734203300892e-06
RPS23	5	2.0097	0.0146220257944646
NBL1	4	1.99312	1.55768626325818e-24
ID2	5	1.98623	1.50433641172856e-29
COX7B	4	1.97413	1.00907072461497e-21
RPS21	5	1.97147	1.93501078454912e-29
IGFBP7	4	1.97	3.01418332184988e-14
MTDH	4	1.93447	2.78893922452638e-24
CYB5A	5	1.91883	1.23366161673924e-42
ATP5PF	4	1.91578	1.18700110030492e-19
S100A6	4	1.91127	2.12649180952876e-19
LUCAT1	3	1.90646	3.30554065752508e-08
TMEM258	5	1.90401	0.0105295911725819
DEPP1	5	1.89954	2.5075491999651e-44
CAV1	5	1.8958	2.94058872432961e-42
RACK1	4	1.89144	3.97247961037644e-17
NDUFS5	4	1.87672	6.77037208292232e-19
CAVIN3	5	1.87362	2.23276263085013e-43
CXCL1	3	1.85473	0.00278950245133123
CHCHD2	4	1.84087	1.94150630938141e-20
NDUFB9	5	1.8386	0.00324525956879691
AGR2	3	1.82874	0.000391620071999065
ADIRF	5	1.82696	1.63924081843729e-53
PDIA4	5	1.82621	2.77554032879359e-06
YBX1	4	1.81987	6.85491243768893e-14
TNFRSF12A	4	1.81755	1.51562662286434e-21
FABP6	3	1.81556	1.17635836080539e-12
LAMTOR5	4	1.81458	3.06511398851553e-21
RPS5	4	1.80025	7.21915041753773e-15
MDK	5	1.79826	1.17116385174995e-68
MPC2	5	1.75889	0.00645666593340918
BTF3	4	1.75359	1.42703549618152e-17
VIM	5	1.75065	1.52927438355934e-52
FABP5	4	1.74325	2.81977354943735e-18
SERPINE1	3	1.73867	1.13335059754809e-14
GPX4	5	1.73215	1.86142927147244e-05
SCD	3	1.72665	0.0188887560880104
RPS7	4	1.72253	5.63605158243945e-13
TUBA1B	5	1.71655	1.89510956964642e-43
DYNLL1	4	1.70296	2.49717174660867e-17
GPX3	4	1.69901	1.04343719692024e-11
TMBIM6	4	1.69468	1.64459540327041e-29
MZT2B	5	1.68342	0.00918671577488199
RPL9	4	1.6797	6.24299977919419e-16
NACA	4	1.66557	7.0912014901151e-15
EGLN3	5	1.66532	1.23213066700818e-47
PGRMC1	5	1.6631	0.0484891782957911
CCDC91	3	1.65504	1.11569597804632e-16
RPL24	5	1.64916	3.54420961966481e-11
ARPC1B	5	1.63473	0.000432515233544403
PTMA	4	1.62048	1.05202981515609e-16
ADM	5	1.60838	1.66109264942409e-09
BRI3	5	1.59917	5.26208029576108e-10
RPS2	5	1.54796	1.03361162020313e-07
CALD1	5	1.53962	1.77446394497046e-06
RPL35A	5	1.47196	1.06120183483336e-07
RPS13	5	1.47139	1.23991250278826e-07
PPP1R14B	5	1.40074	2.39802808355426e-08
ENO2	4	1.39545	1.32695576417854e-29
RPL39	5	1.39331	2.20273752676758e-07
RPL7A	5	1.3839	2.32609411310391e-12
AC074143.1	4	1.38358	1.47809240654383e-32
CEBPD	4	1.37655	7.07515099694043e-15
DBI	5	1.37241	2.63447809798506e-17
EEF1B2	5	1.36318	4.02273695510274e-17
RPL3	5	1.35988	2.39029306073658e-06
MALAT1	3	1.34225	0.00994880571609314
RPS8	5	1.34006	1.68349295219397e-12
NDUFA4L2	5	1.33764	0.00144330791727919
COX8A	5	1.3094	1.0158795751823e-16
KRT8	5	1.27866	1.54674267100176e-08
IGFBP4	4	1.24491	1.07648452797386e-16
COX6B1	5	1.23046	1.65382582473999e-08
RPL6	5	1.20319	1.08549846376991e-16
JUN	4	1.18045	2.11547500424028e-19
COX7A2	5	1.09903	0.000244640936548498
SLC6A8	4	1.09336	5.71823098620172e-18
NDUFA4	5	0.97021	0.00519854700879566
COX6A1	5	0.943312	0.00109323264565891
GNAS	5	0.887279	4.29061196255139e-07
CP	4	0.855484	1.54521442530176e-23
CCND1	4	0.849826	5.22040697890649e-25
SPARC	4	0.837805	1.62858088229097e-23
PLOD2	4	0.837295	1.46510616263468e-22
MT-CO2	5	0.809073	2.31663533552568e-56
WFDC2	5	0.802026	0.00180552755241693
ATP1B1	5	0.789766	2.92820329270479e-07
PNCK	4	0.787693	1.07129609686653e-16
BHLHE41	3	0.694531	0.0476525963146798
MT-CO3	5	0.687763	1.25538866848807e-64
MT-RNR1	5	0.581727	1.22323820930964e-10
MT-ATP6	5	0.538234	1.90130662322239e-60
CA12	4	0.501921	0.000204235485026494
AC011462.1	3	0.470856	0.000232470823627818
MT-CO1	5	0.380043	4.31512720058744e-18
CSRP2	3	0.286285	0.000623357230964085
MT-RNR2	5	0.195906	1.06998218082557e-23
KRT18	3	0.187773	0.00680438930924529
MT-ND4	5	0.0549583	1.13147023047212e-22
MTATP6P1	3	0.0512766	0.0171589178166789
AC005515.1	3	Inf	1.32227472622322e-30
AL713998.1	3	Inf	0.0100742926049025
CRYBB3	3	Inf	0.000402789096269004
GC	3	Inf	2.07173251730039e-13
MIR205HG	3	Inf	1.15482377292854e-63
PRAP1	3	Inf	1.16421853216116e-30
SAA2	3	Inf	4.91134523022631e-240
SLC22A2	3	Inf	1.89123382166558e-31
ALPL	3	-Inf	0.00498879824352992
AVPR2	3	-Inf	0.013105115077351
EPO	3	-Inf	1.30591943044365e-24
FRGCA	3	-Inf	0.00895321853488026
GCK	3	-Inf	1.24219791906684e-14
PIK3R6	3	-Inf	0.00994349505865767
SLC18A3	3	-Inf	2.87954937084758e-12
STAC2	3	-Inf	1.02536205971204e-11
MT-ND5	5	-0.0585041	3.94596690783064e-112
IGFBP3	4	-0.0784168	2.97685601512901e-17
MT-CYB	5	-0.293723	1.40883179481578e-32
MT-ND1	5	-0.316625	2.12499150383888e-26
MT-ND2	5	-0.346636	2.02577838033275e-153
MT-ND3	5	-0.598373	1.1111136098711e-38
VEGFA	5	-0.709035	0.00204334236145707
HILPDA	5	-0.757112	2.70820418307785e-06
TUBA1A	3	-1.37834	0.0472274936713358
FSTL1	3	-2.17252	0.0051420464504238
C11orf96	3	-2.18089	0.0366733329682221
GPRC5A	3	-2.35905	0.000109200077162071
IGFBP2	3	-2.41507	0.000458171013808827
AQP1	3	-2.46444	1.56040617039828e-63
LGI4	3	-2.61864	2.77950116718266e-19
PTN	3	-2.83265	0.000126168063847119
OSTM1-AS1	3	-3.19838	1.81810425035733e-10
COL6A3	3	-3.20877	3.03595349635008e-07
ABCB1	2	-3.45512	4.6413349480069e-61
IGFBP5	3	-3.74099	5.57571966735141e-11
TCN1	3	-3.76585	0.000287209839852795
IGKC	5	-3.86686	1.88959113574059e-38
CXCL5	3	-4.076	0.00226608998634589
RBP1	3	-4.09946	2.13986171937447e-16
PCSK1N	2	-4.12768	5.42074163002657e-114
TUBB2B	3	-4.14527	1.19264152207212e-07
PGAM2	3	-4.27969	1.55898373270264e-06
IGHG3	3	-4.2798	1.95374512470562e-59
COL5A1	3	-4.29907	7.31163702472504e-21
ACSM3	5	-4.45388	2.48982112881818e-95
IL6	3	-4.6297	1.29758030873385e-12
SCIN	2	-4.66055	1.83626467274842e-91
CABP1	3	-4.66883	0.000227765804089098
PGF	3	-4.7122	1.23229643273099e-21
INHA	3	-4.99993	1.50273872743029e-22
TFPI2	5	-5.20391	1.56654225913498e-153
IGHA1	5	-5.23292	1.21304823655327e-46
IGLC2	3	-5.65428	2.92393969836124e-47
LINC01781	2	-5.84917	3.57314285313905e-126
COL1A1	3	-6.03604	1.75209155151116e-43
C5orf46	3	-6.28823	2.66584363286455e-37
FRZB	3	-6.68959	2.12214134576071e-15
SPARCL1	3	-6.77793	1.49668872578058e-26
SULT1C4	2	-8.60162	1.97235432829648e-134
FABP7	3	-8.71132	2.07489406283837e-32
H19	3	-9.69842	3.1592703312376e-65

## Sheet: Bi's CD4Ts
Extended data 1. scCODE results (DE gene-lists) of responders and non-responders in 13 cell-types
Annotation: Genes with LogFC > 0 are significantly highly expressed in responders and conversely significantly highly expressed in non-responders.
Gene_name	Detected_times	logFC	P_adjust
AC017002.3	2	5.27952	2.5160222858633e-10
ZNF80	2	5.18266	6.91886534645448e-05
KRT86	2	4.6176	0.000227645673550165
ZNF683	2	4.50459	8.57068737123954e-10
LINC02195	2	4.47217	0.00765959588782588
OASL	3	3.7497	4.90935303550993e-24
HAVCR2	5	3.614	1.88439114556333e-28
ZBED2	2	3.54879	6.86505835254476e-07
MIR155HG	3	3.42082	5.41999670128504e-17
C1QB	5	3.39856	1.56401540510617e-55
HLA-DRB1	5	3.38296	2.04504427834577e-131
HLA-DRB5	3	3.33076	2.86671977339873e-48
KLRD1	2	3.27952	2.23559568362877e-07
HLA-DQA1	3	3.22479	1.72340818275203e-49
HLA-DRB6	3	3.18266	1.07331389933319e-24
GZMH	5	3.16924	1.0270221738016e-26
GNLY	2	3.14202	0.000140907843007093
LAIR2	2	2.99002	9.47169107299266e-05
CPNE7	3	2.97852	1.42415465556336e-15
XCL2	2	2.95134	4.57454880513436e-05
CXCL13	5	2.94045	2.62300134554552e-32
LAG3	5	2.93473	1.10286191004111e-25
ETV7	3	2.91963	1.03142298985764e-14
CCL3	5	2.86619	1.40868765525659e-14
C1QC	3	2.86589	2.16384913911053e-27
NKG7	5	2.82009	2.71034715290525e-38
TRDC	2	2.82009	1.75397943845383e-05
LINC01943	5	2.80948	1.24345585611524e-18
IFI27	3	2.69286	1.99484758905758e-16
TMEM176B	3	2.6757	1.00106777012723e-12
HLA-DPA1	5	2.61648	3.55519070900519e-97
CXCR6	5	2.61527	1.47277563769244e-31
CCR5	3	2.5977	1.55575858062577e-13
APOBEC3H	3	2.5237	1.31417531292074e-13
C1QA	3	2.49221	8.65929924332709e-41
APOBEC3G	3	2.48222	1.1313882004689e-45
HLA-DMB	3	2.45331	1.85100321296166e-12
CCL4	5	2.44128	1.58396996387222e-27
LINC01480	2	2.38197	0.0246164308587475
HLA-DRA	5	2.3793	1.66784981985005e-90
STAT1	3	2.36888	2.23115345079579e-35
PTTG1	3	2.34716	3.64613463969477e-23
GADD45G	5	2.34531	3.64912429427472e-13
PRF1	3	2.26975	1.06711203063982e-22
PATL2	3	2.25736	1.41919232908202e-09
GZMA	5	2.20351	2.39937128294863e-50
IFNG	5	2.19184	1.69187078673315e-15
GBP5	3	2.11878	1.61096869909154e-20
HIST2H2BD	3	2.10895	3.6605699111292e-10
GZMK	5	2.10449	1.34505252174273e-46
CD74	3	2.09424	1.26287229021025e-122
HLA-DQB1	3	2.07769	1.27272575662532e-25
EPSTI1	3	2.07304	2.51541193182564e-16
HLA-DPB1	3	2.06955	3.18610994440522e-75
CXCR3	3	2.06049	2.03444290769236e-34
GBP4	3	2.06004	1.26422960289554e-11
FCER1G	3	2.00321	3.78169249442196e-12
GBP1	3	1.91788	1.10528607910283e-12
TRIM69	3	1.90804	1.00547721250055e-08
APOBEC3C	3	1.88721	1.27375527111988e-26
CTSW	3	1.88345	2.41758351791045e-17
CREG1	3	1.87667	1.98233589631956e-07
LSP1	3	1.86891	8.39184525556768e-54
ANXA5	3	1.86164	1.09055003144882e-20
SPATS2L	3	1.84461	1.32521773249004e-07
UBE2L6	3	1.82565	1.35880502887018e-26
CST3	3	1.8082	1.47340325116588e-16
STMN1	5	1.79701	1.64275824039443e-05
IL32	5	1.7919	1.06850117653064e-76
RBPJ	5	1.7898	1.07673587847174e-36
UCP2	3	1.77983	8.00603675030102e-32
CHST12	3	1.76988	1.50393200905333e-19
LGALS1	5	1.75032	1.02985969988724e-15
SKA2	3	1.7497	1.85074872541672e-10
SIRPG	3	1.748	2.66869714454643e-19
HLA-DMA	3	1.7352	3.65968942926164e-15
CCL5	5	1.72863	1.55475702010446e-57
LAP3	3	1.72323	7.49884379931901e-09
LGALS9	3	1.72169	1.77726538040486e-06
ISG15	5	1.71779	1.00700973310313e-22
NUDT16	3	1.71634	1.83346492108406e-07
LYST	3	1.71017	1.7631831958277e-08
APOE	3	1.68673	1.31656414118823e-28
FABP5	3	1.68317	6.79185984190941e-12
GBP3	3	1.68259	2.60234489413672e-08
ANXA6	3	1.68075	2.3954861840458e-24
RAP1GDS1	3	1.66985	1.26127620021292e-06
PLEKHF1	3	1.6635	2.0111399571025e-12
PSTPIP1	3	1.64077	1.46317711609408e-15
PMCH	2	1.63422	0.0110440202640444
GZMB	5	1.63263	1.69240847679166e-07
TAP2	3	1.62745	2.68944273773662e-08
NNMT	3	1.62571	3.2900205596837e-08
PDCD1	3	1.61041	3.41089173705067e-18
BLVRA	3	1.5977	2.63836226362964e-06
IDH2	3	1.5977	1.06743411561439e-17
CISH	3	1.58531	1.44067101073249e-06
SMCO4	3	1.58499	2.96764878090923e-08
ITGAE	3	1.58184	6.93492838414388e-12
SNAP47	3	1.57664	1.45062308186311e-09
NLRC5	3	1.54166	1.25538983038732e-07
CYTH4	3	1.52913	4.59233277763552e-15
CD8A	5	1.5237	1.70882219188198e-11
SLC2A4RG	3	1.5075	3.57190548522019e-07
SLF1	3	1.50459	1.17592015962519e-08
TAP1	3	1.49878	2.03980677837857e-23
EED	3	1.4919	1.26127620021292e-06
PSME2	3	1.49027	4.8466972245525e-30
FRMD4B	3	1.48847	1.26407356817865e-05
PSMB9	3	1.47902	2.0582991891185e-36
CASP1	3	1.47387	2.5526638949704e-14
HSPB11	3	1.47217	2.11276531249715e-09
STK16	3	1.47217	1.48242765357516e-05
TXNIP	5	1.47072	1.09277534780998e-59
XCL1	2	1.46793	0.0033841868591834
GYG1	3	1.46645	4.71350324888162e-08
CCT8	3	1.46625	1.11410807728535e-14
RPS26	5	1.46461	1.08231878419525e-46
IFI35	3	1.45752	1.38172134270141e-09
TFPT	3	1.45568	4.33903654014297e-06
PTMS	3	1.45014	1.14987238358745e-07
COTL1	5	1.44849	1.45488980982717e-34
S100A11	3	1.44734	5.87534869226797e-46
RPS6KA1	3	1.44714	1.76307257051237e-06
VAMP5	3	1.44292	2.72642937699212e-17
TANK	3	1.43624	1.44266924037163e-14
ITGB2	3	1.43073	1.29407448466302e-31
PSMA4	3	1.42907	1.00549252293525e-14
PKM	3	1.42837	4.25823254335226e-26
MTHFD2	3	1.42777	1.41312717688818e-07
SPON2	3	1.42393	3.00090143505586e-07
RAB1B	3	1.41799	1.13765668530228e-06
PLA2G16	3	1.4141	5.34040439655396e-09
RNF187	3	1.41234	1.66611549394668e-07
BATF	5	1.4064	3.83487209496633e-15
ILK	3	1.40505	1.11249064041267e-07
RASAL3	3	1.40416	1.00921487767589e-11
LY6E	3	1.39502	1.01460283265842e-30
CNDP2	3	1.38911	2.25588124847742e-08
SAMD9L	3	1.38619	1.08766329507691e-06
OXNAD1	3	1.37531	1.16376365876962e-14
MAP4K1	3	1.37093	1.67849184669968e-07
VCP	3	1.36769	1.17437257080839e-12
ALDH9A1	3	1.35954	1.10696660818773e-06
PSME1	3	1.35555	4.25881717831894e-41
CCZ1	3	1.35154	1.34562258009446e-05
ATP5F1C	3	1.34792	1.00583821698727e-12
SLA	3	1.32936	9.68779530019292e-21
PSMD6	3	1.32794	1.15555660475617e-05
CAP1	3	1.32552	2.08082127222163e-27
YARS	3	1.32533	5.92626495159719e-05
PIN4	3	1.32259	3.12285586994725e-07
MX1	3	1.3194	0.000119856006726077
VPS25	3	1.31854	1.1010289120433e-05
ITGB2-AS1	3	1.30935	1.3817478073094e-06
NINJ2	3	1.30224	2.05415242822152e-05
RAB8A	3	1.30131	1.28951171412036e-09
LGALS3	3	1.29581	1.47538440034466e-10
MRPL28	3	1.29451	1.12442965043146e-06
HSD17B10	3	1.29402	1.04382292695451e-07
EFHD2	3	1.28958	6.54275713177513e-07
CKS2	3	1.28907	1.03633794271646e-05
ADA	3	1.28575	1.34487008237252e-05
COMMD4	3	1.28575	1.34487008237252e-05
ARPC5L	3	1.28283	3.52485827605691e-14
TYROBP	3	1.28234	3.22327104007576e-07
PPP1R7	3	1.28022	7.08525881323631e-10
TYMP	3	1.27877	3.65958261018525e-18
YWHAH	3	1.2728	4.10492116702397e-10
AC004585.1	5	1.2726	2.63126623556708e-09
MRPL54	3	1.27105	2.08828482056522e-10
COPZ1	3	1.27053	3.85342621827962e-10
PSMD14	3	1.26427	1.16903072634945e-05
PSMB8	3	1.25726	2.72206896559769e-22
CHST11	3	1.25666	4.56112175250458e-05
LINC01934	3	1.25256	1.5075452014479e-06
CKLF	3	1.25046	2.95918566141502e-16
SH3BGRL3	5	1.25041	1.14696395618922e-47
GLIPR2	3	1.24836	2.3202995311493e-06
TMEM173	3	1.24605	1.14707646430069e-16
GAPDH	3	1.24533	1.29845328616579e-48
NUTM2B-AS1	3	1.24303	3.75459684185718e-07
CDK2AP2	3	1.23997	2.53024553523675e-10
TRAPPC4	3	1.23513	5.59445029728331e-09
PYCARD	3	1.233	1.03828498908163e-09
PPP1CA	3	1.23183	2.53549498037754e-18
FAM104A	3	1.23064	1.24810745631168e-05
CD82	3	1.22997	2.11582457355418e-09
SUSD3	3	1.22997	1.06377962476009e-12
PARP9	3	1.22955	1.23690872500653e-05
LASP1	3	1.22813	1.93294570016683e-07
ACTB	3	1.22603	1.08639889799471e-50
RBMX2	3	1.22424	2.70021778361008e-05
GTF2H5	3	1.22084	4.17030200119429e-07
LCP2	3	1.21978	3.68135814939443e-09
PDHB	3	1.21756	1.43706022333975e-06
SHKBP1	3	1.21661	1.02092878329103e-06
CARD16	3	1.21653	2.40667581667529e-12
TBCD	3	1.21627	0.000135459620972537
PFKP	3	1.21437	3.91646960919516e-05
ARPC5	3	1.21068	2.84039641213246e-18
PHTF1	3	1.21068	0.000376987882792205
SUCLG2	3	1.20538	1.47944319744524e-06
IWS1	3	1.1986	3.35722649329479e-05
PPP1R18	3	1.19716	1.35523910106543e-15
CHMP2A	3	1.19596	4.2914642825182e-14
F2R	3	1.19434	9.05428152411053e-05
MT1F	3	1.19434	4.07135638839103e-05
TNFSF14	3	1.19434	0.00216586209798767
RNF113A	3	1.19331	7.12973165208472e-06
NPDC1	3	1.19244	4.13814155386458e-07
HDAC10	3	1.19206	0.000154651166675664
ING4	3	1.19107	2.98451956670592e-05
MRPL16	3	1.19027	3.40037336049937e-05
DBNL	3	1.18782	2.38378248299028e-08
SQOR	3	1.18699	3.65464866584683e-08
HPS1	3	1.18677	1.62693084464724e-05
PSMA5	3	1.18663	2.46118781830221e-11
CTSC	3	1.1855	3.61178129435108e-15
DCP2	3	1.18266	2.12952768192812e-06
GTF3C6	3	1.17951	1.81705929658608e-09
PSMB3	3	1.17807	1.79209882853327e-14
BLOC1S1	3	1.17699	1.01580160262489e-13
UBE2L3	3	1.17559	1.92725123094337e-11
ARPC4	3	1.17444	5.36202294731588e-15
PMF1	3	1.17402	2.60662246487727e-07
ENO1	3	1.16978	4.17178129550097e-25
C12orf75	3	1.16801	1.71584100333778e-05
PARVG	3	1.16801	0.00014593711523067
PSMB2	3	1.16801	1.0752710531366e-10
ZNRF1	3	1.16654	2.22932595146354e-05
GLRX3	3	1.16621	6.50352105740368e-05
TSPAN5	3	1.16621	1.16204651244388e-05
PRDX1	3	1.16569	1.25100351811513e-14
MFSD10	3	1.16196	2.9103314513958e-08
TNFRSF18	5	1.16083	1.78953735168776e-06
NMI	3	1.15958	7.70288729740024e-05
IFI44L	2	1.15958	0.042470471065099
CHMP4B	3	1.15518	4.72398097967509e-06
GIMAP6	3	1.15503	3.30344894258281e-09
NRBP1	3	1.15475	2.00245455728116e-06
HNRNPLL	3	1.15291	2.3349037624358e-05
CALM3	3	1.15079	1.19783497158968e-16
CCM2	3	1.15024	1.61865401821975e-08
CD151	3	1.15024	0.000165670250946473
H2AFJ	3	1.15024	2.84981412387806e-08
MDH1	3	1.15024	5.19552564738246e-10
MTCH2	3	1.15024	8.48242220948962e-05
SLC25A38	3	1.15024	0.000310216954319746
TSPO	3	1.15024	2.60514853355812e-19
RILPL2	3	1.14641	2.23877356892046e-08
ACP5	3	1.14563	2.19271933579722e-05
PSMC2	3	1.14344	1.51257900418103e-06
H1FX	3	1.1423	2.74866840322122e-10
MYL12B	3	1.14134	1.39040466862266e-25
NELFCD	3	1.14132	2.00245455728116e-06
SCNM1	3	1.13949	5.39243656173323e-06
RBX1	3	1.13921	2.50779291440624e-15
CD53	3	1.13758	1.19857327567985e-20
IFI16	3	1.13706	3.97824185871079e-16
BCL2	3	1.13672	0.00027218737901139
CTSD	3	1.1355	2.88850401513428e-19
SART1	3	1.13473	0.000227389060135647
PGAM1	3	1.1334	1.08779888920859e-16
SH3KBP1	3	1.13068	1.49657592553413e-11
NAA50	3	1.13057	3.93126380254409e-05
ACAA2	3	1.12821	3.99533372185732e-05
BAK1	3	1.12821	0.000364732414044104
TIMMDC1	3	1.12236	0.00034632672622923
RAB27A	3	1.12099	2.05285943397295e-07
CALCOCO2	3	1.1208	0.000129505042753572
ARF5	3	1.11965	0.00025488127825933
MIS18BP1	3	1.11771	1.56044990805074e-05
CDC123	3	1.11707	1.90689506426222e-06
COA6	3	1.11636	0.000111870624263421
ZYX	3	1.1151	5.68162070707961e-07
AGTRAP	3	1.11462	0.000303917550902947
SUB1	3	1.11448	3.82512653584094e-24
FKBP1A	3	1.11391	1.51993908324026e-10
CNN2	3	1.11051	1.11046137263534e-11
AP000769.1	3	1.10789	0.000198863642964286
DCTN2	3	1.10789	3.26201634398178e-07
THEMIS	3	1.10789	0.000105066416085928
AKR1B1	3	1.10466	3.85312385673202e-07
FAM50A	3	1.10388	5.92321690770477e-07
ENSA	3	1.10122	1.79472103306088e-12
CD8B	5	1.10117	0.000312507830884474
UBE2N	3	1.10083	3.07422174452228e-09
RAC2	3	1.09923	1.22872374340211e-25
ASNA1	3	1.09889	1.43646275001019e-05
CYTOR	5	1.09867	2.48355716208747e-19
MYO1G	3	1.0968	5.58815439983178e-09
TMEM222	3	1.0952	0.000542122587337488
ARF6	3	1.0935	2.78297035695419e-14
DNAJB2	3	1.09291	0.00020091072169732
SEPT7	3	1.09246	1.46570114859049e-19
MRPS11	3	1.09217	1.8091606121859e-05
FERMT3	3	1.09169	2.28596466803502e-07
PSMD13	3	1.09159	1.61437130236047e-07
RARRES3	3	1.09061	2.96932624088472e-22
PSMC1	3	1.08955	4.76968192365848e-06
TNFSF13B	3	1.08936	0.000552710991331725
TRIM22	3	1.08868	4.46405048082276e-07
GBP2	3	1.08782	4.74736697297784e-14
SLC4A7	3	1.0875	0.000147258284218327
PRKAG1	3	1.08674	0.000607006308266391
DUSP4	5	1.0858	4.21374532078789e-08
NUDT5	3	1.08412	6.69427942774412e-07
SIT1	3	1.08412	2.78934508447503e-15
NAP1L4	3	1.08349	1.19783762010592e-12
GDE1	3	1.08313	0.000365622798658712
AIF1	3	1.082	2.18315993062545e-05
CD58	3	1.08178	7.01079043405478e-05
FAS	3	1.08145	0.00022877661516533
CAPZB	3	1.08074	4.83323402234298e-23
TWF2	3	1.07951	1.29199661014772e-06
AP3S1	3	1.07832	1.24859853957501e-05
MYL6	3	1.07784	4.74512329655091e-26
FBXO7	3	1.07575	3.20491733235056e-05
NUDT21	3	1.07575	0.000117094234191021
ANXA2	3	1.07163	1.71635223424926e-11
TCIRG1	3	1.07163	0.000131857567168403
PIP4K2A	3	1.07045	0.000148758194641292
CAPZA1	3	1.06912	2.1592626280748e-09
XRCC5	3	1.06859	3.29775632868363e-13
ACTR3	3	1.06792	1.27736061863009e-15
SEPT1	3	1.06718	4.23873159520915e-13
GLUL	3	1.0666	2.22090251559316e-06
ANXA11	3	1.06625	3.02548908300664e-11
FKBP5	3	1.06585	3.27028473024367e-14
C5orf56	3	1.06559	6.79456648503681e-06
COPB2	3	1.0622	0.000621867653977654
ETHE1	3	1.0622	4.13542435672037e-07
DECR1	3	1.06165	2.90195780372005e-07
SCAMP2	3	1.06165	1.04382292695451e-07
ZNRD1	3	1.06165	1.66411323094044e-07
HMGB2	5	1.06039	3.26949982170988e-13
DCAF11	3	1.06004	0.000178742136041204
RFXANK	3	1.06004	0.000195075242471274
LINC00892	3	1.05659	2.86810410875902e-05
REEP5	3	1.05396	1.21312087970396e-09
SSBP4	3	1.05396	4.71618713385796e-06
ACTR1B	3	1.05226	0.000229566399080368
TMSB10	5	1.05137	1.59591530213676e-37
SCFD1	3	1.05121	0.000405036376784671
TPM3	3	1.05079	1.79949043383762e-16
HARS	3	1.05021	0.000832343232898883
RAB11A	3	1.05021	1.7846364637504e-06
VDAC1	3	1.0475	4.1408373872775e-09
RO60	3	1.04722	4.36783635811167e-06
POLR2G	3	1.04545	3.6832702276488e-08
BID	3	1.04516	0.000317851435672301
CARHSP1	3	1.04487	1.65737554420223e-08
TMX1	3	1.04444	0.000264139074084007
LCP1	3	1.04169	1.68861498222492e-11
BAX	3	1.04039	5.1678901396528e-09
GRHPR	3	1.0397	0.000112377782835252
VBP1	3	1.03921	6.91730636920992e-05
GALM	3	1.03827	1.84366259299634e-08
EIF4E	3	1.03619	2.00830260813536e-05
TSTA3	3	1.03443	1.28171891985994e-05
SLU7	3	1.0338	1.59745545091909e-05
TXNDC17	3	1.03264	1.62249196801247e-05
CALR	3	1.03225	1.69526229639407e-14
SCRN2	3	1.0321	0.000778468615084532
MPV17	3	1.03111	0.000661382105132636
JPT1	3	1.03055	1.12172819055355e-10
IFI27L2	3	1.03037	8.13721048431651e-09
DEF6	3	1.02941	1.50507746269727e-09
MVP	3	1.02941	0.000151735413863317
ERCC1	3	1.02769	0.000301665000025957
MAPKAPK3	3	1.02603	9.01152788292614e-05
RGS2	5	1.02559	1.55690992630258e-12
CENPX	3	1.02534	0.000112494987595956
ORMDL3	3	1.023	1.16754577865379e-05
RGS1	5	1.02148	1.89544270870447e-24
GCHFR	3	1.02039	3.81755750859297e-06
TNFSF10	3	1.01799	1.36387397844607e-08
HOPX	5	1.01274	0.000602095913644526
CD81	3	1.01274	0.000298841627207435
CLPTM1	3	1.01274	0.00142391780322717
EIF6	3	1.01274	4.03096461779959e-06
GSDMD	3	1.01274	1.04643928381279e-08
LUC7L2	3	1.01274	0.00013616179063384
MPST	3	1.01274	0.00175346663618597
MRPL10	3	1.01274	0.000322466755653995
MRPL22	3	1.01274	0.000121702288459723
PARP1	3	1.01274	1.69208842282583e-11
PRDX3	3	1.01274	0.000420427536379023
RTCB	3	1.01274	0.000937123996519978
SLAMF6	3	1.01274	0.000143928527281975
SMIM29	3	1.01274	0.000606469081887789
TMEM14C	3	1.01274	1.82912050897278e-05
TMPO	3	1.01274	0.000881797057468332
TPST2	3	1.01274	4.50839204845899e-05
TPI1	3	1.01098	1.71231337459607e-16
IFI6	5	1.00536	2.68664411275139e-06
SEPT2	3	1.00432	2.20460732266153e-06
CWC15	3	1.00321	4.71316768534522e-06
SNX20	3	1.0016	2.28460123833467e-05
LRBA	3	1.00124	0.000194534475601596
PPM1G	3	0.999561	1.08968325658056e-07
DCTN3	3	0.998797	1.22289466282954e-06
PARP14	3	0.997939	0.000184325928022153
NT5C3A	3	0.996969	0.000592653599082568
PTPN18	3	0.996969	0.000821864250714677
TNFRSF1A	3	0.996969	0.000446675976302256
CLIC1	3	0.99646	1.91297263785402e-20
ATXN10	3	0.996248	0.000647121263253901
PPM1M	3	0.995862	0.000699100480013578
APOPT1	3	0.995034	0.000800798809487882
TIMM8B	3	0.994814	3.77787688121665e-06
AP2S1	3	0.991827	1.01417252757002e-06
VAMP8	3	0.989944	1.48357524740081e-16
DRAP1	3	0.98859	1.12892699056035e-13
PPP4C	3	0.987201	1.13033799961806e-06
TBCB	3	0.986552	1.73555153817024e-08
ARF4	3	0.985769	0.00028478575944413
BST2	3	0.983849	2.21274709528166e-09
PSMB6	3	0.982616	1.5580873400402e-06
SEM1	3	0.982362	1.82525293309899e-10
KDELR2	3	0.981027	3.20772645341164e-06
CHMP5	3	0.980556	0.000145296225339428
ACTR10	3	0.980315	0.000702893780888936
PFN1	5	0.97971	1.38952520612356e-23
ANXA4	3	0.977971	0.00107967947733011
ATOX1	3	0.976816	0.000200270407036849
SP100	3	0.976394	1.06377962476009e-12
ITGB7	3	0.974768	1.61782098648971e-05
CPSF6	3	0.973208	0.00267680453295372
GSTO1	3	0.972738	1.09526307737467e-06
SNF8	3	0.972659	1.03510557288832e-05
ADRM1	3	0.972547	4.30997752248964e-05
GIMAP7	3	0.970092	6.39680409546785e-19
RAP1B	3	0.969109	1.24980365376199e-13
CORO1A	3	0.968809	4.19325483652889e-29
ZCCHC17	3	0.968793	0.000598209739332596
ANAPC15	3	0.967882	0.000707230690286197
FAM102A	3	0.967412	1.41624016444118e-05
RAB33A	3	0.964907	0.000764604644110044
AKIRIN2	3	0.964642	0.000137515155376661
CAPG	3	0.962362	1.48338289585065e-05
WDR1	3	0.961948	2.249217001698e-09
OPTN	3	0.961912	1.08841023099484e-08
OGT	3	0.961511	0.000808561843648568
GMFG	3	0.961389	1.04093461846265e-21
BUB3	3	0.960269	2.43032380772983e-11
HMG20B	3	0.960269	0.00097963503515249
ARFRP1	3	0.957241	0.000299122885460922
CISD3	3	0.956152	0.000217000833363487
ARPC3	3	0.955437	1.17574621379706e-18
PSMG3	3	0.954633	0.00187548803890897
BTN3A1	3	0.954319	3.10495019576577e-05
POMP	3	0.954108	1.90129390375452e-11
METTL8	3	0.953842	0.000521104136447735
NT5C	3	0.953842	2.38098827477265e-05
CCNDBP1	3	0.951854	1.40729585699421e-07
HCLS1	3	0.951624	3.10387774362815e-11
HMGN4	3	0.950675	1.45559098181135e-06
YIPF3	3	0.949542	4.80642392798411e-05
ACTN4	3	0.947885	1.93468802946308e-06
ORMDL2	3	0.94736	1.66480747295221e-05
SDHAF1	3	0.947148	0.00247912439713017
CORO1B	3	0.945049	1.02153246919606e-08
ATP6V0E2	3	0.943694	1.79363601670768e-07
SLA2	3	0.941653	0.000625827111201892
ORAI1	3	0.941183	0.000205576446969888
RAB7A	3	0.938735	1.82410509661137e-08
LSM14A	3	0.936787	2.28168390726958e-05
MAD2L2	3	0.936787	0.00327836454241769
RNF181	3	0.936605	3.85081374920182e-07
MYL12A	3	0.936115	4.69626898887119e-20
AKTIP	3	0.934733	0.00321498943223166
HNRNPA3	3	0.933881	1.16531280804377e-10
SH3BP1	3	0.933302	0.000105684869231015
TSNAX	3	0.928344	0.00205438557067943
GLRX	3	0.928202	3.28032062935492e-07
SAP30BP	3	0.927006	0.000633177473483713
CD79B	3	0.926579	3.14012017665035e-05
HLA-C	3	0.92524	1.94409244270206e-48
CFLAR	3	0.925042	1.71949430504512e-10
RBM42	3	0.923469	0.000533776484518412
PPP1R12A	3	0.923033	1.78499253561402e-08
ABT1	3	0.922538	7.52249783986622e-05
VOPP1	3	0.922538	2.45646375897465e-05
PSMF1	3	0.920813	3.59655943622338e-05
ABI3	3	0.919627	0.000617711940793678
CASP8	3	0.918614	1.37207604412565e-05
COMMD3	3	0.916521	0.000323464238585808
COX5A	3	0.915923	2.52155410229682e-09
CAT	3	0.915439	0.00328390660036661
IDH3G	3	0.914556	1.15555660475617e-05
TUBA4A	3	0.913396	1.15542676198401e-11
PARK7	3	0.911696	1.22365688361126e-13
YDJC	3	0.910166	0.000960945064055646
TERF2IP	3	0.909113	1.22807775743873e-11
CPNE1	3	0.908039	1.47306460251516e-05
LDHA	3	0.906477	1.6549602285319e-18
LLPH	3	0.905821	0.00203670601427992
SH3BGRL	3	0.904483	4.29311363736916e-09
IDI1	3	0.903802	1.82721153196948e-06
COPS5	3	0.903507	0.00136716257108674
RASSF7	3	0.903111	0.00329722209185404
AC243960.1	3	0.902178	0.00193163784962238
ZBTB38	3	0.901315	0.00018298703730058
POP4	3	0.900261	0.00356388649184512
PUF60	3	0.900261	3.60873686544444e-05
MAP2K2	3	0.899525	0.000336597224661555
RALY	3	0.899079	4.46767727736392e-06
CFL1	3	0.898493	1.15386635380418e-21
MRPS36	3	0.896543	1.02129667920747e-05
NDUFS3	3	0.89468	0.000235000205588029
UBE2V2	3	0.894091	0.000545023415287491
RNF5	3	0.893437	0.000168657440474394
TOR3A	3	0.893154	0.00229670755734779
IRF2	3	0.89143	0.00137142977197777
SS18	3	0.890745	0.00406033561112206
YWHAQ	3	0.889105	4.52314025624478e-09
MRPL43	3	0.888864	0.000192367378841397
BNIP3L	3	0.887205	0.000508630588852475
EEF1E1	3	0.887205	0.00221103841302901
MIEN1	3	0.887205	7.91414971316189e-07
MOB1A	3	0.887205	0.000108168029097362
MRPL40	3	0.887205	0.00255889850300925
NDUFAF3	3	0.886103	2.77089718908485e-06
PSMA3	3	0.885979	1.42156741652958e-05
APMAP	3	0.885501	1.65923474710718e-05
ATF7IP2	3	0.884412	0.00167291074112994
PIN1	3	0.884003	2.47812091999105e-06
CMTM3	3	0.883225	1.23216540479276e-05
ITM2A	3	0.882204	1.5012764151224e-11
CARD19	3	0.882152	0.00139675043016597
TXNDC9	3	0.881491	0.0034252682192253
SIAH2	3	0.881176	2.2649405690636e-06
CDC42	3	0.881053	1.17853105644119e-09
NDUFA9	3	0.880946	0.000803357971166716
ARHGAP9	3	0.880632	7.03094862595699e-05
S100A4	5	0.879822	2.16234647806029e-23
MDH2	3	0.878937	1.00173761231128e-06
ARMH1	3	0.878435	0.00445260588719933
WASHC3	3	0.877806	0.0025260854202005
EID1	3	0.877424	3.43467102598738e-11
SPPL2A	3	0.875232	0.00465565103443405
BUD31	3	0.874605	1.48468243585528e-06
ECHS1	3	0.874353	0.000155729794679284
FIP1L1	3	0.872558	0.0019930207313318
LAMTOR1	3	0.872558	1.37664835256524e-06
HAT1	3	0.871873	0.00160450901744977
ZNF644	3	0.871873	0.00223002111249997
DDX39A	3	0.87156	0.00017905008949214
SAMD9	3	0.870717	0.000252129635384845
DYNLT1	3	0.869778	3.01809529507693e-09
EVL	3	0.868403	1.12747395845354e-20
PCBD1	3	0.867538	0.00231380337938689
VMA21	3	0.867538	0.00276109258555136
AKR7A2	3	0.866347	0.00225851633153154
CAPN2	3	0.866187	3.8853481204288e-05
TALDO1	3	0.865895	2.33149543855966e-06
CD247	3	0.86555	3.3140786979308e-12
CTSL	3	0.865179	0.00546081372776951
SNX17	3	0.864803	1.07655270627045e-05
SNAP23	3	0.864213	0.00381588869659099
C1orf56	3	0.863358	0.00224521965887171
FDFT1	3	0.86316	0.000463705982035446
ERAP2	3	0.862493	0.000106955516601871
HCP5	3	0.862244	1.46998453878464e-05
GPS1	3	0.860733	0.00604847075221191
LAX1	3	0.860733	0.00739372098837629
GTF2B	3	0.860733	0.000721397775603283
SYTL1	3	0.859113	4.01330434243101e-05
PFDN6	3	0.857761	0.00152572064383989
ARHGDIB	5	0.857645	2.19990489146905e-20
SLC9A3R1	3	0.857617	2.14417144496298e-05
DUSP23	3	0.854671	0.00167423271867847
MID1IP1	3	0.854671	0.0122667012468732
TSTD1	3	0.853859	1.99240120853294e-09
FUNDC2	3	0.852956	0.000535125560888045
PLEKHJ1	3	0.852795	0.000127143847011736
CLTA	3	0.851674	1.49198530649683e-06
COA1	3	0.851674	0.000904265241057903
PHPT1	3	0.851581	1.49583813616269e-06
PCID2	3	0.851455	0.00334887174818318
ATP5PF	3	0.850885	2.68560709376175e-09
STOML2	3	0.850006	0.000113677286332546
PSMC5	3	0.849237	1.03879402228497e-06
DOK2	3	0.847925	5.27583276903333e-09
CD2BP2	3	0.847677	0.000517398766415614
BLOC1S2	3	0.847312	0.000321354197443308
SNRPD1	3	0.847218	3.00246422054528e-05
SAR1A	3	0.846726	0.00573938722680613
EIF2S1	3	0.845009	0.00514417377980168
KIAA0040	3	0.845009	0.00751153112185191
SCP2	3	0.84355	2.16769220014123e-05
CAPN1	3	0.842811	0.00402462458192589
RAB11B	3	0.840783	1.88061747134722e-05
ADPRM	3	0.840555	0.00965190256983563
COMMD7	3	0.840372	1.33682118613423e-05
AP1M1	3	0.834399	0.00981082488839964
VPS4A	3	0.833187	0.00453349531249621
PSMD7	3	0.832654	2.38716150673976e-05
SAE1	3	0.832164	0.00462783158873517
TADA3	3	0.830898	0.000658930325152042
PCNP	3	0.830145	1.7222582348277e-07
HDAC3	3	0.829872	0.00642083756877762
RNF114	3	0.829872	0.000164917101673518
XAF1	3	0.829872	0.0126323131166858
ZNF800	3	0.829872	0.00586436462264805
CCDC32	3	0.829024	0.00583661056001856
KLC1	3	0.829024	0.00633452594131765
LYRM2	3	0.829024	0.00816758716853507
PPCS	3	0.829024	6.72636025224652e-05
CEBPB	3	0.828653	2.33728488576714e-05
PTPN7	3	0.828503	2.33370546289513e-13
NCBP2-AS2	3	0.827704	0.0023670461832758
RHOA	3	0.826176	3.04771609979065e-11
TRAPPC1	3	0.825805	2.1270730951237e-09
PTTG1IP	3	0.825109	0.0116897252768782
PSMB10	3	0.824664	0.00627757320390465
CHMP1A	3	0.824291	0.00203405806665257
ZDHHC24	3	0.824291	0.00501241030917387
HCST	3	0.823276	2.06943064286493e-15
UBC	3	0.82245	3.69496068347597e-20
CD96	3	0.82137	3.77284835244796e-07
DNASE2	3	0.820091	0.00197116170589327
EPS15	3	0.820091	0.00594189195985795
IRF9	3	0.820091	1.47446502445655e-07
MIIP	3	0.820091	0.010491428813259
SLC25A11	3	0.820091	0.00277723648198378
WDR61	3	0.820091	0.0061645770496074
PGK1	3	0.819468	4.04351991175538e-10
MSN	3	0.819114	1.94928274789059e-08
APOL3	3	0.817012	0.000515244980467552
COPE	3	0.816044	2.397706716529e-09
CUEDC2	3	0.81529	0.00891062191040476
SMC5	3	0.814797	0.00935980817610232
DCK	3	0.81451	0.000314607996468106
ELOF1	3	0.81451	0.000191914575167968
PDAP1	3	0.814407	1.76524938817617e-05
KXD1	3	0.813427	0.00207197397110239
FAM129A	3	0.813127	0.000232686650625895
NUDT1	3	0.812966	0.00244048607179552
ARHGDIA	3	0.812309	2.57818176324357e-08
STK17A	3	0.811405	1.21357439223993e-11
NDUFS8	3	0.810376	1.68944214745124e-06
FAM192A	3	0.810243	0.00703314648694648
PSMD8	3	0.809749	1.3434603718764e-06
RNF166	3	0.809203	0.000488884369043017
CALM2	3	0.808722	3.59779018331361e-14
TMEM50A	3	0.808466	1.23928036260592e-07
IP6K2	3	0.808377	0.00308544998716934
NUP107	3	0.807417	0.00100584842516111
ATP5IF1	3	0.807312	1.72195927161001e-10
ITGAL	3	0.806285	0.00277475796024046
MRPL21	3	0.806285	0.00297719376395221
PPIE	3	0.806285	0.00184147455653503
NOP10	3	0.805555	6.15244637522631e-08
ARPP19	3	0.805503	0.000661382105132636
FAM45A	3	0.804931	0.00661995443698683
STAT5A	3	0.804931	0.013416328216403
PMAIP1	5	0.804149	0.000289981308152164
DYNLL1	3	0.804031	4.0228305715265e-10
NDUFS6	3	0.803957	1.32666314318667e-06
VPS4B	3	0.802518	0.00301939905624666
HAPLN3	3	0.801232	0.00797461030043263
OTUB1	3	0.800432	6.72189678263009e-05
VPS28	3	0.800191	2.09684404561752e-08
CDIPT	3	0.800007	0.00257239333740177
GRSF1	3	0.798611	0.00329036143185429
RBCK1	3	0.797636	1.86852881152366e-06
ITGA4	3	0.796112	5.95158151347712e-05
UBB	3	0.794306	2.37795376287421e-14
KHDRBS1	3	0.794096	4.10408054481057e-06
MCRIP1	3	0.793726	0.00110814690519867
SNRPA1	3	0.793726	0.00176444481545089
UBXN4	3	0.793423	1.21137539931569e-07
NDUFB3	3	0.793094	1.19971400692195e-05
LYPLA2	3	0.79261	0.00223002111249997
S100A10	5	0.792175	1.49354379736313e-11
CCT7	3	0.790344	0.00055825762634851
IL12RB1	3	0.790344	0.00477678151457131
ZFYVE28	3	0.790344	0.00667500835230325
NENF	3	0.788696	0.000946336394351033
CSK	3	0.788521	1.02387781783099e-05
CCDC124	3	0.78803	0.00883713746695857
GTF2E2	3	0.787176	0.00938244206336058
LSM2	3	0.786855	1.0515142510352e-05
ARPC2	3	0.786764	3.54913156776862e-16
NASP	3	0.78646	0.00234384413068616
GRAP2	3	0.785771	0.000674566770103461
N4BP2L1	3	0.785325	0.000567211529061727
COPS4	3	0.784467	0.00496542090733447
GGCT	3	0.784467	0.00463602997167879
AURKAIP1	3	0.783565	0.000143817146962102
RAB5IF	3	0.783254	0.000137515155376661
LBH	3	0.783002	2.85294024829201e-07
UPP1	3	0.78273	0.000406569215923727
EXOSC1	3	0.782616	0.000485864752508821
GNAI3	3	0.781852	0.0010007197006151
WAS	3	0.781661	0.000115078120939058
ATP6AP1	3	0.78141	0.00238904367793616
REST	3	0.78141	0.000376947879686591
SNW1	3	0.779145	0.000121879549173429
RTRAF	3	0.779028	1.04133260376477e-07
FIBP	3	0.778271	0.00334887174818318
RTF2	3	0.778271	0.000100715123761255
PHYKPL	3	0.777358	0.000282054822561462
INTS11	3	0.776669	0.00676395104950866
RIC8A	3	0.776296	0.0127375279069867
MT1E	3	0.775697	0.000162973167811241
TAF15	3	0.775237	0.00668903689652144
SLAMF1	3	0.775044	0.00148308191312593
FBXO32	3	0.773949	0.00121805002697056
LMO4	3	0.773949	0.010069561454571
URM1	3	0.773548	0.000835750227799084
PSMD2	3	0.770763	0.00142707034517215
GRN	3	0.769879	0.00206477587969264
DIDO1	3	0.76881	0.00866061132240466
PTK2B	3	0.76881	0.00685373747493397
HNRNPF	3	0.768233	2.0331971353075e-08
DDIT4	5	0.767623	2.00471810338315e-17
ACTG1	5	0.767394	2.09424865433737e-17
AP2M1	3	0.766675	1.86852881152366e-06
AAMP	3	0.766575	0.00773445899905851
LAMTOR5	3	0.765298	2.88478485972992e-06
NECAP2	3	0.765155	3.01873853235119e-05
SHARPIN	3	0.764808	0.00386209925889752
UROS	3	0.764808	0.00257301728676354
CYB5B	3	0.764238	0.000528630105337832
DPM2	3	0.762758	0.01640408224663
NDUFC1	3	0.762469	0.000552043735110382
TBC1D10C	3	0.7618	1.14435328433283e-09
GPI	3	0.761674	0.0020694106429279
RPS19BP1	3	0.760757	2.913293150754e-06
DGKZ	3	0.760252	1.70526896062211e-05
SCAND1	3	0.759666	2.02200406876963e-06
HLA-A	3	0.757319	1.51247375741973e-38
TMSB4X	3	0.757166	3.29689217808649e-29
CTSZ	3	0.756897	0.0164722593557373
CCND3	3	0.756821	1.16531280804377e-10
ATP6V1D	3	0.755961	0.0016074546346573
RDX	3	0.75524	0.00557141839461734
HPRT1	3	0.754668	0.00274236046859187
OARD1	3	0.754424	0.00217452903869523
MMP24OS	3	0.754002	0.00223155324869587
STXBP2	3	0.753818	0.00187023522364638
SUMO3	3	0.752421	4.16909008330004e-05
CHTOP	3	0.749702	0.0101622070728557
CYB5R3	3	0.749702	0.00359056181679037
HMOX2	3	0.749702	4.97420123126018e-05
MPHOSPH10	3	0.749702	0.021159955405999
RALGDS	3	0.749702	0.0130245877742731
UBL7	3	0.749702	0.0121133910093381
VRK3	3	0.749702	0.0179681270363047
YIPF5	3	0.749702	0.00474590770815846
ATP5MF	3	0.748663	1.3900709808411e-08
CTSS	3	0.747639	0.000305981439681911
GPX1	3	0.746596	3.57867449737971e-07
TRAF3IP3	3	0.746313	3.44019082506527e-10
ATP6V0D1	3	0.745797	0.00150548137691104
GIT2	3	0.745256	0.00124301017451031
HMGB1	3	0.745204	1.55724051499711e-15
ATP6V1H	3	0.74504	0.00350730366963133
PDCD7	3	0.74454	0.00724075920345513
PBDC1	3	0.744247	0.00734882551013955
SDAD1	3	0.743919	0.0102933208575397
SNAPC5	3	0.743129	0.0131339782048215
TFG	3	0.743129	0.0162031809483866
XRCC6	3	0.742896	2.19517258699848e-05
CELF2	3	0.742815	5.69955786826083e-09
GRB2	3	0.740364	0.000517317315779473
SSNA1	3	0.739451	0.000120624445973036
TPRKB	3	0.739171	0.00327172206738801
MRPS10	3	0.737876	0.00699066923480177
CLPP	3	0.737371	5.17363513904674e-05
ATG4B	3	0.737102	0.00329373889752207
ECHDC1	3	0.737102	0.00741040553586125
PTPN6	3	0.736675	0.00142622114327685
RAN	3	0.736312	1.4732151862384e-09
HDAC1	3	0.736218	0.00155710000122305
SRP14	3	0.735755	3.65617382221535e-13
NDUFS2	3	0.735729	0.00134407312765897
ZNF428	3	0.735729	0.000871878616638077
DDX54	3	0.735202	0.012832669149525
TXN	3	0.735032	1.23690872500653e-05
CST7	3	0.73402	1.02144864662884e-07
MAGOH	3	0.73402	0.000473186556513729
MMADHC	3	0.733354	0.00330641627334167
AP3D1	3	0.732628	0.0113182504005912
PRKCH	3	0.732628	6.50352105740368e-05
PSAP	3	0.732628	1.11689923900726e-09
ZCRB1	3	0.732628	0.00218833579267128
MAP2K1	3	0.730336	0.00366705740027124
RBBP7	3	0.730006	0.00444901857858494
SDHA	3	0.728943	0.00484467655507057
VTI1B	3	0.728943	0.0124112621772477
BTG3	3	0.728007	0.00361724235078305
ECH1	3	0.728007	2.48395050329289e-06
RAD21	3	0.727579	0.000903935365389438
SLFN5	3	0.72674	0.0001010121392633
PSMD12	3	0.726432	0.00742628806614371
PFKL	3	0.725855	0.00478825707131236
MXD4	3	0.725454	0.00164846733782212
PRPF31	3	0.725454	0.00184929071245378
FAM32A	3	0.72439	0.000909063424217809
SMAP1	3	0.72439	0.00269747318766685
CD63	3	0.723962	1.18760450545128e-07
PPP1CC	3	0.723778	3.62010233932834e-06
GTF2A2	3	0.723229	0.00018067180841405
PSMB5	3	0.723229	0.00204811829486042
PSMC4	3	0.723229	0.00506112458314729
TMEM109	3	0.723229	0.00100141842359623
PSMD4	3	0.721957	0.000266734445891011
USP1	3	0.721687	0.0235838119039125
MRPL51	3	0.721038	1.00186308314981e-05
DYNLRB1	3	0.720709	3.02834214842746e-06
PSMD11	3	0.720555	0.00407606999951181
FAM200B	3	0.718289	0.00911661929755168
RASSF1	3	0.717993	0.0107719575304883
SIRT7	3	0.717729	0.00189587724991183
MRPL13	3	0.71728	0.0105915901256823
POLE3	3	0.71728	0.00331120867512599
WTAP	3	0.716604	0.000514199425171356
EMB	3	0.716205	3.02772234677899e-06
RCSD1	3	0.716119	0.000372156870772809
CDC37	3	0.716078	1.90064504720727e-05
CCT5	3	0.716018	0.00214387770521332
BRIX1	3	0.715754	0.0170404647105713
GGA2	3	0.715754	0.0144924326294955
RPL13P12	3	0.715754	0.0187488101658378
DPF2	3	0.71535	0.0111969580348475
TIPRL	3	0.71535	0.0167200653087443
MRPL42	3	0.715055	0.00748918117404152
PSMA7	3	0.714831	3.17717115503923e-09
PIH1D1	3	0.714512	0.00269747318766685
SLTM	3	0.713176	0.000108784813678659
ISG20	3	0.712353	1.12172819055355e-10
ARPC1B	3	0.711939	1.57875504742893e-08
BCAP31	3	0.711805	4.42519095748273e-06
MRPL47	3	0.71108	0.0139007764796943
SNAPIN	3	0.710707	0.0210553394975202
FKBP3	3	0.709809	0.00223107340134148
PREX1	3	0.709344	0.0065956976153735
ANP32A	3	0.70906	0.000432503238861727
ILF2	3	0.70906	0.000590517043288022
ARAP2	3	0.707881	0.00432076747111149
B3GAT3	3	0.707881	0.000625722255875602
CTNNBL1	3	0.707881	0.0145141066684459
SMC4	3	0.707881	0.000221527508435678
TBC1D10A	3	0.707881	0.0145141066684459
STUB1	3	0.707522	0.000100768426500805
COMT	3	0.70711	0.0088934737417925
CD226	3	0.706075	0.0231078791326223
PLEKHO1	3	0.705758	0.0099945324024566
HSPA1A	5	0.705268	1.11913643117226e-32
AATF	3	0.704614	0.00626513852836714
RPL7L1	3	0.704614	0.00219877363855487
DR1	3	0.703632	0.00273797650157294
NAA20	3	0.703408	0.00851803395593171
RAB10	3	0.703408	0.00811731563375886
FKBP8	3	0.703139	1.01079083959923e-06
ARL16	3	0.703051	0.0123923077511021
PPIH	3	0.701807	0.0178785238989561
CLTB	3	0.701275	0.000443439508893468
HNRNPR	3	0.701203	3.83406048471401e-05
CD99	3	0.700706	2.38007829620019e-10
GALT	3	0.699949	0.010924852251366
VKORC1	3	0.699797	0.000430218920474692
CD2	3	0.699139	2.13279119043576e-18
SARS	3	0.699076	0.000656950282580395
GUK1	3	0.698627	1.12172819055355e-10
ALOX5AP	3	0.6981	2.25421076253804e-06
NSMCE1	3	0.6981	0.00104932855549259
C4orf48	3	0.698003	0.000283136400853269
CISD1	3	0.697863	0.0187427276460806
STX8	3	0.697863	0.0141913723009783
CD164	3	0.697402	2.21957524285264e-06
IAH1	3	0.696001	0.00126194424464275
TSEN54	3	0.695879	0.0043912362008915
LAMP2	3	0.694996	0.015332850756983
DGUOK	3	0.694695	0.000247965212869822
TIMM17A	3	0.69456	0.00610318710387062
ARHGAP30	3	0.693827	1.39988816314717e-05
SYNCRIP	3	0.693457	0.0079084695174792
PPT1	3	0.692856	0.0019930207313318
FMNL1	3	0.691914	1.36305775823233e-05
TINF2	3	0.690808	0.00993279161167655
CYBA	3	0.689592	5.18620111262604e-13
PRKAR1A	3	0.688607	0.00309396748858116
PHF5A	3	0.688114	0.00681184717777185
EBLN3P	3	0.687641	0.00324168887970825
PEX16	3	0.687336	0.0170763214211968
CNPY3	3	0.68716	0.000526861273390129
OSBPL8	3	0.684503	0.00355836726678541
PIM1	3	0.68445	2.03765139890135e-05
ZAP70	3	0.68441	0.00073809147127933
RALA	3	0.684113	0.0232080581803784
DDHD1	3	0.683428	0.0284496458198585
IRF7	3	0.683428	0.0225979819260084
ADAM8	3	0.682587	0.0245394816016732
MAP4	3	0.682587	0.0340357703069352
TMEM14A	3	0.682587	0.0272966278102268
MPRIP	3	0.681911	0.00324210940272287
PRELID1	3	0.681911	1.39914133649369e-06
RNF167	3	0.681911	0.000722664226374084
SERPINB1	3	0.681697	0.000153784102458758
ID2	5	0.680161	1.49428319195009e-10
ARFGAP2	3	0.680161	0.00500243872197052
CTDSP1	3	0.679312	0.0101622070728557
FUBP1	3	0.678317	0.00647522644528931
ATP5F1B	3	0.677133	5.40210361140746e-05
GDI1	3	0.677133	0.0177741085865026
COX7B	3	0.675701	5.62095212089541e-07
IST1	3	0.675701	0.00802883702302836
ZNF207	3	0.675701	0.000380515020089237
DPY30	3	0.674964	0.000849907903020443
PDIA6	3	0.674918	1.48045326810027e-05
MEA1	3	0.674567	0.0104410097783906
SKAP1	3	0.674567	0.000156035869815999
ADSS	3	0.67432	0.0133918100952353
PFDN2	3	0.67432	0.00036509251304071
RNF7	3	0.673801	4.8273044349152e-05
BAG1	3	0.67325	0.0106041794149893
OGFR	3	0.67325	0.0127105148749083
RAB1A	3	0.672886	0.00332682619744814
TMX4	3	0.672886	0.0034252682192253
AC025164.1	3	0.672661	0.00117529769464045
POLR2E	3	0.672148	0.000269925272665837
C9orf16	3	0.672123	4.58086997249071e-06
CYBC1	3	0.671045	0.000213417678570287
CDC5L	3	0.670947	0.0129248497381065
NCF4	3	0.670947	0.0110705550860836
TSN	3	0.67063	0.018017925724109
UBE2F	3	0.67063	0.0218743339201286
UBL3	3	0.67063	0.0387667327743285
SNX5	3	0.670344	0.00703894195398797
PAIP2	3	0.670023	4.23495758187081e-07
CD52	5	0.669848	2.9093004395391e-13
SUCLG1	3	0.669848	0.00552338473843221
LAPTM5	3	0.668364	1.12115047584382e-15
CABIN1	3	0.667601	0.0221479934839278
CLK3	3	0.666961	0.0106198393285052
H2AFY	3	0.666845	0.00116125894248459
DNAJC8	3	0.666646	0.000294982922317848
IQGAP1	3	0.666646	0.000250192226615057
FNTA	3	0.66656	0.00386326616559212
KDM5B	3	0.664813	0.00127433834092102
RARRES2	3	0.664813	0.0234111765877581
VASP	3	0.663662	0.000729789737677916
CBFB	3	0.662239	0.0255221313408684
ZDHHC12	3	0.661829	0.00182797889277148
PPP2CA	3	0.661571	0.00280398444748475
GNG2	3	0.661264	0.00616651363242268
SRPK2	3	0.661264	0.00724039782484307
RAB5C	3	0.660434	0.000358252855046201
COX8A	3	0.659968	1.46746395048725e-08
MRPS14	3	0.659855	0.0164410419754348
NCOA4	3	0.659099	0.0397826213148328
LAMTOR2	3	0.658793	0.000736031065928557
DPM1	3	0.658453	0.00848521482942366
MIF4GD	3	0.658453	0.00643832439857687
UPF3A	3	0.658453	0.0129083193936956
TMEM126A	3	0.657641	0.0105907899765699
POLR3GL	3	0.656938	1.36530781521154e-05
NDUFC2	3	0.656842	1.57996344975428e-05
ASCC2	3	0.656592	0.0189256897377665
LINS1	3	0.656592	0.0183259828724384
PSMB1	3	0.655756	1.04567950801776e-05
ABTB1	3	0.655579	0.0130799755640469
CYC1	3	0.655414	0.00122398365830641
SASH3	3	0.655184	0.00422373817377147
IK	3	0.654544	0.000136406708408785
RSBN1L	3	0.654505	3.19512886844939e-05
NAA60	3	0.654282	0.0113018022064456
SH3GLB1	3	0.653842	0.00525141965217005
POLR2J	3	0.653765	0.000435153580164026
WNK1	3	0.65256	0.00427312365449971
CORO7	3	0.652146	0.0241178212606062
BRK1	3	0.651814	4.28983260581854e-07
KRAS	3	0.651637	0.0117010384700068
NKAP	3	0.650166	0.0137791567131669
SLC25A45	3	0.650166	0.00670484039903399
HMGN3	3	0.64946	0.000434578137586958
CASP17P	3	0.649361	0.00333157638897805
FBXW5	3	0.649145	0.00230690575380562
CD27	3	0.649023	2.41730466127085e-06
EIF4G2	3	0.648924	0.00018806196773502
MTPN	3	0.64858	0.0180532843499488
TNIP2	3	0.648325	0.0263101040563185
C1orf131	3	0.647972	0.0378243980397188
PSMD1	3	0.647972	0.0174482480638368
VDAC3	3	0.646942	0.00107967947733011
HNRNPH3	3	0.646865	0.000710058258656936
SZRD1	3	0.646608	0.0154503337349009
CHD9	3	0.645954	0.0285687983547357
MTIF3	3	0.645527	0.00717503433684353
MRPS7	3	0.644493	0.00210497995234906
NUCB1	3	0.643954	0.00028363881135113
POLR2C	3	0.643869	0.00526151854417833
ANXA7	3	0.642979	0.00143973939831842
GIMAP2	3	0.642368	0.00065094218891884
GNB2	3	0.641369	0.000368256911281543
BORCS7	3	0.640767	0.0246233253701019
CHMP2B	3	0.640767	0.0063289556667155
MAPK1	3	0.640767	0.01400998044832
NDUFB6	3	0.639693	0.00951470433609139
ETFA	3	0.63834	0.0120005577420671
FAM204A	3	0.63834	0.0103847166894045
LSM1	3	0.637697	0.00584019771108277
PSMA2	3	0.635666	0.000905646068997823
RNPEPL1	3	0.635666	0.0164761721726448
TPGS1	3	0.635369	0.0182690330521871
YWHAE	3	0.634931	0.00904357921855594
SF3B5	3	0.634224	1.25510504185511e-06
MOB4	2	0.634224	0.0358325739005094
SNRPB	3	0.632705	1.20760928665826e-06
SKP1	3	0.632162	2.0331971353075e-08
SDHC	3	0.632132	0.000277798911671693
IL2RG	3	0.631646	1.23066836478369e-07
NUCKS1	3	0.631646	1.66560099191736e-05
PPP4R2	3	0.631646	0.0232393772130436
BIN1	3	0.631429	0.000633610155506472
HM13	3	0.631307	0.00183103917570616
GON4L	3	0.630865	0.00655159192873363
HSBP1	3	0.630649	0.00333547664162453
LRRFIP1	3	0.630163	0.000139166270824102
SERF2	3	0.629444	1.69489229131081e-17
ACTR1A	3	0.629407	0.0204595037442238
AIMP1	3	0.629407	0.0022667112568283
TPGS2	3	0.629407	0.0317130766649721
FAM49B	3	0.628072	3.36022492294052e-05
PYURF	3	0.628072	0.000341241799245675
TRPV2	3	0.628072	0.0398821976739289
PYM1	3	0.627446	0.0176688861731597
IL10RA	3	0.627243	0.000340289055798946
GIMAP4	3	0.627185	3.96248685483539e-07
HNRNPL	3	0.627082	0.0021056902239397
PFDN4	3	0.627082	0.00318597243542075
CHMP7	3	0.626553	0.0170763214211968
COPS6	3	0.626553	0.000778185497796137
TMEM126B	3	0.626381	0.00578534673678818
WDR54	3	0.626381	0.00718167055422377
PSMC6	3	0.625713	0.0129248497381065
BLOC1S4	3	0.62492	0.00574035034612972
SEC61B	3	0.624785	2.00039817635305e-06
CTSB	3	0.624416	0.000625635360888834
CMC1	3	0.624171	0.0165852720469292
STK10	3	0.624171	0.00427153581277144
ADH5	3	0.623882	0.00290428326573401
SRSF4	3	0.623561	0.0012829088141596
IL2RB	3	0.623462	0.0143971243489222
XRN2	3	0.622277	0.00293425937196881
RHOC	3	0.622063	0.0004345476828804
UBE2E3	3	0.621946	0.0198350259438292
TLN1	3	0.621784	0.00147869860446019
TRAPPC2L	3	0.621311	0.00240820874144708
PTPN1	3	0.621157	0.00775716238277072
C14orf119	3	0.620968	0.00820275018245252
ARL6IP5	3	0.620702	1.26876983767582e-08
SOD1	3	0.620345	3.58895636965358e-07
PLIN2	3	0.619997	0.000309283318651938
EMC3	3	0.619725	0.0159787127809893
LPIN2	3	0.619591	0.00542545330094598
APOC1	3	0.618457	0.000548647982582128
STX4	2	0.617598	0.0472163553743879
NEMF	3	0.617435	0.00247107742130719
FBXL15	3	0.617327	0.0101953945675458
NEDD8	3	0.617027	1.21112676288476e-05
MT2A	5	0.616582	3.71995257909392e-05
EIF4H	3	0.616508	0.000463351364053377
LENG1	3	0.616077	0.0367330466833795
SLC16A3	3	0.616077	0.0136284002143971
ARL6IP1	3	0.615846	0.000267928750655534
ATP5PB	3	0.615589	0.000119485484771055
LMF2	3	0.6154	0.0315426489430221
PRR13	3	0.6154	1.61789345080732e-06
CSTB	3	0.615081	2.2366464901199e-07
RHEB	3	0.614976	0.00347819901456157
IDH3B	3	0.614572	0.0079652658542552
DDX24	3	0.614474	1.79363601670768e-07
DOCK8	3	0.614187	0.000274684914980402
PLD3	3	0.614187	0.0263101040563185
TSSC4	3	0.614187	0.0160091157510344
BCL7B	3	0.61364	0.0276020530013007
BRD4	3	0.61364	0.0171448412528414
SYNGR2	3	0.613466	0.00526067587312918
STMP1	3	0.61338	0.00113374710639954
ERH	3	0.613271	0.000142535584356655
UBA2	3	0.612649	0.0180210937638813
ZNF101	3	0.612649	0.0269794880289769
SRI	3	0.611692	0.000250992623989892
BZW1	3	0.611638	0.00894917277019392
S100A6	3	0.611418	1.56588352981955e-11
SURF4	3	0.610874	0.000694054095218637
THYN1	3	0.609977	0.00460730065412738
TMEM134	3	0.60938	0.010491428813259
LCK	3	0.608926	1.17177469917967e-10
ZNF511	3	0.608839	0.0461704265226026
BTN3A2	3	0.608636	0.000254079810910604
PTPN4	3	0.607894	0.0366862182368279
TOP1	3	0.607894	0.00241070047031868
ATP6V1E1	3	0.607683	0.00252311105524306
AIP	3	0.607097	0.000281007294024894
CAPZA2	3	0.606917	0.000898994384752347
SNRNP40	3	0.606111	0.0308537416486023
MRPL36	3	0.605826	0.0299370060247115
TRAPPC6A	3	0.605691	0.00116416091806393
DNAJC4	3	0.605561	0.0302493240075031
PKN1	3	0.605561	0.0206879610776116
CCDC115	3	0.605078	0.014871332545042
SHISA5	3	0.604753	0.000462979838339946
ELMO1	3	0.604651	0.0170041943549428
OXLD1	3	0.604651	0.0150819767986545
RGS14	3	0.604456	0.0264816407851462
COX5B	3	0.603985	2.57047927134672e-06
POLR1D	3	0.603722	1.57019648129066e-05
SLBP	3	0.603481	0.00395242645300155
SF3B2	3	0.603345	2.21042279688831e-05
MAPRE1	3	0.603215	0.00661550310743396
PSMB8-AS1	3	0.602452	0.00392030605629772
AMZ2	3	0.597698	0.0331531479755133
ARF1	3	0.597698	1.46484247617473e-05
ASF1A	3	0.597698	0.00767107791084576
CAPNS1	3	0.597698	0.0337130188730068
COPS3	3	0.597698	0.0259842055458885
IQGAP2	3	0.597698	0.0114431257569361
JOSD2	3	0.597698	0.0334999343979073
PNKD	3	0.597698	0.0141913723009783
SND1	3	0.597698	0.043621118616198
SREK1IP1	3	0.597698	0.0120945834537986
UBE2G1	3	0.597698	0.0352742973946753
NDUFA11	3	0.595961	1.34714862333596e-05
RABGAP1L	3	0.592404	0.000760218058313106
PHF11	3	0.591749	0.0116253118866008
SIVA1	3	0.591749	0.000948427772978162
KPNB1	3	0.589921	0.00258231424560467
VPS29	3	0.589793	0.00174376640889997
PCED1B-AS1	3	0.589559	1.7578668486515e-09
HNRNPK	3	0.589237	5.81419775318743e-06
PWP1	2	0.588928	0.0447728095177642
METTL23	3	0.588596	0.00205089444140535
TMEM205	3	0.587851	0.0461704265226026
LSM6	3	0.587645	0.00479538852752158
RNF19A	3	0.587645	0.00328025828624453
SDHAF2	3	0.585315	0.0145270751223906
GGA1	3	0.584874	0.0119085159594513
COQ10B	3	0.584642	0.0145399681186875
PCMT1	3	0.584642	0.00424185842612717
IFITM1	3	0.582592	0.0369124259979354
TMBIM4	3	0.579965	0.000281007294024894
VSIR	3	0.579909	0.000293560542379364
SPAG7	3	0.579777	0.0120707527496619
SURF1	3	0.579777	0.0152225461671251
C15orf40	3	0.579083	0.0426606633845628
CYB561D2	3	0.579083	0.0367898560165807
TMEM259	3	0.578839	0.0170235713526274
RESF1	3	0.578769	0.000408537842673712
TMEM248	3	0.577799	0.0104914626155796
SNRNP35	3	0.577521	0.0293698524643939
GNAS	3	0.577443	3.20491733235056e-05
PNKP	3	0.577234	0.0216755282288361
ETFB	3	0.576999	0.00484467655507057
THOC7	3	0.576637	0.00915039236725535
SREK1	3	0.576003	0.031412697126698
MAP1LC3B	3	0.575156	1.90513639506844e-06
NDUFB4	3	0.575011	0.000159579299688943
TRBC2	3	0.574889	1.1428081673379e-10
CIAO2A	3	0.573036	0.0207962234219249
TNFRSF4	5	0.572915	0.00215228098311134
ELOVL5	3	0.572694	0.00461423849198168
MUC20-OT1	3	0.572163	0.0389764184485684
NDUFB8	3	0.572163	3.18361196002087e-05
SP140	3	0.571609	0.0111538730985226
TSC22D4	3	0.571323	0.00017979092171242
RNASEH2B	3	0.570426	0.0176097190084033
UBALD2	3	0.570218	0.0403125694031772
CD3G	3	0.569792	2.33728488576714e-05
GGNBP2	3	0.569502	0.000115355495583689
THAP7	3	0.569129	0.0224254535306539
PPM1B	3	0.567951	0.0291328227374924
GPSM3	3	0.567579	1.1746476894388e-07
IMP3	3	0.567325	0.00224521965887171
TMEM160	3	0.56711	0.000480553616866024
CCDC167	3	0.566672	0.00488406301086456
TXNL1	3	0.566672	0.0119742765532179
SSBP1	3	0.566569	0.0011533158945307
COMMD8	2	0.566334	0.0408908567579967
PABPN1	2	0.566334	0.0490810418300293
POLR2K	3	0.56622	0.00244471707181491
ATRAID	3	0.564834	0.00237948489038946
PNRC2	3	0.563751	0.000765266195428028
HLA-F	3	0.56104	1.49420944836566e-05
HSPA1B	5	0.560896	1.67499584904731e-22
BIN2	3	0.560668	0.000913102362529869
CDC26	3	0.560224	0.0029593860341523
SOCS1	3	0.560224	0.000183914534531205
SSU72	3	0.558599	0.00138796950714482
MRPL57	3	0.557284	0.000467843090611628
BANF1	3	0.556248	0.00193711845979171
RBBP6	3	0.555878	0.0366281566704496
TRIM56	3	0.555634	0.00196050964607472
ANKRD13D	3	0.554885	0.0276172533054527
MRPS16	3	0.55463	0.0345115965440333
PDCD4	3	0.554445	0.00102337497097682
MGMT	3	0.554306	0.0190132270686362
ECHDC2	3	0.553304	0.0320552895847902
SMARCA2	3	0.552256	0.018850335272136
HIKESHI	3	0.552102	0.0289421816701575
SS18L2	3	0.551156	0.006122357360527
SQSTM1	3	0.550586	0.000333901863597297
ARHGAP4	3	0.550393	0.00809801270453358
DGCR6L	3	0.550393	0.0153456138883712
ERP44	3	0.549489	0.0323569832245953
EHD1	3	0.548789	0.0154493167165201
MPLKIP	3	0.548789	0.00764062552800103
SOD2	3	0.548789	0.0261429455931566
TC2N	3	0.547072	0.0260727903341895
MAP2K3	3	0.54656	0.0265260286593737
SUGT1	3	0.54656	0.0415836481232951
RPL18AP3	3	0.546168	0.00760359021822404
SAMSN1	3	0.545231	0.000423422438831691
FIS1	3	0.543832	0.000784702441704838
BSG	3	0.543721	0.000135491471051894
RPS27L	3	0.543591	2.03145290173539e-05
ESF1	3	0.543251	0.0439768221956373
PAFAH1B1	3	0.543251	0.0355138457463642
RHOF	3	0.54205	0.000868486578118592
NHLRC3	3	0.541845	0.0243150338052091
ARHGAP45	3	0.54176	0.00102215758319086
GUSBP3	3	0.540912	0.0153090594612286
S1PR4	3	0.540796	0.00118106014484292
NUDT16L1	3	0.539484	0.0450449725259722
TARDBP	3	0.539484	0.0368256531436749
RPA2	3	0.538364	0.0165373241599342
BAD	3	0.537398	0.0203404090556495
DERL1	3	0.537157	0.0332236336134569
GHITM	3	0.537003	0.000398294503362
GZMM	3	0.536637	0.000450795748221923
CCT6A	3	0.536298	0.00916340505540526
SMIM7	3	0.536298	0.0150016270534728
SMC3	2	0.535689	0.0262726912828609
ELOB	3	0.535007	3.34725236221995e-06
NDUFB7	3	0.534963	0.000856267200575008
RGS10	3	0.534224	2.62984826330243e-06
NBDY	3	0.533973	0.0067298979356854
SFPQ	3	0.533902	0.00959565127135856
CIAO2B	3	0.533815	0.00173083051935368
ANAPC16	3	0.533308	7.03393700618851e-08
TUBA1B	3	0.532514	0.000406569215923727
HNRNPD	3	0.532407	0.0128795671815172
TUBB	3	0.531764	0.0026319403661633
PSMG2	3	0.530972	0.00830357965352813
PSMC3	3	0.530584	0.0284715958282666
PDCD2	3	0.530343	0.0109102649169043
CLEC2D	3	0.530012	2.98613475370635e-05
C1D	3	0.529527	0.0473535404340818
ATP5MC3	3	0.52814	0.000316528133359711
NDUFA2	3	0.528093	0.00380490043722087
C19orf53	3	0.527978	3.57190548522019e-07
H2AFV	3	0.527968	0.00540678546107143
C4orf3	3	0.526565	2.45867238517579e-05
MED4	3	0.525908	0.0110242779344622
OLA1	3	0.525186	0.0245175220353794
RBBP4	3	0.524236	0.0233211161872296
MZT2A	3	0.524158	0.000832408253591709
GYPC	3	0.523934	1.70750141187877e-06
PSMA1	3	0.523698	0.000234307048888268
UBE2K	3	0.523351	0.0263317425616137
U2SURP	3	0.522931	0.0106237486028202
RBM6	3	0.522597	0.0175379823904069
WDR33	3	0.522597	0.0131883523956441
MRPL3	2	0.52175	0.0393022230496297
GADD45GIP1	3	0.521527	0.00173233806859729
SRSF9	3	0.521488	0.00242821670383004
MRPL27	3	0.5212	0.0389434915496538
DNAJC7	3	0.521077	0.00150117752181573
CD84	3	0.520883	0.00150873194309294
HNRNPA2B1	3	0.520319	0.000181963965412662
LSM8	3	0.520274	0.00112671380048266
EWSR1	3	0.520138	0.00949792965525986
C12orf65	3	0.518921	0.0153232961675395
MRPS34	3	0.518921	0.00626513852836714
MPG	3	0.518627	0.0148311967644132
TTC1	3	0.518376	0.0373047163035308
AC010618.1	3	0.51773	0.00298670258672892
ARHGEF1	3	0.517011	0.00028478575944413
SAMHD1	3	0.516778	0.0132136737833574
UFD1	3	0.51606	0.0152754228749609
PDCD5	3	0.515974	0.0136333797294511
CCDC107	3	0.515798	0.00205089444140535
TIMM13	2	0.515236	0.0363663708496941
KRCC1	3	0.51393	0.0296743833281194
SNU13	3	0.513826	6.30679026933797e-05
ATP6V0B	3	0.513503	0.00465565103443405
RTF1	3	0.513001	0.00259789146907162
GPR171	3	0.51281	0.000435894188279915
ZBTB8OS	3	0.510987	0.0407058703838586
EMP3	3	0.510236	0.000117563220406942
DHX36	3	0.508505	0.010176486976694
CCSER2	3	0.507096	0.00255525482861807
DDB2	2	0.506845	0.0457440129702072
PPP2R1A	3	0.506551	0.012831116313682
WIPF1	3	0.506474	3.00403982215261e-05
NAA10	3	0.506145	0.0261113819465959
OS9	3	0.505776	0.00965763005570432
SNX3	3	0.505394	0.00137719351933806
AP001324.1	3	0.503483	0.0165540495148342
NDUFA6	3	0.503212	0.0038829157687788
ATP6V1F	3	0.502736	0.000346347496158545
MORF4L1	3	0.502252	0.00013007445318666
LDLRAD4	3	0.501022	0.0343256757243919
MYH9	3	0.500233	0.00168973080018771
LPXN	3	0.500088	0.0068941851884097
TRIR	3	0.499923	2.06102165418147e-06
PRDX6	3	0.499434	0.00418140302260346
HLA-B	3	0.499246	1.13156296609978e-18
DMAC1	3	0.498163	0.00707609195065495
RPA3	3	0.496253	0.03027067673859
UBE2D2	3	0.495337	0.000128985914641865
PDCD10	3	0.495129	0.0409614847123522
REX1BD	3	0.494445	0.000258470354234785
GOLGA7	3	0.493626	0.0151465569552986
PARP8	3	0.493065	0.0192111912563229
GDI2	3	0.492869	0.00204811829486042
PA2G4	3	0.492205	0.00272906190126139
TPR	3	0.492058	0.00117233104307675
PRH1	3	0.491904	0.0379611243604179
ZNHIT1	3	0.490997	0.000528630105337832
SRP72	3	0.489639	0.0105209604477306
TSPAN14	3	0.488764	0.0203620660916638
COX6B1	3	0.487147	1.38657868851705e-06
KDELR1	3	0.485988	0.0260302910881433
CARD8	3	0.483808	0.0321225210870507
ELF1	3	0.483627	0.000732927207171703
CIB1	3	0.48324	1.3121662241398e-05
SNRPC	3	0.482815	0.0084088790276106
CASP4	3	0.47912	0.00573938722680613
GABPB1-IT1	3	0.4784	0.00779430744055526
RSRC2	3	0.477914	0.000439063998883286
SP110	3	0.477859	0.00373280278594215
PSMB7	3	0.47464	0.00789584322449046
SUMO1	3	0.47455	0.00138719521967364
RBMS1	3	0.473577	0.0359902867451443
UBL5	3	0.472926	1.86635319084385e-05
ARID4A	3	0.472168	0.0255314793747147
RABAC1	3	0.471691	0.000810457143765223
SAP18	3	0.470877	0.000352642798693799
CIR1	3	0.470842	0.0345847468743634
TNIP1	3	0.470842	0.0364747142009693
PPA1	3	0.470418	0.00297788899339442
RNH1	3	0.468188	0.00261679456463092
MRPS15	3	0.468106	0.0264073009911442
POLR2I	3	0.467302	0.029288565795235
CHCHD2	3	0.466747	3.20587747730165e-06
CIRBP	3	0.46589	3.71512113676174e-07
ABRACL	3	0.465438	0.00311826954218721
FAAP20	3	0.461196	0.0188329692556799
HMGN2	3	0.460864	0.00668654172171765
ZNF706	3	0.459689	0.00484384022346867
DENND2D	3	0.459344	0.000301126941045617
BTF3L4	3	0.458992	0.0365228450646055
LAMP1	3	0.458147	0.0113326928732016
CD3D	3	0.456877	1.17065974653819e-06
ATP5F1D	3	0.456861	1.58348623530421e-05
GLIPR1	3	0.456118	0.00400521023057827
SF3B6	3	0.455094	0.00496097315240441
NOL7	3	0.453863	0.0165666961368234
THRAP3	3	0.452864	0.00884107540536011
PSMB4	3	0.450316	0.0275065374667054
CCDC85B	3	0.449945	0.00274025952578286
TMED4	3	0.449945	0.0107197337700478
RPN2	3	0.449253	0.00347819901456157
TMEM165	3	0.449253	0.00676804402796704
ANAPC11	3	0.448835	0.0159479901542474
LSM7	3	0.448835	0.0028213179392049
SELPLG	3	0.447951	0.017848018169426
SEC11A	3	0.44702	0.0075444089114089
RBM8A	3	0.446493	0.00172363067101942
TAPBP	3	0.445322	0.00039144238897296
LIMD2	3	0.444687	0.000144625130722515
ADGRE5	3	0.443715	0.0165373912635612
MICOS10	3	0.44337	0.001475949397096
EDF1	3	0.442702	1.24859853957501e-05
ABHD17A	3	0.44107	0.0183110858626755
DEK	3	0.440909	0.012590181826376
OAZ1	3	0.439755	1.30270968881033e-06
SRP19	3	0.438042	0.040290694240662
SUMO2	3	0.43784	3.1278291015589e-06
PRDX2	3	0.437111	0.0127036463634791
MICOS13	3	0.435811	0.00315955902545489
AKR1A1	3	0.434376	0.0338948963802594
FDPS	3	0.433579	0.0123923077511021
TPM4	3	0.433442	0.0322754889856192
UQCR10	3	0.432639	2.48166791428727e-05
OXA1L	3	0.432361	0.009417207141463
COX20	3	0.43182	0.0305902703380653
TNFAIP8	3	0.431565	0.0150866344461692
KARS	3	0.430524	0.0274975277425321
MZT2B	3	0.429738	0.00109524431937027
N4BP2L2	3	0.429661	5.59167135191919e-08
HIGD2A	3	0.429438	0.000495831240539453
EIF3I	3	0.427773	0.00372975165736046
MESD	3	0.427773	0.0390102936429784
SNRPB2	3	0.427773	0.00648034327551625
JTB	3	0.426396	0.00255889850300925
HNRNPC	3	0.422612	0.000370216676393741
RSBN1	3	0.421991	0.0175753932519575
ACTR2	3	0.421849	0.0159479901542474
RBM3	3	0.420968	0.000899207235009029
POLE4	3	0.420821	0.0407922671071416
MRPS6	3	0.42024	0.0190236774951896
KIF5B	3	0.419736	0.0285768528766479
LINC01578	3	0.419361	0.0300171797494128
NDUFS7	3	0.419361	0.0238186068246909
CLU	3	0.418496	0.0287760061764934
ERICH1	3	0.418496	0.00978752804421705
MRPL52	3	0.417992	0.0262258894002896
GPATCH8	3	0.41772	0.0288026485907634
SEC61G	3	0.417639	0.00804974628476347
MED28	3	0.415173	0.0234865997648686
COPS9	3	0.415137	0.0068865668540645
CRIP1	3	0.41455	0.00111840051450576
SMAP2	3	0.414477	0.00214077539090463
GIMAP1	3	0.412667	0.00591644556490375
ATP1B3	3	0.412539	0.0374335920708599
LAMTOR4	3	0.411867	0.00106662287357035
P4HB	3	0.409121	0.00542545330094598
ITGB1	3	0.408964	0.00696662720695889
H2AFZ	3	0.404718	0.00701089189523421
PIK3IP1	3	0.404423	0.000602482070339056
CMTM7	3	0.404315	0.020136642409921
PDIA3	3	0.403795	0.00103497622317006
TAX1BP1	3	0.403377	0.0188104589669361
NDUFAB1	3	0.40159	0.0217315966170502
NDUFA4	3	0.399887	0.00105267298057003
MTERF4	3	0.399759	0.0448902573398905
CSNK2B	3	0.398287	0.0221357251875694
SSB	3	0.397001	0.019116744218778
PPHLN1	3	0.393826	0.0373859529888915
CLEC2B	3	0.393008	0.00941856035581548
TMEM258	3	0.392727	0.00456535552858988
DBI	3	0.391248	0.0026538274491903
CBX3	3	0.390583	0.0367330466833795
PPIA	3	0.389776	0.000436678662030687
CTSA	3	0.388603	0.0190461830169292
SLC25A3	3	0.388514	0.00964994795028463
ARHGAP15	3	0.388245	0.00518367674711561
PTP4A2	3	0.387948	0.0028868909573247
ZC3H15	3	0.387416	0.0244349083416445
C19orf66	3	0.387132	0.0389457107217281
RHOH	3	0.386104	0.000635725263219929
PPIB	3	0.385688	0.00342522711838383
COX7A2	3	0.385141	7.33533023918181e-05
TMBIM6	3	0.384309	0.000250992623989892
NDUFB11	3	0.383175	0.00535058285773078
COX17	3	0.382574	0.0318501753795396
H3F3A	3	0.38202	1.60522790946278e-05
ARID5A	3	0.378493	0.0216156820917519
SRSF11	3	0.377942	0.0132763349570749
HSPA8	3	0.376639	5.34166699199064e-05
ANP32B	3	0.376619	0.00498516392481556
CYTIP	3	0.376342	0.000163107274203689
UQCRC2	3	0.375306	0.0185373489800852
SRP9	3	0.374531	0.0103113666596055
EZR	3	0.373553	0.0268334480658786
HADHA	3	0.373326	0.0349790176266492
YWHAB	3	0.371378	0.000222193661120968
PPIG	3	0.371063	0.0104558697496971
PCSK7	3	0.369997	0.00112291964905977
ARGLU1	3	0.369723	0.00244471707181491
NDUFS5	3	0.369455	0.000351605526397275
RHOG	3	0.369055	0.00284858882822161
HMGN1	3	0.367298	0.00285165857439643
TMED9	3	0.365154	0.0202990962452348
C8orf59	3	0.363643	0.0432957342210029
CALM1	3	0.362937	0.000106528245247873
MYDGF	3	0.356144	0.0373261699541111
MRFAP1	3	0.354842	0.00297972155094516
NDUFB5	3	0.35328	0.0301032996132366
COX6A1	3	0.352586	0.00343897408469352
SRRM1	3	0.342753	0.0172511602610712
DAD1	3	0.342548	0.0198439133768001
PRDM1	3	0.342044	0.0185699129936775
PLP2	3	0.341428	0.0167200653087443
AKAP13	3	0.340311	0.00537132022544456
PNN	3	0.338439	0.0234647829229064
ATP5F1A	3	0.338312	0.0112724339410794
TRMT112	3	0.337667	0.0104721388683907
POLR2L	3	0.337427	0.00555221768183316
TNFRSF14	3	0.336174	0.0373047163035308
GSTK1	3	0.335166	0.000453704786982519
DUSP2	5	0.33424	0.000575208241254945
HINT1	3	0.333527	0.000255883562095193
B2M	3	0.333123	3.55802081963701e-07
GABARAPL2	3	0.332108	0.026106492613549
RAC1	3	0.331727	0.020292769172417
MRPS21	3	0.330218	0.0307997923112496
CMPK1	3	0.329593	0.0162641489949233
SELENOW	3	0.327492	0.0294317388886224
SPCS1	3	0.324573	0.00931877348507707
ATP5F1E	5	0.321704	1.3900709808411e-08
MCL1	3	0.317396	0.0165663592238037
POLR2J3.1	3	0.316962	0.00302613684535195
NCOR1	3	0.314392	0.0179596152412629
RWDD1	3	0.311542	0.00558709094503446
GTF3A	3	0.308492	0.00794774710161675
UBE2D3	3	0.307763	0.00186885626896806
EVI2B	3	0.305819	0.0313387993459263
TAGLN2	3	0.302243	0.00445177098708726
YWHAZ	3	0.300587	0.0136696543781271
NSD3	3	0.298138	0.0467005873932677
AC124319.1	3	0.295323	0.00731464848205762
COX7A2L	3	0.28837	0.0100300176291806
CD3E	3	0.287691	0.000659653635036953
VIM	3	0.284137	0.000844502997237151
ATP6V0E1	3	0.282313	0.00542653323869651
ARID4B	3	0.281124	0.0429650535295939
SRSF3	3	0.280932	0.00980935576648433
ATP5MG	3	0.280502	3.90076940684298e-05
UFC1	3	0.276756	0.0144334389336421
COX6C	3	0.276496	0.00331240022525311
TAF7	3	0.269332	0.015104160044129
HLA-E	3	0.267452	1.25461040477733e-06
VAMP2	3	0.258664	0.000393053851482395
UQCR11	3	0.255562	0.00304074528741892
PRPF38B	3	0.254741	0.0183531406183179
ACAP1	3	0.253475	0.0109580462692885
HSP90AA1	5	0.252142	1.34502183673935e-08
UQCRH	3	0.246957	0.0356384061190829
CNBP	3	0.243034	0.00547371753924509
UBXN1	3	0.241601	0.00820704001049274
PPP1R2	3	0.234026	0.02068819401999
DDX5	3	0.227801	0.00324683612989319
HNRNPDL	3	0.227475	0.0235356921809407
RPL36AL	5	0.226692	0.00214077539090463
SRGN	3	0.216921	0.0104542687970829
OST4	3	0.215714	0.00133213549187756
BTG1	3	0.211272	1.02472150119363e-06
PTMA	3	0.207666	0.000207756359972369
RPS24	5	0.198931	1.62693084464724e-05
ATP5MPL	3	0.198182	0.0186469896564041
CD37	3	0.172236	0.00746459234687566
RPS2	5	0.169248	0.00218833579267128
HSPB1	3	0.157566	0.0262726912828609
FTH1	3	0.148659	0.000132046239651515
SNRPD2	3	0.143697	0.0132720183131022
H3F3B	3	0.102274	0.000436980047581999
TMA7	3	0.0653205	0.00543353108938469
RPS19	5	0.0592635	0.0010631700963055
HSPE1	3	0.0224077	0.000318972025312131
FAU	3	0.0183658	0.0118471793145048
SAA1	5	Inf	1.36566739514593e-99
TYMS	2	Inf	0.0311632051329181
IGHGP	2	-Inf	0.00134171139977987
VCAN	2	-Inf	0.0216334312832006
FXYD5	3	-0.149253	0.0432561437224972
SSR4	3	-0.183555	0.0049675584960447
MT-RNR1	3	-0.214931	2.17581907406818e-05
CD7	3	-0.267059	0.00941143524139856
HNRNPA0	3	-0.304402	0.014581365429696
IKZF1	3	-0.331335	0.00615633768881693
PPP1R15A	3	-0.360038	0.00205672175962955
SEC62	3	-0.373048	0.00668654172171765
RPL10A	5	-0.385765	0.00187459074842738
RBMX	3	-0.386154	0.00751153112185191
TNRC6B	3	-0.392359	0.021507303550696
RPL8	5	-0.408131	0.00172398312403019
STK4	3	-0.423363	0.000229566399080368
EIF3L	3	-0.42622	0.00407374428155694
ANKRD12	3	-0.426353	6.8256353020477e-05
RPS18	3	-0.43721	0.011128425680457
SF1	3	-0.437329	0.00102956301234439
EIF3E	3	-0.437834	0.00394849591246341
GABPB1-AS1	3	-0.44063	0.00550349103544273
AQP3	3	-0.444309	0.02072488990329
IL7R	5	-0.447356	2.42696437411761e-05
IFRD1	3	-0.450236	0.0201516845410024
DDX21	3	-0.456108	0.021661704609686
TTC3	3	-0.459635	0.0261113819465959
RPS4X	3	-0.459982	0.00423294485947264
RPS8	3	-0.460994	0.00537132022544456
RPLP0	5	-0.471001	0.000425515628775658
RPL23A	3	-0.473141	0.0212393281848383
CUTALP	3	-0.474814	0.0303609091933602
TRAC	3	-0.499042	0.000369742677948871
ST3GAL1	3	-0.500215	0.0272404947227408
SELENOK	3	-0.500482	0.00633094709295391
RPS23	3	-0.504801	0.0111390804363175
RSRP1	3	-0.506088	0.000138255795161952
RPLP2	3	-0.507029	0.0065055119107962
CAMLG	3	-0.510299	0.0186422989712243
VPS51	3	-0.512106	0.0165848186068934
NDUFA4L2	3	-0.516517	0.0239362497285889
RPL13	5	-0.518827	0.000180927743554907
SYTL3	3	-0.519759	0.0153389588206107
SNHG5	5	-0.523017	0.000244311691931588
CYTH1	3	-0.536603	0.0273546060361601
NDUFB1	3	-0.536951	0.00180787489922978
CFAP97	3	-0.541853	0.0407496581824482
EML4	3	-0.542289	0.000674566770103461
ATP1A1	3	-0.542601	0.003004781854816
RPS13	5	-0.544044	0.00410819220475188
RPL21	3	-0.544072	0.0130657265374987
BCL11B	3	-0.544954	0.000385390617480133
CD28	2	-0.55663	0.049593744546854
CAMK4	3	-0.558806	0.0352848059177312
RPL32	5	-0.559431	0.000191984097611286
RPL4	5	-0.559645	0.000189938890126387
SMDT1	3	-0.559983	0.000231276478605652
EEF2	3	-0.564131	0.000269220778439654
DDX18	3	-0.564234	0.000318846506740294
RPL10	5	-0.568202	0.000622631227950976
MT-ND5	3	-0.571786	3.08741007320824e-15
ANXA1	5	-0.573772	0.000255511779152908
CD40LG	3	-0.575633	0.00500243872197052
FNBP4	3	-0.577873	0.0113656272011883
RIPOR2	3	-0.57908	0.00348852382877396
SNHG7	3	-0.582211	0.0088934737417925
SNHG15	3	-0.583631	0.0203217804154463
LINC-PINT	3	-0.58399	0.000148498326094891
RPS12	5	-0.585329	0.000832174496908296
DNAJB9	3	-0.58644	0.0052525207238235
AC016831.5	3	-0.590374	0.0171187892209496
SYAP1	3	-0.590842	0.0263952299390245
POLR2A	3	-0.591335	0.0470927241873345
RPS3A	5	-0.593144	0.000970201239053594
JUND	3	-0.59351	0.000667928282831121
EBPL	2	-0.596474	0.0388401988293963
RPL22P1	3	-0.599448	0.0261459231782957
EEF1A1	5	-0.600379	1.78426112215229e-06
REL	3	-0.603121	0.0150016270534728
LPIN1	3	-0.605585	0.00526067587312918
PHF3	3	-0.607416	0.0364410357867095
MALAT1	3	-0.608097	5.51473409060458e-34
DNAJA1	3	-0.609491	0.000131448045843282
RPS6	5	-0.614857	0.000112221118350304
CRTC3	3	-0.615295	0.00968796522703488
SNHG12	2	-0.615295	0.0379358158357648
RPL5	5	-0.615999	0.000106652771636321
KTN1	3	-0.622267	7.66372603940798e-05
RBM23	3	-0.629129	0.000701419955858001
MT-CO1	3	-0.629338	2.38265223227592e-38
PTGER2	3	-0.63112	0.0320468121674059
PHF1	3	-0.636099	0.00602277174758238
RNF145	3	-0.636357	0.00136244517329516
CNOT6L	3	-0.636577	0.00375802871391627
TSHZ2	2	-0.642353	0.00894917277019392
AC116533.1	3	-0.642616	0.00890071626989256
ZSCAN16-AS1	3	-0.645158	0.0413027533424136
BIRC3	3	-0.647688	1.7009836451849e-05
ZFP36L2	5	-0.647817	0.000127050298673236
KLF2	3	-0.648848	0.00378764634784921
SMCHD1	3	-0.662829	0.000324805887618644
TOMM7	5	-0.663168	0.00105462309097133
CHD2	3	-0.665336	0.0159525051686136
MT-CO2	3	-0.671389	1.12497437112778e-57
TXK	3	-0.673155	0.0204482828508777
NOP53	5	-0.673743	1.36387397844607e-08
CHMP1B	3	-0.673898	0.00129277203381515
ILF3-DT	3	-0.678633	0.000425515628775658
RPS25	5	-0.683987	0.000881797057468332
LARS	3	-0.692521	0.0149852506221542
STAT3	3	-0.692694	4.00172319291818e-07
RIC3	3	-0.692817	0.00550533734270667
GAS5	5	-0.702623	2.15738813793703e-08
YME1L1	3	-0.704677	0.00076919053238076
RPS27AP16	3	-0.704982	0.000384007468111278
ATM	3	-0.705288	0.000269925272665837
ZFP36L1	3	-0.706976	5.33594543347422e-06
RPL36	5	-0.710794	0.000423308780536278
DANCR	3	-0.71163	0.0019925062060316
KAT6A	3	-0.714246	0.010694997047345
IL6R	3	-0.718447	0.0166561773344606
SNHG6	5	-0.720887	0.00021919343926556
SARAF	3	-0.720976	2.16826896015927e-12
MT-ATP6	3	-0.733948	2.15346964175056e-50
GLS	3	-0.733978	0.00578534673678818
EEF1B2	5	-0.749125	1.4554098204094e-10
IDS	3	-0.753173	4.51414367475289e-06
RPL39	5	-0.753664	0.000710058258656936
LTB	5	-0.755892	1.77149240832428e-13
MT-ND4	3	-0.762624	5.93349606079864e-59
RPL3	5	-0.765049	1.4554098204094e-10
AP3M2	3	-0.766665	0.00260861451696808
SNHG29	5	-0.766965	2.71426190224433e-07
RPL34	5	-0.774656	0.000103611341564733
PA2G4P6	3	-0.778677	0.000515453023758013
LINC02273	3	-0.779156	0.00293317614406365
RASGRP2	3	-0.78836	0.00282556530551516
CD69	5	-0.79321	1.11689923900726e-09
NOSIP	3	-0.796933	0.000904779013497932
MYC	3	-0.799192	0.0148910240656478
WDR74	3	-0.799637	0.00889478585373918
RPS28	5	-0.802512	0.000174160815459959
EPB41	3	-0.808039	1.8154525004793e-05
PRKCA	3	-0.819537	0.00706419901860274
AAK1	3	-0.82572	1.0541596599166e-08
SVIP	3	-0.830024	0.000151850006057105
G3BP2	3	-0.831986	0.0004169901982318
RPL37	4	-0.835144	0.000964833255291743
RORA	3	-0.837517	1.14926028992255e-05
JOSD1	3	-0.839165	0.00941856035581548
AL118516.1	3	-0.842874	0.00704777697402608
RPL22	5	-0.851943	0.000673234658294585
HNRNPA1P48	3	-0.85516	0.000358406168238113
KLF6	5	-0.858342	1.97300940104042e-18
RPL37A	5	-0.860476	0.000125473647699593
FCMR	3	-0.861733	1.63338269541647e-07
RPL7	5	-0.861973	1.5380975107318e-08
MT-CO3	3	-0.869689	2.91482381610685e-56
PDZK1IP1	3	-0.869907	0.00204811829486042
HIST1H4C	3	-0.881005	1.26854411881138e-06
SORL1	3	-0.902375	0.000319276472881015
CHORDC1	3	-0.910643	0.00274104371488491
MT-RNR2	3	-0.918137	4.02463725516672e-100
IER2	5	-0.924723	1.40441010384095e-12
MT-CYB	3	-0.927113	4.86657198704157e-74
NBEAL1	3	-0.932122	0.0021056902239397
IGFBP7	3	-0.93628	7.79493841538219e-08
PASK	5	-0.94456	0.000166944916220189
GPR82	3	-0.95164	0.00358216734083292
AC008038.1	3	-0.95925	3.53495728481133e-05
RPS27	5	-0.963748	0.00392949947302467
FBL	3	-0.964965	4.66707256941788e-08
DDX3X	3	-0.970123	1.17725882854364e-08
RPS10	5	-0.977007	0.0368256531436749
NR4A1	3	-0.987264	0.00117172358835498
CWF19L2	3	-1.00009	0.000121703723332712
SELL	5	-1.003	1.28392171250716e-11
FOXP1	3	-1.01546	2.56504936900216e-12
AL645924.2	3	-1.01897	0.000319305281803764
RPL38	5	-1.02921	0.0012779770578495
SNHG16	3	-1.03789	1.17065974653819e-06
MT-ND6	3	-1.06223	5.46807487635665e-07
MIDN	3	-1.06255	0.0001500106486915
RPS21	5	-1.0629	1.02245492349475e-19
DYNLT3	3	-1.06321	0.000650325525707896
TIMP1	3	-1.06333	2.71419615299946e-08
TLE4	3	-1.07983	2.56384904475918e-07
HSPH1	5	-1.0868	0.000266039113328388
FAM215B	3	-1.10828	5.13431489609107e-08
TNFAIP3	5	-1.12029	2.12150351674316e-07
MT-ND4L	3	-1.12541	1.26781236666656e-13
AC020916.1	5	-1.15416	1.47538440034466e-10
MT-ND2	3	-1.16098	2.35127557980436e-113
BTG2	5	-1.17519	2.49818138217337e-20
APOLD1	3	-1.1763	1.12714019676745e-05
IRF2BP2	3	-1.18191	0.000148155563362652
TCF7	3	-1.18239	1.30955659483003e-13
RPS17	5	-1.18339	0.000258752161659776
MGAT4A	3	-1.1843	0.000203847605511349
SNHG8	3	-1.18476	3.21104331954355e-14
FAM118A	3	-1.22709	3.05702640263863e-05
MAGEH1	3	-1.23189	0.0004169901982318
MYADM	3	-1.26328	5.80481313958687e-07
SH3YL1	3	-1.27199	6.29875772712585e-07
CHRM3-AS2	3	-1.27677	2.87138619297856e-05
PLAC8	3	-1.28272	1.16355493167744e-07
SESN3	3	-1.28425	0.000183428546907316
PDE3B	3	-1.28682	1.86487993607131e-07
SPINT2	3	-1.28892	1.86528638527751e-06
MT-ND1	3	-1.31835	1.06527776427831e-127
CRYBG1	3	-1.33519	2.32928050659388e-05
C6orf48	3	-1.34015	5.28603423026767e-09
CCR7	5	-1.34556	3.47081312542215e-19
SLC2A3	5	-1.34855	1.0270221738016e-26
BEX2	3	-1.39165	2.45831438043423e-05
RPL17	5	-1.40314	2.87347069457118e-18
TENT5C	3	-1.40649	3.87162823841656e-07
PRKCQ-AS1	3	-1.41611	5.88370459381803e-07
NFKBIZ	3	-1.42563	1.14075493997949e-10
ARL4A	3	-1.42584	1.09526307737467e-06
RPS29	5	-1.43397	2.35068186627322e-18
FTH1P10	3	-1.45155	1.15036846690936e-06
CSKMT	3	-1.45335	1.2081206003178e-09
FOS	5	-1.47075	1.30729010365235e-42
CSRNP1	3	-1.51451	1.26068839717077e-06
RPL36A	5	-1.55066	1.14531400438466e-21
ZNF331	5	-1.55069	1.04021032655697e-11
FOSB	3	-1.56796	1.00094994219767e-29
FAM153C	3	-1.5863	2.13294714466605e-07
CREM	5	-1.60137	1.90822404987822e-10
SNHG9	3	-1.61953	1.02774085205776e-12
JUNB	5	-1.63464	3.9430265284186e-91
AL513365.1	3	-1.66664	1.94375746896527e-11
NR4A2	5	-1.6877	1.40754363e-18
PRMT9	5	-1.6877	2.57183308478005e-25
ICAM2	3	-1.71075	1.11225684405671e-10
KANSL1-AS1	3	-1.75832	2.54626421811215e-11
SOCS3	5	-1.76487	1.34394430872527e-33
MT-ND3	3	-1.76541	1.71833086777062e-154
PABPC1	5	-1.78407	2.23646103089411e-83
CTLA4	5	-1.82521	1.43331871601959e-07
PEBP1P3	5	-1.86399	2.3080369843302e-11
CD55	3	-1.91537	3.3389099583331e-10
PABPC4	3	-1.92287	6.73676231391857e-20
AC026979.2	3	-2.01393	3.8596599264176e-23
MZB1	3	-2.04616	1.6766402833314e-09
ZFP36	5	-2.12004	2.0313026470826e-46
AC114760.2	3	-2.14208	2.51461875352827e-47
LMNA	5	-2.15201	6.03648784076831e-08
GPR183	5	-2.22751	1.189166317754e-32
AL121944.1	3	-2.44044	1.08824656199433e-11
KRT18	3	-2.4612	1.17976982086406e-10
TTC39C-AS1	2	-2.4612	0.000572428095147955
EGR1	2	-2.47035	3.59532015622406e-07
TRAV6	2	-2.51083	0.0331362819417968
AC109326.1	2	-2.54185	1.46678008267191e-07
RPL21P93	3	-2.67316	1.28254925043412e-17
SDR42E2	3	-2.83971	1.48912784056806e-14
SNHG25	5	-2.93887	1.33801452357981e-42
EEF1G	3	-3.11196	1.27410967049641e-19
IGHM	2	-3.98726	5.50658265281103e-05
MT-TH	2	-4.07473	0.0262037559853667
MT-TL1	3	-4.19114	1.8186154889341e-19
RN7SK	2	-4.27267	0.00101011300921536
JCHAIN	3	-5.06764	1.24251775210925e-33
MT-TV	5	-5.39854	1.00487457464526e-40
HBA2	2	-5.83192	0.00135410038905799
IGLC3	5	-5.99689	1.34496219775555e-125
IGHG1	5	-6.17489	1.09843992822278e-74
IGKC	5	-6.47191	1.03013192981013e-261
HBA1	2	-6.49823	0.00592309489008579
HBB	5	-7.1667	1.62195665286451e-09
IGHA1	5	-7.30361	1.96855247807667e-234
IGHG2	3	-7.63112	3.63762327613832e-38
IGHG3	5	-7.64815	1.01402622226489e-166
IGLC2	5	-7.766	1.58538452721054e-142

## Sheet: Bi's CD8Ts
Extended data 1. scCODE results (DE gene-lists) of responders and non-responders in 13 cell-types
Annotation: Genes with LogFC > 0 are significantly highly expressed in responders and conversely significantly highly expressed in non-responders.
Gene_name	Detected_times	logFC	P_adjust
SAA1	5	9.07439	0
RASSF4	5	4.98233	1.29377348475964e-34
TNFSF4	5	4.64631	2.48404325798568e-31
FXYD2	5	4.56751	1.29475136322736e-92
TMEM155	5	4.22004	1.54974193097446e-137
CXCL13	5	4.00953	0
VCAM1	5	3.89323	2.83000083639488e-102
DRAIC	5	3.60837	1.20144471708378e-62
HAPLN3	5	3.22636	1.28080131397712e-40
LINC01943	5	3.20071	1.32017311832827e-77
C1QC	5	3.15078	1.29142952078309e-50
MIR155HG	5	3.10292	2.5023329451216e-76
C1QB	5	2.92672	1.90184690165393e-64
TNFRSF9	5	2.80443	1.5952581391768e-50
HAVCR2	5	2.79664	3.00989321616324e-130
C1QA	5	2.70432	1.08115185400038e-75
TSPAN17	5	2.6663	1.19993475013945e-84
ADGRG1	5	2.63681	1.21070871588339e-30
HLA-DQA1	5	2.58649	2.10241726064876e-199
AIF1	5	2.50047	1.06854877425331e-99
SNAP47	5	2.48614	1.32361113520168e-57
HLA-DRB1	5	2.38736	0
TSC22D1	5	2.36162	1.42037502896891e-33
SEMA4A	5	2.35058	2.30045169492428e-37
BLVRA	5	2.34437	1.69585794714357e-33
RNF187	5	2.25997	1.06114440578376e-29
LAG3	5	2.23768	1.1074739192436e-124
FABP5	5	2.23574	1.81700028474411e-156
CD82	5	2.21771	1.25995484273826e-111
PTMS	5	2.21668	1.42534241470784e-91
CD38	5	2.20448	1.07626787547401e-36
HLA-DRA	5	2.17414	1.42332630335384e-263
HLA-DRB6	5	2.1591	1.21796489496939e-63
TOX	5	2.15399	2.40898671186873e-29
HLA-DRB5	5	2.14884	1.863477211442e-116
GPR137B	5	2.14604	2.87056207359232e-20
SIRPG	5	2.1127	1.19316262970105e-78
MAP1LC3A	5	2.081	1.05116745447688e-18
CD70	5	2.07057	1.03939107838774e-28
STAT1	5	2.06828	1.6862114330837e-42
JAKMIP1	5	2.02911	2.93164112203779e-20
TRIM69	5	1.99995	2.7638158897322e-22
PRF1	5	1.99163	1.2307152805445e-113
CPNE2	5	1.97136	1.75972570755051e-19
FAM3C	5	1.92576	1.11580422102891e-47
PKM	5	1.91068	3.46100731161714e-94
UCP2	5	1.90732	1.61530057094607e-168
OASL	5	1.89687	1.00785192222466e-52
TSPAN5	5	1.88469	1.75254176370599e-18
HLA-DQB1	5	1.87425	1.41412014619921e-75
NKG7	5	1.86448	1.29100667457089e-252
RBPJ	5	1.86328	3.38990659130317e-64
CD74	5	1.8563	0
ITM2A	5	1.83373	1.50904768869607e-144
BATF	5	1.83102	1.41994458348797e-58
HLA-DPA1	5	1.82107	1.41578786805206e-218
HLA-DMA	5	1.81588	1.03659295972734e-78
BCAS4	5	1.81348	1.01861698097653e-49
CTSW	5	1.81152	1.21315012283975e-129
GBP5	5	1.80703	1.34177705519884e-35
LSP1	5	1.79491	3.8659855465732e-189
FCER1G	5	1.78106	1.10165652284054e-14
ARL3	5	1.77907	1.50294887917513e-22
CCL3	5	1.76755	1.78367902114093e-58
GBP1	5	1.76112	1.08720186807888e-46
PSME2	5	1.75653	1.09987050451795e-154
NDFIP2	5	1.73837	1.24206137049715e-15
PCNA	5	1.71545	1.77091452085973e-14
MTHFD2	5	1.71281	1.76024991934189e-19
ARF5	5	1.70992	1.05593746865524e-33
VAMP5	5	1.70262	1.04263627870345e-69
ANXA5	5	1.70144	3.43673358715151e-91
GZMB	5	1.68022	1.01788474247653e-65
FASLG	5	1.66921	1.04616909838778e-26
UBE2F	5	1.66372	1.05543700110834e-18
IL32	5	1.66178	1.41837261940444e-221
EFHD2	5	1.65701	1.36129995399718e-27
TIMMDC1	5	1.65624	2.61180791291164e-15
ACP5	5	1.65341	1.00094346508758e-22
CPNE7	5	1.65102	1.08861641075117e-12
H1FX	5	1.65079	1.15124800350485e-69
FKBP1A	5	1.63377	1.11032775563861e-83
PHLDA1	5	1.62961	1.28923611852227e-13
MAP2K2	5	1.62572	2.35321697951011e-22
DGKZ	5	1.62462	1.17849435737891e-67
RGS2	5	1.62176	1.47044748647173e-30
CXCR3	5	1.60096	1.99888317587367e-55
RPS6KA1	5	1.60061	1.38568784368013e-13
TNIP2	5	1.59444	4.90105901408176e-14
BORCS6	5	1.58928	1.47733465390159e-11
DDIT4	5	1.58778	2.82704720463044e-82
ID2	5	1.58198	1.01680092129189e-83
XCL1	5	1.57994	1.93918457821308e-10
GBP4	5	1.57493	1.84798917140106e-16
TRAF1	5	1.56764	1.52144078544655e-11
XCL2	5	1.55948	1.22369127717633e-14
CRTAM	5	1.54757	2.72384008678693e-17
PCED1B	5	1.54325	1.04230703767297e-34
KIF20B	5	1.54197	1.28076998668339e-23
UBE2L6	5	1.54047	1.82820735301626e-85
CDK2AP2	5	1.53772	1.13443753450107e-65
G6PD	5	1.53707	1.17042077262171e-18
APOBEC3C	5	1.52921	1.99867203808037e-52
RILPL2	5	1.52827	1.30952521438347e-40
PDCD1	5	1.52393	1.10850149868035e-64
CXCR6	5	1.51908	1.40250217239138e-44
CDKN2C	5	1.51772	2.44546788807543e-27
MAP4K1	5	1.50923	1.13809712093374e-40
DCPS	5	1.50332	2.76560570258216e-26
CCR5	5	1.50158	1.38203826677658e-19
LINC01934	5	1.50153	1.08926267579418e-23
CD27	5	1.4959	1.07353454774849e-116
TAP2	5	1.49444	2.40936843154775e-30
PPM1M	5	1.48399	1.30845323787913e-19
MCM5	5	1.47638	1.53248762538396e-11
ORMDL3	5	1.47537	2.33412837103812e-27
RAB1B	5	1.47454	1.49441921310898e-16
APOBEC3H	5	1.46735	2.02744220340292e-30
ANXA6	5	1.46352	1.42295492720708e-47
SH3KBP1	5	1.46148	2.11635229341681e-45
PSTPIP1	5	1.45624	1.24572028388871e-28
PAG1	5	1.45357	1.35810134233426e-23
TYMP	5	1.45167	1.16027052915556e-47
IL12RB1	5	1.4505	1.65403416891542e-14
PARK7	5	1.44652	1.95624733884919e-96
RPS26	5	1.44415	1.03360374384648e-120
HNRNPLL	5	1.44244	1.20378471482008e-14
ASNA1	5	1.44155	1.71162971237831e-21
TMSB10	5	1.43888	1.65205854841494e-192
RAD51C	5	1.41915	2.57912887072812e-12
COTL1	5	1.41548	1.06078879396236e-127
HLA-DPB1	5	1.41261	1.42172317507852e-177
CASP3	5	1.41118	1.0200289374954e-12
SQOR	5	1.40767	3.67286935525338e-18
TSTD1	5	1.40022	1.9256145524853e-44
TPI1	5	1.39988	1.62501655672718e-60
GGA2	5	1.39061	1.0930949066674e-29
GBP3	5	1.38289	1.25698616643511e-19
TMEM173	5	1.38073	2.59649868537e-20
SIT1	5	1.38032	2.87116102890807e-58
APOBEC3G	5	1.37757	1.20147930524653e-74
BAX	5	1.3724	1.31225152822303e-47
USF2	5	1.37033	1.70295943583003e-21
EID1	5	1.36954	1.82706641075996e-41
INPP4B	5	1.36451	1.13418852163626e-11
LGALS1	5	1.36385	2.1817147467145e-43
HSD17B10	5	1.35858	2.07152431315893e-41
EXOSC9	5	1.35453	1.27584387683531e-18
PSMB9	5	1.34979	2.33002529352142e-102
CDC123	5	1.34795	1.35423775492467e-18
ITGB7	5	1.34572	1.54251419627966e-20
MFSD10	5	1.34487	2.26696526108761e-18
CDKN2A	5	1.33943	1.05350361691192e-15
LINC02084	5	1.3374	1.04459392480702e-09
HLA-DMB	5	1.33552	1.39201187626402e-23
COPZ1	5	1.33019	1.28758676815417e-46
IRF9	5	1.32076	1.46541037567069e-26
CD2BP2	5	1.31828	1.81032975825921e-19
OXNAD1	5	1.31748	4.94292343299818e-38
SOD1	5	1.31399	2.8279667704387e-84
FKBP5	5	1.31206	1.6655223141515e-20
POLR3K	5	1.31142	1.07492299280096e-11
ACTA2	5	1.30659	1.0172087334486e-08
CARS	5	1.30653	1.09888567581473e-08
AP2S1	5	1.30558	1.12966498842874e-35
TNIP3	5	1.30303	1.08488761551182e-14
MRPL28	5	1.30221	2.25782183671193e-15
SH3BGRL3	5	1.30137	1.65211696322521e-172
YWHAH	5	1.29628	2.21923612135362e-21
ARF6	5	1.29429	1.3618225427603e-41
PLEK	5	1.29382	1.08424040362591e-14
S100A11	5	1.28947	1.55524154996373e-88
CARD16	5	1.28729	2.79541722044211e-45
LAP3	5	1.28484	1.0081003508234e-13
PSMA4	5	1.2822	2.17048385395956e-51
GAPDH	5	1.2796	1.3342029675263e-148
ARPC5L	5	1.26976	2.42372483759819e-40
DUSP23	5	1.26835	1.60572206657751e-15
EED	5	1.26424	2.84064800709588e-14
RHOA	5	1.26327	1.49236369542685e-73
PHYKPL	5	1.26083	1.18946661393258e-18
ATP6V0E2	5	1.25672	1.36747977560178e-15
SUB1	5	1.25514	1.50797074443721e-121
EIF4E	5	1.25227	2.16649032720186e-27
PYCARD	5	1.25095	2.22188713994804e-26
CALM3	5	1.24905	1.85251424667878e-75
CHST11	5	1.24674	1.29603321488725e-11
RHOC	5	1.24517	2.64679971982194e-31
GIMAP6	5	1.24513	1.64493420830013e-13
PSMB8	5	1.24444	1.13778159407158e-77
CST3	5	1.23782	1.44858360666455e-12
TFPT	5	1.23635	2.03022197647596e-12
EPSTI1	5	1.23538	3.97543158044956e-13
TAP1	5	1.2328	1.00785192222466e-52
SDHAF2	5	1.2319	2.06548781198951e-19
CCNDBP1	5	1.23093	1.01973846124089e-18
KHDRBS1	5	1.23052	3.96127763044711e-37
PMF1	5	1.22831	1.91891459250182e-19
ACTB	5	1.22472	1.34447823593417e-144
FCRL6	5	1.22374	5.47435435549606e-17
DNAJB2	5	1.22211	1.28146927593192e-15
PFKP	5	1.22208	1.83852325268351e-07
CDC42	5	1.22004	1.18053051986388e-40
HIST2H2BD	5	1.22004	1.54036936317723e-16
SLA	5	1.21457	2.6301334590924e-26
PTTG1	5	1.21328	6.17634224752018e-31
CCDC90B	5	1.21143	2.36078704033441e-17
CD81	5	1.20899	1.72997168707784e-27
PPP2CA	5	1.20715	2.78862110590218e-23
GYG1	5	1.20687	1.03613699839649e-24
PATL2	5	1.20295	1.09485776400317e-09
TADA3	5	1.20052	2.33262518465744e-22
IFI35	5	1.19987	1.1278302158382e-20
STMP1	5	1.19816	2.02323739335031e-33
POLR2K	5	1.1979	1.14312725208224e-30
CAPZB	5	1.19779	1.71266330465038e-55
BLOC1S1	5	1.19767	1.01942719238811e-55
DDA1	5	1.1962	1.2313051805789e-11
CHMP5	5	1.19294	1.85872928100105e-23
HCP5	5	1.1913	1.53208845401213e-23
SOCS1	5	1.19027	1.57399560162592e-20
SH3BP1	5	1.1861	1.02557795556155e-12
PHPT1	5	1.18277	2.55867185928462e-22
SEM1	5	1.18052	1.43452497831207e-38
NUDT5	5	1.17973	1.9270592235389e-13
SERPINB1	5	1.17493	1.45190024485779e-22
HMGN3	5	1.17347	1.14770620276737e-40
SNRNP40	5	1.17279	4.33624078914782e-17
IRF2	5	1.17221	1.12365184449506e-18
LYPLA2	5	1.17113	1.24805540032113e-07
RAC2	5	1.16192	1.00007109363075e-84
DYNLRB1	5	1.16032	1.98948864102675e-38
RANBP1	5	1.15621	2.00391127001528e-25
APOE	5	1.15347	1.26697694370814e-41
CMPK1	5	1.152	1.59480508441829e-18
FDFT1	5	1.15026	1.97846898835029e-13
AATF	5	1.14711	2.64282711973997e-10
AIP	5	1.14578	2.29390849158319e-34
WTAP	5	1.1451	1.19406205717775e-17
UBE2L3	5	1.14464	1.71124611390563e-28
CHMP4B	5	1.14187	1.64285998356585e-08
ZYX	5	1.14143	1.39050801873359e-12
ENSA	5	1.14123	1.38572772057815e-39
EOMES	5	1.14116	1.23339377254639e-29
DPM2	5	1.14089	2.6183890172972e-10
VCP	5	1.14088	2.29490768980903e-26
JOSD2	5	1.14008	1.41958217979444e-10
PGAM1	5	1.13991	1.09518280731078e-44
NUDT1	5	1.13955	1.93391770562286e-17
CAPZA2	5	1.13908	1.2281487256353e-11
GALM	5	1.13856	4.5135723680814e-34
PIN4	5	1.13846	1.13469082488502e-20
HNRNPH2	5	1.13823	2.64686089254761e-14
SEPT7	5	1.13821	1.03965350095613e-49
SCAMP2	5	1.13449	2.46042039545702e-31
LBH	5	1.1335	1.96044378496646e-29
WDR1	5	1.13323	1.18440857198238e-30
IL10RA	5	1.12966	1.01262442494665e-24
IFI27L2	5	1.12889	1.00134339688431e-29
ECHS1	5	1.12862	1.63391176086355e-21
LYRM4	5	1.12741	3.36344785081171e-14
FAM89B	5	1.12657	1.14329762425e-12
PSMF1	5	1.12643	2.10280312323888e-12
LSM6	5	1.12618	1.20459608016904e-18
SYNGR2	5	1.12483	1.38275409792216e-20
TSPO	5	1.12351	1.17619138292986e-34
TXNDC9	5	1.12091	2.26897013868473e-10
HAT1	5	1.12051	1.25580682888997e-07
MRPL36	5	1.11816	1.44248125966526e-08
RAB11A	5	1.11557	1.02678814331924e-23
ATP6V1E1	5	1.11455	1.91815520961382e-12
TSTA3	5	1.11331	1.75267433311423e-15
BRMS1	5	1.11284	1.21209408221156e-06
PRDX1	5	1.11195	1.62547783995052e-43
HIKESHI	5	1.11023	3.66541751779007e-11
ARPC5	5	1.10804	1.38461765408923e-55
COX17	5	1.10515	1.45348229963949e-32
SKA2	5	1.10424	1.04500794173374e-10
LYST	5	1.10066	1.22319378068149e-18
SEPT1	5	1.09883	1.12997881178357e-44
ARPC4	5	1.0979	1.25326436248472e-27
POP4	5	1.09644	1.89603882923403e-09
SNRPA	5	1.09451	1.82664172613494e-09
RAB27A	5	1.09327	1.98929156531431e-30
COPS8	5	1.09243	1.71363366423771e-09
COMMD7	5	1.09158	1.19583115126645e-30
TXNL4A	5	1.09136	2.37623588958122e-17
SUMO3	5	1.08755	1.62689949139366e-19
PSMB10	5	1.08744	1.72385029410399e-08
PGK1	5	1.08617	1.27612223904495e-27
SNX10	5	1.08469	1.21425081017638e-09
BST2	5	1.08433	3.80172676751017e-26
SAE1	5	1.08392	1.27994560950566e-08
LY6E	5	1.08381	1.29273270008833e-68
RAN	5	1.08269	2.17466919069905e-49
PRPF31	5	1.08056	1.62664717444801e-15
AP1S1	5	1.08053	1.99043660241757e-06
PSMB3	5	1.07923	1.3617536944319e-28
PARVG	5	1.07878	1.82728825095994e-15
PPIE	5	1.07652	1.71599854927289e-06
CCT8	5	1.0746	1.73046244686971e-15
PRKCH	5	1.07419	2.09714267399685e-28
SNX20	5	1.07407	1.10894441364027e-07
TWF2	5	1.07373	1.16177529719712e-14
ABI1	5	1.0716	1.05642885934646e-10
CCL5	5	1.07013	1.27211671541436e-128
LAMTOR1	5	1.06984	2.34100827211405e-21
TIPRL	5	1.06878	1.40877231229963e-13
PSME1	5	1.06693	2.13499712775756e-58
CSK	5	1.06648	1.29544127523475e-23
VPS25	5	1.06637	3.51014152603678e-07
RFTN1	5	1.06447	1.01936052122209e-10
CLEC2D	5	1.06318	1.18460009751956e-29
PSMC2	5	1.06168	2.28510833830539e-08
ITGB2-AS1	5	1.06135	2.15585002328669e-08
LSM2	5	1.06119	1.00904713776922e-15
TMX1	5	1.05876	2.18057943725028e-12
MIF4GD	5	1.05844	1.1968407348358e-14
CALM2	5	1.05838	2.62657238288674e-69
RBX1	5	1.05815	1.12911109695877e-23
GBP2	5	1.0578	1.03736712570769e-25
TRAF3IP3	5	1.05753	1.13185805460251e-48
CLTA	5	1.05722	1.87070749880021e-33
TALDO1	5	1.05696	2.75062790319739e-13
TRAPPC1	5	1.05667	1.88556521785093e-48
POLR2G	5	1.05617	1.2344765841441e-15
PUF60	5	1.05609	2.10314116388988e-10
CD164	5	1.05585	1.18440857198238e-30
ACTR3	5	1.05569	4.28890948390562e-40
SERPINB9	5	1.05512	1.10767468205394e-06
HPRT1	5	1.05383	2.66574482324973e-10
SLC2A4RG	5	1.05249	1.73792673845205e-06
MT1E	5	1.05147	2.70419091815271e-13
SHARPIN	5	1.05144	2.61103069956451e-06
BRK1	5	1.05023	1.03276789621409e-44
PDCD10	5	1.04927	1.12017623926036e-17
PSMD4	5	1.04742	2.34372483861732e-20
DCAF11	5	1.04689	2.33232950582439e-06
ANP32A	5	1.04678	1.01871947527485e-16
PTPN6	5	1.04657	3.47176501923608e-12
PSMA3	5	1.0464	1.02744753862924e-16
MMADHC	5	1.0464	1.74637684044572e-12
DGUOK	5	1.0456	1.09112728455712e-21
MTCH2	5	1.04547	4.19144696807382e-09
PNRC2	5	1.0447	1.03341392636605e-23
ENO1	5	1.04414	1.29274432502384e-44
NINJ1	5	1.04072	1.20706889094158e-06
HMGN4	5	1.04049	1.12534164288259e-22
MYL12A	5	1.04003	1.4224129377948e-74
ISCU	5	1.03999	1.14879288391563e-41
C5orf56	5	1.03942	1.71495910229677e-25
DRAP1	5	1.0373	1.32607024376257e-47
CFL1	5	1.03692	1.10617139839909e-111
SMIM29	5	1.03397	1.91722515998521e-06
TBCB	5	1.03357	1.18416422589517e-14
RFXANK	5	1.03345	2.49195726060515e-08
PPP1R7	5	1.03252	3.14432022597367e-10
DNASE2	5	1.03197	1.49789438402068e-09
SRSF9	5	1.03162	1.64656242680741e-39
VBP1	5	1.03109	1.15481769290853e-15
AKIRIN2	5	1.0308	1.76239414103977e-17
IFI16	5	1.02949	1.40218997133931e-31
ZBTB8OS	5	1.0288	1.22287380186369e-12
AKR1B1	5	1.02831	1.30978702169471e-14
ARL6IP1	5	1.02774	2.55154523936637e-25
TUBA1B	5	1.02731	1.62250395159996e-13
MIEN1	5	1.02619	1.17842518637903e-20
HNRNPK	5	1.02363	1.1016646137718e-55
ATP5IF1	5	1.0227	1.14154799777185e-45
WASHC3	5	1.0215	1.16440274235768e-11
GSTO1	5	1.01988	1.65067059710167e-21
RARRES3	5	1.01987	1.00008536554287e-46
SDHC	5	1.01643	1.01928018398415e-17
PRDX6	5	1.01637	3.68679417983955e-27
PCNP	5	1.01625	2.9735006889731e-19
STMN1	5	1.01577	4.2906966435867e-09
CCDC167	5	1.01529	2.29148194013923e-23
VOPP1	5	1.01359	2.62212561208079e-29
COA6	5	1.01119	1.49268870523919e-12
MT1F	5	1.011	1.11222449334249e-13
MDH1	5	1.00945	2.38140546696341e-23
SNRPD3	5	1.00878	2.13328897649164e-15
ANP32E	5	1.00876	3.13823952607479e-14
SPATS2L	5	1.00705	1.01925162606084e-09
GPR174	5	1.00683	1.33221303168873e-09
TRAPPC4	5	1.00648	2.33836510377006e-13
BZW1	5	1.00523	1.00611244594967e-16
TUBB	5	1.00518	2.24564758020267e-16
RHNO1	5	1.005	1.2507152276549e-05
UBB	5	1.0048	1.4873644416933e-68
ARFRP1	5	1.0037	1.97846813316881e-09
NBDY	5	1.00207	2.04512493850424e-10
CDK4	5	1.00129	1.55634027121321e-08
CSNK2B	5	0.999895	1.67209344307511e-23
GTF2H5	5	0.999777	1.27397035197546e-12
FIP1L1	5	0.999061	1.00171736768923e-05
ATP6V0D1	5	0.998486	1.07709529183877e-11
EIF1B	5	0.998361	1.31311647023651e-14
POLR2E	5	0.998269	1.05777038223445e-20
UBE2N	5	0.997448	1.06871869175947e-24
SP140	5	0.997166	1.15324992260361e-13
HSPB11	5	0.99688	2.25180626446794e-21
TXNDC17	5	0.995671	1.15450971434856e-15
CNDP2	5	0.993451	1.24842687833688e-06
PRR13	5	0.993123	1.76454103367371e-23
RPA3	5	0.991757	1.09127034549491e-14
PSMA1	5	0.991245	1.34273565153178e-31
LAGE3	5	0.991033	1.19749274778464e-12
MRPS18B	5	0.990285	3.27359765681944e-11
CYB561D2	5	0.989431	1.44908415080502e-10
SCP2	5	0.989324	2.1254599399002e-19
RAB7A	5	0.98639	1.85532475060051e-23
CPNE1	5	0.986327	1.83421394577763e-10
CYBC1	5	0.985896	1.18782393192428e-19
ERH	5	0.985489	1.20431518519142e-26
ZDHHC24	5	0.98515	1.67259265954602e-10
STXBP2	5	0.983976	1.3540569332617e-07
POLR3GL	5	0.983858	1.4011228155483e-17
TYROBP	5	0.982458	1.72595678567774e-06
CHCHD1	5	0.981302	1.40187871492451e-15
TXNIP	5	0.980356	1.01083861653177e-28
PSMA5	5	0.979934	2.15811352596678e-21
ALDH9A1	5	0.979504	1.75705841947262e-08
VAMP8	5	0.978522	1.60273476565628e-46
PEF1	5	0.977234	1.93130447485394e-13
BUB3	5	0.977149	1.4448063065101e-29
BAD	5	0.975978	2.59624339946076e-05
MRPL47	5	0.975345	1.06795598676218e-09
ILF2	5	0.975038	1.06143602574776e-15
CHST12	5	0.974931	1.08654785120458e-20
THEMIS	5	0.974931	2.37196980061366e-09
PRDX3	5	0.974344	1.24881094354694e-09
SMIM30	5	0.974133	3.09319498359441e-11
HLA-C	4	0.973658	1.29624351857844e-124
DNPH1	5	0.97364	2.29176620049644e-08
CFLAR	5	0.972951	1.16248986336974e-24
TXN2	5	0.971818	2.2651888067996e-08
DUT	5	0.971615	1.17775513009852e-12
AAMP	5	0.971364	1.51225353394503e-08
LAPTM5	5	0.971074	1.29011016896177e-54
M6PR	5	0.970065	3.7645324566049e-18
PPP3CC	5	0.969683	2.07772545082455e-10
PSMD6	5	0.969578	2.89304529624336e-09
GZMK	5	0.969535	2.15304194168321e-90
ANXA11	5	0.969107	2.24923926806832e-32
MRPL34	5	0.968765	1.83852325268351e-07
THYN1	5	0.967856	1.27830691767743e-14
TMEM179B	5	0.967692	1.03365566401455e-16
DBNL	5	0.966956	1.22485235326741e-15
HDAC1	5	0.965471	2.24512062540959e-08
DCTN2	5	0.965263	1.01279429058954e-11
CLNS1A	5	0.96336	4.86016987163055e-09
URM1	5	0.962656	2.24604831797226e-10
SAMD9	5	0.961331	1.09426769058913e-06
CAP1	5	0.961208	1.30113786528505e-42
FDPS	5	0.960211	4.5740758284964e-10
PRKAG1	5	0.958881	1.17126156564073e-05
PFDN6	5	0.958767	4.60928740459634e-09
C14orf119	5	0.958409	1.03254120068998e-10
IL2RG	5	0.95806	1.03521805495728e-56
CKS1B	5	0.957899	1.09435862678983e-10
TRBC2	5	0.957533	1.17364677321609e-58
SZRD1	5	0.957009	1.67821747753729e-08
SEC11A	5	0.955864	1.13119685690834e-21
HADHA	5	0.955071	1.24195454664592e-14
MMP24OS	5	0.954947	1.43733387516833e-10
CMTM3	5	0.954838	1.14559191163534e-08
KDELR2	5	0.954135	2.1873774011484e-12
CALR	5	0.950877	2.9442294481928e-41
SEPT2	5	0.947892	1.14457615048946e-16
BTF3L4	5	0.946955	1.29494238899799e-07
RAB14	5	0.94601	1.61321338408589e-05
RNF181	5	0.945975	1.17285908068573e-20
HNRNPA3	5	0.945844	1.1447295270412e-36
PSMD13	5	0.945421	1.08488761551182e-14
CNPY3	5	0.945354	1.37231874298113e-10
SH3BGRL	5	0.944518	1.29544127523475e-23
SLAMF6	5	0.944223	3.44232176068177e-07
VDAC1	5	0.944021	2.73186881392558e-18
PSMC1	5	0.943297	1.14831755721877e-14
EIF4A3	5	0.94307	1.41937530413646e-08
SRI	5	0.941299	3.1581136369565e-24
CARHSP1	5	0.94031	1.48123367384473e-25
AGPAT2	5	0.939679	1.04258445787265e-07
GPI	5	0.939036	1.24967616770543e-09
CUEDC2	5	0.938068	4.01374324690469e-07
GSDMD	5	0.937099	2.85332402792238e-11
TMSB4X	4	0.936954	1.83994284175203e-164
RNF114	5	0.936251	2.33466883733256e-10
SLC25A11	5	0.936251	1.12254298907391e-06
YARS	5	0.933373	2.11381831845244e-05
NUDT16L1	5	0.930042	1.98248026204764e-05
DPY30	5	0.929485	1.00004735283943e-12
CD2	4	0.928889	1.85274761410611e-87
XRCC5	5	0.928627	1.2647934314791e-11
MRPS11	5	0.928154	1.26733462134427e-10
ARL2	5	0.927863	1.12536609260308e-10
GRSF1	5	0.927863	1.15326136976296e-11
TMEM126B	5	0.927863	1.00224137609697e-10
CYB5B	5	0.927139	1.56241094785991e-14
VPS28	5	0.926722	1.36225436788508e-15
SMC4	5	0.926582	1.10825115731108e-13
LSM8	5	0.92628	1.23271226623522e-26
SLU7	5	0.924588	1.66802904622843e-07
CCND2	5	0.924483	2.14537246115779e-08
HNRNPR	5	0.924404	1.45440727867678e-17
COMMD4	5	0.924178	2.10004630269954e-10
MED28	5	0.923512	1.48867042338671e-12
PIN1	5	0.9225	3.11264461370289e-20
TMEM14A	5	0.921962	1.69442456033822e-09
SUSD3	5	0.921916	1.17392199456722e-12
COX8A	5	0.92179	1.75724644874338e-44
PSMB2	5	0.921778	1.33690557194207e-24
MYL6	5	0.921185	1.03659295972734e-78
UBE2J2	5	0.920015	1.42775857191545e-08
SP100	5	0.919769	1.20434886087266e-22
BLOC1S2	5	0.919758	1.18990406536246e-10
MRPS14	5	0.919623	1.35145862642983e-05
GPSM3	5	0.919146	1.23484579367718e-40
YWHAQ	5	0.918721	1.50766940580454e-12
PSAP	5	0.918047	2.45042802285913e-26
CHMP2A	5	0.91785	1.53923859974229e-26
PHF11	5	0.917434	2.23267674282633e-05
SRP9	5	0.916631	4.79045289315963e-13
CD247	5	0.916476	5.31012487492804e-32
LUC7L2	5	0.915617	4.04473935577737e-10
TAF15	5	0.914235	1.10423555383777e-07
GIMAP4	5	0.914214	1.26746774642814e-22
C12orf75	5	0.912862	1.33720080928446e-24
RAB8A	5	0.911753	1.1006877668222e-10
PPP2R1A	5	0.911674	1.51238567500343e-13
DDB2	5	0.911023	3.05795565033675e-09
OXLD1	5	0.910171	1.16266351131722e-07
UBE2A	5	0.910137	1.46271775704324e-11
POMP	5	0.909414	1.4898280702797e-18
MYL12B	5	0.908827	2.17420609355983e-52
ATP5F1C	5	0.908308	1.32464070134118e-11
TNFRSF1B	5	0.908099	1.83180897703255e-12
UBL5	5	0.906871	1.04561960075959e-62
IDI1	5	0.905887	1.82622247664582e-15
CNIH4	5	0.90357	5.34806675293886e-10
RAP1A	5	0.903366	1.46537196638535e-10
SH2D2A	5	0.899458	2.68358482418863e-08
CASP1	5	0.899382	1.12878963371447e-08
NRBP1	5	0.898842	1.93614878002815e-14
DPM1	5	0.898776	1.38272867471705e-08
ANAPC16	5	0.898699	2.10939506489937e-40
PPP1CA	5	0.89828	1.29198175780831e-34
MIS18BP1	5	0.898115	1.01983829714137e-09
FIBP	5	0.897649	1.70632797942201e-15
CMTM6	5	0.897067	1.99274916002683e-08
TPGS1	5	0.896666	1.56321413083045e-10
TIMM8B	5	0.895295	1.50430486193178e-17
CIAO2B	5	0.895261	2.09060319807715e-12
HNRNPAB	5	0.894948	1.78169898367889e-10
ARPC3	5	0.894887	1.01080470529674e-52
CKLF	5	0.894405	1.47748762065285e-20
NEDD8	5	0.89409	1.51350399310407e-41
MIF	5	0.893815	1.20350120419094e-13
SKAP1	5	0.893345	1.55717997017666e-16
NAP1L4	5	0.893194	1.02341752806976e-18
PPP1R18	5	0.892918	1.37061436909813e-25
PSMD8	5	0.892699	1.80732407435509e-14
PTPRA	5	0.892363	1.76767193658233e-07
KXD1	5	0.892276	1.11797993872965e-09
SELENOH	5	0.89202	1.13747634199997e-12
IST1	5	0.891633	3.58919457301362e-08
VDAC3	5	0.891539	1.02133996996386e-13
TERF2IP	5	0.891523	1.59697327625575e-25
COMMD3	5	0.891421	1.16872261760577e-05
RBCK1	5	0.891203	1.15442101059132e-11
TMX2	5	0.891194	0.000120063672253654
PAIP2	5	0.891121	1.57710431087448e-30
PFN1	5	0.891004	3.96894054608222e-82
GZMH	5	0.889853	1.08447788467286e-54
PPA1	5	0.8885	1.10679806567576e-16
SELENOW	5	0.88802	1.19830799566585e-11
DECR1	5	0.887163	1.02927056684177e-14
SNRPD1	5	0.887114	1.14272478619197e-17
PCMT1	5	0.886953	1.62533209059287e-08
NAA20	5	0.886897	0.000102075231109986
ARPC1B	5	0.886674	2.16780826532512e-49
CD8B	5	0.886538	1.20818722064311e-38
MT2A	5	0.88562	1.66591855316411e-27
S100A4	5	0.885519	1.22816539290392e-39
DOK2	5	0.88476	1.5496497809296e-11
SRP14	5	0.884497	1.05955449445493e-63
EIF6	5	0.884093	1.41499674613289e-12
AK2	5	0.883946	1.1128811316741e-07
GIMAP2	5	0.883745	1.52157348790289e-11
DCTN3	5	0.883375	1.88676213866329e-17
P2RY10	5	0.882391	1.76961429567553e-09
SFT2D1	5	0.881777	1.01336991952233e-14
EDF1	5	0.881345	1.63766277998149e-52
NASP	5	0.880909	1.76373810067199e-11
H2AFY	5	0.880751	1.5598977162476e-09
LASP1	5	0.880557	1.21640477269935e-11
MCRIP1	5	0.880458	1.48015992261168e-14
APOL3	5	0.880261	3.72778289048683e-08
DNAJC8	5	0.879732	1.84754221005532e-18
XRCC6	5	0.879472	1.56916461605322e-19
RAB11B	5	0.879338	1.80887179272099e-07
MSI2	5	0.8793	1.02038559933459e-09
PSMB5	5	0.877518	1.43268514263812e-11
PYURF	5	0.877343	1.48904180943602e-09
DARS	5	0.876797	1.27022962738055e-09
CELF2	5	0.876524	1.3802865903996e-18
SKP1	5	0.876218	1.86781818267974e-40
DAZAP1	5	0.875581	0.000101358498939102
UBALD2	5	0.87524	1.03744202113814e-08
PBDC1	5	0.874946	0.000119377316903172
FAM50A	5	0.87212	1.34134763350671e-12
PLEKHF1	5	0.871279	1.38460497577892e-11
ZNRD1	5	0.870014	2.61819223055389e-14
ARL6IP5	5	0.869283	3.75101828776105e-42
BUD31	5	0.868994	1.15710388531576e-15
ATOX1	5	0.868933	1.51242125862691e-05
AP3S1	5	0.867254	1.10371894726801e-17
C19orf53	5	0.865632	1.12131917047146e-38
HMGN2	5	0.865343	2.70824386551249e-18
SUMO1	5	0.865293	3.33427352347435e-22
ABT1	5	0.865259	1.95104919229495e-05
MAPRE1	5	0.865201	1.11700987980567e-06
PPP2R3C	5	0.86463	0.000145587637756677
ZDHHC12	5	0.863629	1.38103330192197e-13
APH1A	5	0.863423	1.0619875383907e-13
DNAJC9	5	0.863063	0.000130149627634558
HNRNPF	5	0.861605	1.04956573509169e-15
PPM1G	5	0.860546	1.00744555308523e-08
TIGIT	5	0.860333	1.29375589514766e-24
BIN1	5	0.860302	1.37637734092434e-14
ATP6V1D	5	0.860148	0.000233459004506692
EXOSC1	5	0.859655	1.12053442391649e-09
NDUFB3	5	0.859083	1.03561636720536e-18
SF3B5	5	0.85892	2.66700650254198e-15
RAB1A	5	0.858445	1.52392717133987e-05
PSMG2	5	0.857841	1.50286663310659e-06
PPP1CC	5	0.85721	1.06432897913401e-19
MRPL21	5	0.856821	0.000339568094020155
FUNDC2	5	0.856421	1.38039434573934e-08
PDIA3	5	0.856236	1.26030297044395e-13
ABI3	5	0.855862	4.01808396844892e-16
HLA-A	4	0.855845	2.67122745390217e-112
ZCRB1	5	0.854984	3.4829182249579e-11
NUCB1	5	0.854608	1.87935939291849e-07
RBBP7	5	0.854562	2.80275195129818e-09
FAAP20	5	0.85449	1.07946635814443e-08
N4BP2L1	5	0.854475	2.55244242900457e-07
ID3	5	0.853631	1.95569853528991e-11
NDUFB8	5	0.853254	1.72680343974877e-34
ARRDC1	5	0.852524	0.000357324969759341
TPM3	5	0.851737	1.84671669172318e-33
RALY	5	0.848894	1.39521260447614e-22
ATP5MF	5	0.848584	1.11989687654156e-40
RRAGA	5	0.847131	0.000347157563830153
JAGN1	5	0.84639	0.000146355323446987
RPS27L	5	0.845956	1.28581033549499e-34
BLOC1S4	5	0.845401	1.69034867949676e-10
WDR54	5	0.844873	1.09962183349702e-07
ZNF428	5	0.844534	1.11957855659311e-11
CD53	5	0.844224	2.12090148722187e-41
NHLRC3	5	0.844163	1.17483863371134e-08
MRPS36	5	0.843352	1.99383576075988e-10
ANXA7	5	0.842787	1.61051238402626e-10
SUMO2	5	0.841753	1.50868611053846e-50
HNRNPC	5	0.841239	1.78848432970336e-33
PSMA2	5	0.840431	1.65002289176105e-20
STX8	5	0.839719	0.000459189629280565
LIMD2	5	0.839352	2.7531181357824e-43
C7orf50	5	0.838545	1.95973434508542e-06
GLUL	5	0.837862	0.000911984003304934
HCST	5	0.837434	2.98894559418918e-59
HEXA	5	0.837067	0.000152617243303716
MPLKIP	5	0.837048	1.07662038114025e-07
EVL	4	0.836175	1.03488914381897e-52
ARPP19	5	0.836007	1.06367185061723e-12
SNRPN	5	0.834493	1.27150862373863e-21
CKS2	5	0.83302	1.03038214783688e-06
ACTG1	5	0.832867	4.41405709451902e-87
RNF5	5	0.832789	1.12610675235303e-05
CALCOCO2	5	0.832698	0.000204884603413907
SPATA13	5	0.830822	0.000401035028777567
NDUFC2	5	0.830817	2.22083468366111e-21
SRSF3	5	0.829787	1.0131101561695e-26
ATP5F1E	5	0.829086	1.26389012944877e-106
NDUFB6	5	0.828978	1.37003163958622e-09
C19orf24	5	0.828904	1.55776583992464e-15
CD8A	5	0.828136	1.57170036825741e-54
TRIM22	5	0.828053	1.22884091930995e-10
CAPZA1	5	0.827726	1.00997824296486e-17
ITGB2	5	0.827653	4.52080938505528e-36
GIMAP7	5	0.827331	1.36048909793062e-28
ACTR1B	5	0.825543	0.000119726750658671
AP2M1	5	0.825504	1.03311851947893e-10
PPP1R12A	5	0.825412	1.75280289127687e-14
COPE	5	0.824407	1.99886448625424e-18
NENF	5	0.823964	3.27272087671392e-09
FAM192A	5	0.823865	0.000601735229165378
NDUFB5	5	0.82318	1.4195785967665e-06
IDH2	5	0.821838	3.83301864118612e-27
DDX39A	5	0.82107	0.00012352494638499
COX5A	5	0.820948	1.39916950525288e-30
REST	5	0.820664	1.2361681086123e-08
LRBA	5	0.818716	2.09070865832396e-09
KRAS	5	0.818166	0.000239677450757295
ORAI1	5	0.81739	3.47148113976793e-05
EAPP	5	0.817284	1.01468432920613e-08
PHF5A	5	0.817284	1.53652486095417e-07
SF3B6	5	0.817284	1.23808097234753e-20
CLIC1	5	0.816934	2.52686882923908e-61
GLRX5	5	0.816831	0.000417593161215803
SNRPG	5	0.816766	1.18724955302007e-28
ECH1	5	0.816497	1.21976979137671e-18
PPT1	5	0.816321	1.12975172057985e-05
NUCKS1	5	0.81597	1.06250634483107e-10
MOB1A	5	0.815653	1.33282250067751e-06
MRPL42	5	0.815514	0.000768212004333488
RTCB	5	0.815378	0.000606524846016115
ADRM1	5	0.814887	1.32669741726255e-13
EIF1AY	5	0.814544	2.1595841314163e-13
UQCR10	5	0.814286	1.74986408510858e-34
CTSC	5	0.814242	2.07086835837849e-34
FIS1	5	0.813521	1.05148427781647e-16
TSR2	5	0.812357	0.000347157563830153
RRP7A	5	0.810281	0.00035376135269706
GDI2	5	0.809093	1.89083673963992e-18
F2R	5	0.809058	1.52524325171226e-10
RPL7L1	5	0.80891	0.00044858624327289
FERMT3	5	0.808887	1.09210106563948e-06
NUTF2	5	0.808146	0.000133532836593924
CAPNS1	5	0.808115	0.000175240907897028
PTRHD1	5	0.807791	1.93519811517716e-08
METTL26	5	0.8072	1.26848518290958e-10
RAB18	5	0.807086	0.000780433375080925
SRSF10	5	0.806608	1.02480488491095e-07
MRPS33	5	0.805006	0.000247451623013429
ZCCHC17	5	0.805006	0.000498617929207827
HMGB1	5	0.804106	1.05060389170475e-29
CCT5	5	0.803635	0.000164685270070121
MVP	5	0.803635	1.22719409762324e-07
STUB1	5	0.803183	2.31119524189006e-16
TMEM50A	5	0.80253	1.20682141229203e-11
MRPL52	5	0.802332	1.74149942716363e-07
DYNLT1	5	0.801859	1.99762933869597e-16
MTLN	5	0.800237	0.000153832738413197
SMC3	5	0.799924	1.09102302056799e-05
DNAJC15	5	0.799468	1.25939289263746e-12
MZT2B	5	0.799235	1.9342405696629e-30
UFD1	5	0.799101	1.15815824887354e-05
ATP6AP2	5	0.798724	2.59103936197561e-15
CHTOP	5	0.798706	0.000154178908168514
TMEM230	5	0.798675	2.58527101747814e-17
SLC9A3R1	5	0.797617	4.39955595086727e-12
MOB4	5	0.796867	0.000779470169779584
C4orf3	5	0.796655	1.59910876093465e-28
MRPS7	5	0.79648	1.4455546747145e-05
CSDE1	5	0.795921	1.27198030279145e-12
ISG15	5	0.795793	1.90451266790839e-30
THOC7	5	0.794952	3.44289886888104e-08
SSR1	5	0.794792	1.73438079316304e-09
MRPS6	5	0.793938	1.92218673651504e-14
TRAPPC2L	5	0.793908	2.60426757135396e-10
ARID5A	5	0.79351	1.64984484916547e-07
ECI2	5	0.791744	0.000758463998135101
EIF4G2	5	0.791031	1.01974214265693e-14
RTRAF	5	0.789729	1.42210447996726e-19
MRPL4	5	0.789576	0.000473525536042817
LARP7	5	0.789282	1.54193855942326e-10
MED4	5	0.788886	1.97346752901099e-11
TMPO	5	0.788327	0.000393355533776002
GLRX3	5	0.787932	0.000792181467838268
TM2D3	5	0.787666	0.000363251184538355
SNX3	5	0.787589	1.34052298324291e-17
TCEAL8	5	0.787084	0.000387094966931714
LCK	5	0.786659	1.15427434502309e-41
LDHA	5	0.786406	1.29183884958651e-15
PPIA	5	0.786395	1.13994742529173e-47
NDUFA6	5	0.785795	1.28428243255441e-17
ARPC2	5	0.785774	1.13941810960083e-55
C12orf65	5	0.784828	0.00107727093763253
RIC8A	5	0.784036	0.00130804391331738
MRPL51	5	0.783854	1.72516464190156e-20
IMP3	5	0.78303	1.48453413755993e-10
CD63	5	0.782844	1.53234390703408e-35
PPIG	5	0.782494	2.1101031362379e-17
GLRX	5	0.782372	1.30410548287794e-08
SERF2	5	0.782359	1.00411291496917e-92
BIRC3	5	0.782128	2.18985737585593e-05
CBX5	5	0.780852	0.000964024231767542
FYB1	5	0.780819	3.02641712545223e-17
POLR2H	5	0.780758	0.00197605603774818
LAMP1	5	0.78042	6.10515118170063e-17
RNF167	5	0.780076	1.12047333059002e-14
PSMA7	5	0.779782	1.44550080649265e-39
PFDN1	5	0.778039	0.000864262830726387
PPP1R11	5	0.777303	0.000124213882220263
ETFA	5	0.776927	0.000327329026134849
NDUFA11	5	0.776036	1.37427165723922e-13
HNRNPH3	5	0.775992	1.76396790970447e-11
DTHD1	5	0.77572	0.000766669079901441
FMNL1	5	0.774265	1.05141993655679e-06
CTSS	5	0.773909	1.07640603191138e-11
MRPL43	5	0.773384	3.9006436446738e-09
RHBDD2	5	0.773324	1.80100578673492e-11
CDIPT	5	0.772989	0.00113770195812258
BANF1	5	0.77234	1.03676223883366e-14
CD84	5	0.771384	1.20591801648462e-05
TMEM141	5	0.771059	0.000960410259621577
MEA1	5	0.77092	1.47505579019997e-10
NUDT21	5	0.770717	0.000102769594859921
COX14	5	0.770289	1.57640975777681e-18
GPX1	5	0.768689	1.09800053919994e-10
XAF1	5	0.76848	0.00532347998661132
PFDN2	5	0.768459	1.47407555959698e-06
SFPQ	5	0.768106	1.12627109932491e-05
ETHE1	5	0.767414	0.00025147665551042
PSMC5	5	0.767359	1.29755794909483e-12
ORMDL2	5	0.766373	1.56704063240956e-10
UBC	5	0.76609	1.58619644976394e-31
ACTR1A	5	0.765421	0.00196427038986775
UBE2G1	5	0.765421	0.00166007129401641
NME3	5	0.765369	2.97771285451355e-07
B3GAT3	5	0.764757	0.000266170245835639
HCLS1	5	0.764364	2.5747765713267e-17
LYSMD2	5	0.764364	0.00173527522280052
CWC15	5	0.764049	1.0158260402891e-08
FAM111A	5	0.763405	0.00186933980007398
NECAP2	5	0.763405	1.08585023982858e-10
TBCD	5	0.7624	0.000160668763961235
ELOF1	5	0.762335	8.69875253836226e-09
STX5	5	0.762193	0.00205765353002019
RASSF5	5	0.761613	1.39569155674851e-10
GMFG	5	0.7608	1.36999263853034e-31
MEAF6	5	0.760691	1.01931636331434e-11
SDHB	5	0.760612	0.000618221581224855
MRPS16	5	0.759108	0.00025147665551042
EMC3	5	0.75891	0.000315406618559621
CNN2	5	0.756498	2.11201404395799e-14
RABAC1	5	0.756165	1.1260830147825e-26
SRP72	5	0.755935	0.000355644609151976
GOLGA7	5	0.755833	1.36688351291012e-10
ELOC	5	0.755567	1.64894349959204e-11
RPA2	5	0.755553	0.000164685270070121
SAMD9L	5	0.755482	0.000157074881950917
CTSD	5	0.755375	1.00462568992745e-13
FAM204A	5	0.755287	0.0015872779355961
ADSS	5	0.75499	0.00266077494695061
COMMD8	5	0.754324	0.000474394899110983
UGP2	5	0.753897	1.057522260524e-05
PIH1D1	5	0.753223	0.000589414859193481
GLIPR2	5	0.75281	1.39616740217199e-14
TBC1D10C	5	0.752452	4.75614521649969e-23
C9orf16	5	0.7518	2.05938742922568e-20
PFDN4	5	0.75169	0.00072516868105635
RNF7	5	0.751288	1.59143086759618e-07
GNAI2	5	0.751017	1.42180363610507e-07
COMMD1	5	0.749913	0.00181594411739111
CCDC18-AS1	5	0.74954	0.000352039910244773
SNRNP27	5	0.749297	0.00125615635148311
CORO1A	5	0.748021	6.41063556219567e-27
RANGRF	5	0.747781	0.00227937199305597
HIGD1A	5	0.747673	0.002718107854425
ACTN4	5	0.747338	1.42818989696597e-14
SHISA5	5	0.747103	2.27806399712919e-15
IP6K2	5	0.746974	0.000930414436362481
YIF1A	5	0.745363	0.000425732503222027
PSMB6	5	0.745041	1.07641010579151e-07
PITHD1	5	0.744928	0.00261562902989833
PLA2G16	5	0.74428	1.48283601650178e-13
CISD2	5	0.743381	0.00137991493510535
GID8	5	0.743359	0.00169473453528815
LGALS3	5	0.743141	1.20798399872433e-14
BABAM1	5	0.742237	0.000483993329955864
CMTM7	5	0.74177	1.142049388379e-05
TANK	5	0.741031	1.39878629160649e-11
PSMB1	5	0.740643	1.32026173055496e-11
PSIP1	5	0.740221	1.9462593418229e-11
IDH3G	5	0.739996	0.000270494065580138
NUTM2B-AS1	5	0.738704	0.0013795829561618
SSRP1	5	0.738511	0.00102779543373049
RTF1	5	0.737958	1.03074287880698e-13
TAF12	5	0.737892	0.00159839191549734
SIVA1	5	0.737443	1.84532383751218e-17
HNRNPD	5	0.736544	1.02354396161213e-09
COX6B1	5	0.736444	1.15135002292792e-50
PRMT1	5	0.736427	0.00014437185710431
PCED1B-AS1	5	0.735896	1.10570815108634e-35
SNW1	5	0.735882	0.000139854992062762
TRIR	5	0.735559	1.31307669750294e-17
DEK	5	0.735541	1.35576589222905e-13
GZMA	5	0.734757	1.84589106762118e-48
PSMC3	5	0.734756	2.79325873285425e-05
PRELID1	5	0.734501	2.06119435274813e-28
SCAND1	5	0.73333	1.92255776124397e-07
AKR1A1	5	0.732969	1.02005332444929e-11
SHKBP1	5	0.731943	0.000129492423715133
FAM104A	5	0.731772	0.000477485932577187
SEPHS2	5	0.731485	0.000313164307529539
ILK	5	0.731148	0.000414544813622515
MPG	5	0.730693	1.0633764211004e-08
YIPF3	5	0.729905	0.00163343060824087
ACAA2	5	0.729057	0.000487607142781332
SMARCA5	5	0.727905	0.00378174569342867
ARHGAP15	5	0.727773	1.21664257061745e-08
DEGS1	5	0.72773	0.00150121738233524
MYO1G	5	0.727124	1.65427502232694e-12
SNRPF	5	0.726976	1.11222449334249e-13
SRA1	5	0.726311	0.00183620841332576
MRPL13	5	0.725934	0.00134129779527439
MAPK1IP1L	5	0.725743	0.000815594762417066
SRSF8	5	0.725467	0.00044858624327289
CCDC115	5	0.724756	0.000443896220950132
RPS19	5	0.724465	1.09154104006813e-83
PSMC4	5	0.724457	0.000219905076176426
TAF9	5	0.724428	0.00184762490690038
LAMTOR5	5	0.724405	1.50398643097675e-20
NDFIP1	5	0.723998	1.6009639366314e-11
ATP5MC3	5	0.723895	1.69012461038728e-20
CCT7	5	0.72208	1.86408688004617e-08
CCND3	5	0.72172	2.64860724517344e-20
CCL4	5	0.721323	1.06742659973441e-14
HNRNPM	5	0.721267	1.31616010662012e-12
SNX17	5	0.721167	1.14625288345013e-05
KPNA2	5	0.720962	0.000351253590236933
OTUB1	5	0.71993	0.000225795166065087
HNRNPA2B1	5	0.719863	2.18219391449632e-15
TOX4	5	0.719145	0.00132402475072599
TMEM205	5	0.718591	0.00319833599893466
TMBIM4	5	0.718102	2.25583090667081e-16
COQ10B	5	0.717974	0.0018620812568479
LCP1	5	0.717718	1.24792444577595e-17
MRPS21	5	0.717212	1.7244386541096e-08
MRFAP1	5	0.716125	2.96663231469523e-14
PSMB7	5	0.71588	2.79753558217645e-11
TINF2	5	0.715872	0.0012411249977926
AC024293.1	5	0.715588	1.47070718196877e-10
RBM17	5	0.714515	0.00100593071031452
WBP2	5	0.714225	0.000215561675527826
POLR2F	5	0.712157	1.72681937679606e-09
SPAG7	5	0.712157	1.24535026932967e-11
NHP2	5	0.711719	2.98295815256753e-05
MDH2	5	0.711669	1.06243144659725e-14
NUDT22	5	0.711292	0.00102547634716333
SNRPA1	5	0.710369	0.000862543324916521
NDUFS3	5	0.70999	0.000350667325224831
POLR2J	5	0.709816	1.96373360513988e-06
ZMAT2	5	0.709257	0.000111653795256609
NDUFS8	5	0.709253	1.2794301802138e-13
LCP2	5	0.707758	0.000184541288381764
MAGOH	5	0.707071	2.23267674282633e-05
MT1X	5	0.706947	1.8749616780489e-05
VPS29	5	0.706516	1.40294017596744e-05
LAMTOR2	5	0.706511	1.95281913766756e-09
TUBB4B	5	0.706228	0.000370267804596297
ARHGDIB	5	0.705638	1.06921375155781e-44
FUBP1	5	0.705152	0.00151080425618225
TTC1	5	0.705137	0.00168035349741217
GPBP1	5	0.704611	1.00593936346286e-05
MCTS1	5	0.704604	0.000486401371438805
PDHB	5	0.704429	0.00193362739358599
RO60	5	0.704165	0.00550943283956632
NUBP2	5	0.703126	0.00373933958309514
RTF2	5	0.702985	1.17578904416289e-09
ETFB	5	0.701728	2.38350816354068e-05
NOP10	5	0.701423	1.78805201664862e-20
NDUFAF3	5	0.701268	1.06448477037604e-13
ATP5PF	5	0.700906	1.9314783266295e-29
SRSF1	5	0.700805	0.000850635822742654
CAPN2	5	0.700725	0.000265651589131158
TSG101	5	0.700234	0.00292688668581069
MRPL54	5	0.700087	1.4614155295605e-08
TXN	5	0.699721	3.08602484746938e-24
ADA	5	0.699484	0.00134086354067598
GNB2	5	0.699141	1.36173897437717e-13
ZNF207	5	0.699111	0.000135244222986913
ARHGEF3	5	0.698407	0.000258997129943751
METTL23	5	0.697817	0.000367699601283223
PPP4C	5	0.697802	2.79149129946911e-14
GNAI3	5	0.697365	0.00110676293921763
DR1	5	0.696773	0.00183620841332576
POLR2C	5	0.695577	0.00157457065316962
ANAPC15	5	0.695202	0.00320361462707579
CCNG1	5	0.695033	0.00138337156808092
RBM42	5	0.695033	0.00151195450314656
MRPL57	5	0.695005	3.33854686059303e-13
VRK3	5	0.694623	0.00415609883440521
BTG3	5	0.694387	0.000436801962101116
FASTK	5	0.693975	0.000133584557928972
FBXW5	5	0.693531	0.00057106925954598
DYNLL1	5	0.693113	1.3755272176057e-31
GTF2A2	5	0.692979	1.96270621333355e-09
YIPF4	5	0.692677	0.00489554376675058
RAB5IF	5	0.692306	1.98094983695565e-11
MAD2L2	5	0.691732	0.00312118237538852
TXNL1	5	0.691349	0.00045632871556009
MRPS18C	5	0.691066	0.000327016695372896
PSMD3	5	0.690576	0.0028283336733103
NDUFA2	5	0.690525	1.98887059875761e-08
GLOD4	5	0.690247	0.00348575015702838
NRDC	5	0.690247	0.00365449023766386
PTP4A2	5	0.688923	3.19975674865262e-07
C22orf39	5	0.688778	0.00390891554230002
SMARCA2	5	0.688379	0.0076068148102578
COX7B	5	0.688299	1.31612407907574e-11
SNRPC	5	0.687382	2.13492815243197e-11
NLRC5	5	0.68692	0.00719381583312065
OCIAD1	5	0.685257	0.000105099658488807
PA2G4	5	0.684804	1.35589714825284e-13
MRPS12	5	0.684609	0.000460503179465677
SAP18	5	0.684366	1.61924378373602e-10
MESD	5	0.683679	0.000625062294095214
MAP2K3	5	0.683317	0.00175857294278873
FBXO7	5	0.683054	0.00108667343226086
TIMM17A	5	0.682263	0.00343535581689692
CIB1	5	0.682184	1.08555365154634e-10
SASH3	5	0.681902	0.000492232616702487
LSM1	5	0.681845	0.000716034707846854
THRAP3	5	0.679891	1.42925480210157e-09
OPTN	5	0.679661	2.63063591583013e-13
SYNCRIP	5	0.679475	0.000100048587906242
GSPT1	5	0.679074	0.0028283336733103
COA4	5	0.679042	0.00284855729480968
NFATC2IP	5	0.677894	0.0104326431127668
CDC42SE1	5	0.677677	0.000861599275181691
LDHB	5	0.676411	1.89416431173551e-25
ARHGAP45	5	0.675926	0.000460767546333514
FAM32A	5	0.675723	0.00269195129044839
CTDSP1	5	0.675238	0.00622593596378035
RHEB	5	0.675238	0.00023209165116418
EIF3I	5	0.674609	1.93536685340552e-11
HMGN1	5	0.674102	1.22458871974718e-39
MORF4L1	5	0.673521	1.05971613537957e-17
EIF4H	5	0.673462	1.42455599330399e-11
ZNHIT3	5	0.67332	0.00141257690326692
SIAH2	5	0.673216	0.00292521783378929
HINT1	5	0.673138	1.5638041729013e-22
STX10	5	0.673075	0.00611377859804434
SNRPD2	5	0.673049	1.7176231105939e-41
ATP5F1A	5	0.671981	1.88245128697891e-15
NDUFC1	5	0.671892	1.34816545232772e-17
MX1	5	0.671739	0.000506860325074486
SQSTM1	5	0.670209	1.76492137456559e-10
UBE2D2	5	0.669779	1.86791022176912e-08
STIP1	5	0.668504	0.00938608036599329
H2AFV	5	0.668201	2.0886988174785e-12
TMEM160	5	0.665975	1.79564940536624e-05
CCT4	5	0.665942	1.39919833678722e-11
CYTH4	5	0.665669	0.000241451848673835
FKBP3	5	0.665583	0.00372419386050027
ZRANB2	5	0.665089	0.00289578028715091
U2SURP	5	0.665053	0.0015872779355961
IDH3B	5	0.664828	0.00301898623554427
SNU13	5	0.663936	1.38195241219559e-08
ACTR10	5	0.663813	0.000106764691202351
ATP5F1B	5	0.663604	1.09888567581473e-08
CD3E	4	0.66295	1.00319357078957e-41
SNRPB	5	0.662118	1.16197756283173e-08
MTCH1	5	0.661553	0.00101835951727407
CBLB	5	0.661049	0.00378174569342867
GOLGA4	5	0.660983	0.00306941133202119
NUDC	5	0.66073	1.55016744582386e-09
SSU72	5	0.660723	1.60537075825354e-13
CCAR1	5	0.66011	0.00793684555609921
LSM3	5	0.659694	1.46484479070238e-09
FAM162A	5	0.659687	0.00388749087450503
GRK6	5	0.659687	0.00311503821801797
ZNF22	5	0.659623	0.00454617649431939
NME1	5	0.658928	0.00254237244954475
GNG2	5	0.658853	0.000540835657946052
BCL7B	5	0.658785	0.000196673385908716
MRPL20	5	0.658018	1.96687628754123e-10
CTSB	5	0.657801	0.000296360714329289
JPT1	5	0.657389	1.24292734088489e-15
PRDX5	5	0.657265	1.00828897566645e-07
SMAP2	5	0.656606	0.000673261167705923
RBBP4	5	0.656208	0.000321893027411298
UBXN1	5	0.655642	3.84383863076863e-18
TMEM248	5	0.655353	0.00409825358264432
PSMD2	5	0.654648	0.00298868533931019
UBE2K	5	0.654139	0.00747380402380733
SPCS1	5	0.653469	1.19455709853123e-22
ATP6V0E1	5	0.653183	1.92247679069026e-13
DEF6	5	0.652616	0.000221878168790832
SF3B2	5	0.652318	1.75404124306287e-05
RABGAP1L	5	0.651548	0.00659404961980324
PPCS	5	0.650864	0.00221779025673665
TMCO1	5	0.650582	1.22702268971796e-11
UBXN4	5	0.650241	1.10279250609669e-12
ARHGDIA	5	0.650135	2.41251911724814e-19
SEC61B	5	0.649647	1.3232704885567e-12
DBI	5	0.648045	1.29562372537392e-10
ATG12	5	0.647418	0.0022493188248303
SNX6	5	0.647359	0.00408847584573984
RNASEH2C	5	0.64735	0.000219872267567476
CTSA	5	0.646635	0.00140794229857582
SNF8	5	0.646396	0.00243362631164985
SUCLG2	5	0.646035	0.000120459465327701
PIM3	5	0.644987	0.00447698105626587
LBR	5	0.6443	0.0075545107777312
CAPN1	5	0.64416	0.000101647602240627
CISD3	5	0.643406	0.00607448619595431
UBE2V2	5	0.643406	0.00525747817389257
G3BP1	5	0.642576	0.000106981203614448
TSSC4	5	0.641584	0.0145417722485819
SURF4	5	0.641348	0.00033604135817811
RAP1B	5	0.641221	1.09193372486523e-15
IER3IP1	5	0.640887	0.00253958671153636
REX1BD	5	0.640375	2.38841071661041e-10
TMEM167A	5	0.640274	0.00534461276550311
EMC6	5	0.639947	0.00117891949661387
HNRNPH1	5	0.638893	0.000541644328241115
PRPF38A	5	0.636621	0.00416392006363304
SLC25A39	5	0.636583	0.00410977623350428
PLEKHJ1	5	0.636324	0.00139576432348236
PSMD7	5	0.636088	0.000687543755534398
PTMA	4	0.635463	3.03385055899156e-58
EIF4E2	5	0.635081	0.00592417785265781
LSM5	5	0.635081	0.000180389715786534
MRPL12	5	0.635081	0.0061597395172996
STARD7	5	0.633007	0.000184067253169434
FKBP8	5	0.632825	1.16284064455882e-18
SSNA1	5	0.632527	0.000200036241746643
CDC37	5	0.632427	1.35159364752489e-12
EWSR1	5	0.631541	0.00039621972452002
NDUFA8	5	0.631112	0.0127763787054641
PRPS1	5	0.631068	0.000274718221167243
ATP1B3	5	0.630841	0.000433268975950411
CHCHD5	5	0.630676	0.00381305800756767
COX5B	5	0.629057	1.01744246642376e-32
ACAA1	5	0.628989	0.000996967412015189
STAG3L3	5	0.626468	0.0148438929315347
COPS6	5	0.626158	0.000222453794714183
IFI6	5	0.625347	0.01908825249239
ORMDL1	5	0.625078	0.000273334236813063
TUBA4A	5	0.625005	0.000384437251770318
H2AFZ	5	0.624954	1.09941941290178e-11
PARP1	5	0.62453	1.1582814782176e-11
AKR7A2	5	0.62422	0.0108474828124236
CYLD	5	0.623453	0.00867582050581409
S100A6	5	0.623281	1.27837954944344e-52
ATP5PB	5	0.622716	1.04282311994731e-09
HMGB2	5	0.622569	3.56799080071387e-10
ATP6V0B	5	0.622142	1.31594819173194e-10
TNFSF10	5	0.622142	0.00117923917921959
RBM8A	5	0.622109	1.83617472996403e-06
PYCR2	5	0.620867	0.0108059545866708
SCNM1	5	0.620498	0.000139484415352722
DENND2D	5	0.619123	0.000166264384559673
SNX5	5	0.618921	0.00997302934750107
TNFRSF14	5	0.618921	0.000363251184538355
GUK1	5	0.618391	1.27846512227101e-24
CD3D	4	0.618334	2.02521096831782e-45
ELOB	5	0.618119	1.73186605484593e-30
PSMB4	5	0.617408	0.00255330065014171
KARS	5	0.616811	0.00190297300204228
RHOG	5	0.616106	3.07441373190714e-05
CALM1	5	0.616082	2.03744558163233e-21
EVI2A	5	0.615767	0.00186106035504631
NELFCD	5	0.615659	0.000397027469696606
IFNG	5	0.614279	0.000368509098876503
NMI	5	0.613055	0.00012614883322446
ILF3	5	0.612855	0.00447698105626587
CENPX	5	0.611582	0.00252030592945578
SLFN5	5	0.611155	0.000113039879512976
PAXX	5	0.609969	2.79922411108045e-09
STRAP	5	0.609893	0.00381301701173193
RNPS1	5	0.609412	0.00013877511130791
ATP6AP1	5	0.608191	0.000147425310559207
PDIA6	5	0.607774	1.39444032313914e-26
CNOT2	5	0.607233	0.000242894301498769
PSMD14	5	0.607067	0.00653481788210899
FGFR1OP2	5	0.606867	0.00343271037731031
EHD1	5	0.606412	0.0134570098654995
PSMD11	5	0.606141	0.000125189614101867
RNASEH2B	5	0.605651	0.00690380790963896
BCL7C	5	0.605584	0.00753504814764272
CCDC12	5	0.605456	0.000113912979341792
PKN1	5	0.605005	0.0141732273364934
SRSF4	5	0.604862	0.000725708034613819
NPM1	5	0.604757	1.81184785995694e-35
UQCRC2	5	0.604707	0.00107044624638493
SMIM12	5	0.604403	0.000107583424913102
PSENEN	5	0.603648	0.00335264030993519
HLA-B	4	0.602838	2.81392304784094e-62
ERP44	5	0.602189	0.00774416481322584
PTGES3	5	0.602141	1.22247569476262e-06
HNRNPDL	5	0.602096	2.03331413177134e-07
NDUFB11	5	0.60185	1.19032226441876e-07
MAP7D1	5	0.601734	0.000130882075261198
RER1	5	0.60159	0.000531393979932475
COX6C	5	0.600553	1.02678925186526e-23
NSMCE1	5	0.600404	0.000194647268536245
MAT2B	5	0.600049	0.000182287343765125
IAH1	5	0.599892	0.00197473243949307
NONO	5	0.599555	0.000733017989357496
DMAC1	5	0.599076	0.00309154257849891
OAZ1	5	0.598686	1.29577911957931e-49
ATP5MG	5	0.598507	1.24103866295757e-36
MRPL22	5	0.597645	0.00790393203286594
CIR1	5	0.59738	0.00972280926559142
PTBP1	5	0.596804	0.0068407695968622
GRHPR	5	0.596499	0.000254467337924203
SAP30BP	5	0.595255	0.0172949216900549
EIF3H	5	0.59495	2.39811629500318e-16
SP110	5	0.594084	0.00100475705808969
RAD21	5	0.594043	0.00594182541257141
TMEM109	5	0.593679	0.00193710920803286
CYCS	5	0.593661	2.17233480867358e-07
OGFR	5	0.593661	0.0150975416862045
MAP1LC3B	5	0.593216	0.000258287148227641
C1orf43	5	0.593197	0.00208979498539519
CCDC124	5	0.59315	0.000163275641878687
GHITM	5	0.591708	2.35721304953856e-12
TCEA1	5	0.591043	0.0028006936155557
C1D	5	0.589277	0.0121461013609402
COMT	5	0.588858	0.0147218632468789
SH3GLB1	5	0.584496	0.00425196624887517
SAFB2	5	0.5842	0.000115750211417803
DCP2	5	0.582895	0.00010825422956849
SNRPB2	5	0.582322	0.000159114891267169
REEP5	5	0.582178	1.63742065766099e-12
ZNF706	5	0.581789	1.31850828872908e-05
TMBIM6	5	0.581609	1.2474354900799e-07
HEXB	5	0.581161	0.000133584557928972
ZNHIT1	5	0.580824	0.000218438716248458
YWHAB	5	0.57938	1.73132862428789e-15
ARL6IP6	5	0.578344	0.000289147218001976
ITPA	5	0.577937	0.000221563429135736
ADH5	5	0.577217	0.0142537900678693
DAXX	5	0.576435	0.0003005326474066
SFXN1	5	0.576314	0.000112894262794676
TMUB1	5	0.575968	0.0112051909167977
TCP1	5	0.574842	0.0110680521110798
TPR	5	0.57392	0.000478002418901943
NDUFS4	5	0.573179	0.0138055855466828
RGL4	5	0.572998	0.000213262720937002
CHCHD7	5	0.571398	0.0190472263670544
RBM4	5	0.570541	0.000183328469653436
NDUFS6	5	0.569863	1.34428688617296e-14
POLR1D	5	0.56974	0.00028402677984229
LLPH	5	0.569348	0.000165177683348807
ANAPC11	5	0.568475	1.043273696515e-09
LSM7	5	0.567451	1.25491864323541e-16
GTF3C6	5	0.566626	0.00260563788793711
KPNB1	5	0.565071	0.00451647867684921
CCDC85B	5	0.56358	1.8723820023695e-10
FAM107B	5	0.563572	0.00941581370734511
CYFIP2	5	0.563077	0.000327624350828356
HSBP1	5	0.562079	0.00256026473939042
TMEM165	5	0.562058	0.001083081944421
MRPL41	5	0.561871	0.000256313219674112
RHOF	5	0.560781	0.000759145298632919
EMB	5	0.559952	0.0041612299440608
BRI3	5	0.559893	0.000328155888029645
ELAVL1	5	0.559619	0.0162567704236652
GSTP1	5	0.559077	1.44949821946158e-12
SUPT3H	5	0.558845	0.000132495274849845
UBA2	5	0.558602	0.000144700523808949
CNTRL	5	0.557402	0.000660896811328621
NUDCD2	5	0.557279	0.000163878079076956
DAZAP2	5	0.555177	0.000336897042844399
AIMP1	5	0.553521	0.0142907237500057
UBE2I	5	0.553328	0.000141359150314819
CLTB	5	0.552909	0.00206111229737802
WAS	5	0.552909	0.001935986538149
TPST2	5	0.552778	0.0149862349439845
LRRFIP1	5	0.552741	0.000353110243250371
MGST3	5	0.552532	0.00121158373839288
PFDN5	5	0.551874	1.80841422780624e-38
RAB10	5	0.550868	0.000148041930483803
APOC1	5	0.550591	0.0021287732903879
TRAF5	4	0.550134	0.000120711855337797
APMAP	5	0.549964	0.00267022682687496
CTDNEP1	5	0.549351	0.000518582662725525
MPC2	5	0.549078	0.0014856137373356
MAX	5	0.548992	0.00024900419222293
LAPTM4A	5	0.548908	0.0078625819929505
NCBP2	5	0.548756	0.000102353508970941
MFF	5	0.548705	0.000151498118679948
TIAL1	5	0.548024	0.000163777864818082
VTI1B	5	0.54797	0.000153142713370034
NDUFA12	5	0.547102	0.00140600292700665
ATP5MPL	5	0.546869	3.15674071720416e-26
ROMO1	5	0.546813	0.000531393979932475
PIP4K2A	5	0.545342	0.000146812199651879
EZR	5	0.545012	0.000637048320382957
POLR2I	5	0.544781	0.00842157537260913
MRPL27	5	0.543719	0.000418525693900086
CSTB	5	0.543209	2.02589494655498e-12
RPL36AL	5	0.543193	2.04858459548168e-42
MAF1	5	0.542905	0.00365705436664672
LITAF	5	0.542465	0.000245269645931286
PDAP1	5	0.542399	0.00210667380448269
CAMTA1	5	0.541972	0.000208099012388151
FAM200B	5	0.541972	0.000478939841053969
MTIF3	4	0.541972	0.000177322482729633
RHOH	5	0.540635	0.000800683883630834
NCL	5	0.540468	0.000323356965229881
NDUFB7	5	0.539638	0.000103362412929305
MSN	5	0.539446	0.000484089969519541
NDUFS5	5	0.539394	1.12759583492592e-20
NDUFA10	5	0.538405	0.000346829836751946
SEC61G	5	0.538309	1.18260408807202e-22
DAD1	5	0.538259	1.58627274896019e-15
CNBP	5	0.537835	1.14698972457675e-05
HSPA1A	5	0.537512	0.000719226699850371
PNRC1	5	0.537384	1.68106266941636e-12
PRDM1	5	0.536901	0.000300625990510077
NKAP	4	0.536558	0.000345176958310495
SYS1	4	0.536433	0.000286518782806643
MRPL55	5	0.535793	0.012087246045658
UQCR11	5	0.534966	1.85485516335742e-21
SSBP4	4	0.53496	0.000139751875947763
BCAP31	5	0.534937	0.00295192688001866
SLC25A3	5	0.534143	1.10663942451403e-06
PCBP1	5	0.533955	0.00016063308501469
LAMTOR4	5	0.532986	1.56620022753563e-11
IL27RA	4	0.532321	0.000166031325134728
EBP	5	0.532246	0.00029271232854244
TRAPPC6A	4	0.52909	0.000213262720937002
ERGIC2	4	0.528443	0.00010763066357656
PPDPF	5	0.527684	2.22180127915512e-13
ATP5MC2	5	0.527325	1.2009485755287e-37
SYTL1	4	0.526431	0.000160559346769572
ARID4A	4	0.525993	0.000282987264016069
NDUFV1	5	0.525959	0.0179249105373595
HIGD2A	5	0.525613	1.62752303944633e-13
ATP5F1D	5	0.525517	1.79038627761833e-06
TRMT112	5	0.524639	1.69600784661424e-06
SH2D1A	5	0.524126	0.00762948276495921
PIM1	5	0.52405	0.0104122100096898
HOPX	3	0.523689	0.00333462932255752
TOP1	5	0.522606	0.0219517449092132
SPG21	4	0.522208	0.000102133314803781
RSBN1	4	0.521904	0.000150346544804102
CRIP1	5	0.521897	0.000182205603061293
CIRBP	5	0.521839	1.14485204459593e-17
UBE2D3	5	0.521658	1.18659262525303e-15
SSBP1	5	0.521188	0.00259916244370975
C11orf58	5	0.520785	0.000130079770370377
TRAPPC3	5	0.520521	0.000116407703077088
CCDC88C	4	0.520438	0.000536698949850689
PMVK	4	0.519604	0.000240033154572761
PPP1CB	4	0.519452	0.000711567865040421
HAGH	5	0.519378	0.0321102037343421
IRF1	5	0.518496	0.0010905593922744
NARF	4	0.518496	0.000273544969918892
BSG	5	0.518085	0.000198665677520694
WSB1	5	0.517865	0.0205903002115506
NAP1L1	5	0.517619	2.00062063507402e-14
TMEM106C	5	0.516881	0.000127534265179105
OXA1L	5	0.514556	0.0115392991604297
ARHGAP25	4	0.513308	0.000113709812050467
FNTA	4	0.512555	0.000133584557928972
IKZF3	5	0.51187	0.00842157537260913
HSPA1B	5	0.51173	0.00688807905235915
APBB1IP	5	0.510991	0.0177144509377074
ABRACL	5	0.509336	0.00330458514856588
PAPOLA	5	0.509252	0.00719381583312065
NDUFB4	5	0.509025	0.00026595528464136
MKRN1	4	0.508829	0.000209703293678167
DNPEP	4	0.508805	0.00105370218106345
PNN	5	0.508317	0.00501193545582123
MRPS15	5	0.508059	0.000275137298587969
PNKD	5	0.507777	0.0309060578620419
WASF2	5	0.507483	0.000270544606300822
CCDC107	5	0.506843	0.0142322243229117
FAM49B	5	0.506306	0.00126460830123111
MRPL9	4	0.505798	0.000177306208011022
NDUFA4	5	0.505732	1.08966961105521e-18
UFM1	5	0.505687	0.000784518960278441
LPXN	5	0.504187	0.0327119559613305
SLIRP	5	0.504103	0.00753504814764272
TMEM134	4	0.503836	0.000425600891742592
NDUFA5	5	0.503786	0.0212074367468804
DAP3	4	0.50335	0.000380386699558617
CNIH1	4	0.503169	0.000241160602335017
RESF1	5	0.502977	0.0134992632615466
WDR33	5	0.502977	0.000151714929223953
CAMLG	4	0.502977	0.00030124556092616
PDCD2	5	0.502659	0.000268874795106357
XRN2	4	0.502245	0.000281730584164901
ACADVL	5	0.501894	0.000119167563313274
COX7A2L	5	0.501275	0.00175028462449703
GNAS	5	0.500477	0.000406855091108036
COMMD6	5	0.499861	1.24106783786364e-07
DNTTIP2	4	0.49958	0.00107715558707712
DERL2	4	0.499094	0.00010763066357656
GLUD1	4	0.498934	0.000531620364169701
TOMM22	5	0.497852	0.0192340855044241
SERBP1	5	0.496516	0.00148699777183779
MLF2	5	0.496375	0.000126319118928887
NOL7	5	0.496082	0.0224611058716108
VASP	5	0.495561	0.026958510236002
ARF1	5	0.493989	0.000160272520613187
ARHGAP30	5	0.493643	0.00950201348005341
RNH1	5	0.493353	0.0283871067242797
DNAJB14	4	0.493062	0.000773323172509233
LSM4	5	0.492814	0.000116304609169286
PTPN7	5	0.492356	0.000492086251640166
LSM10	5	0.491679	0.000117712932430516
CHCHD2	5	0.491425	1.29828793629358e-19
RWDD1	5	0.490613	0.00985336461653166
GABARAPL2	5	0.490228	0.00125627397556338
RPN2	5	0.489742	0.0120238659359802
OS9	5	0.48824	0.000109559734411529
GADD45GIP1	5	0.488097	0.00548962848845383
SMIM26	5	0.487211	0.0154798759681265
RPS2	4	0.48689	1.04318161304465e-63
CEP57	4	0.486218	0.000608001258033501
NDUFS2	5	0.485747	0.000146338354965923
ATRAID	5	0.485357	0.00860460081848101
PSMC6	4	0.484898	0.000827691452238003
SARS	5	0.484747	0.000161083194331572
POLR2B	4	0.484664	0.00105542290290903
COX7A2	5	0.482873	2.54982740100292e-31
LINC01871	5	0.482645	0.00321788924495727
TTC19	4	0.48173	0.000114192479928916
CIAO2A	4	0.480571	0.00047968368508758
YTHDF2	4	0.480571	0.00016851650833989
CYTOR	5	0.480537	1.18221742961882e-19
COX4I1	5	0.480402	1.04742300871211e-36
SLAMF7	4	0.480358	0.000230236147316376
AC010618.1	5	0.480249	0.00021881770449808
SUCLG1	4	0.479709	0.000280170636853109
DNAJC7	5	0.47943	0.0385299674561903
FTH1	5	0.479054	1.42688442240807e-37
FTL	4	0.478699	1.1964463627453e-16
HNRNPA1	5	0.478191	1.41865916370339e-40
RSL24D1	5	0.47812	0.0114974931016561
RPS19BP1	5	0.47769	0.0090133188601856
TNIP1	4	0.477163	0.000197797363832388
NDUFA9	4	0.476652	0.000227461973886661
ITGB1BP1	4	0.475833	0.000437446042038836
SPCS2	5	0.475719	0.000265651589131158
HSPA8	5	0.475586	2.45600317320149e-22
CCNI	5	0.475016	2.11649440744076e-05
NPC2	5	0.474876	0.0108184932772846
SLC25A45	4	0.474616	0.000934030264769014
ARHGEF1	5	0.473311	0.00984774075681993
ARL6IP4	5	0.471404	0.000145367319178102
NSD1	4	0.471367	0.00010763066357656
SRP19	4	0.468455	0.000121378187845789
ARHGAP4	4	0.467204	0.00127640743638917
ATP5PD	5	0.466092	0.00454023837381929
DPP7	5	0.465869	0.0162567704236652
TLN1	4	0.465835	0.000173289008467845
SUGT1	4	0.465621	0.00232609340358078
HSPB1	5	0.465417	0.000206036300472617
MICOS13	5	0.464949	0.0301792163138522
TAPBP	5	0.464676	0.00255444141910414
PEBP1	5	0.463014	0.00211698157857434
NAA10	4	0.4629	0.000336474350058992
EMC4	4	0.462526	0.000194798886246886
NT5C	4	0.462474	0.000230075634752853
RAD23A	5	0.461274	0.0153910999792935
PSMA3-AS1	4	0.461182	0.000220933504973405
CLPP	4	0.460402	0.000186690943241007
NDUFA1	5	0.46032	0.000133352305326603
RBBP6	4	0.460057	0.00162483524478723
NFKBIA	4	0.459907	0.000137041327926517
SLTM	5	0.459593	0.0362197225791933
RHOT2	4	0.459509	0.00350351053420583
PMAIP1	4	0.459421	0.000766697227197906
UFC1	5	0.45922	0.00967367127270635
RAB5C	5	0.458749	0.0385933643508349
TMED4	4	0.457188	0.000471614884580409
MRPL23	5	0.4564	0.0162567704236652
TMEM183A	4	0.455128	0.000327222442262618
EIF3K	5	0.45478	2.17067708568097e-18
RNF115	4	0.454165	0.00162755955664976
RBM3	5	0.454121	0.000629630637643701
BFAR	4	0.453968	0.00188836514784289
RPL12	5	0.453455	2.08639074874447e-52
TKT	4	0.45249	0.000291902764114906
VAMP2	5	0.452439	0.000357324969759341
LUC7L3	5	0.451839	0.0179125040279027
SET	5	0.450291	0.0137257557177172
YTHDC1	4	0.449979	0.00034560065091276
LIMS1	4	0.449778	0.000664468090611449
COPS9	5	0.447864	0.00354000395768746
GYPC	5	0.446193	0.00186300066723373
TMEM9B	4	0.446134	0.000156864473183366
TRAT1	4	0.44594	0.000144668367282271
RCSD1	4	0.445127	0.000152709116601775
TMEM219	4	0.444699	0.000106530557408772
PHF14	4	0.444343	0.000348780083154602
RGS1	5	0.444173	1.19322624774557e-05
TAX1BP1	5	0.443348	0.0411615798672616
PMPCB	4	0.442436	0.000187391802943924
CD96	4	0.440346	1.08389726451552e-06
GGA1	4	0.439557	0.000240411864367826
B2M	4	0.439554	1.13740494330811e-44
COA1	4	0.438578	0.00182941211029219
ATP6V1F	5	0.43697	0.0124637489693707
RPS4Y1	5	0.436524	1.0576249134885e-20
FAM133B	4	0.435878	0.000941414627908365
S1PR4	4	0.435472	0.000100008311959706
ARF4	4	0.434949	0.00015591485397639
TGOLN2	4	0.434234	0.000621295498233049
ABHD3	4	0.431989	0.00149672066318089
LYPLA1	4	0.431773	0.000835161242358965
FRG1	4	0.431381	0.000536698949850689
RASAL3	4	0.43094	1.82781966182429e-05
EIF2A	4	0.429891	0.00666335747243301
ACP1	4	0.428932	0.000716148926240316
USP16	4	0.428443	0.000280170636853109
MPHOSPH8	5	0.42714	0.0328882272481787
CD7	5	0.426973	0.0276640355400003
COX20	4	0.426824	0.000818134877393878
KRT10	5	0.425158	0.0203494020466236
SRM	5	0.425012	0.00181155042156824
ARAP2	4	0.424314	0.00259661915476818
PDCD5	4	0.423974	0.00010431106630466
ITGA4	4	0.423285	0.000131133658727302
POLR2L	5	0.422911	0.000152926380463209
C12orf57	5	0.421337	0.0078625819929505
NDUFAF8	4	0.421112	0.000369192071922476
CHURC1	4	0.421044	0.000292199820054515
DCXR	4	0.420956	0.00716552434925175
RSL1D1	4	0.420919	0.000281609721123599
ERICH1	4	0.420741	0.000471522357382383
ATP6V1H	4	0.420576	0.00389459261973984
GRB2	4	0.420447	0.000427401709309322
EIF3M	5	0.419913	0.0489723995792754
PHB	4	0.419834	0.000665987000044146
NOP56	4	0.419671	0.00185416767248628
C19orf66	4	0.41946	0.00011184488194133
TRIM38	4	0.419115	0.00303083386991489
SURF1	4	0.418094	0.00176949383784589
VDAC2	4	0.417524	0.000112193797896955
HP1BP3	4	0.416999	0.000105311253632164
DDX24	5	0.416209	0.0166716664596105
OST4	5	0.41582	1.08693806833955e-19
SNRPE	5	0.415736	0.0157042737297811
RPS6KB2	4	0.415719	0.00129369936071253
YWHAE	4	0.414975	0.000367579791647478
HSPA9	4	0.414007	0.000277111958792953
ADIPOR1	4	0.413954	0.0025568211946371
PSMB8-AS1	4	0.413815	0.000421983852064675
NAA38	5	0.412689	0.0113213579513618
SAMSN1	4	0.412409	0.000148394265287925
EEF1D	5	0.412035	2.64905293380033e-10
ANP32B	5	0.41133	0.00399705288727959
SDHA	4	0.410375	0.000204276976414338
MITD1	4	0.409868	0.00181893424192659
TMEM14B	4	0.409036	0.000270984566254111
CYBA	4	0.408917	2.68558237179867e-06
ATP5MD	5	0.408196	0.0011393629033666
ACTR2	4	0.408094	1.26657376454001e-05
VAPA	4	0.407935	1.09703915622583e-05
SS18L2	4	0.4073	0.000124878189597884
C19orf25	4	0.406719	0.00201227666059613
ESD	4	0.406719	0.00789903342259301
DGCR6L	4	0.406316	0.000202723218852339
SLBP	4	0.406246	0.0010939984998372
RSBN1L	4	0.406103	0.000552679884241855
ARGLU1	5	0.406033	0.0269260050247119
RASSF1	4	0.40547	0.00867106286415707
NEMF	4	0.405155	0.00270329171917457
POLR2J3.1	4	0.404994	1.36106867104956e-05
ITGB1	4	0.404911	0.000221464227020479
ITGAE	4	0.404735	0.00269175583150768
RPLP1	4	0.404674	6.01670771408916e-55
DOCK8	4	0.404673	0.000120242098230869
UQCRFS1	4	0.403207	0.000172987896670375
PRRC2C	5	0.402478	0.0419013402384946
KDM5A	4	0.401794	0.00623266213636622
MORF4L2	4	0.401742	0.000225312379489394
TMEM256	4	0.401602	0.000144881838253158
CORO1B	4	0.401558	0.000790172935967999
COX7C	5	0.40074	5.34393485256724e-30
SAMD3	4	0.400616	0.000486861464208421
ROCK1	4	0.40009	0.000101311031789839
CDV3	4	0.399426	0.000486724700266397
HLA-E	4	0.398864	4.32984935333245e-24
TAF7	4	0.3985	2.44254528757136e-06
ARID4B	4	0.398152	1.82488994082249e-05
PIGT	4	0.398042	0.00832130792675479
PNISR	5	0.39733	0.00499374031559724
SF3B1	4	0.396709	0.000667310473776504
PPP1R2	4	0.396366	2.06596249861916e-06
TEX264	4	0.39513	0.000385187169056907
HADHB	4	0.393595	0.00467751007387222
YY1	4	0.393412	0.000675460327763503
CCT3	4	0.393341	0.000205509110549747
SRSF11	4	0.392131	1.34052774231765e-05
YWHAZ	5	0.391587	0.0268548507512647
GUSBP3	4	0.391539	0.00233945319247035
SMIM7	4	0.39103	0.00115530874006467
NDUFAB1	4	0.390403	0.000275282500329861
RSRC2	4	0.389406	4.69543343326233e-05
MRPL33	4	0.388643	0.000116407703077088
ATP5PO	5	0.388117	0.0117315997843416
CNPY2	4	0.387912	0.000322255433116531
SELENOT	4	0.387118	1.07487829438712e-07
PHB2	4	0.387103	0.000300021300168177
NDUFA3	5	0.386795	0.0121404191125276
ZBTB38	4	0.386304	0.000176089164360708
PPHLN1	4	0.384989	0.000353527806207171
ABHD14B	4	0.384019	0.000957345328969169
GGNBP2	4	0.382638	0.00112892915955704
ARFGAP2	4	0.382315	0.00583729193538815
TNFAIP8	4	0.382149	0.00333127326108299
TXNDC15	4	0.382011	0.000415624207581529
CD37	5	0.381762	0.00393070171152453
METTL5	4	0.381724	0.00740418843995439
ZC3H13	4	0.381633	0.00433879880609217
BTF3	5	0.379531	0.000164530144210721
MXD4	4	0.379426	0.00402610700767478
STOML2	4	0.379101	0.000127057938766141
CHMP1A	4	0.375741	0.00403403698566865
DNAJC19	4	0.374372	0.000392956454403126
SYNE2	4	0.374167	0.000248846122010618
HLA-F	4	0.373808	2.07176997088265e-08
EMC7	4	0.372047	0.000157308067135946
IK	4	0.372047	0.000339577829858453
IL2RB	4	0.372047	0.0013548281307795
TMED10	4	0.372047	0.000123283379630754
CD3G	4	0.371154	2.41159824747362e-08
CRELD2	4	0.370348	0.00106321985480102
CD47	4	0.370009	0.000218903523942752
RGS10	4	0.369365	1.27065441645586e-06
FAU	5	0.369178	1.6327849203998e-50
ZAP70	4	0.368847	0.00420585438413614
TSPAN14	4	0.368523	0.00178564493053981
MRPS34	4	0.368294	0.000499892934739694
SREK1IP1	4	0.368142	0.00516937243421537
CASP4	4	0.367344	2.06870926560818e-07
HMOX2	4	0.366217	0.000654820316427375
HNRNPU	4	0.365638	1.09174770352398e-05
EIF3G	4	0.364785	1.53577965732594e-07
GPR171	4	0.364738	0.00258107736483453
TRIM56	4	0.36163	0.00370803264777181
ITGAL	4	0.361158	0.00929511125843911
OIP5-AS1	4	0.361075	0.0141245974721596
RBM25	4	0.360793	0.000142145546634559
DERL1	4	0.360666	0.00086517313589287
TMED9	4	0.360568	1.56354691744788e-05
IGBP1	4	0.360525	0.000137287003998688
NDUFS7	4	0.360459	0.000139484415352722
ERG28	4	0.358301	0.0113374422051746
HDDC2	4	0.358241	0.00679625918037505
SAT2	4	0.356463	0.00611092514576889
BAZ1B	4	0.355077	0.0115106806211031
MED10	4	0.353143	0.00141237401176277
YBX1	5	0.351147	1.10710690348219e-22
PCBP2	5	0.349172	0.0493554265394578
GATA3	4	0.349115	0.00388301158844806
PRPF40A	4	0.348729	0.00388536135616605
TMEM258	5	0.347035	0.00142824629087845
CACYBP	4	0.346956	0.00020650739444291
SYF2	4	0.346956	0.000169117404141838
LSM14A	4	0.346261	0.00027443391157351
RAC1	4	0.346251	6.79773491161048e-06
RAB2A	4	0.345321	0.00466259385670698
POLE4	4	0.343102	0.00678645534588329
APRT	4	0.342058	8.18460211002087e-07
TIMM17B	4	0.341848	0.00494220633039551
SEPT6	4	0.340981	0.000392901494888457
CCM2	4	0.340796	0.000572937482353744
TSEN54	4	0.339687	0.00839180307835447
HNRNPA0	4	0.338351	4.33950847393738e-05
NSD3	4	0.337281	0.00182820785732776
TMEM259	4	0.337254	0.0157070119929782
TAOK3	4	0.337128	0.00140443374764545
EMP3	4	0.336181	1.31791725993804e-05
NDUFB10	4	0.334637	0.000181289837610504
CDC40	4	0.334399	0.0218292622480905
NSA2	4	0.333572	0.00118495849540618
ARL2BP	4	0.331075	0.0190563330809615
AUP1	4	0.330467	0.00029670108182048
SIRT7	4	0.329391	0.0115091391383284
SLF1	4	0.327724	0.00611092514576889
SRSF5	4	0.326692	2.3323865420474e-06
RPL23	5	0.326624	1.15815824887354e-05
CDC26	4	0.326172	0.00602976248360927
ZC3H15	4	0.324992	0.00174044615012367
MCL1	4	0.324551	1.86653103193166e-05
RPS24	5	0.32449	1.59883942825655e-12
ADGRE5	4	0.323679	0.000522373948246863
ANKRD44	4	0.322868	0.00267075543859465
RPS5	5	0.3206	1.28319531127913e-30
TMX4	4	0.320589	0.0129187569324476
GPATCH8	4	0.3201	0.0194063434866132
N4BP2L2	3	0.319308	1.19458506374116e-06
COX6A1	5	0.319096	0.0244200908655665
AES	4	0.319043	0.000388897629048808
DDX46	4	0.318378	0.00153908008166292
AURKAIP1	4	0.317668	0.000346837713452039
NOP58	4	0.316768	0.0192660086455008
TRAM1	4	0.315655	0.000244249623257152
UBE2S	4	0.315201	0.00383899794044121
SDHD	4	0.314762	0.0121131058333313
NDUFB9	4	0.31444	0.000426475003253436
ATRX	4	0.314177	0.0021432767054076
MARK3	4	0.31391	0.0201137787678359
EXOC7	4	0.313538	0.0239270348807352
APOL6	4	0.312407	0.0209592957193597
UBA52	5	0.312135	1.28113717389801e-31
ANAPC5	4	0.311966	0.00124053074314459
POP5	4	0.311911	0.0104755114097
CCSER2	4	0.308637	0.00206655937995889
GTF3A	4	0.308637	0.000404335411462177
ITSN2	4	0.307108	0.00726384454581932
SNRNP70	4	0.307042	0.00151742701101452
CD52	4	0.306789	1.33819874827731e-16
EIF3L	4	0.304861	0.000148898057585276
CCT2	4	0.303567	0.0208614534950065
SRRM1	4	0.303508	0.000925873951702372
TMA7	5	0.303065	0.000134152954037117
EPC1	3	0.30192	0.0257033299456294
NACA	5	0.301232	0.00162445321427804
TPM4	4	0.300311	0.00118978072509691
EIF3D	4	0.300195	0.00052214249670934
SELENOM	4	0.299301	0.0047341051554154
CYC1	4	0.29839	0.000159446730248946
ARL4C	4	0.297789	0.000231874328598878
HSPE1	4	0.296232	3.52224658413061e-09
STK17A	4	0.295416	3.78740206908918e-05
BCAS2	3	0.294426	0.0429310290157511
NDUFB2	4	0.294379	0.000248291901296553
H2AFJ	3	0.294132	0.0330837720902614
TMEM59	4	0.291866	1.34912905049091e-05
IFITM2	4	0.291472	0.000141959561717857
GPR65	3	0.291063	0.0338759430834582
DNAJC1	4	0.290761	0.00325659351894226
ELF1	4	0.289678	0.0019808293514489
SF3A2	4	0.28919	0.0105010543057728
SMS	3	0.288756	0.0304888098382583
THUMPD3-AS1	4	0.28832	0.0230177686034696
BUD23	4	0.287567	0.000829591390706196
UQCRQ	5	0.287543	0.0125661077187846
TMEM208	4	0.287158	0.00137694206315599
TTC14	4	0.28548	0.0141041388756184
H3F3B	4	0.283917	0.00525747817389257
SDF2L1	5	0.282624	0.000282235748466058
ENY2	4	0.280954	0.000747905992752161
TUFM	4	0.280279	0.000118772722723333
MRPL11	4	0.279727	0.000621321960134646
ZFAND6	4	0.279391	0.012305199460534
WBP11	3	0.277848	0.0126053615136365
RPS15	4	0.276488	1.21284242782578e-45
RPL15	4	0.276071	2.75987959679754e-37
SDCBP	4	0.275897	0.0237248340507442
RNF166	4	0.275249	0.0286037595399963
TMED3	3	0.27501	0.00328317487711523
NDUFA13	4	0.274372	2.04453130140307e-06
KDELR1	4	0.274363	0.00140002301633378
DCK	4	0.273285	0.0100472068452526
MAZ	3	0.273155	0.00984661676338171
CANX	4	0.271759	0.00264737564264804
TIMM13	3	0.270771	0.00416011807576252
UQCRH	5	0.268616	0.0324145948664994
MZT2A	4	0.267477	0.00191217991370182
AKIRIN1	3	0.267349	0.025768244564548
DDX18	4	0.265847	0.0158415363188089
SELENOS	4	0.264991	0.00124038403585252
ST13	4	0.262296	0.000227477515380155
CD6	4	0.261427	0.00637710636298408
EIF3F	4	0.258968	2.5953666323442e-07
TAGLN2	4	0.258127	0.000138295548712157
ARRB2	4	0.257054	0.0119851871873054
BTN3A2	4	0.255134	0.00171197078361286
RPL29	5	0.254919	1.91906860734499e-30
ERGIC3	4	0.254642	0.000889431112779452
WNK1	4	0.254494	0.0110898330264733
CCT6A	3	0.2538	0.0213165578594164
BCLAF1	3	0.253792	0.0453632029258554
VIM	4	0.251759	0.000262104922247037
SLA2	3	0.251653	0.0181259551734506
BIN2	4	0.250572	0.0201137787678359
WIPF1	4	0.250488	0.000301286646953472
MRPL14	3	0.249791	0.00203964885393478
UQCRB	4	0.249456	2.84684896090721e-16
RPL21	4	0.249395	1.37066602916512e-47
RPS15A	5	0.248357	1.11913573248196e-09
RPS9	4	0.242508	0.000901276168952509
GSTK1	4	0.241915	0.000116450696778656
PHIP	4	0.241739	0.0211682847220525
SEPT9	4	0.241557	0.000509019560594506
CST7	4	0.241228	2.3695085699725e-12
P4HB	4	0.241186	0.000509505508338495
YPEL3	4	0.238322	0.0176694549286973
PRPF38B	4	0.238154	0.00320221207502846
ATF6B	4	0.234852	0.0223720002214738
TSC22D4	4	0.233983	0.00551466147316955
EIF3A	3	0.23397	0.00815732789484291
LRP10	3	0.233675	0.0415863698107735
BOLA3	3	0.230385	0.0142633293624897
ICAM3	4	0.230205	0.000620221451023399
CDC42SE2	4	0.22788	0.00977088110462738
ADAR	4	0.226953	0.00988631557812131
FUS	4	0.225993	0.00129824022201823
DHX36	4	0.22507	0.0331451952581262
EIF5	4	0.222815	0.00335485233651863
GPX4	4	0.221751	0.00175623836552244
ELOVL5	3	0.220043	0.0251576119159111
UQCC2	3	0.220043	0.00364070714476875
CUTA	4	0.219195	0.000807373718851203
KRTCAP2	4	0.218859	0.0256384740811848
EIF5B	4	0.215665	0.000158326865932261
MICOS10	4	0.215226	0.000179412956965157
EIF2S2	4	0.209036	0.00104223011424237
CMC2	3	0.20875	0.00493367598822212
ATP5ME	4	0.207798	0.000788723024059751
RPL24	5	0.207462	0.0329532354033165
ISG20	4	0.206573	0.00184942950795153
CLEC2B	4	0.205124	0.000317403324832438
SPOCK2	4	0.20348	0.000684990624222664
JTB	4	0.201343	0.00679599839271731
UXT	4	0.20122	0.000457211164077115
RNASET2	4	0.199451	0.0236709814147097
VKORC1	3	0.199322	0.016133384386097
DDX5	3	0.196568	0.000127522363666781
RPL6	4	0.196401	1.47062327372315e-25
RPL19	5	0.193461	0.00894722467917029
DDX17	4	0.193168	0.0145040866397507
RPL26	5	0.192055	0.00112928494153052
RPS27A	5	0.189645	0.0231668812785143
EIF4A2	4	0.189237	0.000419590691274749
SRRM2	4	0.188473	0.0046228192992642
CD99	4	0.185521	0.00324289579888378
PRMT2	3	0.181514	0.0139073578245972
RPS7	5	0.180982	0.0411615798672616
LRPAP1	3	0.180731	0.00361668191382491
SLC25A5	4	0.179753	0.000618384089343156
KIF5B	3	0.176411	0.0161295007158964
SNHG5	4	0.173157	0.00242714877578651
SMARCB1	3	0.168818	0.00522452342817261
SRGN	5	0.162499	0.000164637963459201
EIF1	3	0.16214	1.50259414460465e-11
EIF3E	4	0.161233	0.000296002000131892
HM13	3	0.157217	0.000297514849091868
SSR2	4	0.15675	0.00260192820983285
COA3	3	0.156259	0.00114218452676557
SELENOF	3	0.15506	0.0120336193853983
ERLEC1	3	0.154191	0.00178827147441221
OSTC	3	0.14811	0.000752449689640566
AC124319.1	4	0.147894	0.00349715229541266
DDOST	3	0.14698	0.00745259859292867
RACK1	3	0.144342	2.68469154127868e-20
TMED2	3	0.142755	0.00432043011309054
MANF	3	0.127914	0.000164368192414556
NDUFB1	3	0.126534	0.000617809965534295
RPL18	4	0.125455	0.000132831880185851
LTB	3	0.117343	0.000326917262170516
RPL18A	4	0.11708	0.000327352617627354
ITM2B	4	0.113278	0.0107077610006061
SLC25A6	4	0.108715	0.00924669586213743
RPS11	4	0.108176	0.00219128237356644
RPSA	4	0.100504	0.0275688344411038
SSR3	3	0.0846068	0.00052815612487004
RPL32	4	0.0817275	0.0117302064054005
SEC11C	4	0.0780245	0.0464217821931724
H3F3A	4	0.0767379	0.0107589630225757
RPL14	4	0.0701101	0.0321119245327387
GAS5	3	0.068408	0.000379446326045507
MTDH	3	0.0674466	0.0040923315853296
RPL11	3	0.0664865	1.33107701709688e-20
RPL9	5	0.0596	0.0447935349946894
RPS16	3	0.0565111	1.15474638001886e-13
RPL35A	3	0.0509861	2.08220048374929e-25
RPL31	4	0.0460382	0.0366316455032251
HSPA5	3	0.0363994	0.00194019789496627
RPL10	4	0.0337701	0.0151135820950748
LMAN2	3	0.0279072	0.00277350484709877
ATP5MC1	3	0.0245118	3.34511572815357e-05
RPS3	4	0.0177736	0.00512936254476827
RPL35	3	0.0162875	1.96405751660534e-19
RPL41	3	0.0103958	4.23938118142673e-29
RPL13A	4	0.00662899	0.0166716664596105
RPS13	4	0.00330618	0.000890801920382784
RPS25	4	0.00275309	0.00402022425890274
RPL7A	4	0.00217989	0.022386945169007
RPS23	4	-0.000205731	0.00126460830123111
SPCS3	3	-0.00540357	0.00203597703604846
RPS3A	4	-0.00761039	0.000207362360864367
RPS4X	4	-0.0106356	1.62584589006401e-05
RPL34	4	-0.0140205	0.000532688119473151
HSP90AA1	4	-0.0153176	0.000211203018197401
SERP1	4	-0.021487	0.00300326225789038
RPS14	4	-0.0229275	1.63327311773501e-11
HERPUD1	3	-0.0229879	0.0012454926625053
RPS20	4	-0.0238107	0.000253953169692909
RPS12	4	-0.0241933	0.000388364512442913
RPL30	4	-0.0444812	2.62245678965472e-06
RPL10A	4	-0.0499661	2.79324182188136e-08
RPS8	4	-0.0511799	1.28516406954891e-08
RPL28	4	-0.0591172	3.49935274083416e-05
RPL27A	4	-0.0712692	3.829703751057e-07
RPL27	4	-0.0736801	1.30629439917554e-08
RPL13	4	-0.0794222	1.21874925875368e-10
RPS18	4	-0.0809041	6.73698583104256e-15
RPS6	4	-0.0844416	1.48128980994595e-08
RPL23A	4	-0.0882115	2.40583892955588e-08
TOMM7	4	-0.0900261	0.00650828574222485
PPIB	4	-0.0948516	0.000151903534034503
RPL4	4	-0.0989804	0.000892306979148808
RPL39	4	-0.102371	3.49130375837996e-06
RPL36	4	-0.107604	1.01983829714137e-09
EEF1A1	4	-0.114711	1.36604566425432e-11
RPL8	4	-0.127651	0.000201181634751537
TPT1	5	-0.128528	0.000529632924739069
RPL22	4	-0.134522	0.0126355605815738
PDIA4	3	-0.162204	0.0115417831974701
NUCB2	4	-0.171417	0.000434460055892124
RPL7	4	-0.171535	0.000614815478625011
RPS28	4	-0.172925	1.34091525265202e-11
TUBA1A	4	-0.176892	0.0124768591533904
PTPRC	4	-0.181925	0.0103220814314187
HSP90B1	4	-0.189239	0.00425678475346401
RPL5	5	-0.198203	0.000618384089343156
RPLP2	4	-0.198203	1.75512703650757e-24
RPS27	4	-0.20379	4.3476616849978e-18
RSRP1	5	-0.217676	0.0130495128072412
ALOX5AP	5	-0.225768	0.00361477642021679
RP11-640M9.1	4	-0.225926	0.000107542287038127
FYN	5	-0.242187	0.00447824464483289
TAGAP	4	-0.247496	0.000761333364724944
RPL37	5	-0.248795	1.6699208859487e-08
CCNL1	5	-0.260582	0.0068820377863754
BTG1	4	-0.276506	0.0076649886166283
FXYD5	5	-0.284864	0.0028598738755774
SLC38A1	5	-0.294135	0.023944422632139
JAK1	5	-0.300591	0.00209125418176052
CLK1	5	-0.305177	0.00782972349609832
S100A10	5	-0.314293	0.000333583790856297
MYO1F	5	-0.339898	0.000122565798166968
SYTL3	4	-0.349969	0.00384980069949378
MYDGF	5	-0.368701	0.000211511017412581
RICTOR	5	-0.372261	0.0022582583502021
RPL37A	4	-0.374078	1.97073148017178e-11
LEPROTL1	5	-0.392806	0.000181941721794442
TNRC6B	5	-0.396555	0.000260017074354458
SMCHD1	5	-0.400252	0.0015348611461736
DDX6	5	-0.406339	0.00161696432947414
ANKRD12	5	-0.409503	0.000118416643357773
MECP2	5	-0.415052	0.00196197759733142
ARID5B	5	-0.415616	0.00333301260217708
RPS10	3	-0.415619	3.86326723609402e-32
RPL38	3	-0.417643	0.000577587419110568
BCL11B	5	-0.423772	0.000308498261809188
DNAJB1	5	-0.449053	0.00437074659742643
ZBTB20	5	-0.465848	0.00114566573157682
CYTIP	5	-0.465981	2.33204873467277e-15
MT-ND5	5	-0.473915	3.78848409223903e-09
ATP1A1	5	-0.474707	0.000168326766475286
NMT1	5	-0.477813	0.000779692714931068
SNHG8	5	-0.48484	0.000179616627072809
MT-ND4L	5	-0.48896	3.26929141533411e-07
EEF1B2	5	-0.490138	0.000720699173136993
RNF145	5	-0.512964	0.000163247573890221
CXCR4	5	-0.513605	2.89810748573693e-69
AKAP9	5	-0.521781	2.26572389635677e-13
JAML	5	-0.525288	0.000128693551718892
RPS27AP16	5	-0.533119	0.00112957442763102
GABPB1-AS1	5	-0.546315	0.000139009607108024
CNOT6L	5	-0.550222	0.000148594939704185
KRR1	5	-0.561184	0.00185617300128892
NEAT1	5	-0.571057	3.69199301913856e-16
RPL36A	4	-0.58838	0.0284056617959483
KTN1	5	-0.590046	1.29752581684822e-05
AMD1	5	-0.637792	1.65393034348211e-07
DSTN	5	-0.642882	0.000106764691202351
LPIN1	5	-0.645432	1.2175226647717e-06
MT-CO1	4	-0.656377	3.59537371396521e-214
DUSP1	5	-0.6717	1.27979737570257e-31
PPP2R5C	5	-0.688311	1.46743361306684e-10
PIK3R1	5	-0.689975	0.000126363608950605
PBXIP1	5	-0.691234	1.07505507228078e-08
MT-CO2	4	-0.692997	1.04378607679466e-42
GZMM	5	-0.733112	1.003723036696e-16
ATM	5	-0.744207	1.67959011681656e-06
DDX21	5	-0.752077	0.000151257812289574
MT-ATP6	4	-0.752519	1.65415700576644e-215
RUNX3	5	-0.754866	1.0146241348798e-08
MT-ND4	4	-0.764657	1.69804587399408e-65
RPL17	5	-0.768706	0.000906393989610929
CD44	5	-0.778807	1.16981121272726e-25
LINC-PINT	5	-0.786119	1.15743527006522e-25
MALAT1	4	-0.79302	0
HMGA1	5	-0.816026	1.93564466120724e-06
SPP1	5	-0.821081	1.34111363594296e-08
HSPH1	5	-0.851579	2.1940639856791e-05
STK4	5	-0.860917	1.20654044504517e-49
ITM2C	5	-0.866966	1.95629137523437e-11
G3BP2	5	-0.876172	3.12740654634643e-09
MT-CO3	4	-0.893781	1.10533288985059e-101
AHNAK	5	-0.895602	1.97818225777787e-12
AAK1	5	-0.918256	1.7847756004237e-15
SARAF	5	-0.918995	1.34098951479154e-32
DDX3X	5	-0.922155	2.2874109853749e-13
TRGC2	5	-0.930615	1.6156383519043e-19
XBP1	2	-0.989357	2.33845569161985e-19
MT-RNR2	4	-1.01462	0
MT-CYB	4	-1.02257	1.54176711492073e-97
[truncated: 32 more rows]

## Sheet: Bi's DCs
Extended data 1. scCODE results (DE gene-lists) of responders and non-responders in 13 cell-types
Annotation: Genes with LogFC > 0 are significantly highly expressed in responders and conversely significantly highly expressed in non-responders.
Gene_name	Detected_times	logFC	P_adjust
CXCL10	5	22.3996	0.000491300454084579
CXCL13	4	20.4318	0.0051028073015648
SAA1	5	19.941	1.2548587168616e-18
CXCL11	4	19.4116	0.00700914173963843
AC023157.3	3	17.3841	0.00642542380572258
CNTLN	4	17.2686	0.000103921926692881
KCNMA1	4	17.1431	0.00255938834412217
GBP7	4	16.9316	0.000674685390582355
SLCO2B1	4	16.9316	0.00201708379899336
LYPD3	3	16.9316	0.015118111765722
TMEM140	4	16.8536	0.0011140600013362
LRG1	3	16.8536	0.015118111765722
ETV7	3	16.7711	0.00551095616894059
LINC01094	4	16.6837	0.00164487654309256
DCLRE1B	3	16.5905	0.00762193279257438
TRIM5	3	16.5905	0.00262563084708894
AC092718.6	2	16.5905	0.0390323312843911
LINC01943	2	16.5905	0.0418646349984762
SAA2	3	16.491	0.00417897863613933
AC026369.3	2	16.491	0.0179861755883406
AC113410.3	3	16.3841	0.00664323435036319
SLC35E4	2	16.3841	0.0112493741743773
ABCC4	2	16.2686	0.0104885041339806
FCRL6	2	16.2686	0.0315412612201393
FIGNL1	2	16.2686	0.0172345062847304
HLA-G	2	16.2686	0.019546830934931
PDCD1LG2	2	16.2686	0.0172345062847304
S100A16	2	16.2686	0.0104885041339806
CRIP3	2	16.1431	0.0160062803031867
HERC5	2	16.1431	0.0459010166409609
HYPK	2	16.1431	0.0418646349984762
JMJD4	2	16.1431	0.0272551365729145
LINC00937	2	16.1431	0.0160062803031867
PRELID2	2	16.1431	0.0160062803031867
SLCO5A1	2	16.1431	0.0160062803031867
DOCK4	2	16.0056	0.025381679212116
PATL2	2	16.0056	0.045633325123257
ZNF555	2	16.0056	0.025381679212116
AC003102.1	2	15.8536	0.0396063057542318
AC005515.1	2	15.8536	0.0396063057542318
C2CD2L	2	15.8536	0.0396063057542318
DMD	2	15.8536	0.0396063057542318
INPP4B	2	15.8536	0.0396063057542318
TSPAN2	2	15.8536	0.0396063057542318
CXCL9	5	4.61421	1.12682957167231e-07
GADD45G	3	4.53538	0.0116057474237828
FN1	4	4.39023	0.000789160596572168
C2	4	4.37311	0.00247564389219079
CCL19	1	4.35591	0.00162486105737826
GBP5	5	4.32959	0.00336963050518705
TMEM176B	5	4.26936	1.31707807083138e-11
OLFML3	4	4.26624	0.000184685536035424
ANKRD22	5	4.25886	1.18625789785414e-08
GBP1	5	4.23722	1.07139660597698e-08
ADORA3	4	4.19029	1.84406068437605e-08
FRMD4A	4	4.11007	0.000447928800087275
NBN	4	4.11007	0.00136481106929531
SLC1A3	4	4.06825	0.000272400479838952
SERPING1	5	3.93507	0.000146255717980402
C1QA	5	3.89292	2.15218016738228e-17
IL32	5	3.82637	0.000315230650637486
CLEC4E	4	3.77093	0.000743449339291132
IFIT3	4	3.73575	0.00014116712852985
FGD4	4	3.68123	0.000358396567641852
LAG3	3	3.68123	0.00869585360965213
ASCC1	4	3.62465	0.00232389302903714
C1QC	5	3.59816	1.21254975578994e-10
GIMAP7	5	3.58574	0.0109684496028253
GNGT2	4	3.56575	0.00103581305695699
IFFO1	4	3.56575	0.000922498602062278
NUDT18	4	3.56575	0.000922498602062278
SLC46A3	2	3.56575	0.00782368629346217
IFIT2	4	3.54564	0.000578806878020521
ABHD3	4	3.44027	0.00108403881228949
BEND5	4	3.44022	0.00236158417091333
MT2A	5	3.40342	1.48503186807272e-15
C1QB	5	3.39243	1.86061966499776e-20
APOE	5	3.38424	1.01425631992381e-19
FAM172A	3	3.37311	0.00358275480576346
TMEM176A	5	3.35939	1.15480730386334e-07
FCGR1B	4	3.32663	0.000125542476159859
SOCS1	5	3.32327	0.00213582381536893
GBGT1	2	3.30272	0.0117802467607983
SLC7A7	5	3.2883	0.0462728096226293
AIM2	4	3.26624	0.000232418907265859
C3orf14	2	3.22872	0.00869585360965213
CSGALNACT1	2	3.22872	0.0124860514968784
HMGB3	2	3.22872	0.018982395038736
PSEN2	2	3.22872	0.0136519751451447
ZGLP1	2	3.22872	0.00869585360965213
CD14	5	3.2097	0.0003694731107373
FCGR1A	5	3.19682	1.41059502193533e-12
EPSTI1	5	3.17728	1.19289873661618e-09
EBI3	3	3.17728	0.0011974949490206
RARRES3	5	3.16891	1.74464821276214e-22
LENG9	2	3.15072	0.0451937164805217
PDHX	2	3.15072	0.0322499267023756
PEX13	2	3.15072	0.0130843399529283
SH2D4A	2	3.15072	0.0130843399529283
SOWAHD	2	3.15072	0.0130843399529283
TMEM163	2	3.15072	0.0144827848439786
GBP4	5	3.13616	1.58602617403245e-13
ASCL2	4	3.11015	0.000177997408219227
PIK3IP1	4	3.06832	0.000872114817774711
LRRC41	2	3.06826	0.0278251153341383
ORC6	2	3.06826	0.0410677820393472
THAP3	2	3.06826	0.019546830934931
WIPI1	2	3.06826	0.019546830934931
APOL3	5	3.03399	1.4642552713008e-08
SRGAP1	4	3.02526	0.000388088412970709
HIST2H2BD	4	3.02524	0.00308637752238055
RMI2	4	3.01061	0.00116112271446005
CEACAM4	4	3.00324	0.000578806878020521
TCN2	4	2.98084	0.0015068966695621
FLVCR1	2	2.9808	0.0204512871707168
STAT1	5	2.97486	2.05185015773016e-16
SNX22	4	2.93504	0.00308768452781484
XAF1	4	2.91946	0.000688316768169203
IRF1	5	2.88778	2.55657335273858e-10
C12orf76	4	2.88773	0.00111852693284633
TXNDC11	4	2.88773	0.00125158699476923
APOL4	2	2.88773	0.00540797938499697
NCEH1	2	2.88769	0.042824510261173
OSBPL3	2	2.88769	0.042824510261173
POLB	2	2.88769	0.042824510261173
BIN3	2	2.88769	0.0317641585546447
TLR8	2	2.88769	0.0317641585546447
CD163	4	2.86002	0.000651033026168981
LGALS3BP	4	2.85124	1.11106592861375e-07
GIMAP2	4	2.82216	0.00022905931476933
VAMP5	5	2.81479	1.34822313322648e-16
GIMAP4	5	2.81377	0.00125213429493158
FAM135A	2	2.78815	0.0454069637680391
VSIG4	5	2.76748	0.00017244464598746
SLAMF8	5	2.76224	0.0370806562334521
APOC1	5	2.75096	1.01799852863878e-06
GBP2	5	2.69018	5.18833974967263e-10
TLR2	4	2.68132	0.000102482543589132
GPNMB	2	2.68129	0.0451937164805217
USP53	2	2.68129	0.0117890416995976
CLNK	3	2.65894	0.00348856787419111
AC025164.1	4	2.65645	0.000388589770286636
CDKN2C	4	2.64383	0.00258844993626748
TNFAIP8L1	3	2.6247	0.00466681663531972
UTP3	4	2.60535	0.000451102662281133
CALHM6	5	2.57441	1.58950504722052e-11
SIGLEC10	5	2.56585	1.47551297372816e-10
IFI44L	4	2.56583	0.00193916881067968
AP001160.1	2	2.56581	0.0204221468585006
MAPK3	2	2.56581	0.0183243418105353
P2RX7	2	2.56581	0.0130242836996972
RBM26	2	2.56581	0.00970474846680996
CLEC12A	5	2.55242	0.0237398395924645
FCGR3A	5	2.53654	0.000134976061375564
FOXN2	4	2.52518	0.00181698944725117
UBE2L6	5	2.51855	1.06988294358858e-13
WARS	5	2.51338	1.33611168775963e-08
CEACAM21	2	2.50441	0.0225432984767583
GSPT2	2	2.50441	0.0153005935050668
NFE2L3	2	2.50441	0.0373599911670717
PSME2	5	2.49854	1.2993830604981e-26
NT5C3A	4	2.48336	0.00349617100366534
TXNIP	5	2.47732	1.07953827060375e-15
CKS1B	4	2.44031	0.000632706764117306
USP30-AS1	4	2.44029	0.00183176178193329
PTCD3	2	2.44028	0.0202039655298286
ZNF366	3	2.3959	0.00564611096048784
PHTF1	2	2.3959	0.0200996462809525
CETN2	3	2.3501	0.00297339014615482
SAP30	4	2.33137	0.000541271449716287
MAFB	4	2.30281	0.000233548823582424
NT5C3B	3	2.30279	0.00584028906979049
HPF1	2	2.30279	0.0162105651539737
EVI5	2	2.30278	0.0327613156251697
PCYT2	2	2.30278	0.0327613156251697
SLFN5	2	2.30278	0.0327613156251697
FYB1	5	2.29272	1.54515757354492e-10
SERPINF2	5	2.27551	0.00184096046409507
ZBTB16	4	2.26627	0.00148996973712252
ZNFX1	3	2.25388	0.00782368629346217
HOOK2	2	2.25388	0.0093242689015656
LRRCC1	2	2.25388	0.0396235981287442
PDRG1	2	2.25388	0.0093242689015656
EIF2B1	4	2.24391	0.000247434544814329
TRAFD1	3	2.2288	0.00466681663531972
AL357060.1.1	2	2.22878	0.0451937164805217
CSTF1	2	2.22878	0.0486262394741487
GIGYF2	2	2.22878	0.0451937164805217
PCK2	2	2.22878	0.0451937164805217
RIOK2	2	2.22878	0.0451937164805217
TBRG4	2	2.20326	0.00951808594538953
TPD52	2	2.20326	0.0123680005417724
ISG20	5	2.17466	1.09474609600207e-13
PSMB9	5	2.15923	2.0306074709594e-16
CD72	4	2.1508	0.000860436503961947
TAPBPL	4	2.1508	0.000352958305013807
ACSL1	2	2.1508	0.011242039706557
APOL6	2	2.1508	0.00817508347489063
ACLY	2	2.15079	0.023783189814313
NUP50-DT	2	2.15077	0.0448497046380395
CGAS	2	2.09634	0.0418646349984762
CHKA	2	2.09634	0.014950962366633
C3	4	2.06388	0.000468994075356392
FKBP5	5	2.05364	1.68061292257885e-07
RIC8A	2	2.03976	0.0274738855481489
RNF8	2	2.03976	0.0298492831674587
SMCO4	5	2.0358	1.05659057145577e-07
PARP9	4	2.02528	0.000162327904623025
ADA	2	2.02526	0.0135189153252488
TSPAN14	4	2.0165	0.00188796588974668
TFEC	3	2.0165	0.00885696561881057
CD40	4	2.01236	0.00204458197114515
PRKAG2	4	2.00641	0.000380573470652634
HAPLN3	4	2.00325	0.000234415342927208
REEP4	4	2.00325	0.000125542476159859
CDK9	2	1.98086	0.0387618863245848
EBAG9	2	1.98086	0.0460698446118635
RTP4	2	1.98086	0.0387618863245848
SENCR	2	1.98086	0.0460698446118635
TST	2	1.98086	0.0272551365729145
C1orf54	5	1.97153	0.000168791572053125
SLAMF7	4	1.95213	0.000500034559007749
LY6E	5	1.95052	1.55514760897158e-09
IFI44	3	1.9505	0.0051028073015648
PSMB10	4	1.94024	0.000398292174966405
APOBEC3G	4	1.93508	0.000159601250593745
SCOC	3	1.93507	0.0107043744862677
PIM1	2	1.92841	0.0131494790591454
CLEC11A	2	1.91946	0.0418646349984762
SFMBT2	2	1.91946	0.0418646349984762
TBC1D2B	2	1.91946	0.0418646349984762
TMEM80	2	1.91946	0.0418646349984762
IER3	5	1.91446	0.0007548797273227
CUL1	4	1.91377	0.00128354956564753
CDK13	3	1.90687	0.0050400188218018
HSPA1B	5	1.89889	2.2240511427492e-09
LRRFIP2	2	1.88776	0.0323758255713562
TNFSF10	5	1.88518	0.00169894966645187
PLA2G16	4	1.879	0.0014445288942001
IFI35	4	1.86841	0.00157344703684859
CLIC2	4	1.86841	0.000435553336176228
C3AR1	4	1.85536	0.000282663479963974
EGLN3	2	1.83885	0.0408486433093274
AC018521.5	3	1.82218	0.00452585404846808
HLA-F	5	1.78824	0.000714987817568818
NMI	5	1.78824	0.000345612205557341
TUBA4A	2	1.78823	0.0400787525164284
MID1IP1	2	1.78823	0.0241988496014073
ACAT2	2	1.78823	0.0396235981287442
PPM1J	2	1.78823	0.0420023772963651
GLO1	4	1.77884	0.000286943248323723
TUBA1B	5	1.76575	1.13114148376213e-11
LAP3	5	1.7614	1.02765011366778e-11
PSTPIP2	4	1.75027	0.000529117578896713
SERPINA1	5	1.74198	1.08767612049821e-05
IDO1	5	1.74139	0.000542103594882546
SIAH2	4	1.73577	0.00391820589399252
KLHL24	2	1.73576	0.0432747607919015
TAP1	5	1.71785	0.000404146521757458
SECTM1	3	1.71784	0.0099179802549356
SLC31A2	5	1.70335	0.000103921926692881
SNX10	5	1.69788	0.000153202468012687
CARD9	3	1.69709	0.00911454500193998
NOP58	3	1.69709	0.00641444214964571
COQ7	2	1.69709	0.0384320205187827
TRIM22	4	1.68784	0.000411953705447481
SHTN1	4	1.68133	0.000146423752431171
HLA-DOB	4	1.68133	0.00315675766162118
HEBP1	4	1.68132	0.000945904814416689
TRIM69	4	1.68132	0.00229374732052582
SCLT1	3	1.68132	0.00871736116822399
AC004453.1	2	1.68132	0.0119482430166473
COMMD1	4	1.67276	0.000213368485466913
STAMBP	2	1.65895	0.03206709793455
OGFR	4	1.64385	0.000591767857058648
RENBP	2	1.64384	0.0160062803031867
SIRT2	2	1.64384	0.0160062803031867
BCL2A1	3	1.64114	0.0301358111389173
CARD16	5	1.63985	0.000121781281298597
RPA2	4	1.638	0.000506153773659005
ERAP2	3	1.62474	0.0123382298606
VPS36	3	1.62474	0.00514074027265475
LMNB1	2	1.62474	0.0181212162714602
TSNAX	2	1.62474	0.0143103246282174
CAMK1D	4	1.6203	0.000365150925963293
PDHB	4	1.61647	0.000492756999514279
TSPAN33	3	1.61315	0.00202762996752512
TTC17	2	1.61314	0.0420023772963651
CCND1	3	1.60707	0.00315460750929248
ASB2	2	1.60538	0.048488835687761
MAGED2	2	1.60537	0.0359004697643675
HLA-DQA1	5	1.59602	1.58602617403245e-13
DCLRE1C	2	1.59559	0.0161180074924116
TIFA	3	1.59232	0.00383194319329743
SP140	3	1.58969	0.00530850024003994
CTSL	3	1.56585	0.00782368629346217
DTNBP1	3	1.56585	0.00459547474425638
CCNG2	2	1.56585	0.0124445511023164
CCDC91	2	1.56584	0.0181212162714602
TM2D2	2	1.56584	0.0436283606988354
SCAMP3	2	1.56584	0.0460003855183678
TIMP2	2	1.56584	0.0460003855183678
LACTB	4	1.55488	0.000218469415597247
DNASE2	4	1.55164	0.000278260422912787
HSPA6	2	1.54277	0.0229837888790897
CLEC2B	5	1.53694	0.000283584631692581
PFKP	3	1.53547	0.0107043744862677
RPL13P12	2	1.53547	0.0126511776571906
TYMP	5	1.53503	1.77777973072904e-12
MX1	3	1.53108	0.00534679507347649
ISG15	4	1.52756	0.0198082084458034
MRRF	2	1.5252	0.0354985225493758
WDFY2	2	1.5252	0.0445115475335558
CTSS	5	1.51767	1.98384399271264e-08
RNF4	2	1.51693	0.0456956886471551
NKG7	2	1.50926	0.0272551365729145
CCDC186	2	1.50444	0.0274738855481489
SNX20	4	1.49746	0.000211816853959133
PML	2	1.49545	0.0396063057542318
GRPEL1	3	1.48338	0.00466681663531972
GIMAP1	2	1.48338	0.0390323312843911
ERI3	2	1.48338	0.0451937164805217
CD302	4	1.47839	0.000266511399282574
ITGB2-AS1	4	1.47274	0.000770219720126101
CD48	5	1.46632	1.30052101641296e-05
GALM	3	1.46631	0.0116666681335518
LY96	5	1.46441	0.000139397289022176
CASP1	4	1.46441	0.000190230500279916
RSBN1L	4	1.46328	0.00042954191910067
TUBA1C	4	1.46036	0.00183835210984186
HLA-DRB5	5	1.43247	1.0595732814829e-12
FUOM	4	1.43092	0.000987913904784438
IL27RA	3	1.42567	0.0147113680597676
DNPH1	3	1.42383	0.00209149897716792
NUDT16	4	1.42146	0.000549920513177107
RSBN1	2	1.42145	0.0318554974531988
STAT5A	2	1.42145	0.0396063057542318
KPNA2	2	1.41829	0.0122748219498351
CCT8	5	1.41499	0.000211894463950567
JUN	5	1.41454	2.39356452674836e-05
HPRT1	3	1.41385	0.00148423297477245
UNC119	3	1.40715	0.00355812558865802
ID2	5	1.40249	0.000790325905966935
CD84	3	1.40235	0.00508430395434174
BST2	5	1.40213	0.000171119188760322
NAAA	5	1.39763	0.000146423752431171
TPMT	2	1.39592	0.0102744545106726
NCF4	2	1.39592	0.0123680005417724
PCGF5	3	1.39592	0.0147113680597676
GLOD4	2	1.39592	0.0200891419364567
PAFAH1B1	2	1.39592	0.0200891419364567
EFR3A	2	1.39592	0.0445700369058983
SERPINF1	5	1.39028	0.000262900254829279
IER5	5	1.3899	0.000608600332417236
CHCHD10	5	1.38785	0.000714403026028218
EPRS	3	1.38688	0.0130843399529283
INTS10	3	1.38298	0.00199112679253204
STAT3	3	1.38143	0.00528705335537528
EMG1	2	1.3732	0.0398858165863682
ABHD12	3	1.36916	0.00173569548650659
HLA-C	5	1.36902	1.09376350386815e-13
CNDP2	5	1.36294	0.00100723949160566
HLA-B	5	1.35922	1.06988294358858e-13
SQOR	4	1.35344	0.00100894954283274
TUBB	5	1.35056	0.000778736913055912
IFI16	5	1.34411	0.000839507297028507
HSPA1A	5	1.34008	0.000386502852515431
DYNLT1	5	1.33737	0.000752108381195317
RGS2	5	1.33296	0.000433572781090631
PSAP	5	1.33185	2.02752820337048e-06
GAA	2	1.33138	0.0337646762458323
VSIR	5	1.32559	0.000114924748549711
PARP14	3	1.31969	0.00902894764189598
CREG1	3	1.30282	0.0032753284326115
CMTM7	3	1.30282	0.00564611096048784
HLA-DPB2	2	1.30281	0.0204559463538692
BTN3A2	2	1.30281	0.0302290565437256
TMEM60	2	1.30281	0.0437079946919673
CSF1R	4	1.29431	0.00186058001081553
HMOX1	4	1.29377	0.000113369636859088
VOPP1	4	1.29248	0.00113853978858687
SOD2	3	1.29022	0.00183673626408568
PSMA5	5	1.27857	0.00759242541980109
ARL2	4	1.27857	0.000880409625936989
UBC	5	1.27802	1.78803779107153e-08
RNH1	5	1.27281	0.000821256488708537
PSIP1	2	1.27039	0.0401026534140923
ITM2B	5	1.27028	2.30019119626989e-05
ITSN2	3	1.26846	0.00516101171779899
ADSS	2	1.26629	0.0400787525164284
HSPB11	3	1.25773	0.00242520866201619
LPCAT2	3	1.25391	0.00508430395434174
CD2BP2	2	1.2539	0.0347527566485111
RHBDF2	2	1.2539	0.033345227676021
PICK1	1	1.24391	0.0493984912540867
FBP1	3	1.23185	0.00859040829979684
ZFAND2A	3	1.22882	0.00598312917431556
APOPT1	3	1.22881	0.0214232168290519
DENND6B	2	1.22881	0.0406609966259599
SCIMP	3	1.22481	0.00439654573357454
MNDA	5	1.22278	0.0032236668785352
CASP4	4	1.22265	0.000421591841875618
DCXR	3	1.21968	0.00190123554913183
BABAM2	2	1.21355	0.0414268948457383
NASP	3	1.21119	0.000995891752434714
NOP56	2	1.20971	0.0183403646756474
SNX6	3	1.20796	0.00297441591804648
FAM50A	3	1.2074	0.000653079979920645
STOM	3	1.20328	0.00435285731244107
ERP44	3	1.19931	0.000352958305013807
RCSD1	3	1.19721	0.00888886089590053
CD53	5	1.19612	0.00100723949160566
TMUB1	3	1.1959	0.0153844406160677
SMAP2	4	1.19388	0.000522797029575331
NSMCE1	3	1.19388	0.0044661223739203
CPVL	4	1.18934	0.000313462542786971
CFLAR	3	1.18656	0.00481703361081597
SAMD9L	3	1.186	0.0176572992968388
LGALS2	4	1.17883	0.000120200217494361
NKAP	2	1.17728	0.0314944413959495
KCNMB1	3	1.17157	0.00225852405459825
RPS27L	4	1.17012	0.0106903805875464
CTSA	2	1.16675	0.019177966252417
UBE2N	3	1.16146	0.00266510560489813
H2AFJ	3	1.15777	0.0150914332734239
IFI6	3	1.15721	0.0105889665157234
HSD17B10	3	1.15081	0.000573708208203808
SNAPIN	3	1.15081	0.0200891419364567
NSL1	3	1.15081	0.0246920144631418
GADD45B	4	1.14849	0.00140207371023215
DEGS1	3	1.14316	0.00779441050487373
NECAP2	2	1.14235	0.0204221468585006
FLT3	3	1.13289	0.00958197862372977
SNX3	5	1.13234	0.000467341790326896
AIF1	5	1.12858	0.000223040963631613
SCAMP2	3	1.12773	0.00263631139755028
RTCB	3	1.12773	0.0142521426205368
NUCB1	4	1.12528	0.000376144645845963
SCPEP1	2	1.12082	0.0328175306321797
OS9	3	1.11839	0.000917029426260746
GSN	5	1.11802	0.00129069982313196
ODF3B	3	1.11605	0.00311460655462435
EVL	4	1.11519	0.000234602844446341
HLA-E	5	1.11177	1.01368132167368e-06
ATP6V1B2	3	1.11159	0.0099179802549356
SCAND1	4	1.11109	0.0203622620281677
NEMF	3	1.108	0.0160302741663899
LAIR1	2	1.108	0.024018737121041
FCGR2B	3	1.107	0.0099179802549356
HLA-DRB1	5	1.10586	1.17926129094278e-07
MRPS11	3	1.10427	0.0248370354733287
PLIN2	3	1.10427	0.0287023600724637
UCP2	5	1.10409	0.00133142141609165
UBB	5	1.10383	1.01968058692803e-09
MBNL1	3	1.1019	0.0131146280177069
GPX1	5	1.10177	1.96648497396e-07
TXN	1	1.09873	0.0431183345277412
GGTA1P	2	1.0878	0.0373599911670717
CPNE1	3	1.08243	0.00289674726803292
HMGB2	4	1.07665	0.000825591048316626
FDPS	3	1.07605	0.00551095616894059
PPA1	5	1.07138	0.000505061599057815
ZNF581	2	1.06835	0.0200996462809525
LPAR6	2	1.06835	0.0420023772963651
HSP90AA1	5	1.0653	0.000143488210970275
ETHE1	3	1.06431	0.00134068769918311
RGS10	5	1.05775	0.000129789633180142
NEU1	2	1.05618	0.0459010166409609
PARP1	3	1.05414	0.013782275807773
FNIP1	2	1.05414	0.0338601312259434
RNF114	3	1.05128	0.0100635320945387
POMP	5	1.04943	0.000690603178847588
DNAJC15	4	1.04739	0.000376144645845963
PSMA3	3	1.04698	0.0106173674875424
HADHB	3	1.04618	0.00632135282433206
RNPEP	3	1.04229	0.0107043744862677
GLUL	4	1.03899	0.000186261081705716
CLNS1A	4	1.03639	0.000103079640965009
PSMC2	2	1.03534	0.0242502447603388
PAK1	3	1.03363	0.0023633385183388
TENT5A	3	1.0298	0.00465225191144348
BTF3L4	3	1.02718	0.0115416587947889
MRPL40	2	1.02042	0.0445700369058983
FPR1	3	1.01971	0.00315675766162118
MTCH2	2	1.01836	0.0418646349984762
CELF2	4	1.01723	0.000467341790326896
HSH2D	1	1.01651	0.0323474919203265
MRPS7	2	1.01484	0.0437079946919673
ENSA	4	1.01173	0.00452585404846808
SEPT2	3	1.00837	0.0139691838474277
LDHA	5	1.00781	0.00212311253782773
ATOX1	3	1.00397	0.00142627564086596
SHISA5	2	1.00195	0.0492763705307845
C14orf119	3	0.999747	0.0297685520648136
DPY30	2	0.999747	0.0418646349984762
CCDC112	3	0.997191	0.0153405233359181
PCMT1	2	0.995244	0.0383564192699942
NUB1	3	0.992862	0.0340705590503105
PRDX1	2	0.991159	0.0210200967205353
CLEC7A	3	0.990605	0.000993762907441487
SRI	3	0.98089	0.00140845307653446
ASAH1	3	0.98089	0.0131531309698624
CD81	3	0.980889	0.020648264691803
ELF1	3	0.980889	0.0174503456598295
CIR1	2	0.980889	0.0388834880133681
THYN1	3	0.980888	0.0313418291772191
DRAM2	3	0.969918	0.0157162991332349
RILPL2	3	0.969918	0.00111891657754328
ENO1	5	0.96801	0.00107260288249019
LCP2	2	0.963611	0.0498872031194757
ARRDC1	3	0.962741	0.0200891419364567
MARCH1	3	0.960329	0.000553366452078329
CALR	5	0.958373	0.0134581831495857
EIF1AY	3	0.947722	0.0329766062978339
ROCK1	3	0.943415	0.00397397076427929
MRPS18B	3	0.942414	0.0415584115827195
LSM6	3	0.940248	0.00851363651713081
CYBB	2	0.940247	0.0420119065959091
S100A11	5	0.936607	0.000578806878020521
DDIT4	4	0.936588	0.00194706813371882
TNFSF13B	4	0.93561	0.00157984767364632
YPEL5	3	0.929665	0.00105812221138278
GTF2B	1	0.92842	0.0373232402685339
LYN	3	0.92685	0.00802579551187151
IL18	3	0.918306	0.00289674726803292
ANXA5	4	0.915796	0.000321118385728539
SMIM14	3	0.915795	0.0179861755883406
HNRNPF	3	0.915002	0.00238367092470745
HAVCR2	3	0.911628	0.000324741947889557
TOP1	3	0.906889	0.0107043744862677
ITPA	3	0.906888	0.033832559375037
SPG21	2	0.897058	0.0301124692740855
GRINA	3	0.89516	0.00426366239954281
HLA-DMB	5	0.892794	0.00481666095517167
BAZ1A	3	0.891956	0.00330075196200262
SSR3	3	0.891623	0.000124779641907354
HLA-DRB6	5	0.888379	0.000988406262935912
GSTO1	3	0.886563	0.000983030919696338
AXL	3	0.884213	0.0459010166409609
GCA	3	0.877054	0.0130843399529283
RHOB	3	0.875397	0.0174304791006574
C20orf27	3	0.872741	0.00958410899568733
THRAP3	3	0.869469	0.0151512125741762
NAP1L1	5	0.868416	0.00162486105737826
PTMS	3	0.868415	0.0106173674875424
CTSH	4	0.863089	0.000336160769188101
ABI3	3	0.860596	0.014950962366633
GHITM	3	0.855359	0.00414880549354761
TNFRSF14	2	0.855359	0.0319972268216327
HCLS1	4	0.853472	0.0213323689606281
RAB7A	3	0.852951	0.000128643286293069
KCTD12	2	0.852157	0.0320527132922044
C1orf162	5	0.851483	0.00402095842607006
PPP1R15A	2	0.847952	0.0378308175009536
DBNL	3	0.845077	0.00498035789054026
DNAJB1	3	0.844829	1.06021767814837e-08
GRSF1	3	0.844828	0.0240324053008228
HLA-DPA1	5	0.843057	0.00111173178645642
EVI2A	3	0.838872	0.00262563084708894
BLOC1S2	3	0.837154	0.0406299035032804
EVI2B	3	0.835797	0.0025243158540502
ATP6AP2	3	0.832027	0.00162323761541766
SERPINB6	3	0.832027	0.00539965131527621
PPT1	3	0.828888	0.000261503108773012
BUD23	3	0.828886	0.0408578913940489
JPT1	3	0.81961	0.00249617268737756
SDHA	1	0.808708	0.0479096676422468
IFNGR2	3	0.80464	0.0233820235973669
FGR	3	0.804012	0.00574407873164992
CYCS	3	0.801567	0.00844925661354798
ISCU	3	0.801341	0.0160062803031867
CD86	3	0.801069	0.000767667302513465
RAB32	3	0.790788	0.0154721336417469
EIF5	3	0.788245	0.0101699102171472
CCND3	3	0.788245	0.0328390559358117
CCT2	2	0.781581	0.0485837338309813
SERPINB1	3	0.775307	0.00335942870600366
FGL2	3	0.760707	0.000105559037942532
GLRX	3	0.760669	0.00859040829979684
ALDH2	4	0.759578	0.000146423752431171
HEXA	2	0.758497	0.0396063057542318
TAPBP	3	0.755331	0.0113795072986608
IFNGR1	3	0.750007	0.0134239778907517
BAX	3	0.74445	0.0115085604424096
IFT20	3	0.743851	0.0396063057542318
TSC22D3	3	0.741912	0.0169526874024593
TYROBP	4	0.740677	0.00613121131567739
PSMC5	2	0.739882	0.0459010166409609
CACYBP	2	0.739184	0.0484092543232809
NFKBIA	3	0.737501	0.00425939923858318
LIMD2	3	0.737334	0.00266510560489813
NDUFB5	3	0.731531	0.00105812221138278
RGS1	3	0.728226	0.0010878858633002
PLEKHO1	3	0.727704	0.00484176527805817
HMGA1	3	0.727317	0.00782710951923772
IFITM3	3	0.714909	0.000308301639935876
HCST	2	0.713871	0.0396063057542318
HCK	3	0.71341	0.0160062803031867
POLR2E	3	0.710242	0.0226325996921185
PSMA2	3	0.706716	0.000858686633275812
GMFG	3	0.695558	0.000103921926692881
DNAJC8	3	0.693608	0.0268522137464646
RNASE6	3	0.686291	0.0314944413959495
LAPTM5	4	0.684462	0.0387188932833716
DUSP1	3	0.673744	0.000411953705447481
PKM	3	0.668947	0.00234814700917718
DECR1	3	0.66315	0.00673669711154252
TPT1	5	0.657903	0.000170149701921602
ARHGDIB	4	0.656164	0.000213738489073199
ACTB	4	0.655104	0.0270802904938202
CLTA	3	0.651322	0.00695627884633495
CD63	3	0.639678	0.00103803842900251
S100A10	3	0.630321	0.000720298803095245
ATP1B3	3	0.624747	0.0168982108891156
LGALS9	3	0.624034	0.0129602509631195
RPS24	5	0.621756	0.000250409834750174
ITGB2	3	0.620661	0.00276947403140892
BTG2	1	0.610419	0.0495799108311692
SDCBP	3	0.606495	0.00638065483673978
NAPSB	3	0.603958	0.0199608741643265
SPI1	3	0.594474	0.000301778296625108
RPL30	5	0.589454	0.00183891036178403
CTSB	3	0.575191	0.0145624945444905
SYNGR2	3	0.570383	0.00491611758483849
CALM3	3	0.565853	0.022362734743988
CXCR4	3	0.538646	0.000461037776016061
COX7A2L	1	0.537284	0.0479096676422468
SELENOW	1	0.537284	0.0320315565797445
RPL12	5	0.534632	0.0103850393684397
RPL27A	5	0.533597	0.00537969780739097
CSTB	3	0.527785	0.00212889617411427
ABRACL	1	0.52304	0.0464404430964475
RPS3	4	0.519989	0.0303386988125074
FNBP1	1	0.518856	0.0196430618120087
NACA	3	0.518341	1.4843696371794e-05
PPDPF	3	0.514535	0.00104357859887594
C7orf50	1	0.504452	0.0443459561966866
PLSCR1	3	0.503312	0.0115416587947889
SNRPB	1	0.502237	0.0459296441219571
LST1	1	0.499153	0.0431214261301288
HSPE1	3	0.484992	0.000679476426835274
OAZ2	1	0.475655	0.033832559375037
TAGLN2	3	0.467391	0.0023937706785766
LAMTOR1	3	0.458592	0.0319038401730267
ATP6V1F	3	0.458213	0.00313832801823254
HSPA8	3	0.45813	0.00779953714863103
RPS27A	3	0.453644	0.000173055387597089
SAT1	3	0.448488	0.000135698383099692
ACTG1	3	0.424653	0.000474140737172188
RPS15A	3	0.422753	1.66782785872678e-05
RPL13A	3	0.421858	0.000234602844446341
RHOG	3	0.41417	0.0220405044162995
RPL18A	3	0.407989	1.79326015475773e-05
RPL35	3	0.394034	2.66413379699907e-06
FKBP1A	3	0.387917	0.0239376153966604
RPL27	3	0.380588	0.000653079979920645
HLA-DQB1	3	0.38043	0.000423374385494909
RACK1	3	0.374285	0.000336160769188101
CSF2RA	3	0.360535	0.0101182810827781
UQCRQ	1	0.350125	0.0418108614459073
SQSTM1	1	0.331388	0.0142878339526891
GAPDH	3	0.329232	0.000320217543985537
FTH1	3	0.316779	0.000102220766931651
RPS9	3	0.28667	0.000553366452078329
FABP5	1	0.282272	0.0285661017596365
YBX1	3	0.252971	0.00770989578196924
COTL1	3	0.20169	0.0265010807868867
CKLF	1	0.195904	0.0479096676422468
RPL34	3	0.146438	0.0010031990004623
HSPH1	1	0.143162	0.0268522137464646
HSPD1	1	0.112421	0.0413374633616691
RPL5	3	0.0996722	0.00940671998340792
DBI	3	0.0963684	0.00346073445237464
HSPB1	3	0.0691469	0.000183860341785856
DNAJA1	1	0.0570628	0.0361078565254035
RPL37	3	0.0556333	0.000378819324072582
CEBPB	1	0.044085	0.00656920812233789
CEBPD	3	-0.0356727	0.00248707192118399
NEAT1	3	-0.226883	0.00108701744522001
YWHAH	2	-0.254348	0.0418239825151732
MALAT1	2	-0.372521	0.0176951174037206
SON	2	-0.420471	0.0308070902469724
TUBA1A	2	-0.540847	0.0157940906228358
ALOX5AP	2	-0.547995	0.0144731341744915
VIM	2	-0.568701	0.00476572022392053
SDF2L1	1	-0.575501	0.0466848373027067
VASP	2	-0.600395	0.0141505709762385
MEF2C	2	-0.623807	0.0052367493323585
ICAM3	2	-0.656538	0.0166289442641273
CAT	2	-0.672657	0.0103277209167734
EMP3	2	-0.68178	0.000121781281298597
REL	1	-0.704999	0.0418697649118849
MT-ND4L	2	-0.714253	0.018747292189101
AC119428.2	1	-0.738996	0.0101358609784254
RPS29	2	-0.740221	3.2891801954858e-06
EIF5A	2	-0.749501	0.0144731341744915
CMTM6	2	-0.752322	0.00287667275973993
GABARAP	1	-0.763851	0.0262888387353557
AC004687.1	2	-0.767569	0.00725967150205755
KLF6	2	-0.776163	0.00259093102258651
AC020916.1	1	-0.818411	0.0146304793139112
FOS	2	-0.84365	0.00136481106929531
YBX3	2	-0.85472	0.00481666095517167
AHNAK	2	-0.889047	0.0116241086609553
RPL17	2	-0.890594	0.000151821443434967
HIGD1A	1	-0.906632	0.0134581831495857
ARL4C	2	-0.910583	0.0127602771491893
APP	1	-0.919571	0.0316023025389515
PIM3	1	-0.929839	0.0444879483363898
LGALS1	2	-0.936908	1.79673737359591e-05
TCF4	2	-0.937807	0.0144731341744915
PLAUR	2	-0.973304	0.00379195600552501
PPP1R14B	1	-0.993572	0.0133891669132068
GLG1	2	-1.0191	0.0242888238745967
S100A4	5	-1.05091	0.0100009901114526
RALA	1	-1.06565	0.00974464706790231
ACTN4	1	-1.06801	0.032927133307619
CCR2	1	-1.0805	0.0207663693203989
RAB11FIP1	1	-1.09311	0.0150250655816202
SEC14L1	1	-1.09711	0.0316514813049747
MT-ND6	1	-1.11221	0.0241005338928213
EZR	1	-1.12099	0.00505589354416791
MZB1	1	-1.14839	0.0284490092764989
TM7SF3	1	-1.15661	0.0262944786262418
ZC3HAV1	1	-1.17111	0.0242888238745967
JUND	2	-1.17438	0.00147961983940228
CD99	5	-1.17476	0.00280389138075979
CSRNP1	1	-1.17665	0.0100271345904733
SPTY2D1	1	-1.17957	0.0425696172942322
TMEM107	1	-1.18903	0.0444879483363898
NQO2	1	-1.18903	0.00481666095517167
NAMPT	1	-1.20552	0.0254565116225366
IQGAP1	2	-1.2155	0.000655135105131119
AC004817.3	1	-1.22074	0.0346518237478441
C1orf56	1	-1.23061	0.0241005338928213
BCL11A	1	-1.23483	0.0135254498563524
AL513365.1	2	-1.25614	0.00385027601106833
PWWP3A	1	-1.26703	0.0363829195440956
FTH1P10	2	-1.27165	0.000611740964144266
OGFRL1	5	-1.27742	0.00542563356560385
GPX3	1	-1.28213	0.049996151096249
CKB	2	-1.29474	0.0235928857617327
ZFP36	2	-1.29741	8.66979701597356e-05
HIP1	1	-1.29921	0.03840160434038
MPHOSPH6	1	-1.30861	0.049996151096249
LMNA	1	-1.32722	0.0372884618231933
AHR	1	-1.32944	0.0144731341744915
JCHAIN	1	-1.34806	0.00420514277268589
PHACTR1	5	-1.36576	1.12116129845667e-05
CEBPZ	1	-1.38167	0.0242888238745967
KDM6B	4	-1.4212	0.00171347912174612
METRNL	1	-1.43414	0.0213001000779894
FLNA	5	-1.43414	0.000114924748549711
WFDC21P	1	-1.44149	0.0363829195440956
C12orf75	4	-1.48208	0.00394336541277225
TSPAN13	1	-1.51009	0.0363829195440956
ENHO	1	-1.54962	0.0130010430892604
LILRA4	1	-1.55254	0.0262781572606458
NR4A2	4	-1.55344	0.00146076326213518
ITM2C	3	-1.55797	0.00116432670769342
RANBP2	1	-1.55966	0.022313529805349
RNF145	4	-1.56659	0.00162682866492495
SLC2A3	2	-1.58042	0.000542103594882546
CTNNB1	1	-1.58614	0.00100723949160566
P3H2	1	-1.60405	0.0460085028581269
GPAT3	1	-1.60406	0.0189200560715276
BHLHE40	1	-1.60406	0.018747292189101
GNA15	2	-1.60407	0.000123381367700897
NR4A1	2	-1.61102	0.000127875378027042
LYZ	2	-1.63247	8.92245616449098e-09
SH3GL1	2	-1.64713	0.0116241086609553
THBD	1	-1.67118	0.0238065421039914
UPF2	4	-1.69717	0.000146017073331646
SNHG9	4	-1.71097	0.00156524614343009
S100B	1	-1.7241	0.0254913737004215
VMO1	1	-1.72833	0.0144731341744915
RUBCN	1	-1.7353	0.0321503321519089
SPIDR	1	-1.75605	0.0449458481577297
SGK1	2	-1.76453	0.00286375885291963
TCTN3	1	-1.82645	0.0033409735627922
GNA13	4	-1.85864	0.000286433860735726
GPR183	4	-1.8626	0.0296439024332473
PTPN11	1	-1.89355	0.0323040008532582
B4GALT1	4	-1.95769	0.00126310717823022
FOSL2	1	-1.95769	0.00545011922592594
TBC1D4	2	-2.01908	0.0218562722199898
MALT1	1	-2.01909	0.0220615077160367
RUNX3	1	-2.0191	5.80894258728111e-05
TRAF4	1	-2.13456	0.0335651026779852
SNX7	2	-2.15658	0.0363829195440956
MAP1A	1	-2.1566	0.0403606127330313
SIPA1L1	1	-2.17109	0.00340486527567644
IL1R2	1	-2.17291	0.000821256488708537
ADAM19	4	-2.21173	0.00266417632006232
VCAN	1	-2.21173	0.0288084563608112
KDM5C	2	-2.28211	0.0128201917667383
KRT18	4	-2.29211	0.000624413970233356
NLRP3	4	-2.29919	0.00265247454500154
BAIAP2	1	-2.34101	0.0249943417522277
RGS16	1	-2.34101	0.018747292189101
AC114760.2	5	-2.35895	0.00032545087687444
TTC7A	2	-2.39758	0.00814275766491388
ADRB2	1	-2.43409	0.0444879483363898
KAT2B	1	-2.43409	0.0466848373027067
UPK3A	2	-2.43412	0.00541756915086191
EREG	1	-2.43413	0.0309532469035257
SPNS3	4	-2.45966	0.000302293139034065
MYLPF	2	-2.4785	0.0134581831495857
ST7	2	-2.4785	0.00872758889014754
CD9	5	-2.49715	1.61561908595766e-05
AL118516.1	1	-2.51095	0.000218238769564855
CA2	2	-2.52158	0.0025733682844222
TPM2	2	-2.53366	0.00516695031978896
IL1B	4	-2.54803	0.00224520068039744
CST7	5	-2.56343	0.00355812558865802
MPRIP	2	-2.60401	0.0373695993804312
NR4A3	2	-2.60403	0.00631038944114387
FCER1A	5	-2.63292	3.72053784960384e-06
EEF1G	4	-2.64358	0.00119829672078094
GNG2	4	-2.69714	0.000778736913055912
CREM	5	-2.76326	0.000835002355718935
CD1C	5	-2.76634	0.000183513992941175
HIVEP1	1	-2.82637	0.0489067741824357
AL355075.4	2	-2.85558	0.00111939421729954
CXCL2	1	-2.85558	0.0220615077160367
LRRC26	1	-2.92595	0.0135975885416366
NEDD9	1	-2.92595	0.00678368329251877
SNHG25	4	-2.954	0.000774738543899536
SYCE1L	2	-3.01901	0.0211804742100683
CHML	2	-3.01904	0.00696661933360893
WASH6P	2	-3.01904	0.00288041665578119
OSM	1	-3.01907	0.00651578913045243
IRF4	2	-3.10652	0.000888961857979404
HBB	4	-3.24144	0.000184685536035424
TNFRSF21	4	-3.26699	0.000114924748549711
MT-TP	4	-3.34097	0.000304780072457496
RN7SL368P	4	-3.34097	0.000412249182712629
SLC7A5	1	-3.38831	2.59326153908798e-05
SCT	2	-3.47852	0.030006187722314
VEGFA	2	-3.5045	0.000105679044841971
MT-TL1	4	-3.65134	0.000227184503965079
GOLGA8B	2	-3.82626	0.0166289442641273
CCZ1B	4	-3.82636	0.000159601250593745
HBEGF	1	-3.82645	2.07647209725995e-07
CCL17	1	-3.82646	8.87932227325931e-08
IGKC	5	-3.84627	0.0005099016186686
TBC1D9	4	-3.9259	0.00105182398190156
IGHA2	2	-4.0189	0.0125809803068195
MAP4K4	2	-4.0189	0.0110371066737263
IGHG1	4	-4.15657	0.000395232933133291
SMOX	2	-4.18883	0.00204015522429079
AREGB	2	-4.18893	0.000910190116627241
MT-TV	4	-4.29209	0.000653079979920645
SHD	2	-4.41132	0.00631830221727683
CCL2	4	-4.43408	0.000310121688261127
CCL18	4	-4.47833	0.000177185900494096
PTGDS	1	-4.52688	5.4185236330399e-10
IL1R1	2	-4.71934	0.000948316439303274
IGLC3	4	-4.80042	2.6882081842589e-05
IGHG3	5	-4.90661	1.12922630364584e-26
AC109326.1	2	-5.0189	0.000170423829493872
TFPI2	4	-5.18882	0.00670217390334127
AC103591.3	4	-5.34093	0.0061557294901502
HLA-DQA2	5	-5.54596	1.05058137044458e-64
CCL22	2	-5.92578	0.0115416587947889
IGHA1	5	-6.42363	1.93133097449432e-49
IGLC2	5	-6.76047	0.00153171989004724
TRH	1	-16.0247	0.024815990085426
WFDC2	1	-16.0247	0.0211804742100683
RNU4-2	1	-16.2877	0.0203622620281677
MGP	2	-16.5101	0.00164583284993239
OR11G2	2	-16.5101	0.00341517972291548
PCSK1N	4	-16.8727	0.000148194077028388
RNU2-63P	2	-17.1622	0.000310622164310723
IGHG2	4	-18.2877	0.00192471224523526

## Sheet: Bi's Monocytes
Extended data 1. scCODE results (DE gene-lists) of responders and non-responders in 13 cell-types
Annotation: Genes with LogFC > 0 are significantly highly expressed in responders and conversely significantly highly expressed in non-responders.
Gene_name	Detected_times	logFC	P_adjust
CXCL9	5	6.65016	1.2600904607614e-09
SOCS1	4	5.96984	1.08244285337174e-12
OLFML3	4	5.82382	1.72721909497208e-12
CXCL11	3	5.68504	0.000470840986296232
BHLHE41	4	5.12338	3.72211692911953e-10
ANKRD22	5	5.00791	2.13998861483871e-15
AC018521.5	3	4.76279	2.55424874778603e-08
GADD45G	3	4.76279	0.00471988693321624
BAG3	3	4.57269	0.000209776296183118
CXCL10	5	4.46098	1.1522756758957e-12
CCL2	3	4.36546	0.000116363030422943
SPP1	4	4.29991	1.56851128510912e-21
C1QC	5	4.25978	2.08060473068078e-19
MT1G	2	4.16441	0.0136740601851873
APOE	5	4.15572	1.85538216017662e-20
USP30-AS1	2	4.12338	0.000109712849941168
TMIGD3	3	3.86589	0.000692590583743282
ZGLP1	3	3.84921	0.000457229737428071
C1QB	4	3.79165	1.5720236635373e-17
KCNN4	2	3.74487	0.00186427300918435
PAFAH1B3	3	3.70834	0.000713701974854424
ADORA3	3	3.68973	0.000185857114930037
GPNMB	3	3.61277	0.000744584467881505
GBP5	5	3.60616	1.4674483078618e-08
SLC25A45	2	3.59287	0.00462557514977314
HSPA1B	4	3.54	1.28335246839538e-42
DDX39A	4	3.46734	3.55239605512417e-05
GALT	3	3.46734	0.00295224983271261
HERC5	3	3.46734	0.00425806502402182
SP140	3	3.46734	0.00357890304483841
IL4I1	3	3.42294	0.0027667762087065
ECHDC3	3	3.35368	0.000437301140183541
CEACAM21	3	3.32983	0.00618588768872269
PIK3IP1	3	3.32983	0.000463719160848053
ATP6V0E2	2	3.32983	0.0149849759299916
HAMP	2	3.32983	0.00787558916573357
PTTG1	2	3.32983	0.0146721905319865
C3	5	3.32079	1.57357129288585e-18
MT1E	4	3.31047	0.000181617348120068
HAPLN3	4	3.28092	2.69213595869635e-05
LOH12CR2	2	3.28092	0.0127230769248314
SERPING1	5	3.26272	1.04128527643789e-13
C1QA	4	3.25068	1.26429984270706e-17
LGALS3BP	5	3.23672	0.00302821538595753
AC091271.1	2	3.2303	0.0256650916556224
CD3E	2	3.17783	0.0177777684849525
APOC1	5	3.1713	2.73565382298732e-12
NUP54	2	3.12338	0.0180833053052408
RHOH	2	3.12338	0.0170789136686156
GBP1	5	3.12097	1.9198806882904e-14
EPSTI1	5	3.11833	1.33413809880972e-14
SLAMF7	3	3.08591	0.000110450119142955
RARRES3	5	3.07123	1.15320342867893e-28
GZMA	3	3.0668	0.00345656390045896
GBP1P1	2	3.0668	0.0227107620873125
ZCCHC7	2	3.0668	0.0189084549959567
SERPINF1	3	3.03765	0.00120575585068278
DHX58	2	3.00791	0.0230869901082708
PYCR2	2	3.00791	0.00182017496173755
TCAIM	2	3.00791	0.0231282324140873
MT2A	4	2.98487	1.07549736988256e-36
C1orf54	4	2.97753	1.08165014777362e-06
TIMM50	3	2.97753	0.0007302665982538
FCGR2B	5	2.92351	0.00149907608581994
SLC1A3	4	2.8692	1.2969796074895e-06
U2AF1L4	3	2.81526	0.00226347256515899
ZFAND2A	3	2.81526	0.000101477442073276
NNMT	3	2.74487	0.000189558333773297
NUDT18	3	2.74487	0.00514544786958578
BEX4	3	2.7328	1.06190279275839e-05
IFIT3	4	2.72672	0.00210006710496122
TATDN3	2	2.72062	0.00117048518234246
TCEAL9	3	2.70834	0.006715922346247
KLHL24	2	2.70834	0.0136760282991864
IL32	5	2.6767	0.000424679974109399
PRRG4	3	2.67087	0.000597288630779483
TIFA	3	2.64534	0.000829509398089086
HLA-DQA1	4	2.63754	2.20432525972013e-26
APOL1	2	2.6324	0.0173703824277972
FN1	5	2.61145	1.02876377082192e-15
HLA-DPB2	2	2.59287	0.0108214058415539
RCN1	2	2.59287	0.00240241924179992
ABHD12	4	2.5581	1.57422612813055e-07
IDO1	3	2.55497	0.000213481727070039
C12orf76	2	2.55223	0.0262970528410083
GBP4	5	2.54706	1.22761992905863e-05
CD40	4	2.53842	0.000100734453392617
MSR1	5	2.51041	0.00457828223900014
EBI3	2	2.51041	0.00568673604736355
IMPACT	2	2.51041	0.0282056931280761
RIDA	2	2.51041	0.0126941067586755
RPL39P3	2	2.51041	0.0283474847256503
STK17A	2	2.51041	0.0159364399725225
ALOX5AP	4	2.50941	2.49034684227067e-16
UBE2L6	5	2.50067	2.02594731074094e-25
CALHM6	5	2.49106	2.28059734426821e-29
ING4	3	2.48184	0.00192704187389892
BOLA3	2	2.46734	0.000935174235649404
TMEM176B	5	2.46281	1.03735320861034e-20
CGAS	3	2.45269	0.00203756200054722
C2	3	2.42294	0.000178333631831821
LTC4S	3	2.42294	0.00513507035934667
SLCO2B1	3	2.42294	0.0037536143227944
HLA-DRB5	4	2.39313	1.18833236058222e-39
IFI27	3	2.37714	0.000221683945769422
TREM2	5	2.35105	0.000546502682114313
HSPA1A	4	2.33794	3.11523450433471e-26
PKIB	3	2.32983	0.00120604983667188
PFKP	2	2.32983	0.0149849759299916
RGS1	5	2.32425	1.38541559685029e-10
ETHE1	5	2.29946	0.000168718726107621
NDUFAF4	3	2.29741	0.00530439247719294
MAP3K7CL	2	2.29741	0.0219842405173986
CUL1	3	2.28092	0.00030075784177732
APOL3	4	2.26089	1.17148306968598e-05
CCL5	4	2.2303	0.000357300329749054
H1F0	3	2.2303	0.000936502108611014
A2M	2	2.2303	0.00858725692600308
PLAU	2	2.2303	0.0168305664197972
XRN1	2	2.2303	0.0229755179642678
PSME2	4	2.22965	2.5271870841617e-34
HSPA6	4	2.226	0.000570720532320247
TMEM109	4	2.21302	2.08562348993578e-06
TRIM69	3	2.21302	0.000148824275806084
TAP1	5	2.18966	0.00110652831504536
VAMP5	4	2.1889	1.11087674813414e-38
IFIT2	3	2.16441	0.000965853174595483
EXOC3	2	2.15991	0.0295671703322405
SPINT1	2	2.15991	0.0137057997100786
TUBA1B	4	2.1389	1.74060217463508e-26
CCDC32	2	2.12338	0.0342386113116581
GBP2	5	2.09022	1.68523098151149e-12
ITGB2-AS1	3	2.07502	0.000596845091545012
DDB2	3	2.03765	0.00625560003561231
LAP3	5	2.03507	1.73431794664288e-19
VSIG4	5	2.03393	2.43694874884018e-16
GSTZ1	2	2.03175	0.00978922160705556
CAMK1D	2	2.0278	0.00383374942144292
LYPLAL1	2	2.0278	0.00371356816253681
STAT1	5	2.01689	1.02265029133257e-11
FUOM	5	2.01336	0.000158480246097262
MT1X	4	2.00791	0.0375105337277019
ACP2	3	2.00791	0.00146207560051077
ADAM28	3	2.00791	0.00923608291849591
AKIP1	2	2.00791	0.00790984403362122
AP000769.1	2	2.00791	0.0108368385270653
NUDT16L1	2	2.00791	0.0226250231367831
FCGR1B	5	2.00121	0.00382124416338263
SRGAP1	3	1.98366	0.00333848035354869
CCDC115	3	1.98094	0.000359059508237282
IFI44L	4	1.96726	0.000114479356195188
TSTD1	3	1.96726	0.000427045780655915
DCK	2	1.96726	0.00667884280618235
APMAP	3	1.9621	0.000956767354367452
PSMB9	4	1.95527	2.45094612836956e-25
ETV7	2	1.9465	0.022477568256623
SLC39A11	2	1.9465	0.0206834806142964
SNX10	5	1.9369	1.36746232035924e-15
PSTPIP2	4	1.91937	2.38914989157722e-05
IRF7	4	1.91771	0.000280916043102732
MIS18BP1	3	1.9148	0.00031914345179283
DYRK4	2	1.9148	0.0373791614166445
ASCL2	3	1.89687	0.00076293066514529
MT1F	3	1.89687	0.00181122908501138
TNFSF10	5	1.88237	1.23481953793228e-08
PLD4	4	1.8692	0.000370723795554865
C3AR1	5	1.86152	0.000141613277377414
GSN	5	1.85091	1.65998456489691e-09
CAPG	5	1.8496	2.3255118869305e-11
HLA-DRB1	4	1.83287	1.01728931777273e-27
MYOF	4	1.83233	0.000829509398089086
FMNL2	2	1.82894	0.0120449518843282
SLAMF8	4	1.82666	0.000498879629412434
C15orf48	5	1.82016	1.61317408254217e-06
TMEM273	2	1.81526	0.0119065298435078
HVCN1	4	1.80761	0.000443498299074252
PRDX4	3	1.80761	0.00240657040817149
AXL	2	1.80145	0.02216820503338
IL15	2	1.80145	0.0350751730955278
NMRAL1	2	1.80145	0.0279853160958546
RAB13	4	1.79218	0.000662119243252485
XAF1	4	1.79218	0.000224803488231378
FCGR3A	4	1.79056	1.18014479223728e-16
POMC	3	1.78551	0.00286269454800298
IFI6	5	1.78131	1.00607935092369e-09
OXLD1	2	1.76872	0.0202494803758221
HSPB1	4	1.75721	1.02950367628935e-10
ANKRD37	2	1.74487	0.0162738170641009
STOM	4	1.73453	0.000427462386501763
IL18	5	1.73227	0.016753288421269
SAP30	4	1.73037	0.000585002488650045
B3GAT3	3	1.72672	0.00612468885693568
IRF1	5	1.7246	1.00372470920916e-06
DNAJB1	5	1.72411	1.4674483078618e-08
LY6E	4	1.72318	2.36076965900399e-11
RSU1	3	1.72062	0.00125857000955336
CYB5A	3	1.70834	0.00471737985249638
TENT5A	4	1.7064	0.000570720532320247
TP53TG1	2	1.70305	0.0138572983437159
TMEM176A	5	1.70048	0.000889748270268505
CD69	4	1.69978	0.00199447952477367
TRIM22	4	1.6924	0.000706516714327476
PPP1R7	3	1.68168	0.000410097514775024
FCGR1A	4	1.66857	1.3952434136718e-11
HLA-DQB1	4	1.66743	1.27288617442819e-14
LEPROTL1	3	1.65883	0.00010677845076488
APOPT1	3	1.6556	0.00371212618434246
DENND6B	3	1.6556	0.00268155630745505
UBC	4	1.65375	2.95685895264546e-19
HSP90AA1	4	1.644	1.7142630977384e-19
PSMB10	3	1.64137	0.000357680191956056
HSPB11	3	1.63796	0.00029632880053351
DGCR6L	3	1.63594	0.0021803501186878
ACTR10	3	1.6324	0.013874405989016
DNAJA4	3	1.6324	0.0102146540953998
YWHAH	5	1.62806	1.21026063286515e-11
MIF	5	1.62763	1.31318745629511e-05
IFI44	3	1.62172	0.00482269149973108
NDUFB3	5	1.61863	2.10537775310593e-10
NUB1	3	1.61732	0.00185196453023866
GCH1	3	1.61277	0.00528921248479953
ROGDI	3	1.61057	0.0126591804530655
CST6	4	1.60616	0.00523646572367036
FKBP3	4	1.59287	0.00106008391616232
SLC50A1	3	1.59287	0.0136207819631013
MRPS18B	3	1.58048	0.00287282921655429
IER5	5	1.58016	1.02641362918177e-05
CLEC5A	5	1.57999	0.000148725239313377
GALM	3	1.57269	0.00918034230888898
HAVCR2	5	1.5659	0.000112811622438782
APOL6	3	1.5659	0.00416746365745816
CLPP	3	1.56342	0.00504042077777798
GIMAP7	5	1.56201	1.14402585772521e-07
GLO1	4	1.5581	0.00177304871848456
COMMD4	3	1.5568	0.0136691798824133
HLA-DPA1	4	1.55265	1.03834311166475e-16
ISOC2	3	1.55223	0.00461362538272956
IRF9	4	1.54847	0.00210091233142813
SAMD9L	4	1.54268	0.00122735000578696
RNASET2	4	1.53951	7.78105362519846e-14
NCF4	3	1.53842	0.00018359461326997
BST2	5	1.53711	1.2599152937549e-13
CHMP5	3	1.53257	0.000111020321909019
PLAC8	5	1.53166	2.02558629426302e-09
SIGLEC10	5	1.52848	0.000346821086453235
NPC2	4	1.52478	1.14802486935952e-27
AKR1B1	5	1.52248	0.000518147373110123
HSPE1	5	1.52072	1.44227693286947e-10
PARP9	3	1.5198	0.0201870710423889
TRAPPC4	3	1.5198	0.00599856267222963
APOBEC3G	4	1.51041	0.00546512686853482
RALA	4	1.51041	0.000845240624127796
OCIAD1	3	1.50593	0.000414120606049502
CD81	5	1.50095	0.000282564224663123
RAB8A	4	1.50095	0.00955830124797378
CD53	4	1.50055	4.13781415960574e-15
PRDX1	5	1.50019	1.07224926806694e-07
CHCHD10	5	1.49729	2.24249438331264e-13
FKBP5	5	1.49694	1.55792313782061e-07
LDHA	4	1.49399	1.41186359552531e-13
LHFPL2	4	1.49333	0.00396362019796689
CNDP2	4	1.49069	1.66154886805168e-06
ECHS1	4	1.48645	0.0198821468146635
CLEC4E	5	1.48472	0.000147797385032445
TUBB	5	1.48028	1.00990713203121e-06
MRPL40	3	1.47739	0.0075186010604718
PSMC2	3	1.47025	0.00173864237123648
HLA-A	4	1.46707	2.05220285785057e-17
HLA-F	5	1.46442	0.000267295478335486
NFU1	3	1.46247	0.0259235338653011
VAMP3	3	1.46108	0.00423434399453814
EVL	4	1.45857	0.000106164172391251
TAX1BP3	4	1.45269	0.000247609961716147
GIMAP4	5	1.44248	1.92062619669652e-09
HLA-DMB	4	1.44223	1.15001774033001e-08
NDUFA9	3	1.43417	0.00244071665663171
PPA1	5	1.43065	1.27092003423034e-07
ENO1	4	1.42964	1.05041698649238e-13
NCF1B	4	1.41087	0.00252505398487245
PCMT1	4	1.40566	0.00113606843656321
MRPL3	3	1.4048	0.0251452350262963
BTN3A2	3	1.38978	0.0199880260149856
FBXO6	3	1.38642	0.0109763508489436
WASHC3	3	1.38642	0.0248757580727188
REEP4	4	1.38377	0.0020719646358963
TYMP	4	1.3832	1.07098086587587e-16
HLA-DOA	4	1.37714	0.00399591603492593
RGS10	5	1.3712	1.28393269665975e-09
MGST2	4	1.37048	0.000167950132044207
TMEM70	4	1.37048	0.00096805708419968
FAM50A	3	1.36936	0.000297980327597561
FEZ2	3	1.3678	0.00949082223854526
PSME1	4	1.36709	1.4972348578673e-16
DCXR	3	1.36439	0.00139332214466488
ARL2	3	1.36154	0.0117257650409075
WBP2	3	1.36154	0.0230883317253026
HEXA	3	1.3584	0.00283214771295681
OSCAR	3	1.35705	0.0101478802588526
MGST3	4	1.35153	1.61317408254217e-06
SQOR	4	1.34982	0.00020484633658289
PSMB8	4	1.34798	4.47293462279896e-09
NASP	3	1.34671	0.00544566860537418
ACAA1	4	1.34577	0.0012989816965803
TPI1	4	1.34449	2.9864781578818e-16
HLA-C	4	1.34413	1.24326277522679e-17
P4HB	4	1.34048	1.464833266051e-06
CD163	5	1.33472	1.37745882597049e-06
UQCC2	3	1.32476	0.00393038023380558
SDF4	3	1.32341	0.0113582203123281
SEMA4D	3	1.32106	0.021372381360654
HLA-DPB1	4	1.31859	1.18197837974418e-12
GM2A	3	1.31603	0.0173360945644593
CXCL16	5	1.31409	0.00116312484769826
ALDH2	5	1.3116	1.32703089781917e-06
TNFSF13B	5	1.30773	1.31625248414595e-07
PSMD14	3	1.30747	0.0204554555567612
IFI35	4	1.30209	0.000115042070885902
KCNMB1	4	1.30209	0.00570053465755733
TECR	3	1.30126	0.00325904247156375
CIITA	4	1.29741	0.0111727649938642
GIMAP1	4	1.29479	0.000157097809821789
CTSH	4	1.29456	1.38351629347538e-08
PSMA4	4	1.29236	1.01550162964781e-05
TEX264	3	1.28424	0.0142418739158116
UBE2L3	5	1.27677	0.000292683507159654
GPX1	4	1.2756	1.24326277522679e-17
HLA-B	4	1.27375	1.07794385718027e-22
NTMT1	3	1.26424	0.022456183149187
PSMB5	3	1.25752	0.01678521132463
PSMF1	4	1.24891	0.000558535721706376
DUSP23	3	1.24891	0.00379482670845904
CCT4	3	1.24811	0.00313762654322551
PDXK	3	1.24811	0.00498911872096562
DYNLT1	4	1.23609	1.66291258834768e-05
BANF1	4	1.2303	0.000222765088509717
CREG1	4	1.2303	0.000178333631831821
AKIRIN2	3	1.2303	0.0204415114402592
ZDHHC12	3	1.2188	0.0103686641875088
PTTG1IP	3	1.21302	0.00667884280618235
TNFRSF14	3	1.21302	0.00408409017747891
MIF4GD	4	1.21053	0.00175451261999574
PARP14	3	1.21053	0.0101408935640576
HSPD1	5	1.20867	0.000202992751705491
IFNGR1	4	1.20584	0.000875008952701419
ITM2B	4	1.20454	1.55961951352892e-15
ARF3	3	1.20316	0.00473605753282792
LPCAT2	3	1.20192	0.00490049187834301
POMP	4	1.20094	1.38037843670519e-09
TMED3	3	1.20055	0.028055151748693
EIF3I	4	1.19905	0.000128482639793292
MRPS18C	3	1.19738	0.0196790415306288
CD63	4	1.19372	1.00746018582845e-11
CCND3	3	1.19346	0.0232874840412571
ATOX1	4	1.1926	1.3650532944901e-05
CPNE1	3	1.18848	0.0227391931166116
IFI16	4	1.18193	0.000396802501923556
CLTB	3	1.17783	0.00199900120923812
SMIM29	3	1.17783	0.00456570989005531
HPRT1	3	1.17426	0.0186659787720902
SRI	4	1.17349	0.000333780399017921
WARS	5	1.17076	0.00021155803919183
ITPA	3	1.16837	0.00789406008319741
ATF5	3	1.1679	0.00808714401035436
SLC25A37	5	1.1671	0.000105388713266589
PSMD8	4	1.1666	0.000358804782146729
LSM2	3	1.15991	0.0139930583070324
SSB	4	1.15815	0.00113606843656321
GIMAP2	3	1.1523	0.0103680438845297
MRPL34	3	1.15086	0.00832462696367257
CCT8	4	1.14957	0.000155001803361932
CSF1R	4	1.14632	0.000205910089798455
CCDC85B	3	1.14541	0.00293040796604625
MEA1	3	1.14176	0.00460631580650149
RNF114	3	1.1408	0.00976778466735725
MS4A6A	4	1.14023	1.19677660367019e-05
PSMD4	3	1.1401	0.00160121266344417
CDC37	3	1.13344	0.000988048156667553
CD74	4	1.13306	1.79581153995745e-11
TXN2	3	1.13189	0.00263696850002667
SYNGR2	5	1.12965	0.000378424184933218
ISG20	4	1.12609	0.00155581092198081
HMGN3	4	1.12338	0.000314234873519515
PSMA5	4	1.12338	0.00217448821515736
ATP5PD	4	1.12211	1.70821366697114e-05
DYNLRB1	4	1.12102	0.000105388713266589
MRPS12	3	1.11809	0.0141361028574238
PLA2G16	3	1.11809	0.00830539631874083
NUDT1	3	1.11753	0.022456183149187
GRINA	5	1.11709	0.000228925464065042
NDUFB6	3	1.11326	0.00551999062217636
APBB1IP	3	1.11186	0.00461648296443281
SNAP23	3	1.10744	0.0278712359972976
GRHPR	3	1.10575	0.021681164747985
TXNIP	4	1.10524	1.11969038307028e-08
CDK2AP2	3	1.10306	0.018701913716966
SCP2	3	1.10101	0.00278534284760242
NDUFA6	4	1.09414	0.000664615193998567
CHD9	3	1.09388	0.0286468718628573
MTHFD2	4	1.09279	0.00345656390045896
DNASE2	4	1.0908	0.00115772889811271
SCPEP1	4	1.08776	0.000175265661402849
PARVB	3	1.08591	0.0111302370396791
CARD16	4	1.08178	2.08562348993578e-06
AZI2	4	1.07929	0.00359543946316651
MRPL55	3	1.07929	0.00644955375253614
JOSD2	3	1.07745	0.00516924733858376
SDHC	3	1.07588	0.00209767890862756
MSRB2	4	1.07371	0.00286269454800298
VPS29	4	1.07091	0.000108624439939556
RNPEP	3	1.06405	0.0285668275722281
DBI	4	1.0634	1.49687194099905e-06
DECR1	3	1.06235	0.00212678564217529
MRPS34	3	1.06235	0.0183857105253081
ATP6AP1	3	1.06102	0.000725545427278324
FAM162A	4	1.06037	0.00236239647884619
PKM	4	1.05925	1.20235975908524e-07
CALR	5	1.05917	0.000260466120939283
PSMA3	3	1.05853	0.0111302370396791
THEMIS2	4	1.05153	0.00101643961634714
CWC15	3	1.05097	0.0112772538592639
SP110	4	1.04638	0.000662119243252485
DDX24	4	1.04443	0.00368894875798092
NME1	4	1.04309	0.00345656390045896
TMED9	3	1.04267	0.00350625631365607
EMC10	3	1.04185	0.0149871668146866
CD300A	4	1.03693	0.000120129082182032
UBB	4	1.03289	1.36914395560515e-06
NUDT16	3	1.03257	0.0090854083195854
AKR1A1	4	1.03	0.00177597327067165
DDIT4	5	1.0296	0.000133171405738132
CBR1	4	1.0278	0.00583277777986901
TMEM219	4	1.02428	0.000837112781754466
PILRA	4	1.02385	0.000164024429701197
HSPA8	5	1.01418	0.000186155842771403
SARAF	4	1.0128	0.000166848035728771
CD47	3	1.00791	0.00410912636165508
NECAP2	4	0.998972	0.00515516329789292
PCBD1	4	0.998972	0.00593974422054819
PLBD1	3	0.996128	0.00471737985249638
HCST	4	0.99033	2.52241251584594e-06
NDUFS3	3	0.989983	0.0244364365435379
GLRX	5	0.989128	0.000148725239313377
MICOS13	4	0.980424	0.000606507840764632
HLA-E	4	0.977189	1.04289662629776e-07
RBCK1	3	0.968911	0.0287083533375888
JUN	4	0.967263	0.00114093537279329
MARCKS	4	0.967263	0.000596619859123965
NUCB1	3	0.967263	0.0128409536717665
HERPUD1	5	0.963236	0.000100367164397594
SUMO3	4	0.962102	0.00113890372751312
CYCS	5	0.95965	0.00188486906070649
CTSC	5	0.957925	0.00104324651463987
FYB1	4	0.95519	0.000158392979984134
THRAP3	3	0.949012	0.0480980456258431
CACYBP	3	0.946505	0.0121447422959415
SDHB	3	0.946505	0.00155448149772584
PDIA3	5	0.943054	0.000669311488541602
HLA-DMA	4	0.941632	0.000153661623653917
SOD1	4	0.933905	0.00312193933800005
ARHGDIB	4	0.929539	1.07763153146597e-06
PSMB2	3	0.927287	0.0104573724013846
CLEC2B	4	0.924074	0.0021605826614145
MDH1	3	0.922514	0.0190896247945382
PSMB1	4	0.921749	0.000119765393497996
BCAP31	3	0.917707	0.000669557135789849
ID2	5	0.915787	0.000199455439975433
PEBP1	3	0.911229	0.00513507035934667
MNDA	4	0.909884	0.000286753528628111
SNU13	4	0.90837	0.00169080613796258
PSMB6	3	0.90837	0.00206941656305542
HMGB2	5	0.905146	0.00144075519077668
IGSF6	5	0.895113	0.000139283754876237
ATP6V1E1	3	0.895011	0.0168768821222991
RAB7A	4	0.894248	0.00134164960071103
NUCKS1	3	0.893263	0.011915825235152
PSMB4	3	0.891092	0.018726507859939
PDIA6	4	0.885286	0.00198872720343638
DRAM2	3	0.882374	0.0244185093445551
OS9	3	0.882374	0.0259033433962962
VAMP8	4	0.879419	1.36314852661683e-06
H2AFV	4	0.877996	0.00249611621323772
PPIA	4	0.877758	1.01573625614758e-06
ARL6IP5	4	0.877385	0.00112303128733223
HLA-DRB6	4	0.876769	0.000523870797106579
C20orf27	3	0.875455	0.0281890933269514
SPCS1	4	0.874154	0.00312193933800005
PLXDC2	3	0.873195	0.01914043741978
JPT1	5	0.872504	0.000907381068666042
HSD17B10	3	0.871701	0.0178454096916483
AC024293.1	3	0.863515	0.00792239895344196
LILRB4	3	0.856839	0.00211753399457678
TWF2	3	0.852254	0.0139930583070324
SFT2D1	3	0.851347	0.0192005666475003
NAPSB	3	0.84984	0.00391124031133906
LAPTM5	4	0.844162	1.41588466403439e-07
LSM4	3	0.83798	0.0342229052102984
PRDX6	3	0.834756	0.0181709316107521
DEK	4	0.833465	0.000556242198876463
SELENOW	3	0.828356	0.00887547748133842
DAD1	3	0.826458	0.0103318745924892
PTPN6	3	0.820974	0.00523724289737705
CIAO2B	3	0.816607	0.0177565322062863
PPIB	4	0.816465	0.000765865298120617
HNRNPDL	4	0.811562	0.00108093069220676
PLSCR1	3	0.8058	0.00749619089047124
MRPL41	3	0.803764	0.0233851497667959
ARPC3	4	0.802085	2.29890809546792e-05
CAPZB	4	0.796401	0.000417028067685441
ATRAID	3	0.795276	0.0369834125369745
FIS1	3	0.794391	0.00949082223854526
VDAC1	4	0.790314	0.00302005299483172
RAN	4	0.781902	0.00375662426285222
FCER1G	4	0.78174	1.45765120735973e-10
VSIR	4	0.778423	0.00045317211926293
CHMP2A	3	0.77658	0.00811653319233978
ATP5MC3	5	0.754149	0.00108093069220676
DRAP1	4	0.752864	0.000455828994876821
AIF1	4	0.752296	1.1228765245269e-09
PPDPF	4	0.749555	0.00108692932567923
GNB2	3	0.749372	0.0309657299908046
CASP4	3	0.744871	0.021372381360654
SNRPB	3	0.740284	0.0178948602586396
ATP6V1B2	3	0.739709	0.00652445739118862
HMGN1	4	0.736275	0.000416634412514015
HNRNPC	3	0.730371	0.00547358791158906
PARK7	3	0.727797	0.00490829368810264
ATP5F1B	3	0.726723	0.00527835239681947
PGK1	4	0.719301	0.000269853134955791
ANAPC11	3	0.718047	0.0138959733623441
NDUFB2	4	0.716266	0.00135006125622957
S100A10	4	0.706806	0.00014043753793986
SH3BGRL	3	0.69805	0.00626295741755199
CSTB	3	0.689829	0.00393652464485138
NDUFA2	3	0.688676	0.00367298144149634
SKP1	3	0.688025	0.00280329873599231
COX8A	4	0.687871	0.000131776408230457
ATP6V1F	4	0.686319	0.00432726699373754
FPR1	4	0.678983	0.000498171539814521
GRN	3	0.676699	0.00350625631365607
ANXA2	3	0.671214	0.00393038023380558
CXCR4	4	0.669884	0.000914942268106917
ANAPC16	3	0.668922	0.0291596551377781
HSP90AB1	4	0.656175	0.000798453773962384
ISG15	3	0.648473	0.0156626643845084
ATP1B3	3	0.640848	0.0173087088524676
C4orf3	3	0.64006	0.00768402831309701
NDUFA4	3	0.634447	0.0126955154906779
CALM1	3	0.632396	0.0253865515291263
TSPO	3	0.628331	0.00366593447466912
RHOG	3	0.627687	0.0252781127124875
HCLS1	3	0.624577	0.00357918667032815
UQCRQ	3	0.622162	0.000440623526437232
GSTK1	3	0.6177	0.0283628527359453
NPM1	4	0.615323	0.000359143230957957
SRP14	3	0.605146	0.00610014742670555
RPS2	3	0.588524	0.000750160315088557
GSTO1	3	0.558458	0.000170665313518817
FGL2	3	0.552226	0.00118422272859417
IFITM3	4	0.545171	0.00427785042472398
PSAP	3	0.365473	0.00549183524537273
SAA1	5	Inf	4.48261799308949e-15
AC005515.1	3	Inf	0.000585002488650045
FHAD1	3	Inf	0.00193541831361899
GCNT1	3	Inf	0.00256190959959633
GLDN	3	Inf	0.000128015595636744
GZMK	3	Inf	0.000155322410611345
KRT19	3	Inf	0.000211919418806917
LAG3	3	Inf	0.00252410324653735
NUPR1	3	Inf	0.000148854958451789
SAA2	3	Inf	0.000405301410146941
SIGLEC1	3	Inf	0.000114129030462318
SRBD1	3	Inf	0.00141319705152118
SSPN	3	Inf	0.000314234873519515
VTRNA1-1	3	Inf	0.000213141621418169
XKR8	3	Inf	0.00119656133876509
ZBTB16	3	Inf	0.000269482270322665
ZNF618	3	Inf	0.00256190959959633
AC092117.2	2	Inf	0.0103455039983577
AC097534.2	2	Inf	0.000517045933207726
AC147651.4	2	Inf	0.00618410824100912
ALDOC	2	Inf	0.00126917868376301
AREG	2	Inf	0.014548034149546
CCL17	2	Inf	0.015424549033783
CCL8	2	Inf	0.00568673604736355
CD274	2	Inf	0.0070371344697021
CD8A	2	Inf	0.0240351047920424
EGLN3	2	Inf	0.0219842405173986
FGGY	2	Inf	0.00718941989950698
IQCG	2	Inf	0.014548034149546
MAGED2	2	Inf	0.00142458060368659
MSH6	2	Inf	0.0190461447312783
MT1H	2	Inf	0.0402368038623192
PLCD1	2	Inf	0.0247828209384216
RMI2	2	Inf	0.000896548476536188
UBD	2	Inf	0.0240773955955817
WDR54	2	Inf	0.00461651258536959
CCL18	3	-Inf	1.43265364603709e-05
COL3A1	2	-Inf	0.00710231155821431
RPS4X	3	-0.139956	0.00336205600199607
MT-RNR2	4	-0.217738	0.000128664317533914
RPS13	3	-0.256916	0.000669311488541602
POLR2L	3	-0.319561	0.00529293542039491
RPL23	4	-0.364942	0.0237487339033413
SNHG29	4	-0.367758	0.0003207140126642
RPL6	4	-0.398582	0.040209051691556
LGALS3	4	-0.417481	0.00442662166982338
MALAT1	3	-0.45475	3.2010869437128e-06
CPVL	3	-0.455067	0.000804849711897079
GAS5	4	-0.504126	0.000244505294454499
SNHG5	3	-0.506018	0.000128956313876807
VASP	3	-0.509594	0.00240087533744636
KLF6	3	-0.518913	0.000421199375516561
CLEC7A	3	-0.570268	0.00105813843438495
RPS17	3	-0.572033	0.000487020205391659
EIF3L	3	-0.577057	0.000301873135758243
FOSB	3	-0.577057	0.00125206316659639
SRGN	3	-0.619506	6.67397908877123e-08
NEAT1	3	-0.654111	0.000194624017884967
S100A9	4	-0.702452	0.000294974936012729
IFITM2	3	-0.754627	0.00249209605738045
CEBPB	4	-0.755006	0.000282564224663123
NCOR1	3	-0.774997	0.00592507428837918
ZEB2	5	-0.776827	0.000144440441045369
CSF3R	3	-0.779246	0.000288398927573097
ZFAND5	4	-0.785644	0.000571689988522617
RPL36A	3	-0.792542	4.42918794419694e-07
MT-ND1	4	-0.810988	1.02336755225866e-35
FLNA	3	-0.811523	0.00453525550812702
BRD2	3	-0.840092	0.00180770860253704
HNRNPH1	3	-0.850622	0.00138185900490207
KLF2	3	-0.898985	0.00445268712701865
KLF4	3	-0.918094	0.000404712433265324
PTP4A2	4	-0.927555	0.00388478536044628
CLTC	3	-0.927964	0.000661149513169565
MCL1	4	-0.9366	0.0249575808929278
NUP214	5	-0.941021	0.0001166921102537
XBP1	5	-0.945445	0.000131823659678895
ZFP36L2	4	-0.945484	0.000470058171158566
CD1D	3	-0.962347	0.00296034217907146
JUNB	4	-0.977895	1.25044641831428e-11
RPL17	4	-0.978223	0.00101473688512647
NR4A2	4	-0.988253	0.000491411001726183
HEBP2	3	-0.992095	0.000240657036655439
ETS2	3	-1.00056	0.000952861200613541
SEPT9	3	-1.02772	0.000659091896392197
NFKBIZ	3	-1.0516	0.00022097215811012
CD36	4	-1.06248	0.000469490631162915
LILRB2	5	-1.07749	0.00208644460369062
IQGAP1	4	-1.07749	0.000277153071934685
MXD1	3	-1.09552	0.00104597558375736
PABPC4	4	-1.10114	0.00325051784000463
ATP2B1	3	-1.10172	0.00112888835867711
YBX3	4	-1.13382	1.9718542835945e-08
SGK1	4	-1.13937	0.000493742623239299
TIMP1	3	-1.16337	0.000121674912439743
METTL9	4	-1.17222	0.000273859234797369
ACAP2	3	-1.18627	0.000297980327597561
CLEC10A	4	-1.20711	0.000275943444437994
RBP7	3	-1.21449	0.00402995496948053
FBXL5	3	-1.22196	0.00014043753793986
SLC43A2	5	-1.23417	0.000268172593387905
ICAM3	4	-1.24989	0.000101096570660236
PTPRE	5	-1.26672	1.91147803516124e-07
FTH1P10	4	-1.30234	1.46291572726902e-07
JUND	5	-1.31078	0.00284184254103451
BIRC2	3	-1.31402	0.00253314128701734
GLTP	3	-1.31402	0.00789406008319741
TNFRSF1B	5	-1.34143	0.000289271724190297
PLIN2	4	-1.35316	0.000550179551478461
TLE3	3	-1.36555	0.000358804782146729
CTNNB1	4	-1.38151	0.000534102314933128
FCN1	4	-1.38441	1.18480872837906e-12
AC020916.1	5	-1.39765	1.19628342915945e-06
LILRA5	4	-1.43733	0.00171119035125645
GPCPD1	3	-1.4542	0.00325148409591504
FOS	4	-1.45787	2.04665681309945e-20
TREM1	5	-1.45841	0.000390027799085931
ZFP36L1	5	-1.50784	0.0139623165064542
SOCS3	5	-1.52183	0.0065777002805597
CD9	5	-1.57706	0.000135154003442064
ARL4A	3	-1.57706	0.000359487565649854
NAIP	3	-1.57706	0.000337710724079113
GPR183	5	-1.59655	0.00195112692593944
S100A12	5	-1.61588	0.000292764721227184
MPEG1	5	-1.62542	1.57792007451414e-09
LGALS2	5	-1.63527	3.08784404608797e-14
ANPEP	3	-1.64119	0.00419640875551879
HIF1A	5	-1.65235	0.00199352729233205
AQP9	3	-1.65952	0.000829509398089086
SPEN	3	-1.65952	0.00558476153694047
ZFP36	5	-1.66434	0.0141830578922962
KDM3B	2	-1.69253	0.0179055157546979
MTND1P23	2	-1.69253	0.0187499956432088
SLC2A3	4	-1.71322	1.03464510299928e-11
MIR22HG	2	-1.71456	0.00900437072977821
HIST2H2AA3	3	-1.72042	0.000638128318729728
ZMIZ1	3	-1.77869	0.00100133727906346
AC015912.3	2	-1.78351	0.00609554118427441
LYZ	4	-1.7897	2.12008840595619e-25
IL1B	5	-1.79118	0.00010594363425982
KDM6B	3	-1.79945	0.000585002488650045
F13A1	3	-1.80838	0.00153081372999928
ATP2B1-AS1	5	-1.8286	2.08022657968257e-08
PDK4	3	-1.84009	0.0128659027490579
RAB3D	3	-1.84009	0.00379482670845904
CHSY1	2	-1.84009	0.00667884280618235
GRK6	3	-1.87662	0.00705886875310113
C5AR2	3	-1.89899	0.0188407439423958
CBX6	3	-1.89899	0.00049411758838601
CSRNP1	3	-1.89899	0.00023830415732589
P2RX1	2	-1.89899	0.00372255797042058
VCAN	5	-1.91995	0.00029284954210978
AC122718.1	3	-1.93963	0.001402617546085
ABHD5	3	-1.94629	0.00357187318600335
AC114760.2	3	-1.95257	1.31954728839463e-05
CR1	3	-1.95557	0.0134702554963519
SRC	3	-1.95557	0.00919151662502216
LPCAT1	3	-1.96408	0.00329247318992888
BCL6	3	-1.97561	0.000559817227973607
CD300LB	2	-1.99209	0.00207554998480856
CD55	5	-2.00236	1.01332949820694e-10
PTGS2	3	-2.00769	0.00267212289130966
FRAT2	2	-2.02452	0.00252962459684367
BHLHE40	3	-2.02957	0.000651389365026807
AL645924.2	3	-2.03649	0.0192005666475003
AC109326.1	3	-2.07456	0.000238990355896326
FOSL2	3	-2.0852	0.000139916507064113
LINC00877	2	-2.09163	0.00737137764797764
RPL11P3	3	-2.10757	0.00337270032892015
NEDD9	2	-2.10757	0.0146444805233312
IL10	2	-2.11763	0.00312193933800005
ANKRD28	3	-2.16202	0.00875979460968694
GK5	3	-2.16202	0.0178021060980833
RN7SL368P	3	-2.16202	0.000217215820803885
IQSEC1	2	-2.16202	0.00130500038576012
SNHG25	5	-2.23156	0.00482321132883957
EZR	3	-2.25513	2.10205199425984e-06
C5AR1	5	-2.27164	1.69335887239137e-06
CXCL3	2	-2.2722	0.025682087010924
CKB	3	-2.2775	0.00534632552982118
SNORD3B-2	3	-2.35466	0.00783810072079688
PID1	3	-2.39649	0.000107689359465283
THBD	3	-2.41356	0.00867810500863261
CYP1B1	3	-2.50306	0.000215356334041173
AC103591.3	3	-2.50994	0.000301864636115762
PFKFB3	3	-2.52261	1.70166474028105e-11
AC007032.1	3	-2.57706	0.00842145080947015
VNN1	3	-2.57706	0.00705886875310113
MT-TI	3	-2.66452	0.000748679330740932
CD300E	5	-2.67659	1.16437176093654e-18
VEGFA	3	-2.68397	1.59023918601189e-09
NAMPT	5	-2.85815	1.08899475313428e-31
CYP27A1	3	-2.89899	0.00029108708884539
SLC44A2	3	-2.89899	0.00634163348400047
AP003733.4	3	-2.99209	0.000114378982757286
HBEGF	4	-3.0059	0.0179306473358751
PLA2G7	3	-3.03649	1.76822203324524e-06
NFIL3	3	-3.10757	1.36727311031057e-07
CXCL2	3	-3.14265	2.72332827893773e-05
OSM	3	-3.31402	2.35344323536804e-11
PHACTR1	5	-3.31899	0.000380718620842003
IL3RA	2	-3.34259	0.0132927474645675
AL355075.4	3	-3.50306	0.000214710261344251
KRT18	3	-3.66452	1.90391878568387e-10
THBS1	4	-3.95557	0.00747453505981185
CD1C	3	-4.03649	0.000669311488541602
MT-TL1	3	-4.10544	1.29073261795067e-10
EREG	4	-4.14291	0.00115708407394554
MT-TV	3	-4.14781	1.31217125381454e-10
HBB	3	-4.31402	3.54137379522155e-09
IGKC	5	-4.4776	1.21664699015386e-66
JCHAIN	3	-4.53125	1.24331005132531e-12
IGHG1	3	-5.48395	1.37140099976642e-22
IGHG3	4	-5.49194	1.08424824174427e-06
PROK2	3	-5.82498	0.00081604617142891
IGLC3	4	-5.96937	0.0452424992483821
IGHG2	3	-5.96937	3.28693388644592e-10
IGHA1	5	-6.64135	1.06623540277287e-96
HLA-DQA2	4	-6.95788	1.543910608574e-56
IGLC2	4	-7.03649	0.00369016724079737

## Sheet: Bi's TAMs
Extended data 1. scCODE results (DE gene-lists) of responders and non-responders in 13 cell-types
Annotation: Genes with LogFC > 0 are significantly highly expressed in responders and conversely significantly highly expressed in non-responders.
Gene_name	Detected_times	logFC	P_adjust
CXCL10	5	5.16806	2.18551536375092e-53
MDK	5	4.71656	1.76333674603227e-215
OLFML3	5	4.54164	1.53147445587711e-235
ANKRD22	5	4.52469	2.04187439517521e-97
IDO1	4	4.46037	1.10620499082639e-05
HOXA5	3	4.24301	0.0012181241863232
CCL8	3	4.23798	6.61059842843668e-08
RARRES3	5	4.01182	0
FFAR3	2	3.97292	0.00228414157081585
CXCL11	4	3.79143	2.35141519852333e-21
HSD11B1	3	3.77803	2.85819296843161e-09
SCIN	5	3.694	1.39019873742134e-67
GBP1	5	3.67402	1.05154610253098e-113
IFIT2	5	3.58854	1.13799668242303e-14
CALHM6	5	3.40459	1.57577287748702e-145
IFIT3	5	3.38726	1.71435247770659e-94
HLA-DQB2	4	3.25974	2.99570359863108e-72
CLEC4E	5	3.24052	1.19187566372359e-64
PSME2	5	3.20674	2.58019829168555e-256
VAMP5	5	3.2011	3.32833946795364e-182
GADD45G	5	3.133	1.10013726945798e-14
SIGLEC10	5	3.0956	2.72165385522161e-113
HMOX1	5	3.07071	1.12526247694581e-104
IL4I1	5	3.04184	1.0612873672405e-94
LGALS3BP	5	3.03323	1.77674003254202e-158
GBP2	5	2.99334	1.10755289989595e-120
SERPING1	5	2.98452	1.4298632247209e-227
MT1H	4	2.91057	4.02244218515733e-10
HLA-DQA1	5	2.89361	1.64322146309246e-236
CCL17	2	2.89212	0.0327413906934565
PRDX1	5	2.81938	1.24166524818406e-152
PSMB9	5	2.78404	1.00381340136836e-144
GIMAP7	5	2.73609	1.93104648816692e-56
CXCL9	5	2.72042	1.65277627268286e-59
C3	5	2.6898	1.30193945809592e-79
CXCL12	3	2.63141	1.12867958372976e-13
LAP3	5	2.54926	2.53671577254033e-115
VSIR	5	2.53835	1.43685033355991e-99
HLA-DRB5	5	2.53762	1.53805766086936e-162
DDIT4	5	2.51286	1.87738370551652e-54
TMEM176B	5	2.50712	1.04536775335999e-132
HLA-A	5	2.48471	0
RGS1	5	2.45176	1.11174365007414e-107
TNFSF13B	5	2.39536	1.00152473700532e-114
BST2	5	2.38688	1.04990757745587e-116
TYMP	5	2.36891	3.63186906986929e-249
C1QA	5	2.3444	1.22902790214422e-218
GPR42	2	2.33612	0.0242495244033444
C1QB	5	2.27268	1.37477886667196e-166
PLAC8	5	2.24215	1.52693387597807e-37
ADAMDEC1	4	2.24194	1.07386626394169e-42
HLA-DRB1	5	2.19581	1.02682303636364e-173
PSME1	5	2.18519	1.76313393000733e-146
MT1G	4	2.17619	2.14934886842629e-18
TMEM176A	5	2.15157	1.03580274432356e-95
CTSC	5	2.14172	3.80141892714383e-130
C1QC	5	2.11589	1.38361287992693e-125
GSN	5	2.10721	1.80809286681124e-90
ISG15	5	2.09406	4.36311269759673e-89
PKIB	5	2.07672	3.0702070785131e-18
PDIA3	5	2.0656	1.34152508163792e-82
HLA-C	5	2.06131	1.51522411219519e-126
IFI27	5	2.02265	1.05555230556542e-47
MT1M	3	2.01077	4.78555631017218e-09
FCGR1A	5	1.98757	2.98299963075588e-109
MT1E	5	1.97183	1.12796247601654e-30
HCLS1	5	1.96895	1.45836377757352e-107
CD53	5	1.96689	1.20486820113904e-103
VSIG4	5	1.91387	1.08674698867931e-71
IFITM3	5	1.91375	4.47569123916492e-120
FCGR3A	5	1.89954	1.71032162738861e-123
SERPINF1	5	1.89619	1.88284458773851e-76
HERPUD1	5	1.85406	1.07794258648857e-58
C2	5	1.82574	3.71000442222626e-67
DNASE2	5	1.81358	1.49983825243228e-69
ALDH1A1	5	1.79647	1.86360968111452e-60
ARHGDIB	5	1.78623	1.807060518238e-96
GPR34	5	1.77572	1.96419799922026e-24
APOE	5	1.76394	1.05192850922015e-63
CTSH	5	1.76354	1.77447710193908e-89
MT2A	5	1.75811	1.7859928804878e-131
C15orf48	5	1.75426	1.81112876201705e-43
HLA-B	5	1.74583	2.66996655892962e-105
HCST	5	1.74452	1.19185477295902e-107
MT1X	5	1.73201	1.0208047272185e-34
PLD4	5	1.72552	1.17240757367865e-09
TXNIP	5	1.71058	3.81769548532014e-95
CD69	5	1.69751	0.000129533181013437
HLA-DRB6	5	1.66333	1.07581568871768e-68
CEBPD	5	1.65376	1.09301841171361e-50
C1orf162	5	1.64481	1.06763421412593e-97
AIF1	5	1.64186	1.96965856931615e-102
CALR	5	1.64153	3.54262837031266e-89
RNASET2	5	1.63732	3.54574984940392e-94
MT1F	4	1.62242	0.0112160558593955
UBC	5	1.6184	2.54034618090816e-69
HLA-DRA	5	1.61698	1.28318112801699e-84
S100A8	5	1.61061	1.4608003702594e-21
CST3	5	1.59811	4.0095300780551e-89
CD74	5	1.59329	1.03352902824659e-92
CYBA	5	1.59223	2.65547512082958e-97
ATP6V0E1	5	1.5921	1.69828888062565e-74
TUBA1B	5	1.57846	1.84078431613101e-37
RGS10	5	1.5715	2.84607264170927e-80
GPX1	5	1.55449	1.14816790608382e-101
FCER1G	5	1.53896	1.46511157556248e-102
CPVL	5	1.53388	1.18142907428407e-61
HLA-DPA1	5	1.52727	1.14853404810696e-65
RGS2	5	1.52489	2.8990922283267e-36
JPT1	5	1.51844	1.03152532350232e-76
AC023157.3	3	1.51428	0.000232808536016451
HLA-DPB1	5	1.4984	2.27888776924383e-52
AC025164.1	3	1.49748	1.59121521665326e-06
HLA-DQB1	5	1.49312	1.43510670882453e-81
TMSB10	5	1.47436	2.13299713957317e-171
LST1	5	1.46966	1.14674822761564e-86
ITGB2	5	1.44883	1.24142438563e-69
ITM2B	5	1.43583	1.26328775874322e-85
AKR1B1	5	1.43356	1.81666384152493e-36
ID2	5	1.41525	1.01232689985603e-48
HLA-E	5	1.40913	1.29661929338303e-71
TYROBP	5	1.40168	1.30260754856436e-113
CD63	5	1.38162	2.05337951541845e-74
GAPDH	5	1.37082	1.14674822761564e-86
MS4A6A	5	1.34857	1.49997863777097e-45
TMSB4X	5	1.32616	1.39511562537109e-67
HLA-DMB	5	1.31658	1.87178458608178e-45
HSPA8	5	1.29747	1.03059870993407e-32
CTSS	5	1.28371	1.67610223858819e-82
LAPTM5	5	1.27054	1.59932473586075e-87
HLA-DMA	5	1.2692	1.01561685204021e-38
SPP1	5	1.19916	1.34376746227685e-21
S100A11	5	1.19619	2.765298513217e-61
SRP14	5	1.19598	2.47803392476893e-67
UBB	5	1.17991	1.41655645355938e-69
NPC2	5	1.16576	1.06004353934007e-53
CFL1	5	1.15949	1.04814802570786e-62
MS4A4A	5	1.15836	1.13831926553193e-16
SAT1	5	1.15046	2.20617600846864e-51
VAMP8	5	1.14468	1.09712345058317e-34
SERPINA1	5	1.12209	2.20255683180706e-81
ALOX5AP	5	1.11427	2.24585827414904e-39
PLA2G2D	3	1.11153	3.97554873731684e-07
CD163	5	1.1026	1.83312354097914e-63
ACTB	5	1.09155	1.00310934959766e-30
ADM	3	1.08683	0.000179841142566679
RNASE1	4	1.0852	0.000457530835202421
ARPC3	5	1.08049	1.32183895158908e-54
UCP2	5	1.04142	1.59045439509925e-46
CXCR4	5	1.03286	0.0438354564146557
RHOA	5	1.03275	1.47194706222229e-19
CTSL	5	1.02886	1.29887168755161e-16
CD14	5	1.02242	1.52359623093313e-13
HSP90AA1	5	1.02111	2.20496367294266e-45
RPS2	5	1.01813	1.56817398112329e-20
RPS11	5	0.997853	1.63020453707483e-50
ALDH2	5	0.979314	1.45240099212983e-16
RPL19	5	0.977159	5.41005402911007e-52
CREG1	5	0.973125	1.69591754703657e-15
RPS20	5	0.971279	1.05163865050122e-19
PSAP	5	0.970313	1.09378689837619e-71
MYL6	5	0.968355	1.19030252724308e-21
RAC1	5	0.959535	1.12300915361626e-12
TSPO	5	0.958761	1.03006323813271e-54
UBA52	5	0.955075	1.58591771016351e-53
RPL29	5	0.943625	1.40256062534429e-11
EEF1B2	5	0.934466	2.46703080365778e-29
DUSP2	3	0.929853	0.000142150498492869
SERF2	5	0.924579	1.14192314812873e-56
HSPA6	3	0.924503	1.02416421578901e-08
PFN1	5	0.923572	3.23907061114063e-62
NUPR1	5	0.899449	1.27495673534167e-17
APOC2	3	0.896864	1.57447355826597e-05
IGSF6	5	0.8922	0.0012979941545232
RPL30	5	0.883981	1.30865485026686e-11
OAZ1	5	0.879647	2.13422203442289e-56
NACA	5	0.866637	1.0462329919384e-13
HSPA1B	5	0.859273	0.00188640179058845
ATP6V1F	5	0.856178	1.07360046174128e-13
RPL9	5	0.85171	1.65098587960182e-17
MT-RNR1	5	0.844084	2.90060984909116e-13
ATP5F1E	5	0.843077	1.15722655624446e-30
RPSA	5	0.842184	1.3036619687696e-33
RPS24	5	0.841498	1.14262010008471e-43
HNRNPA1	5	0.84056	0.000683080227967163
SH3BGRL3	5	0.816798	1.02285651086591e-60
ZNF331	3	0.81538	1.12465297057869e-12
GRN	5	0.804564	1.52930582553468e-14
CHI3L1	4	0.802997	1.09494224692922e-10
ARPC2	5	0.780798	0.0057421383205937
RPL7A	5	0.748284	1.08645250134375e-32
RPL27	5	0.742846	1.24688990789848e-05
IFI30	4	0.730573	0.00506663297657701
BTF3	4	0.727748	1.70736057139505e-27
TREM2	5	0.721334	0.0025294356398274
TPT1	5	0.705995	1.24545988793897e-40
COTL1	4	0.704939	0.0160963900237441
RPS6	4	0.702973	0.000753532385705755
RPS5	4	0.700082	0.000309503415733987
RPS13	5	0.690104	0.00441323878424201
RPS4X	4	0.683654	0.00270015952653569
ID3	3	0.665437	0.000443116590681828
RACK1	4	0.664474	0.000100019079872504
S100A9	5	0.660959	3.72461177471998e-07
MS4A7	5	0.643872	0.005388163474548
RPL5	4	0.625399	0.0219234614826383
FCGRT	5	0.62328	0.0181116541132537
GADD45B	5	0.618525	0.00270015952653569
PLD3	5	0.617268	1.59405083913193e-59
SLC25A6	4	0.61193	0.00180848349176652
CAPG	5	0.59063	0.000237078424857292
FN1	5	0.589105	1.74560636287067e-07
SRGN	5	0.585598	0.0287897952288791
RPL12	4	0.55699	1.50048259471383e-33
BTG1	3	0.549138	1.37616102448027e-18
RPL10A	4	0.545984	0.011216209847326
LIPA	5	0.517719	1.01171825228413e-07
HSPA1A	4	0.51392	0.00122833751988931
DUSP1	3	0.506408	6.41685760114301e-11
RPL39	5	0.461301	0.034262506018339
ASAH1	4	0.457498	0.00103023371465408
YBX1	4	0.440226	0.00615012861969664
FTH1	5	0.432448	1.52040009428927e-49
MT-CO1	4	0.431058	3.13907705812447e-51
PTGDS	3	0.425084	0.00017746945989695
CPM	4	0.417379	0.0112813298200511
MT-ND4	4	0.4038	0.000763053462162555
LGMN	3	0.398735	1.67055568225504e-33
MT-CO3	4	0.359493	0.00180848349176652
NAPSB	5	0.356248	0.0344577091837875
DNAJB1	3	0.349452	1.83816700599043e-11
GPNMB	5	0.304229	0.0105731773522805
CTSB	5	0.262664	1.24483134831987e-55
MT-CO2	4	0.233155	0.00049583248233934
MT-RNR2	4	0.232155	3.38499872969739e-13
GLUL	5	0.217308	0.0002384917939138
S100A10	3	0.21399	2.52352342943498e-18
CFD	3	0.165003	3.97713348176768e-14
CTSZ	4	0.146303	0.019606568352838
MT-ND1	5	0.0862684	0.0159008578743564
CTSD	3	0.0744371	2.41031166896845e-66
MALAT1	5	0.00323319	1.17829428492217e-06
AC005515.1	4	Inf	0.0106200935129502
ENHO	3	-Inf	1.02313273937276e-19
MME	3	-Inf	0.00389102245543017
SPOCD1	3	-Inf	0.000452154216124722
TM4SF19	3	-Inf	0.00287674000971205
IL2RA	3	-0.0820284	0.0421662995813405
APOC1	3	-0.159173	1.28161532509172e-57
FUCA1	4	-0.214448	0.0210534249660495
NEAT1	5	-0.256649	0.00445042110272442
S100A4	3	-0.271482	0.00110716051763355
CSTB	4	-0.346459	0.00391616521410766
IL1B	3	-0.473228	0.00310150560668201
PLTP	5	-0.516456	0.00354831854188512
LGALS1	3	-0.601399	0.00935032976447661
LGALS3	5	-0.618663	0.00518302053964572
FOS	5	-0.749158	0.000370292301940805
HTRA1	4	-0.769045	0.0350341041828695
FOSB	5	-0.838288	3.03084841450279e-18
LSP1	5	-0.878806	2.15558641364295e-28
GPR183	4	-0.902879	0.0340838354292927
CCL3	5	-1.02264	2.12536853298454e-08
CXCL8	4	-1.03823	0.000726412465301263
CLEC10A	4	-1.04239	0.000383642698238492
NR4A2	5	-1.17759	2.08686309606251e-10
FABP5	3	-1.20504	1.08916990174007e-36
RARRES1	3	-1.33965	0.00445042110272442
ACP5	3	-1.36304	3.10317850567563e-17
THBD	3	-1.40705	0.00138245028432338
FCN1	4	-1.42416	0.0106200935129502
HES1	3	-1.46562	0.0101680435356099
CD83	4	-1.49641	1.05486249894108e-09
PDK4	4	-1.50456	0.000127651384528784
CYP27A1	4	-1.65422	4.14828218760159e-22
IGFBP2	3	-1.83701	0.0098687661696442
PHACTR1	4	-1.94202	1.04516729928405e-14
CXCL2	4	-1.99877	0.00012198626280981
CD9	5	-2.00066	1.131435522527e-33
PLA2G7	4	-2.04664	1.35892870024308e-09
LMNA	3	-2.05053	6.21372901542148e-07
AC020916.1	5	-2.05486	1.5805451375124e-32
VCAN	4	-2.10566	0.00816291042193648
FABP3	3	-2.2374	0.000404350636609044
TFRC	4	-2.29447	0.0237485632394092
FCGBP	3	-2.33693	1.42242697989095e-11
PHLDA1	3	-2.39892	2.0265581385066e-07
CYP1B1	3	-2.40732	0.000827158107264511
EMP1	3	-2.61837	0.00042749271682619
CRIP1	4	-2.62254	0.0049580416076268
CD52	4	-2.65588	0.000332490344531247
LPL	3	-2.70741	2.75921505246067e-05
RETN	3	-2.77751	0.00132072235562925
PLPP3	3	-2.84726	4.34827228163024e-11
SELENOP	4	-2.88828	1.82894576909284e-29
PHLDA3	3	-2.98396	2.11397130023201e-08
RGCC	4	-3.04391	1.03215110480316e-13
MFAP5	3	-3.24007	0.00990888306126713
SPARC	3	-3.24382	5.89849408090347e-14
PCOLCE2	3	-3.24547	0.00204911026716339
AC103591.3	3	-3.31618	1.65082795325561e-25
CES1	3	-3.33693	1.44793579553876e-05
CXCL3	4	-3.35311	0.00686438844413922
MT-TP	3	-3.35451	2.52147764136169e-12
MT-TL1	4	-3.4045	2.15695111471308e-22
CD36	3	-3.44273	1.29653679290953e-07
GAPLINC	3	-3.44953	0.00415898224310355
MMP19	3	-3.50686	5.27634702531244e-11
SDC2	3	-3.58533	2.33620952876514e-11
AC109326.1	3	-3.66298	1.19159468342518e-29
AC015912.3	3	-3.85006	2.36035804668719e-12
SLC16A10	4	-3.85363	0.0339873898366429
THBS1	4	-3.95853	0.00247425354322665
IL7R	3	-3.98748	1.81270330245501e-16
MT-TV	4	-3.99587	1.01186679060018e-27
TSPAN13	3	-4.0334	1.19971536475453e-17
EREG	3	-4.11646	2.28296496519219e-06
MCEMP1	3	-4.11846	0.000128189834199127
HLA-DQA2	4	-4.14616	1.27683524182035e-172
RBP4	3	-4.28447	4.01055221680498e-05
FCER1A	3	-4.50686	0.000219069410055782
HES2	3	-4.50686	0.0326663178541255
RBP1	3	-4.6381	0.00118422103607847
IGHM	3	-4.7439	4.07149705069621e-16
MS4A1	3	-4.77479	1.89806424033285e-05
HS3ST2	3	-4.96384	3.15757373781905e-22
IGLC3	4	-5.14773	1.22372814461365e-17
IGKC	5	-5.16232	0
IGHG1	4	-5.17794	2.10031835750791e-13
TFPI	3	-5.66913	1.95750711514812e-10
IGHG3	4	-5.6763	1.05004982230034e-61
IGHG2	3	-5.93982	5.33304903514531e-23
ADTRP	3	-6.12577	0.00017746945989695
IGHA1	4	-6.20035	1.55829602420763e-227
HPGD	3	-6.34336	0.000224030687468501
HP	3	-6.50686	0.0449125707719664
ATP6V0D2	3	-6.80803	1.23540493202047e-05
IGLC2	4	-6.96917	1.94575120998784e-43
CCL18	4	-7.77836	2.2739267868097e-43
FABP4	3	-10.8467	1.08455765387726e-23

## Sheet: Bi's NKs
Extended data 1. scCODE results (DE gene-lists) of responders and non-responders in 13 cell-types
Annotation: Genes with LogFC > 0 are significantly highly expressed in responders and conversely significantly highly expressed in non-responders.
Gene_name	Detected_times	logFC	P_adjust
DRAIC	5	6.81858	1.18893900407541e-24
CPNE7	5	4.78463	2.56700208988357e-09
LINC02446	5	4.70217	1.17557440599506e-10
CXCL13	5	4.1472	0.000121443667917866
LINC01943	5	3.88417	0.000168527172657317
HLA-DRB5	5	3.87344	1.38892147625329e-18
KLRC4	5	3.74987	0.000123577429988937
HLA-DRB6	5	3.6961	1.18875034827134e-08
ZNF683	5	3.57223	1.00462521197799e-34
LAG3	5	3.39732	1.04737740464654e-23
STARD7	4	3.36194	7.07911762500916e-08
BCAS4	5	3.31832	1.17342868817932e-07
GLUL	5	3.2503	1.17992657710904e-13
PPM1M	4	3.12024	3.45066281946108e-08
HLA-DRB1	4	3.11767	3.12277936059179e-56
HLA-DQA1	5	3.07244	1.77784169211265e-13
HLA-DRA	4	3.00869	1.48796610484807e-40
MIR155HG	4	3.00703	1.22944841283982e-05
ITGAX	5	2.89482	0.000217458743054221
PPP2R2B	5	2.85175	0.000154999709639435
TRIM69	5	2.85175	0.000145664715387327
GGA2	5	2.82528	0.000121610476917904
HAPLN3	5	2.81858	0.000220265649109258
SPNS3	5	2.80735	0.000244614286763819
HLA-DPA1	4	2.73249	1.23197074921103e-42
MUS81	4	2.71425	0.000244614286763819
SIRPG	4	2.6851	1.1888392014929e-06
HLA-DQB1	5	2.66534	1.41183729708154e-12
BATF	5	2.65284	1.53648398454481e-09
HLA-DMA	5	2.64607	1.03138518651681e-09
PTMS	5	2.58496	1.49745124048872e-12
SCML4	5	2.57674	1.01297358658599e-10
PTTG1	5	2.56224	1.3144493464069e-05
BISPR	4	2.56224	0.000665418152891148
ITM2A	5	2.54071	2.69641147348661e-21
COTL1	5	2.53572	1.51850177774677e-27
OASL	5	2.5157	0.000334785872366469
PVT1	5	2.47978	0.000250800132101444
GBP5	5	2.46271	1.27933082047751e-09
C1QB	5	2.45645	1.98363968289374e-07
PAG1	5	2.43671	0.000824851749613102
RPL22P1	5	2.43671	0.000381160259531015
CNIH1	5	2.34651	0.000119664151145674
RAB35	4	2.34651	0.000440079295474823
FAM104A	5	2.33985	0.000251768893264595
CD84	5	2.31832	0.000322750932893453
HIST2H2BD	5	2.30986	0.000138657694327855
CCDC50	5	2.29921	0.00103215368886786
VPS33A	5	2.29921	0.00136669931520723
PSMD9	4	2.29921	0.000959323997093184
SUPT3H	5	2.28848	1.89615865453727e-05
AKAP7	5	2.27984	0.000811443798811757
GBP1	5	2.27496	0.000195654000617898
MT1E	5	2.25739	0.000316883408742314
GORASP2	4	2.2503	0.00148108560343847
PARVB	4	2.2503	0.00148108560343847
HAVCR2	5	2.24242	0.000100857067457179
PCNP	4	2.23559	2.06010404864718e-12
CD74	4	2.23419	4.12071522457669e-59
MPRIP	5	2.23362	0.000139235511076903
DEGS1	4	2.22521	0.000192174071475641
TMEM173	5	2.21675	2.13476352479869e-06
NLRC5	4	2.19967	0.000359207140250358
UBE2D1	4	2.19967	0.00160108399205297
CRIP1	5	2.18933	1.08150779338811e-08
FABP5	5	2.18878	3.55804188368709e-12
KLRC2	5	2.15948	0.000120180005418442
DTHD1	5	2.15785	0.00211103252787308
TNIP3	5	2.12928	0.00033032691890255
HSPA6	5	2.11668	0.000348615369844367
SRGAP3	5	2.10852	0.000199257573651431
PA2G4P6	5	2.10127	1.36219120823683e-07
RBPJ	5	2.08534	1.62142050073909e-10
SNAP23	4	2.07682	0.000140630406492742
JAKMIP1	5	2.07039	0.00338017019583207
RAB6A	4	2.05528	0.000393664895234168
FAM89B	4	2.04439	2.16760250669261e-06
CYTOR	5	2.02564	1.59937228248746e-15
DPP8	4	2.02459	0.00211156383184184
IFNG	5	2.00113	1.26419540000518e-09
MIAT	5	2.00113	0.000298703786423733
VOPP1	5	1.99435	1.04054464158251e-05
MLLT3	5	1.97728	0.00435600501374994
TMEM140	5	1.97728	0.00209144763428475
LIMK1	4	1.97728	0.000652188983052712
VCAM1	5	1.95031	0.00143592537460628
H1FX	5	1.93829	1.20230759457401e-09
PFKL	5	1.93664	0.00324862008463217
ZNF524	4	1.93664	0.00176242291309298
TRGC2	5	1.9332	2.0215945689295e-17
PPFIA1	5	1.93289	0.00031274282180064
CLNK	5	1.92837	0.000190095271325138
FAM3C	5	1.92837	0.000744069186674303
ACADM	5	1.90689	0.000957281267361119
C1QA	4	1.90011	1.8880941064263e-07
APOBEC3H	5	1.89482	0.00218649930253808
GMCL1	5	1.89482	0.00357041432606396
CSF1	4	1.89482	0.00534934167133151
CD82	5	1.88708	0.000580859791904233
CD244	5	1.88417	0.000941545707727311
C4orf48	5	1.87774	0.000109242736060539
EXOSC3	4	1.87774	0.00634988929716438
UBA3	4	1.87774	0.00634988929716438
RABL6	5	1.85175	0.00503138244132706
AP000769.1	4	1.85175	0.00284834020510542
CTSA	5	1.84235	1.11822835380584e-07
NARF	5	1.84162	0.00023497243560453
PCED1B	5	1.8371	0.000285641141624955
SEL1L3	5	1.83289	0.00410054899050813
HSPA1A	4	1.8277	1.38928471799659e-11
BORCS6	4	1.81858	0.000483829115380324
APBA2	5	1.81682	1.87687989133998e-07
CAPN2	5	1.81378	0.000138657694327855
CORO1B	5	1.80735	0.000488387462540009
GPRIN3	4	1.80735	0.00400915509102045
INPP4B	5	1.79442	0.00194420657627791
SEPT2	4	1.79442	0.000102456061064421
TRDC	4	1.79442	2.50010627878734e-20
MT2A	5	1.79172	1.04357162017834e-15
ZBTB38	4	1.79087	0.000846657854949211
RNF187	4	1.78825	1.95519912100688e-05
EMB	5	1.78463	1.90973998596786e-08
PDCD1	5	1.78463	0.00149880241491895
OTUD5	4	1.78463	0.000930424239070007
ALG5	4	1.77698	0.000374083866352271
RILPL2	5	1.76578	0.00033032691890255
VPS26A	4	1.76578	0.000195784059551756
GADD45A	4	1.76155	0.00910923765655841
SH3BP2	4	1.76155	0.00720297527992422
TGS1	4	1.75489	0.00509280170976982
MRPL42	5	1.74987	0.0017541101008517
GGA1	5	1.74846	1.37193000650498e-07
SUSD3	5	1.74281	0.000355383044665635
UBE2L6	4	1.73948	1.57656056092436e-11
PGK1	5	1.7253	3.16655503169791e-15
GYG1	5	1.71425	1.5599891872766e-05
HDAC10	5	1.71425	0.00142934439802285
PDCD6IP	5	1.71425	0.00313482019011207
XAF1	5	1.71425	0.00246565066236675
ZYX	5	1.71425	1.43385952856727e-05
POP4	4	1.71425	0.00279466267181146
F8A1	3	1.71425	0.0062660584168178
HLA-DPB1	4	1.70561	1.86910555669723e-24
PSMB2	4	1.69717	0.000258868142198537
HOPX	4	1.69438	1.03118538992603e-21
CCT8	5	1.68777	2.64987884301394e-05
CLTA	4	1.6865	4.14257900343089e-07
C1QC	4	1.68182	0.00075984363408076
CALCOCO2	4	1.68182	0.000981906758224972
PYM1	4	1.67243	0.00623708986700401
BTN3A3	3	1.66534	0.0113100367695273
KEAP1	3	1.66534	0.0141529606728915
PPA2	3	1.66534	0.00887787037450941
PSTPIP1	5	1.66081	2.18354118602013e-05
MAT2B	4	1.66081	0.000270038099054003
FLI1	5	1.65535	0.000941545707727311
STAT1	5	1.65535	0.00032515054061484
CDC123	4	1.65535	0.000272728896780445
RBM42	4	1.65535	0.000850880197618378
ATP6V0E2	4	1.64866	0.00208674791759848
NCBP2-AS2	4	1.64024	0.00776056109289558
RAB10	3	1.62936	0.00690799725252345
GCHFR	5	1.62114	0.000211705763118441
LINC01871	5	1.619	2.69151214364953e-09
CD3D	4	1.617	1.06035723546265e-22
SH3BP1	5	1.61471	0.000210825576688015
SUCLG2	5	1.61471	0.00361206902827409
VMP1	5	1.61471	0.000162648800450263
UBE2G1	4	1.61471	0.00230775625759418
DNAJC9	3	1.61471	0.0157386266381455
GPN1	3	1.61471	0.0157386266381455
PGP	3	1.61471	0.0157386266381455
DDIT4	4	1.60767	1.15733123143857e-15
SNAP47	5	1.60733	0.000202422753367189
FCRL6	4	1.60531	0.000118820689738097
CD52	4	1.60234	1.57560006245728e-33
IRF9	4	1.58496	0.000247518485947581
SFSWAP	4	1.58496	0.00836792234642967
CEP57	3	1.58496	0.0120710079063133
CMTR2	3	1.58496	0.00965153418084946
CUL1	3	1.58496	0.0148179043320991
DUSP5	2	1.58496	0.0246769318478287
TBCD	5	1.56986	0.000229527797236142
LAP3	5	1.56224	0.00413366255617235
ACTA2	4	1.56224	0.0017697020152819
BABAM2	3	1.56224	0.0218973126429401
DCTD	3	1.56224	0.0218973126429401
SLC30A7	3	1.56224	0.0218973126429401
STAG3L2	3	1.56224	0.0175477373387493
TBL1XR1	3	1.56224	0.00901675062573548
MFSD10	5	1.54612	0.000383030961476417
HIGD1A	5	1.54432	0.00548376340783653
STMN1	5	1.54432	0.00548376340783653
DNAJC4	3	1.54432	0.0140870345107106
SH3BGRL3	4	1.54295	1.21235072589631e-25
PMF1	5	1.53916	0.000613764482356138
AL117339.5	4	1.53916	0.0116818818879837
ARL3	3	1.53916	0.0202764525224102
PARP10	3	1.53916	0.0133639115787665
PDE4B	3	1.53916	0.0165633288066431
SNX17	4	1.53671	0.000312022461291747
VAMP5	5	1.52783	1.15888794321932e-07
CXCR6	5	1.52617	1.36484839072249e-06
MAP2K2	5	1.52477	0.000153096818447882
NENF	4	1.52477	0.000291778964056197
SCAMP2	4	1.52477	0.000467044451733452
FUCA1	3	1.5216	0.0123594305002638
GGCT	3	1.5216	0.0123594305002638
IL12RB1	3	1.5216	0.0107523659922288
NMI	3	1.5216	0.00652640373542978
POLD4	3	1.5216	0.00706586685259298
SLC2A4RG	3	1.5216	0.00652640373542978
KRAS	5	1.50779	0.00231795129970763
MAPKAPK3	5	1.50779	0.00107844912469135
YWHAQ	5	1.50779	2.73184668459275e-06
ING4	4	1.50779	0.0060911961979573
SLC25A38	4	1.50779	0.0060911961979573
ARFGAP3	3	1.50779	0.0240956677231384
HBP1	3	1.50779	0.0240956677231384
PRR34-AS1	3	1.50779	0.0240956677231384
IL32	4	1.49957	1.11615644912364e-22
RAB1B	4	1.49665	0.00453099330508241
ACTR3	4	1.49594	1.39931811319056e-07
PEF1	4	1.48747	0.00221005349589856
SCP2	4	1.48543	1.1430885300438e-05
FAM50A	4	1.47978	0.000194592641614226
APOL3	3	1.47978	0.0120329843389265
NABP1	2	1.47978	0.0254687187713877
KIR2DL4	5	1.47478	0.000406647645973404
GPR171	5	1.47324	0.000866482715393529
MT1F	5	1.47324	0.00176144226163621
DTNBP1	3	1.47032	0.0055011780744292
MIIP	3	1.47032	0.0101334983444773
PSMA2	5	1.46049	2.64987884301394e-05
HSPA1B	5	1.45678	1.25562194234515e-08
RNASET2	4	1.45645	0.000250570245396172
TSPAN5	4	1.45645	0.00373509029910749
FKBP5	5	1.4546	0.000346739966882235
ATPAF1	3	1.44294	0.0204352999870423
GOLPH3	3	1.44294	0.0204352999870423
OTULIN	3	1.44294	0.0320985047370061
MCM3	2	1.44294	0.0247902762472519
MED4	4	1.43671	0.000563172290973661
JAK3	3	1.43671	0.0186793276930065
TMEM156	3	1.43671	0.0153620603237898
GOLGA7	4	1.43185	0.000139808568932683
RNF4	3	1.43185	0.0137220566794543
THOC2	3	1.43185	0.00926675800802661
TAGLN2	4	1.43045	1.36975020896145e-09
JPT1	4	1.42915	0.000157065255329755
RALGDS	3	1.42794	0.00686645156212835
CKLF	5	1.42751	2.09315216232198e-09
VBP1	4	1.4198	0.00179889961122537
SIT1	4	1.41616	0.00343740393470678
ILK	4	1.41469	0.00021698813252088
OCIAD1	4	1.41024	0.000375661966152815
PGAM1	5	1.39232	1.87687989133998e-07
ADSS	4	1.39232	0.00560934861609049
IST1	4	1.39232	0.00403503440288031
MRFAP1L1	4	1.39232	0.00461288174782441
PPP1CC	4	1.39232	0.000195935381438694
PPP1R2	4	1.39232	3.6795888912122e-08
DENND1C	3	1.39232	0.0207587527723374
DPF2	3	1.39232	0.0133726731648962
GDI1	3	1.39232	0.00626097413239337
MZT1	3	1.39232	0.012645676635583
NUMB	3	1.39232	0.0219944239554844
PSMD6	3	1.39232	0.0185810172992572
TMEM170A	3	1.39232	0.012645676635583
ABHD14A	2	1.39232	0.0336895085506099
C8orf33	2	1.39232	0.0485214981842365
CBX7	2	1.39232	0.0336895085506099
GMPR2	2	1.39232	0.0336895085506099
INTS11	2	1.39232	0.0276343785560214
SNX2	2	1.39232	0.0336895085506099
GZMK	4	1.3762	6.12140188058499e-07
AC024293.1	4	1.36886	0.000300644200000404
GZMB	4	1.36863	1.78288146564617e-10
GUSBP3	5	1.36807	0.00204445465314587
PSME2	5	1.36807	1.57933907320681e-10
CBFB	5	1.36632	0.0022142714771688
TOX4	4	1.36194	0.00378479017667582
SP140	3	1.35915	0.00958460131750321
TPM4	5	1.35755	0.000287745830729541
CAPZA2	4	1.35755	0.000190095271325138
PDCD7	3	1.35579	0.0125466442648788
PPP4R3A	3	1.35579	0.0189884561206993
TTC28-AS1	3	1.35579	0.0125466442648788
ANKRD10	2	1.35579	0.0213570961878756
MT1X	4	1.35384	0.000231868679370617
SOCS1	5	1.35279	0.000220604474171627
CSRP1	2	1.34651	0.0395892713494815
RBM18	2	1.34651	0.0334479127076542
DAPK2	5	1.33985	0.0035785364737537
THYN1	5	1.33985	0.00403503440288031
AC243960.1	4	1.33985	0.00795091951973391
GPR174	4	1.33985	0.00325620857715474
PMPCB	4	1.33985	0.0028637912835778
NAA15	3	1.33985	0.0328694593441788
WBP4	2	1.33985	0.0450404813047532
ZCCHC7	2	1.33985	0.0450404813047532
SNRPN	5	1.33828	0.000124424310217348
SCPEP1	2	1.33573	0.0186727872002834
EVI2A	5	1.33342	0.000401557903158629
FKBP1A	5	1.33342	1.27987334826587e-05
DUSP22	3	1.33092	0.0154856646631206
GBP2	5	1.32939	0.000227962826585347
CD3E	4	1.32931	1.51658144053832e-14
PARP8	4	1.32722	0.00111253324789687
PPM1B	3	1.3252	0.0122475271470333
RFTN1	3	1.3252	0.0172711370109099
CXCR3	5	1.32305	2.56069109278452e-05
METTL23	4	1.32305	0.0012407885123797
PLEKHJ1	4	1.32305	0.0012407885123797
PPT1	4	1.31832	0.00028062546846192
CASP3	3	1.31832	0.0168176728981339
NDUFB5	4	1.31431	0.00040091304200899
MRPL28	4	1.31288	0.00215948925753344
ANKZF1	3	1.30986	0.0238911655713582
C22orf39	3	1.30986	0.0228885723015909
FAM102A	2	1.30986	0.027150402032053
HDAC2	2	1.30986	0.027150402032053
ACP5	5	1.30378	0.000493426490125212
WDR1	4	1.30252	0.0012857035504462
PIK3IP1	5	1.29921	0.000266604641688462
RNF113A	3	1.29921	0.00822319617417136
AC022706.1	2	1.29921	0.037174755233564
NIPA2	2	1.29921	0.0441756119239934
URI1	2	1.29921	0.0456407112595419
DEF6	5	1.29502	0.000387823469563881
REST	4	1.29278	0.00306364207276279
TMEM123	4	1.29278	0.00345496631644836
AGTRAP	4	1.29179	0.000149926401635593
CDS2	3	1.29044	0.0119827218679921
PFKP	3	1.29044	0.0136065308002092
SMARCB1	3	1.29044	0.0113967384181537
MIF	5	1.28682	0.000128960879935554
PTPN18	4	1.2854	0.00400915509102045
ANXA5	5	1.28129	0.000299551298641091
LDHA	5	1.27866	1.54928400577729e-11
NBL1	3	1.27684	0.0109262828203474
FLOT1	2	1.27684	0.0187992759188454
TMEM230	4	1.27101	0.00129501659485496
TSTA3	5	1.26679	0.00306364207276279
HCP5	4	1.26679	0.00718465294055429
IDH2	4	1.26679	1.99281494107326e-05
GTF2B	2	1.26679	0.0372805109505043
TXNIP	4	1.26441	2.65020350147414e-13
ARL6IP4	4	1.25481	0.000613033462381288
GBP3	3	1.25481	0.012645676635583
KLHDC4	3	1.25481	0.0167986985215908
MTHFD2	3	1.25481	0.0187447121174321
SPG21	3	1.25481	0.0225616773578754
PIH1D1	2	1.25481	0.0247944553025193
NDUFA13	4	1.25412	1.80106399595771e-05
S100A4	4	1.25188	4.36735724974495e-15
STOM	4	1.25172	0.000187554317002584
ENTPD1	3	1.2503	0.039063126260983
ZFR	2	1.2503	0.0491548031330669
SP100	5	1.24895	0.000279753863383911
GNAI3	5	1.24476	0.00302510154597831
ARF5	3	1.24031	0.00264459815145933
PREB	3	1.24031	0.0246353001086112
RASSF7	2	1.24031	0.0342825241815297
COPZ1	4	1.23734	0.000125465162383392
PMAIP1	3	1.23559	0.0248895279822209
LSP1	4	1.2316	3.64081105811472e-13
CALM3	4	1.22602	1.66802854158453e-08
ASNA1	4	1.22521	0.00403503440288031
HDAC7	2	1.22239	0.0496817942697867
TMEM14B	4	1.21829	0.00057342082470324
HSH2D	3	1.21829	0.0201836392707191
PRKCB	3	1.21829	0.0236767586928738
RAP1GDS1	3	1.21829	0.0236767586928738
RANGRF	2	1.21829	0.0489244417174819
CMTM3	4	1.21544	0.000348530683152323
ZFYVE28	3	1.21544	0.0117560519876886
WAC	2	1.21544	0.0231959327316055
DPM3	3	1.21335	0.00416476553755558
GPI	3	1.21335	0.00588462989657989
MAP2K1	3	1.21335	0.00564394335233954
IFI6	4	1.21048	0.00338017019583207
LSM5	4	1.21048	0.00300593649283808
EIF3E	4	1.2066	1.93311489224918e-07
ORMDL2	4	1.19967	0.00194420657627791
ARID5B	3	1.19967	0.0198712949926337
ASF1A	3	1.19967	0.0190838407299516
EMC3	3	1.19967	0.0136563708230037
MMP25-AS1	3	1.19967	0.0336887277689588
SRM	3	1.19967	0.0121001380785747
TCIRG1	3	1.19967	0.0096960735854029
ZNF75A	3	1.19967	0.0284403711178788
MDFIC	2	1.19967	0.0368972946003556
GAPDH	4	1.19668	3.94929347997124e-21
CAPZA1	5	1.19438	0.000248578039463728
URM1	3	1.1875	0.00421636847494968
RAP1A	5	1.18673	0.000250570245396172
ETHE1	3	1.18587	0.00554575362290237
ATP6AP2	4	1.18373	0.000218554047717849
ARL6IP1	4	1.18081	0.00052581998986201
GBP4	2	1.18081	0.0448713546726459
ZFAND1	2	1.18081	0.037959022695397
CSK	5	1.17891	0.000787789718529019
NUCB1	5	1.17891	0.00433998604275675
PSMB10	3	1.17659	0.00965864402830522
UBE2A	4	1.17368	0.00640021399728617
C5orf56	5	1.17193	0.000816993747249741
SLA	5	1.1711	0.000340057243358159
RGL4	3	1.16993	0.0143966351788482
SUB1	4	1.16904	1.16867949744392e-10
ECHS1	4	1.16676	0.00368572448621684
ARL6IP6	3	1.16491	0.0226974537100102
FBXL5	3	1.16491	0.0238340362185559
UBA2	3	1.16491	0.0247526380706448
CAPG	4	1.15785	0.00540336901095202
EIF2A	3	1.15785	0.0101221621752924
HPS1	2	1.15785	0.0361184039037426
MBD5	2	1.15785	0.0425225032815306
NAALADL1	2	1.15785	0.0425225032815306
TNIP2	2	1.15785	0.0425225032815306
TMEM258	4	1.15546	1.0702381076413e-08
RGS2	4	1.15482	0.0031441861084807
PSMB8	4	1.15313	1.39325074044607e-05
CYBC1	4	1.15237	0.000393664895234168
MOB1A	4	1.14975	0.00280418202607053
B3GAT3	3	1.1472	0.00711289997441893
OXA1L	5	1.14234	0.00176144226163621
DENR	2	1.14234	0.0342593444992581
TRAPPC3	3	1.13955	0.01605427404315
CRTAM	4	1.13774	0.0077906991340172
DPM1	3	1.13774	0.00876021022852284
BIRC3	2	1.13774	0.0294226817299452
IGBP1	4	1.13648	0.00410054899050813
RAB11A	4	1.13648	0.00338017019583207
HLA-C	4	1.12945	1.33440712435113e-35
ENSA	4	1.12928	0.000250570245396172
PYCARD	4	1.12928	0.00017386655599849
RNF114	3	1.12928	0.00511938215118586
VPS35	3	1.12928	0.0275458372986588
KRTCAP2	4	1.11814	0.000691229152376442
YARS	3	1.11814	0.0190206927782245
MRPL21	2	1.11814	0.0301170105999686
EVI2B	4	1.11668	0.00148546001444649
PSMB9	4	1.11548	2.8366627228178e-11
SLA2	5	1.11478	0.000257397777174144
CPNE1	4	1.11478	0.000585435699078221
HMGN1	4	1.11478	1.69855515308864e-09
C12orf65	2	1.11478	0.0485356645838876
TSTD1	4	1.11221	0.000532325100603838
BTN3A1	3	1.11221	0.00944213085379262
SERPINB6	3	1.11221	0.012761822057209
NECAP2	3	1.10504	0.00897056349999821
TIPRL	3	1.10281	0.0391350630029895
ERGIC2	2	1.10281	0.0380952278382634
LMF2	2	1.10281	0.0380952278382634
CYTH4	4	1.10173	0.000132324790378815
RAC2	4	1.10014	1.67013322868529e-09
GID8	3	1.10014	0.0224376429101042
PQLC3	3	1.10014	0.0142450885721895
WDR54	3	1.10014	0.0171914808943676
XRN2	3	1.10014	0.0243442040770505
CCDC69	4	1.09757	0.00210050831831156
IAH1	4	1.09686	0.00154316371273727
RAB27A	5	1.09276	0.00273192897901645
RO60	3	1.09276	0.036729119394665
STAU1	3	1.09276	0.0203632986007792
ACTB	4	1.09051	1.48442209201913e-23
PSMB4	3	1.08621	0.0122925120523859
PSME1	4	1.08604	1.4055824075371e-10
IDI1	5	1.0842	0.00373799572504211
NINJ1	3	1.0842	0.0294887733842161
PARVG	2	1.0842	0.0442008636182477
PPP2R3C	2	1.0842	0.0340866659920459
SLAMF6	2	1.0842	0.0334479127076542
CTSS	4	1.08037	0.00128181956382533
HNRNPR	4	1.08037	0.00222101260556125
SNX3	4	1.08037	0.00226404467839421
RGS10	5	1.07882	0.000579749851831013
ZSCAN16-AS1	3	1.07682	0.0237166766337026
ARAP2	2	1.07682	0.035443838930833
F2R	4	1.07513	0.00873488263350804
TANK	3	1.07513	0.00350475072605011
ISG20	4	1.07484	1.32007714390794e-07
TYMP	5	1.07304	0.000582762864757522
ATP6V1H	3	1.07039	0.0158874097317631
LAMP1	4	1.06819	0.000111189218565485
ORMDL1	4	1.06748	0.000957601063449397
MTCH2	2	1.06217	0.0493371290287235
CD27	2	1.05907	0.0126277371828608
ID2	4	1.05771	5.11545692737447e-13
TPI1	4	1.05755	1.12655416844379e-07
NCR3	5	1.05528	0.000705641676455409
CASP8	3	1.05528	0.00978299647892379
FDFT1	2	1.05528	0.0407337710930886
TRG-AS1	5	1.05283	0.000946138834355289
CARD16	5	1.05183	0.00027224230250469
SLC9A3R1	4	1.04943	0.000707991592522432
EBLN3P	2	1.04943	0.0496817942697867
UBAC2	3	1.04767	0.00925232401922496
NHLRC3	5	1.04682	0.00137355351858534
CIAO2A	2	1.04439	0.0448713546726459
LCK	4	1.04141	1.01127914441734e-08
ARRB2	3	1.04141	0.00681816651349043
PHF5A	3	1.04002	0.0242927446064662
ELOVL5	2	1.04002	0.0411039468305887
NUTM2B-AS1	2	1.03617	0.0430097690624891
SRSF1	2	1.03617	0.0330980903331711
MAX	3	1.03278	0.0180261276080371
TKT	3	1.03278	0.0202694164062049
CFLAR	5	1.02975	0.000547028823022098
MXD4	3	1.02703	0.0247902762472519
ISG15	5	1.02652	0.0208875646069123
FAM32A	3	1.02459	0.00891736713848936
LGALS3	5	1.02367	0.000248890101832073
ANXA7	4	1.02237	0.00777221190826265
PPDPF	4	1.02058	1.71913895275059e-11
AUP1	3	1.02035	0.00716157246281638
CNN2	4	1.0191	0.00262799232959208
PSMG2	3	1.0185	0.00327418262531229
CD96	4	1.01381	0.000113880142297962
NUCB2	4	1.01123	0.0024427400174633
ERCC1	2	1.01123	0.0496817942697867
NRDC	2	1.01123	0.037959022695397
SNRNP40	2	1.01123	0.0435508797663961
TRAT1	4	1.00899	0.018422071925677
CCDC88C	2	1.00899	0.0397814989283385
TBPL1	2	1.00899	0.0348027490230037
YWHAH	4	1.00798	0.00159816730278796
ITPA	2	1.00703	0.0385890041078718
CMPK1	4	1.00613	0.00212997313560884
SKP1	4	1.00562	5.695788365436e-07
BUB3	4	1.00529	0.000189233364158141
ACTR10	3	1.00529	0.027150402032053
DAP3	3	1.00529	0.0228270541293258
CCZ1	2	1.00529	0.0291032740927268
RARRES3	4	1.00087	1.01297358658599e-10
DYNLRB1	4	1.00055	0.000367894432491005
GMFG	4	0.999173	1.43233205658334e-08
HMGA1	3	0.998038	0.00984325497581993
PPP1CA	4	0.997817	0.00011279971163287
CIB1	4	0.996909	0.000144638813462093
SRSF10	4	0.99223	0.00171117882366094
MAP1LC3B	4	0.989558	0.000353801311343203
SEM1	4	0.986679	0.000214618196918842
TMEM50A	4	0.986325	0.000359609433413765
PAIP2	4	0.985842	0.00338074869947117
PIM1	4	0.985548	0.00248831524130883
CD53	4	0.98534	2.02532185211697e-05
HIGD2A	5	0.984134	0.000219262885685113
EIF3L	5	0.97728	0.000749021223072643
CD164	4	0.97728	0.00785077607871057
CNPY3	4	0.97728	0.00694806873295835
COX14	4	0.97728	0.000515914184139459
PIN1	4	0.97728	0.00223048529034795
SDHC	4	0.97728	0.00178716220617219
CARD19	3	0.97728	0.0129874283602503
CLNS1A	3	0.97728	0.00582497257656677
CST3	3	0.97728	0.0113100367695273
LMO4	3	0.97728	0.017728696865365
MEA1	3	0.97728	0.016023931190677
PDLIM2	3	0.97728	0.00971281881670625
RCSD1	3	0.97728	0.0086154387112943
SYTL1	3	0.97728	0.00220499516221106
ANKRD13D	2	0.97728	0.0428505615741978
UBALD2	2	0.97728	0.0387181149982962
GZMH	4	0.973055	1.14948033636222e-11
HMGB1	4	0.9721	2.03307583346696e-12
EEF1D	4	0.971005	2.65020350147414e-13
LY6E	4	0.970585	1.23811032049406e-08
ANXA6	5	0.969106	0.000244614286763819
PDIA6	4	0.96851	0.000295598121314501
LAPTM5	4	0.964735	1.1702719490241e-08
BZW1	4	0.963859	0.00242279271314607
NAA38	5	0.963474	0.00338795949405488
RAB5C	4	0.963474	0.00067200217737148
KHDRBS1	3	0.960601	0.00666737298823714
EIF4B	4	0.959358	0.00318522339646056
ATRX	3	0.959358	0.00910375213731891
CAPN12	3	0.958664	0.00690799725252345
APOBEC3C	5	0.958297	0.000585435699078221
ERGIC1	3	0.956218	0.0175413738852238
TPM3	4	0.955985	0.000237466782049756
PIN4	3	0.953032	0.0235627667773349
DUSP23	2	0.953032	0.0382127410078013
RBM4	2	0.953032	0.0275830786070554
STMP1	4	0.950313	0.00379409885299798
TIAL1	2	0.950313	0.032644463916801
RPL39	4	0.94749	3.88277701075901e-21
SMC4	3	0.946906	0.0353778220689863
UBC	4	0.945087	1.51581251821696e-05
THAP11	2	0.944858	0.0435273547498766
TALDO1	3	0.943727	0.00768933036920151
ATP5F1E	4	0.942515	1.10711099863521e-11
COPE	4	0.939805	0.000145065839449919
COX17	4	0.938806	0.00310109618511
POLR2K	4	0.938806	0.00127789739155675
PKM	4	0.935632	0.00013825876208032
COPS9	4	0.935216	0.00021698813252088
CEBPB	4	0.934845	0.0147512250824565
ELAVL1	3	0.930737	0.0182483020667703
CDC26	2	0.930737	0.0263548787888055
SUMO3	3	0.92837	0.0265036112805246
SEPT9	4	0.926296	0.000708275242542727
SQSTM1	4	0.92575	0.00541356620406682
ADD1	2	0.92575	0.0466519346212004
RPS19	4	0.923002	1.96448102218197e-17
POLR2E	3	0.922832	0.0104961942892414
IL10RA	3	0.921246	0.00192828906857719
NPM1	4	0.920566	1.67085889913857e-05
GPSM3	4	0.919564	0.000765208167245285
SAMSN1	4	0.919564	0.00573537251095327
C8orf59	4	0.918386	0.00701268605064941
TBC1D10C	4	0.917574	0.000195950542644777
HNRNPF	4	0.916979	0.000291828654092517
ECH1	5	0.915879	0.000613824981260065
PARK7	4	0.914544	0.000497418932908471
HMGN4	3	0.91315	0.0240956677231384
RPS2	4	0.911207	2.92982726169198e-17
ATP5MG	4	0.910785	2.8366627228178e-11
TAP1	4	0.910554	0.000389459144388443
ATP6V0D1	3	0.910166	0.0205712042691167
PPP2R1A	3	0.910166	0.0187447121174321
PCMT1	3	0.909376	0.00588462989657989
PPA1	3	0.909376	0.0130360912445789
SNRPD1	3	0.909376	0.00533226117449765
CTSD	4	0.908017	1.28240262811033e-07
BLOC1S1	4	0.904524	0.000241396968326691
RBCK1	4	0.903279	0.00168166364925657
EIF4E	3	0.899277	0.032644463916801
ZMAT2	2	0.898208	0.0245021916884003
XCL2	5	0.894818	0.00140214928040109
ARPC1B	4	0.894818	0.000920262508345761
SHISA5	3	0.894818	0.00711289997441893
TC2N	2	0.894818	0.0446526944063782
CAP1	4	0.892078	0.00196215292414286
SOD1	4	0.890147	0.000653996899841009
COMMD6	4	0.887373	1.18361961754278e-07
ARL6IP5	4	0.885021	0.000394861149956108
SH3BGRL	4	0.884916	0.00144251533028885
SPCS1	4	0.884598	0.000609594738174551
SNRPF	4	0.884171	0.00030893320985883
MRPL34	3	0.882643	0.0329367160623541
PSMD7	3	0.882643	0.0202764525224102
DCK	2	0.882643	0.0376666407365842
QARS	2	0.882643	0.0474061372425931
CD3G	4	0.882123	0.00161873468863954
SSNA1	3	0.881065	0.00427900367628013
NOP10	4	0.879195	0.000595742070439632
NSA2	3	0.877744	0.0124082572695254
POLR2F	3	0.877744	0.0118177916913513
CCM2	2	0.877744	0.0472202047542766
EVL	4	0.877304	4.47752428279258e-11
CNBP	4	0.875259	0.00225395232149852
RHOF	3	0.8751	0.00289159769771056
RASAL3	3	0.87471	0.00532510870536484
SDCBP	3	0.874186	0.0156278952964211
CAPZB	4	0.873207	0.00165958419835351
CISH	3	0.871485	0.022676274297556
SEPT1	4	0.870971	0.000283882058279409
SUMO2	4	0.867933	1.56689880752051e-06
ARF6	5	0.867829	0.000224388413835191
POMP	5	0.863623	0.000606869919829328
MIEN1	3	0.862947	0.00448689694378983
GDI2	3	0.861803	0.00365266136573696
AC124319.1	4	0.857981	0.000388764742899109
MRPS21	4	0.85744	0.00345276170353405
CSNK2B	3	0.854944	0.00452215486772187
RAB7A	3	0.854944	0.00826083380066574
PRF1	4	0.854824	0.000106288850567829
COX5A	5	0.853765	0.000118466256671429
LDHB	5	0.853101	0.000311712772751984
UCP2	5	0.851749	0.0003295214212313
SH3GLB1	2	0.851749	0.0479920126921725
TXNL1	2	0.851749	0.0355084234776547
HCLS1	5	0.849362	0.00222596257130867
VDAC1	4	0.848382	0.00653419833996522
SH2D2A	4	0.847512	0.0072144409035636
GLUD1	2	0.84483	0.0440094736042978
ATP6V1E1	3	0.841625	0.0247249361564352
GSDMD	3	0.839776	0.00559738200559372
CTDSP1	2	0.839776	0.0392409094032816
VAPA	3	0.838574	0.00481100823673389
GLIPR1	3	0.837102	0.00711289997441893
RAP1B	4	0.83673	0.000108834278374884
CD2	4	0.835924	0.000849930275542381
CSDE1	3	0.83289	0.00970492055992876
IER3IP1	2	0.83289	0.0392480184236197
SYNGR2	2	0.829723	0.0426971623103656
MRFAP1	3	0.829181	0.00288901540257392
TAPBP	4	0.827902	0.000156001341449038
GABARAPL2	3	0.825277	0.0107840915277535
ATP6V1F	3	0.822952	0.00543493020060672
HDAC1	2	0.822952	0.0390434338117604
PHB2	3	0.818582	0.027150402032053
FYB1	4	0.815529	0.0133955314847583
S100A11	4	0.815008	0.0015038304960893
SRSF11	3	0.815008	0.00509638791523379
RALY	3	0.81455	0.000450532652560507
RPL36	4	0.813647	1.2143470315105e-15
TMCO1	3	0.81127	0.00359586896402283
C12orf75	4	0.811031	0.00391549185897825
CFL1	4	0.809539	2.18321314672723e-12
ATP5ME	4	0.809213	0.000167893401527213
SNHG5	5	0.804512	0.00222627560434397
TMA7	4	0.803744	2.13318010780616e-05
HLA-B	4	0.79986	1.02368034418178e-18
SERF2	4	0.798562	1.87201798108119e-08
HMGB2	4	0.79831	0.00115516582138439
GNAS	3	0.796708	0.00784787789564753
RGS1	5	0.795798	0.0026834915123954
ACTG1	4	0.795673	2.09369174241328e-11
RPS24	4	0.794825	1.64541983503285e-11
SRP14	4	0.790041	1.44959390575723e-05
CCT3	3	0.786596	0.0236123969894426
UBE2N	3	0.784635	0.0154856646631206
RPL26	4	0.784307	3.02214236944115e-15
TMEM59	4	0.782464	0.000142627644122256
CALM2	4	0.781171	0.00105593235742392
HINT1	4	0.780103	0.000558317222084825
MDH1	2	0.779341	0.0452101099105849
TRAM1	2	0.779341	0.0408883361670773
PUF60	3	0.777971	0.0165633288066431
SP110	3	0.776981	0.0190445764101637
MYL12A	4	0.775728	1.90827618454625e-07
TMSB10	4	0.775465	2.58426536311536e-14
AIP	3	0.774188	0.020331451958454
COX7C	4	0.77259	1.26373028464747e-05
PSMA4	3	0.770829	0.00211093338215098
MRPS18C	2	0.770829	0.046097227505074
RPLP1	4	0.768925	1.21621193787608e-13
TWF2	2	0.767357	0.0340866659920459
LITAF	4	0.766713	0.000231868679370617
TRAC	4	0.766292	0.00282333228849926
TERF2IP	3	0.764872	0.00338017019583207
MTATP6P1	3	0.764286	0.00355667754763975
RSL24D1	3	0.761551	0.0104961942892414
SNRNP70	3	0.760049	0.0273497055671661
BAX	3	0.7591	0.00366312693004724
ROMO1	3	0.7591	0.0189248759404657
TRIR	4	0.758142	0.000199703980030644
CD37	4	0.757314	0.00347795962479182
PSMB8-AS1	3	0.757314	0.0338480098896454
TMEM256	3	0.757314	0.0262772096495872
CD99	4	0.755351	0.00148546001444649
HNRNPA1	4	0.75461	1.47910699234121e-05
TMEM165	3	0.753065	0.0148708877084071
TSPO	4	0.751645	0.000188330845595363
CYTIP	4	0.751004	0.00102052705150862
CLEC2D	4	0.749869	0.0078365584444836
PTPN6	3	0.749011	0.0171066515690108
REEP5	3	0.748461	0.00907049248564162
WTAP	3	0.745954	0.039769772058178
ARHGDIB	4	0.745582	2.33832659845017e-06
BRK1	4	0.743993	0.000234888982254176
YBX1	4	0.74379	0.00259185669793276
RPS4Y1	4	0.741046	0.000522258553116836
RNF7	2	0.740241	0.0242162868659365
TADA3	3	0.738768	0.0252345296897817
RPS15A	4	0.738592	3.34352801710852e-12
ATP5MPL	4	0.738493	0.00749890312137574
HLA-A	4	0.738062	2.51577574950636e-16
ITGB7	3	0.737453	0.0182483020667703
HCST	4	0.734663	1.29998533578616e-06
PTMA	4	0.733478	2.28872423705888e-15
ATP5MD	4	0.728252	0.000652188983052712
KANSL1	3	0.726736	0.00438810658109736
ANP32B	3	0.726218	0.0086523797692303
UBE2D3	4	0.725741	0.000155588201259599
ATP1B3	3	0.724161	0.0386680342049636
SURF4	3	0.722963	0.032644463916801
RPS25	4	0.71901	1.52318065332751e-13
SRSF9	3	0.718968	0.0034083035899726
PTGES3	3	0.718818	0.00180151541678771
GLIPR2	3	0.718678	0.00327564894583878
SELENOT	3	0.718678	0.00310544497695661
WIPF1	3	0.718304	0.000928897249173528
LIMD2	4	0.714246	0.000183765602567023
CDC42SE2	3	0.714246	0.0133385889032235
EIF3I	3	0.714246	0.0181445083565123
IFI16	3	0.714246	0.0045731740218735
LSM8	3	0.714246	0.00951074201951308
PSAP	3	0.714246	0.00203012304194609
POLR3GL	2	0.714246	0.0328694593441788
PRMT2	2	0.714246	0.0470489705088175
GZMA	4	0.71199	6.22383900199734e-07
ERP29	3	0.709933	0.00159816730278796
GCC2	3	0.705978	0.0380952278382634
PNRC2	2	0.704908	0.0436879029963395
ATG12	3	0.704261	0.0369265694853362
MYL12B	4	0.704145	0.00375024679250628
LBH	2	0.70107	0.0450404813047532
PRELID1	4	0.697944	0.000576421397622768
ATP5MF	3	0.697944	0.00174829220306096
IL2RG	4	0.697172	0.000134130742978016
FKBP8	3	0.696098	0.00430445625936796
NDUFA1	3	0.693487	0.000740572312355021
STUB1	3	0.691878	0.0283979891034754
RPS9	4	0.689622	1.32546332186341e-11
PRR13	3	0.687061	0.00083558142636742
LRRFIP1	3	0.686765	0.00689670400880683
HSPB11	2	0.686049	0.0492529781678477
SNRPB2	3	0.685676	0.0129114338270685
RAN	3	0.684344	0.00351765104828162
SEC61G	3	0.682833	0.00546759878923875
RPS15	4	0.679041	3.19989279937672e-12
PSMA1	3	0.678368	0.0060828471086427
PARP1	3	0.67772	0.0216298649719072
NDUFA11	3	0.677199	0.00401879862925232
ZFP36L1	4	0.673604	0.00322495304584151
RHOA	4	0.67317	0.00082108360266674
GABARAPL1	4	0.672425	0.0183962852466384
DAZAP2	3	0.670853	0.00659733166175309
UQCR11	4	0.670704	0.000146917477128112
RPS27	4	0.669922	1.99845908458392e-18
NDUFB3	3	0.669851	0.041111632845975
ATP5MC2	4	0.669044	0.00272578435078506
RPS28	4	0.667139	1.03422340827777e-15
ARHGEF1	3	0.66624	0.0119312577683627
RPL21	4	0.666073	1.33525796242671e-11
TTC14	2	0.664122	0.0400592177876929
HNRNPK	4	0.663991	0.000728640905745811
EIF6	3	0.663619	0.0278497953183615
CCNDBP1	3	0.663171	0.027150402032053
EID1	3	0.661924	0.0086154387112943
PRDX6	2	0.661778	0.0282460288241504
CCL5	4	0.657928	3.6846128208294e-08
POLR2L	3	0.657662	0.00186259948708398
C19orf53	3	0.655352	0.00479846169046719
REX1BD	3	0.655352	0.0277767187893438
RPL22	4	0.6548	0.00175936640002793
CCDC85B	3	0.653583	0.00410300878882258
SNRPD2	4	0.653008	0.0127554452404583
UBE2L3	3	0.651405	0.0143966351788482
PET100	3	0.650629	0.0219637777500285
RBX1	3	0.650115	0.0166138630500462
BTF3	4	0.650009	0.001877745553851
EIF4H	3	0.648657	0.0276206730936964
ITGB1	3	0.647972	0.0235627667773349
MORF4L1	3	0.647315	0.00387250141245688
POLR2J3.1	3	0.645298	0.0141529606728915
VAMP2	4	0.643054	0.000196688021829756
TMBIM4	3	0.642861	0.00772128079037046
NDUFA3	4	0.642296	0.00604786228807989
FAU	4	0.642086	1.99014518851836e-06
RPS26	4	0.639714	0.0018879413834954
LSM7	3	0.638755	0.026076512339559
UBL5	4	0.638074	0.000167312993923765
CELF2	3	0.637793	0.0147879400239501
RBM8A	3	0.637793	0.0052996085004593
UBXN4	3	0.63743	0.00455829751669203
DEK	2	0.634392	0.0320985047370061
RPL18A	4	0.632998	2.04705367169899e-11
N4BP2L2	3	0.63089	0.000346739966882235
COX7A2L	3	0.630181	0.0199458708623407
RACK1	4	0.627837	1.33608403205841e-08
HNRNPA2B1	4	0.627806	0.00101874348076417
HLA-E	4	0.627006	1.33101428510496e-10
PSMD8	3	0.625517	0.0263344962396103
FYN	3	0.624491	0.00340683961464049
PCBP2	3	0.622615	0.0123189615908444
IFI27L2	2	0.621451	0.0360741703518277
HMGN3	2	0.618199	0.0486034852556172
RPL18	4	0.615788	1.39314713497798e-10
COMMD7	3	0.61471	0.0322581919925194
GHITM	3	0.61471	0.0172198279023733
NDUFB10	3	0.61471	0.0186088312174702
VPS28	3	0.61471	0.0133639115787665
MT-RNR1	4	0.614235	0.00032894128254705
NDUFB4	2	0.610741	0.0391350630029895
GSTK1	4	0.609735	0.00746574123024479
HMGN2	3	0.607523	0.00175607284691293
UBA52	4	0.602022	4.26313735611377e-08
RPL34	4	0.600297	1.92714013699286e-07
RPL35	4	0.599712	1.0874328049546e-08
PRKCH	3	0.595134	0.0333816083361339
PPP1R12A	3	0.593951	0.0361398055781657
NAP1L1	3	0.592616	0.00413366255617235
ARHGDIA	3	0.592255	0.018452197901721
RPS7	4	0.59003	1.16867949744392e-10
RPL37	4	0.589403	1.65135288903807e-06
RPL35A	4	0.588952	2.89389247075498e-06
RPL15	4	0.588498	1.43954026973676e-12
PFN1	4	0.588451	0.00103084637598293
DENND2D	2	0.58649	0.0372870429197405
EIF3M	3	0.584963	0.019791421565717
TRBC2	4	0.584579	0.00010322589184873
EEF2	4	0.583616	0.0260163203590641
UBXN1	3	0.582649	0.00556242660317784
RPL9	4	0.579856	3.07583526786355e-10
RPL41	4	0.579835	1.88121396419951e-14
NDUFB1	3	0.579196	0.0295290604412836
BIN1	3	0.575539	0.0372870429197405
NDUFS5	3	0.574258	0.00982752341966399
UQCR10	3	0.573764	0.00737031622210056
AC011462.1	3	0.573647	0.0307458434591211
NDUFB8	3	0.572352	0.00554575362290237
TUBA4A	4	0.572227	0.0055845965504193
SPCS2	2	0.572227	0.0482106898570824
LSM2	2	0.571288	0.0439955875204178
CDC42	3	0.571023	0.0145431274419741
ARPC3	3	0.568568	0.00285333432976041
CTSW	4	0.567275	0.0211066378222707
APOBEC3G	3	0.566455	0.000586628130280566
C11orf58	3	0.564378	0.0119827218679921
TRAF3IP3	3	0.562242	0.0136197442288878
RPL4	4	0.560999	0.00459038249623433
RBM3	2	0.560355	0.0322581919925194
GUK1	3	0.559917	0.00105859444120657
SERBP1	3	0.557655	0.0331865460257419
H2AFZ	3	0.556437	0.0168845055206329
GAS5	4	0.552782	0.00578156137782828
SELENOH	3	0.551516	0.0319942817216772
ENO1	2	0.548029	0.0301425777053007
CLIC1	4	0.547815	0.000200834466081504
RPS5	4	0.546421	0.00199326374656101
RPL12	4	0.545614	0.000116159731925041
B2M	4	0.544654	1.57239519064085e-08
RPL32	4	0.541589	0.000105918858610415
RPS18	4	0.539469	1.21966024232481e-09
COX7B	3	0.538636	0.00778986376609707
TMSB4X	4	0.537436	0.000569317826163536
RPL7	4	0.537368	0.00159711883668657
RPS3A	4	0.53655	0.000109660561848975
RPSA	4	0.53554	0.00254918252538681
PLP2	3	0.534922	0.0226554792187933
ARPC2	4	0.53382	0.000186908610395999
ITGB2	3	0.533291	0.0175413738852238
RPL27A	4	0.531211	1.69855515308864e-09
SNHG6	4	0.529821	0.00145267173968616
RPLP0	4	0.529412	0.0307522595706672
MCL1	4	0.527832	0.014545813269917
UQCRB	4	0.527577	0.000116591614561839
RPL7A	4	0.527444	0.00129501659485496
BTG1	4	0.527011	0.00236745203337208
RPL13A	4	0.526917	2.78781528969991e-06
CD63	3	0.524275	0.000148688409560818
UBB	4	0.523866	0.000311053936843209
HSPE1	3	0.523248	0.0202844449376203
COX6C	3	0.5216	0.00535805885040283
ANAPC16	3	0.52027	0.00203609989756291
ARPC5	3	0.520073	0.0150313694473029
ATP6V1G1	3	0.520073	0.017629625302349
PCED1B-AS1	3	0.517848	0.0186763248029559
PYURF	3	0.516646	0.035057680476635
RPL11	4	0.515826	0.000296363971273708
SSR2	3	0.5157	0.00288901540257392
EDF1	3	0.515428	0.00176144226163621
RPL29	4	0.515156	0.00424734678723445
RPS29	4	0.515043	1.57863793663065e-12
HNRNPC	3	0.514714	0.0226554792187933
RPL23	4	0.510463	0.0240807449695569
JTB	3	0.507795	0.0315142770708841
HSPA8	3	0.505528	0.00382609330682094
RPL6	4	0.505118	0.00213305304211647
MATK	4	0.501942	0.0133653578914739
OST4	3	0.500173	0.000145065839449919
EIF3K	3	0.498889	0.00280418202607053
RPS12	4	0.498211	0.000326485722814056
NEDD8	3	0.492844	0.0186763248029559
SNRPG	3	0.487895	0.0409804843274247
ICAM3	3	0.487096	0.0284429882133405
ELOB	3	0.485427	0.0138734438955346
PPP1R18	3	0.482515	0.0195426099540041
OAZ1	3	0.48006	0.000583561328492717
CORO1A	3	0.478706	5.44951924767098e-05
RPS3	4	0.477517	0.000964475211105437
MYL6	3	0.474061	0.000127003043888312
YWHAB	3	0.468266	0.0223611800026307
CD48	3	0.466027	0.0236497363574521
APRT	3	0.465074	0.0334992328876264
TRAPPC1	3	0.463978	0.0140320360269646
GYPC	3	0.455205	0.0263670394817464
RPL36AL	3	0.452151	0.00158432428364198
RPL31	4	0.452134	0.00667096722929662
S100A6	3	0.451731	0.00180008984521091
PTPRC	3	0.442691	0.0185989131310155
RPL28	4	0.44229	0.00103502772414352
C4orf3	3	0.438121	0.0339267700722873
RPL10A	4	0.437832	0.0299356470607357
H3F3A	3	0.437506	0.000653023190385463
RPS23	4	0.431312	0.00877624080690776
RPL3	4	0.430368	0.00200871026302851
CCND3	3	0.424739	0.0261619043871832
COX6B1	3	0.420514	0.0248895279822209
RPL24	3	0.420203	0.000100444969557091
EIF4A2	3	0.419386	0.0236497363574521
EEF1A1	4	0.418924	0.000595839071414736
CCNI	3	0.417192	0.00434488418808332
RPL14	4	0.413147	0.0204489755015613
PFDN5	3	0.412108	0.00052909173835943
SEPT7	3	0.410129	0.0137220566794543
SRGN	3	0.408878	0.00010686495953613
RPS6	4	0.408828	0.0120390651601749
NACA	3	0.408806	0.00016860044183422
PSMA7	3	0.407584	0.0345591783373249
RPL38	4	0.404701	0.0233781601587035
RPL19	4	0.403865	0.000150079988935313
RPS17	3	0.394628	1.52318522004076e-05
RPL23A	4	0.391844	0.0161162269418743
RPL27	3	0.386165	0.000320000914545841
RPS16	4	0.38511	0.0440333029828393
RPS13	3	0.380533	1.04054464158251e-05
VIM	3	0.379783	0.00217064201815934
KLRD1	3	0.375273	0.0205319974543331
RPL36A	3	0.373334	3.27510621521698e-05
RPL37A	4	0.369466	0.0148636443655589
TOMM7	3	0.366741	0.000207334666465523
RPS10	3	0.360387	1.38993334067435e-11
RPS27A	3	0.36016	0.000105312020136825
HSP90AA1	3	0.359792	0.0223610082096689
RPL13	4	0.358553	0.0359803209982028
RPS21	3	0.357942	1.16101405596533e-05
SLC25A6	3	0.348374	0.0288338596201259
PPIA	3	0.336223	0.00301288328258377
RPL5	3	0.33369	1.7030885064977e-07
TPT1	3	0.328663	2.13308898507397e-05
RPLP2	4	0.32696	0.0405086469447514
RPS8	3	0.326065	4.18067538277802e-05
RPL17	4	0.322608	0.00391601915053534
RPL30	3	0.308727	1.8594623438129e-06
RPS4X	3	0.30762	0.000125465162383392
RPL10	3	0.307323	1.50871220155725e-07
NOP53	3	0.299635	0.00755000895502393
FTH1	3	0.299208	0.000284864962065999
FTL	3	0.234328	0.00210827089054756
RPL8	3	0.227158	0.00359317205938487
RPS14	3	0.222572	0.00235262556615132
SAA1	5	Inf	2.06796289199516e-16
IGHG1	5	-Inf	1.89158307005074e-34
IGHG3	5	-Inf	2.99383021613472e-31
IGLC2	5	-Inf	2.98218685225047e-29
TFPI2	5	-Inf	1.34264916096451e-12
MT-CO1	4	-0.243001	1.54178808247299e-06
MT-ATP6	4	-0.293038	2.0002305497393e-05
MT-CO2	4	-0.362233	1.25813189246776e-13
MT-ND4	4	-0.414566	1.99058293645223e-21
NDUFB2	4	-0.460841	0.00305600270330707
MT-CO3	4	-0.500939	1.84390260100968e-15
MT-CYB	4	-0.555136	1.2867673186403e-16
TYROBP	4	-0.639314	1.26373028464747e-05
TUBA1A	5	-0.708966	0.00722031215440924
ITM2C	4	-0.755024	0.00050805433681052
MT-ND3	4	-0.759603	1.23637958902506e-15
IDS	3	-0.774793	0.00518053961421865
KLRB1	4	-0.814403	0.000673821188332318
ATP5MC1	4	-0.824494	0.000236922690114731
IL2RB	5	-0.830075	0.000515914184139459
TMIGD2	5	-0.834453	0.000775718436561846
KLF6	4	-0.836588	0.007427807038132
MT-ND2	4	-0.867535	1.86307036022363e-30
MT-RNR2	4	-0.868222	2.90848737434894e-62
IQGAP2	2	-0.88779	0.0260114483706344
KRR1	2	-0.893085	0.0206674447995851
CD160	4	-0.903138	0.000631915678507921
AKNA	4	-0.925165	0.000817884714407299
YME1L1	4	-0.929611	0.0156369629183648
AC114760.2	3	-0.964248	0.0130360912445789
DDX3X	4	-0.97381	0.00121748115569593
BRD2	4	-0.983192	0.00259488383182087
GZMM	5	-1.04178	0.000138657694327855
STARD3NL	4	-1.04826	0.00684262797636887
PRMT9	4	-1.07546	0.00554120352658632
JUNB	4	-1.10518	1.04057673812924e-05
BTG2	5	-1.10725	0.00400915509102045
KLRF1	5	-1.12903	0.000229527797236142
IER2	5	-1.14344	2.18707955805507e-06
MT-ND1	4	-1.15689	3.00445083922269e-37
FCER1G	5	-1.16627	1.06501985785441e-09
IGFBP2	5	-1.16798	0.000142576329890775
KLF2	5	-1.19265	0.00192043333138816
SPP1	5	-1.19265	0.000242704537388221
CDKN2D	2	-1.19265	0.0315247401346489
SNHG25	5	-1.29574	0.00266080745238114
XPO1	4	-1.29956	0.0175483106819357
REL	5	-1.31223	0.000274438885634876
TXK	5	-1.38141	0.000138657694327855
SNHG16	5	-1.41504	0.000604278461177902
TRIM44	4	-1.41504	0.00427719052474037
NR4A2	5	-1.44513	0.000123577429988937
FOS	5	-1.46775	1.31414650517183e-07
CMC1	5	-1.54172	1.25405059465818e-10
ADRB2	4	-1.55877	0.000780037026661721
FOSB	5	-1.57911	1.09734859088199e-09
ZFP36	5	-1.63383	0.000113977307804765
RORA	5	-1.65499	0.000626552858891632
CRYAB	5	-1.70722	1.84452373292033e-07
ATP1B1	5	-1.7146	0.000613844550199049
TNFRSF12A	5	-1.7146	0.000961057797153483
IGFBP7	5	-1.71958	0.000137015024423711
MT-ND6	5	-1.84869	2.03544393813552e-05
ZNF331	5	-1.92961	0.000102392540611469
CD79B	4	-1.92961	0.000307441069905975
AC020916.1	5	-2.09734	1.17945459303774e-08
CEMIP2	5	-2.14374	0.000124722440856285
CREM	5	-2.15788	0.00219741962250334
NFKBIZ	5	-2.23995	0.00198034569443994
DHRS3	5	-2.29574	0.000294372049722885
HBB	4	-2.44418	3.02160750496583e-10
PDZK1IP1	5	-2.60768	1.75788122131134e-08
KRT8	5	-2.70722	0.00012147816055686
MT-TV	5	-3.75452	1.59862394850315e-07
ALDH1A1	5	-4.19265	1.43715550489631e-08
KRT18	5	-4.23995	1.07398697541652e-10
IGKC	4	-6.44057	1.05828015045172e-121
IGLC3	5	-6.53842	1.43221035587011e-23
IGHA1	5	-7.98272	1.04746448494107e-89

## Sheet: Bis'NKTs
Extended data 1. scCODE results (DE gene-lists) of responders and non-responders in 13 cell-types
Annotation: Genes with LogFC > 0 are significantly highly expressed in responders and conversely significantly highly expressed in non-responders.
Gene_name	Detected_times	logFC	P_adjust
SAA1	5	5.25805	1.17697166615561e-08
VCAM1	5	4.68314	0.00013725787627526
CXCL13	5	3.48706	1.44210439495499e-12
LINC02084	5	3.18564	0.000227901259170864
C1QC	5	2.90554	0.0001178956463982
ZNRF1	5	2.63734	0.000806615547070336
CD38	5	2.50757	0.000175689573604
HLA-DQA1	5	2.49771	1.62814056234842e-17
FABP5	5	2.479	2.9196377649365e-11
LINC01943	5	2.47669	0.000155054225260479
CLNK	5	2.43803	0.000134263592080385
HIST2H2BD	5	2.2814	0.000103893260158269
FCRL6	5	2.25805	2.78158202970683e-09
MTHFD2	5	2.24114	0.000558799017533586
C1QA	5	2.21366	1.28855229592484e-06
UBE2F	5	2.2067	0.000759659955817437
MAP2K2	5	2.1927	1.25212227068827e-11
XCL2	5	2.15309	0.000206969141085768
HLA-DRB5	5	2.09388	1.11691281163377e-12
SNAP47	5	2.06781	1.04854237854976e-08
HLA-DRB1	5	2.05518	2.22243448653452e-38
HAVCR2	5	1.94993	1.04854237854976e-08
STAT1	5	1.93612	0.000859346606044732
DGKZ	5	1.93337	1.66464325959868e-08
CCDC50	5	1.90554	0.000298639413638809
PPT1	5	1.90554	0.00025685269378285
MIR155HG	5	1.87077	0.00058406263860629
PRF1	5	1.7759	2.07703783260735e-19
LAG3	5	1.76444	1.24818596059374e-15
SPATS2L	5	1.75353	0.00162156419927302
CCL3	5	1.74042	3.55639884227219e-08
APBA2	5	1.71877	0.000129480909823554
HLA-DRA	5	1.70603	1.73422251657802e-23
STAG3L3	5	1.64838	0.000809059348791522
CST3	5	1.63734	0.000591129495083362
LINC02446	5	1.63423	0.000898634009830065
GZMK	5	1.62813	1.59351404836675e-14
HLA-DMA	5	1.60774	1.1013948423153e-06
CRTAM	5	1.60598	0.00233024595843547
SNRNP27	5	1.60068	0.00250519475264323
NCR3	5	1.59003	0.000413472402804939
TAP2	5	1.57931	0.0027748328590012
GLUL	5	1.57623	0.00157442612804202
CD74	5	1.56969	1.94141458051452e-29
BATF	5	1.55761	1.4841506770719e-06
TRAT1	5	1.55761	0.000998408922637298
HIGD1A	4	1.53559	0.00681997701135154
PTMS	5	1.52923	1.52582088770147e-05
ATP6V0D1	5	1.50757	0.00153771841655881
MIF	5	1.49673	2.86326591575938e-07
TRDC	5	1.49453	1.89769006329837e-07
GALT	5	1.4905	0.00660421766206643
SFT2D1	5	1.4905	0.000372463344017359
PRKAG1	5	1.43803	0.00265134244406334
ACTA2	4	1.42011	0.00967301870417698
PHYKPL	5	1.41207	0.000177777549867971
F2R	5	1.37617	0.00215044374894922
HLA-DPA1	5	1.36667	2.42391243529834e-18
CHST11	4	1.35691	0.0123126877555393
HLA-DQB1	5	1.35519	1.21668639728366e-06
GBP5	5	1.34163	0.000113322372712709
ARF5	3	1.33522	0.0164940626712263
ARRDC1	3	1.33522	0.0238576455923987
CBFB	4	1.327	0.0093584805392236
C1QB	5	1.32057	0.000591129495083362
WDR54	5	1.32057	0.00612743102470759
CTSW	5	1.32009	2.28426775928251e-15
GRSF1	3	1.31319	0.0163587602175688
HNRNPLL	3	1.31319	0.0220347605774797
KRCC1	3	1.31319	0.0220347605774797
ERGIC1	5	1.30329	0.00931659274186541
HLA-DPB1	5	1.30135	1.49615080227513e-17
PKM	5	1.26811	1.14855469409992e-07
CNIH1	5	1.25346	0.00590421700165941
INPP4B	3	1.25018	0.0128598262208706
SERPINB6	3	1.24793	0.0185433653489659
RNF187	5	1.24657	0.00122463252146421
CD82	5	1.22746	0.00496645285717272
NHLRC3	5	1.2192	0.00836615969262423
IRF9	5	1.21366	0.000753378161848998
TSTD1	5	1.21152	0.00021132998907337
ITGB2	5	1.20072	2.10268058544194e-09
TXNL4A	5	1.19772	0.00287751531816763
RBPJ	5	1.19334	1.1716656251021e-06
CSK	5	1.18564	0.000104478958870111
STOM	5	1.1825	0.000197519468191088
CTDNEP1	4	1.17618	0.0164940626712263
MAP4K1	4	1.17143	0.0119543937622332
KLRD1	5	1.16492	3.45208818804452e-08
HLA-DRB6	5	1.16046	0.00233024595843547
DAPK2	4	1.15707	0.0101858439346531
C19orf25	3	1.15707	0.0226901185872192
TBCD	5	1.14881	0.000759659955817437
KRT86	4	1.14549	0.0176315571613313
ENSA	5	1.12793	0.000274149646703226
FAM3C	5	1.12566	0.0102939734886074
CEBPD	5	1.11924	0.0128598262208706
IL32	5	1.11633	1.49337261991194e-19
SIRPG	4	1.09818	0.0178167708892831
COTL1	5	1.0932	1.09042963194347e-13
PSMB10	3	1.08169	0.0262151489107074
FDFT1	3	1.08003	0.0438750530605173
RPS6KA1	3	1.08003	0.0416784317679708
CD164	5	1.07873	0.000201177170278933
CPNE7	4	1.07219	0.0134768265728121
LSP1	5	1.06461	2.58026163325647e-11
LUC7L2	3	1.06165	0.0420151897887706
ASNA1	4	1.04927	0.0154757112595338
SAMD9	3	1.04814	0.0322205770137183
NKG7	5	1.04566	1.20909090958775e-10
ITGB7	5	1.04304	0.00373312354128018
ECHS1	3	1.03107	0.0267477405876549
RAB11A	5	1.00507	0.0114483259990005
GGA2	3	1.00507	0.0241303047143761
ISG15	5	1.00232	0.000726815987800404
PTTG1	5	1.00048	0.00289302986414331
SCAMP2	4	0.999402	0.009618811098082
NELFCD	4	0.994345	0.00723768667470919
LASP1	3	0.991265	0.0222101528887767
TPST2	5	0.983538	0.0131723346523199
SRSF1	3	0.982703	0.0279888115846641
HCP5	5	0.975925	0.00730635011985221
CMTM3	4	0.969666	0.00573541735231749
SUB1	5	0.956566	2.70730342250361e-12
APOBEC3G	5	0.948155	2.19031030465469e-08
RARRES3	5	0.937478	1.23855179672276e-11
ZNF683	5	0.936507	0.000347082875245854
PA2G4P6	3	0.932757	0.0336165035904103
GNLY	3	0.931887	0.003244105611443
CDC42	5	0.914666	0.000491775851902659
PMF1	3	0.905535	0.0261303443259175
SEPT2	3	0.905535	0.0333877325660092
SLA	5	0.899954	0.000726815987800404
SUPT3H	3	0.895193	0.0177219049354431
TYMP	5	0.89404	0.00137589216557809
MIAT	4	0.886676	0.0147265440290763
UBE2L6	5	0.884777	0.000181440511585023
ORMDL2	3	0.881082	0.0317151774627595
UCP2	5	0.878399	0.000355963124631078
TMBIM4	5	0.869556	0.00235542289873472
PSMB2	5	0.869239	0.00864677186217493
ITM2A	5	0.857747	0.000192280331946587
CAPN2	3	0.853068	0.0189020968897606
GZMB	5	0.849793	0.000163985860124821
H1FX	5	0.846201	0.00238666902862612
FIBP	3	0.826101	0.0448663681567505
SLC9A3R1	5	0.822207	0.0114483259990005
TRGC2	5	0.818249	0.00198589546061155
CALM3	5	0.815593	0.00048174775594424
GLIPR2	5	0.80759	0.00148130632361044
PYCARD	5	0.801979	0.00537418735429893
GYG1	5	0.801463	0.00241654704969827
SH2D1A	4	0.79862	0.030139577101943
GGA1	3	0.79862	0.0237848989383827
VOPP1	4	0.793326	0.0279354536352083
TAP1	5	0.791519	0.00106585744418591
SEPT1	5	0.791203	0.000417582868835248
PGK1	5	0.781547	0.000314836513765423
GZMH	5	0.779095	1.14191611164287e-08
CD63	5	0.772313	1.71046093467547e-05
MDH1	4	0.75769	0.0338175419225141
CXCR3	5	0.753045	0.00243784469134761
GSTO1	3	0.744172	0.023401802393234
RPS26	4	0.740628	0.000279589900009448
DDIT4	5	0.738241	0.000109345131404166
LGALS1	5	0.728586	0.00106585744418591
ARF6	5	0.727812	0.000786521395513628
TMSB10	5	0.72016	1.266087831413e-16
PSME2	5	0.719457	0.000480987416803164
IDH2	5	0.714338	0.000485702886663408
PCNP	5	0.71289	0.0139222433039793
PSMB3	5	0.712289	0.00167411656321515
PSMB9	5	0.706413	0.000108087497613686
CYTH4	4	0.703042	0.0102085280558946
IFI27L2	4	0.700216	0.00647967846699707
LSM7	5	0.696818	0.0108901566192264
VAMP5	5	0.696082	0.00961300704182354
RBX1	5	0.69379	0.00272524447013047
PCMT1	4	0.69356	0.0402422906901251
CDK2AP2	3	0.690198	0.0168046405142059
DAD1	5	0.683143	0.00463283662674973
RBCK1	3	0.683143	0.0282061245279064
PSMA4	5	0.67754	0.00458334643263979
TPI1	5	0.677169	0.000453987706399078
SCP2	3	0.667546	0.023401802393234
GAPDH	5	0.646575	1.07192226237992e-11
GIMAP7	4	0.632004	0.00573541735231749
SRSF9	5	0.626112	0.00987144994474995
ATP5MPL	5	0.607194	0.000671669790049023
FKBP1A	5	0.606235	0.00489348470068123
LY6E	5	0.602266	0.000136609852952673
GIMAP4	4	0.600681	0.00835731579836208
RAC2	5	0.595776	0.000485260153183057
PRR13	5	0.59172	0.00489348470068123
ACTB	4	0.579784	1.33122525075159e-08
LDHA	5	0.576544	0.000792180795256595
HLA-C	4	0.5563	1.64953400520027e-17
ACTR3	4	0.542965	0.00859658945941353
HSPA1B	3	0.538447	0.00234839584108494
TXNIP	5	0.515456	0.000491564371624146
PSME1	5	0.498852	0.0012513914357791
CD53	5	0.467009	0.00184956132912639
CTSD	4	0.46342	0.004656495093417
CAP1	4	0.462455	0.0105243306195166
CLIC1	5	0.460146	0.000901929210665521
UBL5	5	0.441767	0.00177309827204843
GZMA	5	0.431189	0.000289147081315551
HSPA1A	4	0.422452	0.000138493518658815
HCST	5	0.41573	0.000397489639367645
EVL	5	0.403739	0.000759659955817437
MYL12A	5	0.379137	0.00184956132912639
SRP14	5	0.373885	0.000678110278457373
CCL5	4	0.36996	0.000101062530415716
RPS2	4	0.315037	0.00157775380713609
ARHGDIB	5	0.309003	0.00116581458677153
CFL1	4	0.305296	0.000269643848023684
ACTG1	5	0.297328	0.000722511832195036
SH3BGRL3	5	0.295311	0.000512565858366001
PFN1	4	0.287057	0.000378925316871944
HLA-A	4	0.274655	0.0144882370901329
DRAIC	5	Inf	3.19942890328553e-19
IGLC2	5	-Inf	1.21320204108102e-18
RPL3	4	-0.341556	0.00719187273626021
RPL32	4	-0.355441	0.00125079526265365
RPL13	4	-0.361536	0.00272717675124622
RPL24	3	-0.371305	0.0116929429991492
RPL11	4	-0.377379	0.00629085247077959
NACA	5	-0.377611	0.00572151205012036
SSR4	3	-0.378258	0.0290083760183594
CHCHD2	3	-0.383141	0.0318819234986891
MT-CO2	4	-0.389361	0.00089758849868761
RPS3	4	-0.390419	0.00247476362444999
RPL13A	4	-0.396489	0.00364371377511787
MT-CO1	4	-0.401184	3.33479330073962e-07
RPL35A	3	-0.418878	0.000104934421017394
RPL14	4	-0.420966	0.000425559336581837
RPL10	4	-0.425755	0.000750314655684752
FTH1	3	-0.429449	0.00121217056862017
RPS18	4	-0.442499	0.00271491303209165
RPS6	4	-0.448225	0.000206969141085768
RPL27A	4	-0.454247	0.000750314655684752
RPS14	4	-0.454822	0.000214060411169145
RPS4X	4	-0.459895	0.00158158045535768
H3F3B	4	-0.47236	0.000196476175064681
RPL31	4	-0.476042	0.00167369211076414
VIM	5	-0.477043	0.00583895151619686
RPS27A	4	-0.498512	0.000824564005352522
RPS3A	4	-0.508056	0.000742790965684511
RPL8	4	-0.508604	0.000136492871742769
SNHG29	4	-0.509963	0.0216791301151414
CD48	3	-0.51103	0.0323729468168531
RPL9	5	-0.515159	0.000142121774205372
RPSA	5	-0.520088	0.000777293480576755
RPS13	5	-0.522275	0.00108274314981275
RPS16	4	-0.530086	0.000245075480333668
EIF1	4	-0.53023	2.59963103583396e-07
TOMM7	5	-0.530598	0.000395231690789175
RPS8	4	-0.531052	2.60863470906306e-05
NOP53	5	-0.531755	0.00569417006709306
RPL10A	4	-0.536017	1.62294860380103e-06
SLC25A5	3	-0.548183	0.0310206600631172
MT-ND4	4	-0.554244	1.61178801450252e-08
RPS23	4	-0.558412	0.000777293480576755
RPL23A	4	-0.56523	0.00178250958622739
RPL30	4	-0.566945	0.00132687982401748
HSP90AB1	3	-0.570614	0.0435759731830479
RPS12	4	-0.584578	0.001442586414563
CD8A	3	-0.586878	0.00803693098229091
ATP5PO	5	-0.589032	0.0270127023558835
SRSF7	4	-0.603596	0.0203487251977444
GAS5	5	-0.60364	0.000247382166633511
RPLP2	4	-0.612872	0.00151555229204287
RPL28	4	-0.617288	1.70729317231796e-06
RPLP0	5	-0.623763	0.000107499335886126
RPS21	5	-0.625351	0.00220983105920851
MT-ATP6	4	-0.630437	1.178055734758e-08
RPL5	4	-0.646084	1.82857207560343e-05
KRT10	4	-0.663415	0.0390422780097706
MT-CYB	4	-0.671952	2.63423309239551e-11
METTL9	3	-0.686807	0.0117467336307083
ABRACL	5	-0.68804	0.0243375477631173
TSC22D4	5	-0.688416	0.00421082848627908
RPS11	5	-0.697349	2.03081494399153e-05
GTF3A	5	-0.702255	0.011093814849598
MYO1F	5	-0.708138	0.00492299831556428
C12orf57	5	-0.708216	0.00920992696832938
SERP1	5	-0.724692	0.00294108261306012
CHCHD10	3	-0.726733	0.0322404098210818
JAK1	4	-0.727045	0.0277815982180097
RPL27	5	-0.729639	1.85156284538838e-06
MT-CO3	4	-0.730145	1.00929353686811e-19
EEF1A1	4	-0.73604	1.50091796634753e-07
STK4	5	-0.743274	0.00369886399585018
ANKRD12	5	-0.746541	0.0079936027188463
RPL37A	5	-0.749008	0.000320913319715308
S100A10	5	-0.751679	0.000265177026391675
BTG1	5	-0.752047	1.85156284538838e-06
EEF1B2	5	-0.772965	0.000562758156597332
SNHG6	5	-0.774847	0.00151013866386839
HSPA9	3	-0.778963	0.0205190218283717
SRRM1	5	-0.782879	0.000800128997030382
TRAC	5	-0.788811	0.000924064137565725
CAPG	3	-0.812815	0.00927762660593898
RPL38	5	-0.821218	0.000202335398587046
GZMM	5	-0.840419	0.00587190950820156
MALAT1	4	-0.852154	2.25207137870664e-30
STK17B	5	-0.862291	0.00507692416189958
DDX18	5	-0.863684	0.00428764279492821
RPL36A	5	-0.863951	0.000253273144493031
CD44	5	-0.871318	0.000397489639367645
TMEM147	5	-0.871446	0.00693546770056417
TCF25	5	-0.879452	0.00573541735231749
SEC11C	5	-0.885141	0.0286368808139033
ALOX5AP	5	-0.898163	0.000124993782681502
SRSF2	5	-0.914311	0.00456712371572652
RPS17	5	-0.916232	0.0025584615803481
RPS20	5	-0.919291	1.10377315224684e-15
TACC1	3	-0.923846	0.00793274743495793
AHNAK	5	-0.949648	0.0137032314379646
RPL17	5	-0.957315	0.0010451380790666
PARP8	5	-0.965013	0.00920992696832938
ODF2L	5	-0.96595	0.0114423081602326
MYH9	5	-0.97582	0.0102085280558946
ITM2C	5	-0.976587	0.000143071962775979
MT-RNR2	4	-0.986283	1.61641548012884e-24
CLK1	5	-0.996456	0.00302998843627293
BCL11B	5	-0.996977	0.0138443043444668
PMAIP1	3	-1.0037	0.00104145602041752
HNRNPUL1	5	-1.01548	0.00738866829973398
RPS10	5	-1.01978	1.10261399508645e-16
JUND	3	-1.03055	0.0287145955407846
TPT1	5	-1.03538	6.0852312951494e-26
EML4	5	-1.03747	0.0159161936790628
ANXA1	5	-1.04664	0.00304698341255399
GATA3	5	-1.06532	0.00605917052165005
CMC2	5	-1.074	0.00421082848627908
LTB	4	-1.0753	0.037692779413467
LEPROTL1	5	-1.07946	0.000109565628933936
CITED2	5	-1.08079	0.00421082848627908
KANSL1-AS1	5	-1.08823	0.0109278445491074
CYTIP	5	-1.09287	1.09907730962222e-06
DNAJA1	5	-1.09754	0.000759659955817437
CCDC107	5	-1.11553	0.000833048471821413
MT-ND2	4	-1.11577	1.73195760481073e-32
GLO1	3	-1.13315	0.0224111352197891
SARAF	5	-1.13338	1.28943782800664e-08
UBE2B	5	-1.14575	0.00184956132912639
CXCR4	5	-1.16106	1.70476357930115e-12
BRD2	5	-1.18193	0.0127001958304596
CD8B	5	-1.19806	1.10018023803199e-05
PIK3R1	5	-1.20138	0.00164070539743517
GRAP2	5	-1.20438	0.00653235371853702
PABPC1	5	-1.20805	1.72572816407078e-16
AC025164.1	3	-1.20994	0.0102085280558946
CDKN1B	5	-1.22863	0.00276604436772992
STAT4	5	-1.22939	0.00698568561318813
DNAJB1	5	-1.24051	0.014094732720672
LYAR	5	-1.24782	0.000266640223702118
MT-ND3	5	-1.28505	2.30970523715964e-27
ATF4	5	-1.30924	0.000619660330273762
IER2	5	-1.31686	1.41847207246835e-06
SPOCK2	5	-1.33747	2.16734275348181e-07
TUBA1A	5	-1.34723	0.000169959103900866
ILF3-DT	5	-1.35639	0.00241654704969827
HSPH1	5	-1.37673	0.00184956132912639
AAK1	5	-1.40272	2.45698605041442e-05
TRGC1	5	-1.40705	0.000356759514538011
CD69	5	-1.41101	3.60232124369788e-13
FOXP1	5	-1.41639	0.000169134800219765
NMRK1	5	-1.42789	0.000528651415928897
RUNX3	5	-1.43075	2.13205787490343e-09
GNPTAB	5	-1.43469	0.00134811450706742
TSC22D3	5	-1.43734	1.12199595612087e-16
PPP1R15A	5	-1.46125	0.00350473717716894
DANCR	5	-1.4637	0.0023231342298925
ITGA1	5	-1.47913	0.000831082923328631
IDS	5	-1.5095	0.000257778929457949
ZFP36L2	5	-1.51162	1.41006740166592e-16
EIF4A1	5	-1.55668	0.000144354802036812
JUN	5	-1.56415	1.10019816421386e-17
MT-ND1	5	-1.58623	1.42667986568986e-41
JAML	5	-1.58988	0.000619660330273762
SLC2A3	5	-1.62171	0.000131154282099929
FKBP11	5	-1.63879	0.000392295921501272
JMJD1C	5	-1.64548	0.00114799240840873
DUSP1	5	-1.68501	1.29016566965678e-09
DDX3X	5	-1.76432	0.00021607188182876
HIST1H4C	5	-1.78993	1.48114468081427e-06
AC114760.2	5	-1.82109	1.23705336073884e-07
PBXIP1	5	-1.85029	1.63949727249953e-08
KLRC1	5	-1.93774	1.82857207560343e-05
CDC42EP3	5	-1.97582	0.000600424207670406
SNHG25	5	-1.99493	5.23349885987675e-05
KLF6	5	-2.17212	1.10850951830279e-11
PRMT9	5	-2.24286	0.000276783945401307
JUNB	5	-2.27105	1.0354749644861e-25
G3BP2	5	-2.31686	1.44345266116527e-10
FOSB	5	-2.32758	1.06225618190849e-14
BTG2	5	-2.35479	1.20987155936382e-19
NR4A2	5	-2.40027	1.12241223387364e-11
MYADM	5	-2.75426	1.51942007338691e-14
TNFAIP3	5	-2.78318	2.44842398170055e-22
ZFP36	5	-2.88947	1.61179392472616e-44
IL7R	5	-2.91464	1.32426369649409e-11
AC020916.1	5	-2.96018	1.60799192887505e-35
FOS	5	-3.01179	1.74667494769422e-15
KLRB1	5	-3.8832	1.60799192887505e-35
IGHG3	5	-7.4191	3.387036000449e-112
IGKC	5	-7.68318	0
IGHA1	5	-8.20061	1.71969279207075e-81
IGLC3	5	-8.64329	1.25275990719102e-58

## Sheet: Bi's Tregs
Extended data 1. scCODE results (DE gene-lists) of responders and non-responders in 13 cell-types
Annotation: Genes with LogFC > 0 are significantly highly expressed in responders and conversely significantly highly expressed in non-responders.
Gene_name	Detected_times	logFC	P_adjust
CXCL13	5	5.1342	0.0099917344559773
C1QC	5	4.88606	1.7327816344155e-08
C1QA	5	4.7528	1.52104952550781e-14
AC018521.5	5	3.82835	0.000446874475163258
TMEM176B	5	3.7986	0.000364143786112087
C1QB	5	3.31917	2.01980085346336e-10
MIF4GD	5	2.82835	0.00220595541178135
FCER1G	5	2.7528	0.00011546949726774
PDZD11	5	2.70549	0.00416407704142826
COMMD4	5	2.62868	0.000484061969117822
MX1	5	2.53557	0.000446874475163258
CCL4	2	2.52349	0.000143626956508866
CCR5	5	2.47667	0.000102930614329032
CCL20	5	2.46157	0.000751670628813921
IFI6	5	2.43087	0.000307164862161955
IFI35	5	2.39686	0.000605969770558883
AIF1	5	2.3566	0.000147100849137298
HLA-DRB1	5	2.34488	1.10547810858615e-20
APOBEC3H	5	2.3011	0.00105376731507721
SAE1	5	2.3011	0.000231362792098104
CST3	5	2.22859	0.000123826357918919
GLOD4	5	2.21364	0.000667967107835646
GIMAP7	5	2.20232	1.07761874351372e-10
AC017002.3	5	2.1997	0.000144146500277853
ACTN4	5	2.18764	0.000151998496070433
DDX39A	4	2.15224	0.00188854644299306
HLA-DRB5	5	2.14438	1.52598604521615e-09
ISG15	5	2.13118	1.7892050877837e-10
IFT20	5	2.12053	0.00113236941549679
ARHGAP18	4	2.12053	0.00252782968849364
GBP4	5	2.10116	0.00125966639177908
HLA-DQA1	5	2.08154	1.20113568195227e-09
GBP1	5	2.07162	0.0001489002157185
HDAC1	5	2.07162	0.000532075726428059
POLE3	5	2.05494	0.00214003321233093
HLA-DRA	5	2.05099	1.19952183022399e-12
UBE2L6	5	2.01454	1.01932043567473e-10
CXCR6	5	2.00749	3.24583786768346e-09
ABI3	5	2.0062	0.000272205676574699
PDCD1	5	2.0062	0.000748352045792317
STAT1	5	2.00505	3.79375908744109e-05
PTMS	4	2.00372	0.00118195362316827
CPNE2	5	2.00023	0.00212758385093422
TSPAN17	5	2.00023	0.00084002580277151
HLA-DPA1	5	1.9621	1.02019187256484e-18
MED6	3	1.9506	0.00520020610473381
PPIE	3	1.9506	0.00744047655144091
CBR1	5	1.94156	0.000852336086798506
COMMD3	5	1.93246	0.000224942626467514
EMB	5	1.93246	0.000502348419126432
HLA-DRB6	5	1.92788	0.000303865670647416
MRPS18C	5	1.89546	0.00025211083896948
DDA1	5	1.88606	0.00217751146878144
PSMB10	5	1.88606	0.00288048261748313
ANXA4	3	1.8766	0.00765449674563181
PHTF2	4	1.85749	0.00498431101604622
VAMP5	5	1.84167	1.65122482441701e-09
GNB1	5	1.82835	0.00314958580655936
GIMAP6	4	1.82835	0.00448389085654822
PFKP	4	1.82835	0.00603262115936561
IRF7	3	1.82835	0.0163932149686554
OASL	5	1.82245	0.00225586373845152
SNAPIN	5	1.82245	0.00184745301055161
APOE	5	1.80983	1.03053756109435e-09
TAP1	5	1.8046	1.5505853599868e-07
NSFL1C	5	1.7986	0.00473316523091404
AP001324.1	4	1.7986	0.0057756148612819
POP4	4	1.7986	0.0057756148612819
IFI44	2	1.76823	0.0161698457141471
MAPRE1	5	1.76384	0.00025211083896948
IFI27L2	5	1.7528	1.28631681035177e-07
ICOS	5	1.73447	1.83417881556345e-07
PSAP	5	1.73149	2.00159680571852e-06
HNRNPD	5	1.71614	0.000274235523683401
CCZ1	3	1.70549	0.00918087728589617
CCL5	5	1.70148	0.000507492179620788
FKBP5	5	1.7009	0.000123238009017369
TMUB1	5	1.69477	0.00135687366376958
SPAG7	5	1.69169	0.00047703614267419
GZMA	5	1.69045	0.000996235337823056
GZMK	5	1.69008	0.000339943871168581
EMC3	5	1.67307	0.00159374443294096
FAM32A	5	1.67307	0.00110003754390797
IFI27	3	1.67307	0.0164999317162692
ORMDL2	5	1.65842	0.000201637564978141
DUSP23	5	1.65104	0.00225586373845152
CD53	5	1.65008	1.0724803157684e-13
RAB9A	4	1.6466	0.00688293223751873
ANXA5	5	1.64248	0.000265050408285194
ATIC	2	1.6399	0.0148802848965167
TSG101	2	1.6399	0.0148802848965167
YY1	5	1.62868	0.00302941438065051
SCAMP2	5	1.61357	0.00205261035518462
SCP2	5	1.61123	0.000116603076039157
ETV7	5	1.60596	0.000293309318542267
HAVCR2	5	1.60596	0.000760415922613513
PMF1	5	1.60596	0.000215373614027261
VRK3	2	1.60596	0.0186454514396689
EPSTI1	5	1.5997	0.000173129502298766
TAF11	4	1.59215	0.00918087728589617
TFPT	3	1.59215	0.0111910104802781
TIMM17A	3	1.59215	0.00835631522975741
ZDHHC24	3	1.59215	0.0122605341757193
CBFB	2	1.59215	0.0186892450055962
HSPA1B	5	1.57642	1.08822169272446e-15
ARFRP1	2	1.57119	0.0352601108463678
SLAMF1	5	1.56237	0.000218992773214344
PSMC4	5	1.55151	0.000527672008360805
NINJ2	5	1.54992	0.00184745301055161
MBNL1	5	1.53557	0.000971745027841587
SSBP4	4	1.53557	0.00907733123775063
N4BP2L1	3	1.53557	0.0189365665762345
PSME2	5	1.53243	1.78179997819309e-09
MRPL54	5	1.52349	0.000190092744835952
CLIP1	3	1.51132	0.0176948763798153
NARF	2	1.50642	0.0248096170125284
FADD	2	1.49904	0.0332729683623258
UROS	3	1.48666	0.00999491785671797
TYMP	5	1.48283	1.1040866795946e-06
GPR108	2	1.47667	0.0179602990179988
MOSPD3	2	1.46157	0.046975590641943
PSMA4	5	1.45068	0.000114832260545643
PSTPIP1	5	1.44886	0.000925935537813032
CAPZB	5	1.44368	1.04536093646073e-10
CDV3	4	1.44246	0.00990831183380756
PSMB9	5	1.43772	1.07712741872572e-10
PSMC5	5	1.43603	0.000292269491329126
ATP6V1D	3	1.43603	0.013714331102215
UBE2K	3	1.43603	0.013714331102215
LY6E	5	1.42639	1.23975814058462e-10
SP140	5	1.41875	0.00251410600628576
ETHE1	4	1.41875	0.0105919479579446
HNRNPH3	5	1.41242	0.0023282565399653
SERPINB1	5	1.40802	0.00107760560525766
BLOC1S2	5	1.40346	0.00448389085654822
NELFCD	3	1.40346	0.0171272123592131
TUBA4A	5	1.39156	0.000196753061407378
CYTH4	5	1.38356	0.00388995124595019
BNIP3L	2	1.38356	0.0185509959905649
MRPL13	2	1.38356	0.0231040954968048
PSMD8	5	1.37164	0.000238693488418031
IDI1	5	1.37118	0.00100094172982587
GBP5	5	1.36564	0.00103223020637822
SAMD9L	5	1.36564	0.00428293551292281
COMT	3	1.36339	0.0131585726046722
SNRPD3	3	1.36339	0.0117341172465188
ARPC3	5	1.35792	3.61698442294503e-12
NUDT22	2	1.3566	0.0364798786758673
PRKAG1	2	1.3566	0.0254929427130145
TAP2	2	1.3566	0.0284509057422149
GBP2	5	1.35608	1.59151707856947e-08
POLR2H	2	1.35114	0.0426253498141245
SSSCA1	2	1.35114	0.0478148493814116
HLA-DQB1	5	1.34609	0.00253433652135041
ARF6	5	1.33702	0.000249420554849526
RAB10	2	1.33702	0.0278601702604868
LPXN	4	1.33465	0.00827988203887334
HLA-DPB1	5	1.33286	2.39925019736786e-11
RTF1	5	1.33258	0.000141192680633119
ENSA	5	1.32406	0.000156564653522273
KDELR2	4	1.32216	0.00999491785671797
SNRNP35	3	1.32216	0.0095697777693611
STXBP2	4	1.31798	0.00626986015697913
PSMD7	5	1.31317	0.000862286400020738
SLU7	5	1.3105	0.0075380543984723
MRPL28	5	1.3011	0.00560406121230046
DCTN2	3	1.29164	0.0133978404970263
APOC1	5	1.28893	0.00214003321233093
CXCR3	5	1.2851	0.000116180270854196
LYRM4	4	1.27973	0.0172532710649854
TRIM69	3	1.27973	0.0172782738409801
ANP32A	5	1.27253	0.00105013890155156
PPT1	4	1.27253	0.00998320958416928
TYROBP	3	1.27253	0.0183041803818831
KCNN4	2	1.27253	0.0367922454876936
ELOC	5	1.26426	0.00126920990446185
PSMD14	2	1.26426	0.0330546822838373
LGALS3	5	1.26349	0.000134957019461376
CASP17P	5	1.23917	0.00273030049302564
SLTM	5	1.23749	0.0016408819225653
FAM50A	2	1.23601	0.0349531461645632
OAS1	2	1.23601	0.0261571097621222
HMGN4	3	1.23354	0.0172782738409801
LSM6	5	1.23156	0.00831420235221477
PRF1	3	1.22994	0.0253917539983684
DNAJC15	5	1.22859	0.0048688501948361
BIN2	5	1.22744	0.00492471201229303
LAMP1	5	1.22744	0.00270614098911865
POMP	5	1.22602	0.000135493827325467
BATF	5	1.22542	0.000123033932391676
HSPA1A	5	1.22021	1.07191977906138e-08
TMEM173	5	1.21364	0.00252782968849364
ID3	3	1.21364	0.0335508692860676
PTPN6	3	1.21364	0.0167915348199543
APOBEC3G	5	1.20761	0.000173129502298766
RALY	5	1.20232	0.00159374443294096
TIMM8B	5	1.1997	0.00426788819193453
SNW1	3	1.19715	0.0189365665762345
PPM1K	3	1.19549	0.0265219030982994
PSMD13	5	1.19226	0.00256674632367671
HIKESHI	2	1.19092	0.0363871705526416
SDHAF2	2	1.19092	0.0364627168776564
TNFRSF25	2	1.19092	0.0343438329955314
COX5A	5	1.19033	0.000187494316482962
AIP	5	1.18488	0.000479791930928452
CCDC12	5	1.18146	0.00190348121758071
PSMB1	5	1.18003	0.000400951393971729
MIEN1	5	1.17942	0.00188854644299306
TNIP2	2	1.17711	0.0254929427130145
PPP1CC	5	1.17447	0.00404181538169166
PRDX6	5	1.17447	0.00634447133403642
S1PR4	5	1.17447	0.0075455216795628
RNF5	2	1.173	0.0202948023235625
CNN2	5	1.17057	0.00546294060839454
TMCO1	5	1.16783	0.00479328796182264
GRAP2	2	1.16783	0.0352601108463678
LAP3	2	1.16783	0.029574564209879
GTF3C6	5	1.15919	0.000177241260226794
PUF60	5	1.15706	0.00999491785671797
ISG20	5	1.15015	1.25990127036146e-07
CHMP2A	5	1.15007	0.000201637564978141
FERMT3	5	1.14775	0.00908158789375349
PSMF1	3	1.14652	0.0147809400307268
PRPF38A	2	1.14438	0.0427970027429389
ATP6V1E1	5	1.14256	0.00724444368537622
RGS2	5	1.14129	0.011203240710479
GZMM	5	1.13964	0.00285581490689474
PAPOLA	4	1.13647	0.0158736240537564
UBE2L3	5	1.1342	0.000278547198039949
RPL18AP3	2	1.13118	0.0289892612946926
ZNF428	2	1.13118	0.0295506841689316
PDAP1	5	1.12791	0.00647984622121779
SCAND1	5	1.12693	0.000342624239431714
SF3B2	5	1.12618	0.00492471201229303
CLEC2D	5	1.12409	0.00116405118417627
HSPB11	3	1.12053	0.019099787782163
IFI16	5	1.11793	0.000114729221819703
PSMB2	5	1.10526	0.00587394925943678
ELOF1	3	1.10441	0.0173891447403467
SLA	5	1.10116	0.000485498479530766
ATG12	2	1.10116	0.0396388806714895
REST	2	1.10116	0.0417201031508681
RNF181	5	1.099	0.0027698267943275
HLA-F	5	1.09694	0.000131528106094402
ORMDL3	3	1.09406	0.0202948023235625
LINC01943	5	1.09347	0.00084002580277151
ARPC4	5	1.08618	0.000207763371706674
ABRACL	5	1.08599	0.000266964937146287
SNRPD1	5	1.084	0.00808365364348521
ARHGAP15	3	1.08305	0.0176948763798153
TXNIP	5	1.0808	1.75513249812131e-05
GNB2	5	1.08037	0.00711016246245828
EVL	5	1.07989	1.73250248217557e-07
LDHA	5	1.07676	0.000114729221819703
PSMB8	5	1.07649	1.46597368471827e-05
SEC61G	5	1.07346	0.00110003754390797
ILF2	5	1.07162	0.00593031343390323
ATP6V0E2	3	1.07162	0.0190547207463174
RNF149	2	1.06608	0.0494796981369369
PPP1CA	5	1.06564	0.000175870158788722
IL32	5	1.06548	1.74283086575323e-11
PIN4	2	1.06164	0.0496184378636979
CALM3	5	1.0571	0.000360573790797683
ATP5F1B	5	1.0559	0.000180106253481504
DYNLT1	5	1.05494	0.0095663459655404
UCP2	5	1.05494	0.00010287918053623
ELOVL5	4	1.05494	0.0160976698753054
TMSB10	4	1.05379	2.4198500936661e-12
PRPF40A	3	1.05236	0.0185509959905649
SQOR	3	1.05236	0.0203848647451447
ANXA11	5	1.05121	0.00129512421978505
DDX24	5	1.04653	0.000134957019461376
YWHAH	5	1.04653	0.00915300847597287
CFLAR	5	1.04458	0.00212758385093422
GADD45GIP1	4	1.04253	0.00835631522975741
AKIRIN2	2	1.04146	0.0357922851870888
SEPT1	5	1.03907	0.000663825887809045
SAMD9	3	1.03564	0.0349282890391446
CD79B	3	1.03467	0.0159814404842122
MYO1G	5	1.03307	0.0105919479579446
COTL1	5	1.03044	0.000566600914962075
RAP1B	5	1.02861	0.000837348316307749
ATP5IF1	5	1.02808	1.61676332523411e-05
CD74	5	1.02322	1.23069351257961e-10
RPS26	5	1.02183	2.02252703714996e-13
ANXA6	5	1.02099	0.00316390165055997
SNRPC	4	1.02099	0.0153515692459651
PDLIM2	3	1.02099	0.0274185027550696
SLFN5	2	1.02099	0.0416812913952287
UBC	5	1.01466	1.66586677439069e-09
SNX3	5	1.01115	0.00306552738260936
CDK2AP2	4	1.00719	0.0176278646016394
CHCHD1	2	1.00372	0.0479439586061782
CELF2	5	0.993857	0.00448389085654822
BSG	5	0.991246	0.000910407186457672
CD247	5	0.99062	0.000199024117006332
WDR1	5	0.988932	0.00237960831793844
CCT7	2	0.983026	0.041459177439003
PSME1	5	0.982583	1.86911081566704e-07
APOBEC3C	5	0.980804	0.00569278832756768
HMOX2	4	0.976139	0.0191615505832055
PSMC2	3	0.976139	0.0267979139100784
CLTA	5	0.975479	0.00404181538169166
PIN1	5	0.974451	0.0135912783247744
CAPZA1	5	0.973375	0.00496408913194231
PSMA2	3	0.973375	0.0342653977859164
BLOC1S1	5	0.97263	0.000618250738020637
GMFG	5	0.970433	1.1726329372806e-08
ARPC5L	5	0.968526	0.00279786409950743
PYCARD	4	0.968526	0.0164959809231277
GADD45B	2	0.968526	0.043431577764424
ANXA2	5	0.966201	0.00999491785671797
GSDMD	5	0.965711	0.00694621823888195
S100A11	5	0.965304	1.18069021720605e-05
HCST	5	0.961907	0.000271359303822731
CCM2	5	0.9578	0.00915300847597287
SNRPB	5	0.956142	0.000938463434685575
ARHGDIB	5	0.954803	1.05313682698471e-09
LCP1	5	0.952929	0.00388995124595019
PRKCH	5	0.950604	0.0105919479579446
SUB1	5	0.94928	1.64262494046098e-06
ATP5PF	5	0.948964	0.000190092744835952
PPP1R12A	4	0.947464	0.022720396076608
LAPTM5	5	0.939613	1.07240829958028e-07
AP2S1	5	0.937665	0.00514066717200383
PRELID1	5	0.929846	0.00141249535750263
RAC2	5	0.92927	1.00697441950595e-06
SNRPB2	5	0.928481	0.00953559839029926
PSMD4	4	0.924132	0.014036802878775
LSP1	5	0.921749	2.06432334026035e-06
PGK1	5	0.921458	0.00134392430323934
EWSR1	3	0.920592	0.0199147050181711
SP110	5	0.918895	0.0158042676151994
NOP58	3	0.914078	0.0405499795933896
DDIT4	5	0.911301	0.000370341913665751
PRDX1	5	0.906977	0.00113392122276864
TBCB	5	0.90613	0.00831420235221477
XRCC6	5	0.900699	0.0138769718936382
UBB	5	0.898689	1.16777789910152e-07
ACTB	4	0.894681	1.15420722338835e-08
KIF5B	3	0.89436	0.0280209572089796
CAP1	5	0.894124	0.000489705773828343
PIM1	4	0.89171	0.0337138038147231
CARD16	5	0.890099	0.000293902046424379
MYL12A	5	0.888598	3.6794030797603e-08
MYL6	5	0.88741	1.25648386921325e-09
CYBA	5	0.884901	1.10521418258632e-06
BAX	4	0.884574	0.0146090418905203
PSMB7	4	0.884574	0.0161597445405145
LBH	3	0.879901	0.0318985092062031
TMEM50A	5	0.879521	0.00831420235221477
PTTG1	5	0.878771	0.00320751261110208
EIF3I	5	0.876604	0.011203240710479
DEF6	3	0.876604	0.0210050816556162
EIF4G2	3	0.876604	0.0300868616653118
TAPBP	4	0.873563	0.0128564246507026
HSP90AA1	5	0.868823	1.36138525476514e-06
VSIR	4	0.864403	0.0252016984594588
CASP4	5	0.853642	0.00548353096092347
PKM	5	0.848121	0.00279786409950743
CORO1A	5	0.847316	0.000186925100293383
MYL12B	5	0.843814	1.52029187838737e-05
RSRC2	3	0.84167	0.0218515485982299
DYNLRB1	5	0.840421	0.00894038311371501
ERH	5	0.83569	0.00593031343390323
FKBP1A	5	0.83569	0.00276250401240428
COPE	5	0.835528	0.00289105855171606
RHOG	5	0.835127	0.00308141521806904
CD2	5	0.828202	2.03358371438202e-07
NAP1L4	4	0.82717	0.0191615505832055
FKBP8	4	0.820969	0.0131244197405255
EID1	5	0.820695	0.00203449959704309
HLA-A	4	0.819972	1.15789210085565e-15
ARHGEF1	3	0.818501	0.0322081063962174
XRCC5	3	0.81698	0.0299652348106588
MRPL20	3	0.816303	0.026380763378643
GALM	5	0.815089	0.0161698457141471
TXN	5	0.814198	0.00428293551292281
ELF1	3	0.809018	0.0335508692860676
C9orf16	5	0.808869	0.000484061969117822
SP100	5	0.805085	0.0100658604043034
MCL1	5	0.803708	0.00182962273012525
SOD1	5	0.803355	0.000114279602041951
PGAM1	5	0.802741	0.00470600532906463
PSMB3	5	0.788333	0.00211566356500558
TXNDC17	3	0.78763	0.0300868616653118
TSPO	5	0.787374	0.00581637855234031
ATP5MF	5	0.783804	0.00500485840335909
RARRES3	5	0.782262	0.00101531669871639
CTSA	3	0.779985	0.0428553516202388
RHOA	5	0.777722	0.00184745301055161
CTSC	5	0.774698	0.000934976889032189
JPT1	5	0.770856	0.00835631522975741
FIS1	5	0.768227	0.0171505779137306
PSMA7	5	0.76744	0.000248123230463457
RGS10	5	0.766892	0.0141955356486805
BUB3	5	0.76618	0.011203240710479
SH3BGRL3	5	0.764485	1.09302436434923e-06
GAPDH	4	0.762253	1.22057949874746e-06
S100A10	5	0.759921	0.00416407704142826
HLA-C	4	0.759492	5.7066893728434e-12
CD63	5	0.758917	0.0130450171824799
RBX1	4	0.754207	0.0196925932835212
MRPL51	5	0.749691	0.011203240710479
SF3B5	5	0.747376	0.00597286136123279
TRAPPC1	5	0.747071	0.00295783447295978
TBC1D4	4	0.745652	0.0338086269233579
NDUFA2	4	0.740886	0.0202321973909134
SAP18	5	0.738594	0.0075455216795628
HNRNPA3	4	0.73848	0.0168707233220354
EMP3	5	0.735299	0.00266720132619711
CKLF	5	0.735176	0.00790656726653378
LIMD2	5	0.734303	0.00322112099088582
ECH1	4	0.733506	0.0232693180435956
ACTR3	3	0.731487	0.036691558384858
HNRNPDL	5	0.725538	0.00790656726653378
TPI1	5	0.723111	0.00255280284138738
BST2	5	0.722188	0.00805623331742298
SH3KBP1	4	0.72098	0.0147809400307268
ACTG1	5	0.718874	0.000104889107684342
NEDD8	5	0.71777	0.00762333318170471
FAM49B	3	0.716139	0.0301597229168657
PMVK	3	0.716139	0.0383705038274743
RBM8A	5	0.713712	0.0117533005455555
ENO1	5	0.711993	0.000238693488418031
SEPT7	5	0.711889	0.0102426087655745
UBE2D2	5	0.710825	0.00911941669581127
ARPC5	5	0.704779	0.011203240710479
ITGB2	4	0.700138	0.0232693180435956
RTRAF	3	0.699065	0.035731269880523
CALR	5	0.696961	0.0165460691209518
PFN1	5	0.694992	1.36691879566751e-05
GPSM3	4	0.690077	0.0158697303319414
IL2RG	5	0.688977	0.00232311041874135
PTPN7	4	0.68757	0.0166781214841154
CD99	5	0.681787	0.0102129779525778
VAMP8	5	0.668966	0.00531094011846435
NOP10	5	0.668204	0.0118251636449222
ARPC2	5	0.657888	0.000105132186190036
COX7B	3	0.657739	0.0327525904504477
NDUFB8	4	0.654211	0.0325716211443697
GUK1	5	0.649987	0.010814252841592
ATP5PB	3	0.639903	0.0345533900371067
ATP5PO	4	0.639245	0.0273004881276693
PBXIP1	4	0.639123	0.0247085309435247
GSTK1	5	0.634482	0.0132906445359636
COX5B	5	0.633177	0.00565237121412777
TMBIM6	5	0.625899	0.0155144856360787
CLIC1	5	0.624317	0.000484061969117822
PARK7	5	0.621297	0.00492866666142879
CALM2	5	0.618895	0.00514773310988532
SIRPG	3	0.607553	0.0351832249317323
HLA-B	4	0.606837	2.99915213104676e-08
RBM3	3	0.603205	0.0364627168776564
TRAF3IP3	3	0.598929	0.0334354524062325
CYTOR	5	0.597688	0.0159814404842122
COX8A	5	0.59274	0.00581637855234031
HIGD2A	5	0.589505	0.0109334228193037
TMSB4X	4	0.566458	2.08717366126021e-06
LCK	5	0.562367	0.00288381023598817
TPM3	3	0.549922	0.0440966144966924
C19orf53	3	0.545655	0.0405670291594684
ARPC1B	5	0.541159	0.0178524219119234
B2M	4	0.537978	3.26423037174429e-10
HLA-E	5	0.532678	0.000253012500158787
PIM2	3	0.52082	0.0384617410374011
CD27	5	0.511818	0.0112366449810655
S100A4	5	0.509493	0.00162421180383136
SPOCK2	4	0.50706	0.0234751975881602
ARL6IP5	3	0.50642	0.0271723716592384
CFL1	5	0.50039	0.00088331113452977
OAZ1	4	0.495072	0.000292269491329126
BTG1	4	0.481089	0.000292301306914213
UQCRH	3	0.479323	0.0475943417205279
CHCHD2	4	0.466525	0.0213571641230929
SERF2	4	0.449611	0.00130134492065283
COX6B1	4	0.437031	0.0221832044321205
CD3E	3	0.430514	0.0242559146543556
SRGN	5	0.426422	0.0158697303319414
CD52	5	0.408466	0.00595964345144975
CD3D	4	0.39381	0.00888774401268539
RGS1	3	0.37591	0.000327106629619051
FTH1	3	0.307228	0.0191975380215486
ATP5F1E	5	0.298031	0.021355428486367
RPS24	3	0.178478	0.0114742888500791
DNAJB1	3	0.0914453	0.00390417277192781
SAA1	5	Inf	3.6968661102826e-14
LTB	4	-0.490788	0.0171656649448723
RPS4X	4	-0.560912	0.0134004697270802
MT-RNR1	5	-0.571566	0.000488324790354292
PEBP1	4	-0.59259	0.035252450023702
RPLP0	5	-0.604327	0.000847982170601644
NAP1L1	5	-0.611587	0.00723179039734869
RPL13	4	-0.614354	0.00408484784590049
EEF2	5	-0.626442	0.000103682094229717
TOMM7	5	-0.668965	0.000125828133359003
RPS3A	4	-0.720625	0.0250307461504822
SNHG5	4	-0.753303	0.000507492179620788
GAS5	5	-0.764924	0.00131626633660405
SF1	4	-0.77006	0.0167195767912814
RPL34	4	-0.77155	0.00700398887961432
RPL7	5	-0.871437	0.000212578469237537
RPL3	4	-0.872807	1.29226900671018e-05
MT-ATP6	4	-0.877622	2.43123115833355e-19
BIRC3	5	-0.903175	0.00217462424596112
RPS21	4	-0.920601	0.0295506841689316
RPL22	2	-0.950481	5.36701200592645e-07
SLC2A3	5	-0.960391	0.0253263660922334
RSRP1	5	-1.00875	0.0060610390856826
KTN1	3	-1.03147	0.0166536206979788
SNHG29	5	-1.05873	1.76207441343884e-05
RPL38	3	-1.07392	0.0417201031508681
MT-CO1	4	-1.08546	1.36176079681765e-36
MT-RNR2	4	-1.10862	2.83677084128511e-23
EIF3L	5	-1.11146	0.000492031686946099
LMBRD1	5	-1.1234	0.0163509117358323
MT-CO3	4	-1.14931	2.11097614485339e-34
MT-CO2	5	-1.15547	6.75957700324245e-37
SNHG8	5	-1.1707	0.00021274995094418
MT-ND2	5	-1.18157	1.3048402289807e-33
G3BP2	3	-1.1869	0.0112721503867975
MT-ND5	5	-1.19891	1.07712741872572e-10
ILF3-DT	2	-1.21932	0.0176374708846301
MT-ND4	5	-1.22888	1.9384994122647e-32
TIMP1	5	-1.23115	0.000216765256507481
ZFP36L2	5	-1.23216	0.00999491785671797
CNOT4	2	-1.25585	0.0330699286318218
RPL17	4	-1.25681	0.0288226104942153
PCM1	5	-1.26553	0.0129044745207703
EIF4B	5	-1.29255	0.000192548812860342
MT-ND1	5	-1.31656	1.36176079681765e-36
FOXP1	3	-1.32241	0.0116426922283261
BTG2	5	-1.35086	0.00034304566138648
RPS17	5	-1.38723	0.0069863922711691
FOSB	5	-1.4017	0.00216833626809948
MT-CYB	5	-1.41842	1.59413007277074e-40
FBLN7	5	-1.44933	0.0116486216215676
PABPC1	5	-1.48427	1.90060963021972e-06
RPS29	4	-1.49826	0.00159374443294096
MT-ND6	5	-1.55504	0.00376811207737934
CITED2	2	-1.57486	0.0104891035857447
SOCS3	5	-1.59554	0.00565147999151217
C6orf48	5	-1.60948	0.00153528889570668
RPL36A	5	-1.65512	0.000291504528104149
NR4A2	5	-1.71236	0.000135577043074409
FOS	5	-1.74386	1.00579998059055e-11
JUNB	5	-1.84266	2.31288475900725e-11
AL513365.1	5	-1.84294	0.000778238601941123
MAGEH1	5	-1.91189	0.00131031680269259
MT-ND4L	5	-1.96039	0.000287066597119556
ZFP36	5	-1.99495	1.12425805489914e-05
MT-ND3	5	-2.27345	1.41114203091426e-31
AC133644.2	5	-2.30574	0.00135965006230789
ENTPD1	5	-2.35026	0.00162421180383136
AC114760.2	5	-2.59928	1.06606659879021e-05
SNHG25	5	-4.5519	1.81251583771598e-23
IGKC	5	-5.0484	1.30406123931569e-13
IGLC2	5	-6.24579	2.22356099823685e-27
IGHG3	5	-6.56772	2.48943117559223e-51
IGHA1	5	-6.93611	2.56560642794687e-13

[truncated: 3 more sheets: Au's CD8Ts, Au's CD4Ts, Au's Tregs]
