# Supplementary material for: An immunotherapy response prediction model derived from proliferative CD4+ T cells and antigen-presenting monocytes in ccRCC
Source: Front Immunol. 2022 Aug 25;13:972227. doi: 10.3389/fimmu.2022.972227 (PMC9452905; doi:10.3389/fimmu.2022.972227)
Supplement: Supplementary file 3 [file DataSheet_3.zip › Extended Data/Extended data 2. Enriched GOBP, Hallmark, KEGG, and Reactome gene sets of 26 DE gene-lists and their ROC p-values..xlsx]

## Sheet: GOBP
Extended data 2. Enriched GOBP, Hallmark, KEGG, and Reactome gene sets of 26 DE gene-lists and their ROC p-values. Related to Fig. S2.
Enriched GOBP gene sets of 26 DE gene-lists and their p-values of receiver operating characteristic (ROC). Related to Fig. S2a.
Annptation:	These gene sets were obtained by using the Investigate Gene Set tool of the Molecular Signatures Database (MSigDB).
	P-values of ROC curves were calculated by Welch's t test built into Cancerclass v1.34.0 R package.
	P values < 0.05 are highlighted in red font.
DE gene-lists	Fig. S1b rownames	P-values	Gene sets	Genes
Bi's B.R	GOBP1	0.3	GOBP_IMMUNE_RESPONSE	HLA-DRB1	FCER1G	IGHM	C1QA	C1QB	NKG7	CCL5	APOE	CCL4	BIRC3	APOBEC3G	IL32	HLA-DRA	HLA-DQA1	HLA-DRB5	DBNL
	GOBP2	0.17	GOBP_DEFENSE_RESPONSE	HLA-DRB1	FCER1G	IGHM	C1QA	C1QB	NKG7	CCL5	APOE	CCL4	BIRC3	APOBEC3G	IL32	TMSB4X	ALOX5AP	CST3
	GOBP3	0.11	GOBP_B_CELL_MEDIATED_IMMUNITY	HLA-DRB1	FCER1G	IGHM	C1QA	C1QB	HLA-DRA	HLA-DQA1	HLA-DRB5
	GOBP4	0.21	GOBP_LYMPHOCYTE_MEDIATED_IMMUNITY	HLA-DRB1	FCER1G	IGHM	C1QA	C1QB	NKG7	HLA-DRA	HLA-DQA1	HLA-DRB5
	GOBP5	0.46	GOBP_ANTIGEN_PROCESSING_AND_PRESENTATION_OF_EXOGENOUS_PEPTIDE_ANTIGEN_VIA_MHC_CLASS_II	HLA-DRB1	FCER1G	HLA-DRA	HLA-DQA1	HLA-DRB5
	GOBP6	0.46	GOBP_ANTIGEN_PROCESSING_AND_PRESENTATION_OF_PEPTIDE_OR_POLYSACCHARIDE_ANTIGEN_VIA_MHC_CLASS_II	HLA-DRB1	FCER1G	HLA-DRA	HLA-DQA1	HLA-DRB5
	GOBP7	0.21	GOBP_LEUKOCYTE_MEDIATED_IMMUNITY	HLA-DRB1	FCER1G	IGHM	C1QA	C1QB	NKG7	HLA-DRA	HLA-DQA1	HLA-DRB5
	GOBP8	0.46	GOBP_ANTIGEN_PROCESSING_AND_PRESENTATION_OF_EXOGENOUS_PEPTIDE_ANTIGEN	HLA-DRB1	FCER1G	HLA-DRA	HLA-DQA1	HLA-DRB5
	GOBP9	0.46	GOBP_ANTIGEN_PROCESSING_AND_PRESENTATION_OF_EXOGENOUS_ANTIGEN	HLA-DRB1	FCER1G	HLA-DRA	HLA-DQA1	HLA-DRB5
	GOBP10	0.39	GOBP_PEPTIDE_ANTIGEN_ASSEMBLY_WITH_MHC_CLASS_II_PROTEIN_COMPLEX	HLA-DRB1	HLA-DRA	HLA-DQA1	HLA-DRB5
Bi's B.NR	GOBP1	0.018	GOBP_CELLULAR_RESPONSE_TO_STRESS	VCP	HSPB1	TMED2	DERL3	SVIP	HIF1A	SELENOK	ZFP36	DDX3X	PPP1R15A	WDR45	ATF4	CPEB4	BTG2	EIF2AK4	RWDD1	TNRC6A	PDK1	NR4A2	H19	PYCR1	HSP90AB1	HSP90AA1	CDKN1A	YY1	RBBP7	ZBTB38	POLD4	HTRA2	RHOB	LMNA	HERPUD1	SYVN1	UFM1	BID	GAS6	PDCD10	SQSTM1	GABARAP	ZFAND1	EDEM1	ERLEC1	SEL1L	ROMO1	LAMP2	TOMM7
	GOBP2	0.0083	GOBP_ORGANONITROGEN_COMPOUND_BIOSYNTHETIC_PROCESS	VCP	HSPB1	TMED2	DERL3	SVIP	HIF1A	SELENOK	ZFP36	DDX3X	PPP1R15A	WDR45	ATF4	CPEB4	BTG2	EIF2AK4	RWDD1	TNRC6A	PDK1	NR4A2	H19	PYCR1	NMT1	EIF5A	SELENOT	DNAJC1	UPF3B	TM9SF2	TMEM59	MKNK2	ST6GAL1	PIGT	NDUFA7	VIM	TUFM	YTHDF2	PABPC1	RPS6KB2	RPL22	RPS19	EIF2S2	RPL38	RPS28	RPS27	EIF4A2	RPS17	RPS21
	GOBP3	0.019	GOBP_CELLULAR_MACROMOLECULE_BIOSYNTHETIC_PROCESS	VCP	HSPB1	TMED2	DERL3	SVIP	HIF1A	SELENOK	ZFP36	DDX3X	PPP1R15A	WDR45	ATF4	CPEB4	BTG2	EIF2AK4	RWDD1	TNRC6A	HSP90AB1	HSP90AA1	CDKN1A	YY1	RBBP7	ZBTB38	POLD4	NMT1	EIF5A	SELENOT	DNAJC1	UPF3B	TM9SF2	TMEM59	MKNK2	ST6GAL1	PIGT	NDUFA7	VIM	TUFM	YTHDF2	PABPC1	RPS6KB2	RPL22	RPS19	EIF2S2	RPL38	RPS28	RPS27
	GOBP4	0.021	GOBP_NITROGEN_COMPOUND_TRANSPORT	VCP	HSPB1	TMED2	DERL3	SVIP	HIF1A	SELENOK	ZFP36	HSP90AB1	HSP90AA1	CDKN1A	HTRA2	RHOB	LMNA	HERPUD1	SYVN1	UFM1	BID	GAS6	PDCD10	SQSTM1	GABARAP	ZFAND1	EDEM1	ERLEC1	SEL1L	ROMO1	LAMP2	TOMM7	EZR	XBP1	CANX	FLOT1	HSF1	SLC38A2	NMT1	EIF5A	SELENOT	DNAJC1	UPF3B	SLC44A1	NASP	NDUFA13	HAX1	SCFD1	TMED10
	GOBP5	0.18	GOBP_ESTABLISHMENT_OF_PROTEIN_LOCALIZATION	VCP	HSPB1	TMED2	DERL3	SVIP	HIF1A	SELENOK	HSP90AB1	HSP90AA1	CDKN1A	HTRA2	RHOB	LMNA	HERPUD1	SYVN1	UFM1	BID	GAS6	PDCD10	SQSTM1	GABARAP	ZFAND1	EDEM1	ERLEC1	SEL1L	ROMO1	LAMP2	TOMM7	EZR	XBP1	CANX	DDIT3	GORASP2	EMC10	NMT1	EIF5A	SELENOT	DNAJC1	NASP	CCT6A	NDUFA13	HAX1	SCFD1	TMED10	SPCS3	SPCS2
	GOBP6	0.18	GOBP_CELLULAR_MACROMOLECULE_LOCALIZATION	VCP	HSPB1	TMED2	DERL3	SVIP	ZFP36	DDX3X	PPP1R15A	WDR45	HSP90AB1	HSP90AA1	CDKN1A	HTRA2	RHOB	LMNA	HERPUD1	SYVN1	UFM1	BID	GAS6	PDCD10	SQSTM1	GABARAP	ZFAND1	EDEM1	ERLEC1	SEL1L	ROMO1	LAMP2	TOMM7	EZR	FLOT1	DDIT3	GORASP2	EMC10	DNAJB6	DDRGK1	CDK5RAP3	ZBTB7A	INSIG2	NMT1	TM9SF2	TMEM59	CCT6A	NDUFA13	HAX1
	GOBP7	0.051	GOBP_PROGRAMMED_CELL_DEATH	VCP	HSPB1	HIF1A	SELENOK	ZFP36	DDX3X	PPP1R15A	ATF4	CPEB4	BTG2	PDK1	NR4A2	H19	HSP90AB1	HSP90AA1	CDKN1A	HTRA2	RHOB	LMNA	HERPUD1	SYVN1	UFM1	BID	GAS6	PDCD10	SQSTM1	GABARAP	XBP1	HSF1	DDIT3	DNAJB6	DDRGK1	CDK5RAP3	ZBTB7A	TMBIM6	JUN	P4HB	EGR1	TP53INP1	CDKN1B	VEGFA	HIPK2	RAD9A	GADD45A	CRIP1	PTPN2
	GOBP8	0.17	GOBP_INTRACELLULAR_TRANSPORT	VCP	HSPB1	TMED2	DERL3	SVIP	HIF1A	HSP90AB1	HSP90AA1	CDKN1A	HTRA2	RHOB	LMNA	HERPUD1	SYVN1	UFM1	BID	GAS6	PDCD10	SQSTM1	GABARAP	ZFAND1	EDEM1	ERLEC1	SEL1L	ROMO1	LAMP2	TOMM7	EZR	CREB3L2	NMT1	UPF3B	MT-ATP6	ATP5ME	NDUFA13	HAX1	SCFD1	TMED10	SPCS3	SPCS2	GGA1	SRP54	SRP19	SEC13	TIMM10	SEC61A1	SEC62
	GOBP9	0.33	GOBP_INTRACELLULAR_PROTEIN_TRANSPORT	VCP	HSPB1	TMED2	DERL3	SVIP	HSP90AB1	HSP90AA1	CDKN1A	HTRA2	RHOB	LMNA	HERPUD1	SYVN1	UFM1	BID	GAS6	PDCD10	SQSTM1	GABARAP	ZFAND1	EDEM1	ERLEC1	SEL1L	ROMO1	LAMP2	TOMM7	NMT1	NDUFA13	HAX1	SCFD1	TMED10	SPCS3	SPCS2	GGA1	SRP54	SRP19	SEC13	TIMM10	SEC61A1	SEC62	SRPRA	SRPRB	SAR1B	PREB	RAB5A	ARFIP2
	GOBP10	0.13	GOBP_RESPONSE_TO_ABIOTIC_STIMULUS	VCP	HIF1A	DDX3X	ATF4	CPEB4	BTG2	EIF2AK4	PDK1	NR4A2	HSP90AB1	HSP90AA1	CDKN1A	YY1	RBBP7	HTRA2	RHOB	LMNA	ZFAND1	HSF1	SLC38A2	DNAJB6	TMBIM6	JUN	P4HB	EGR1	TP53INP1	CDKN1B	VEGFA	HIPK2	RAD9A	GADD45A	CRIP1	HSPA6	DNAJB1	FOS	BRSK1	MALAT1	NMT1	MT-ATP6	MT-CO2	SCFD1	IFT20	RAF1	ALKBH5	NR4A1	TIMP1
Bi's Cancer.R	GOBP1	0.14	GOBP_REGULATION_OF_CELL_DEATH	PYCARD	BIRC3	CLU	IFI6	SERPINE1	RBCK1	UBD	ENO1	HSPA1A	HSPA1B	CAV1	LAMTOR5	CDK1	CHMP4B	CD74	HLA-G	DDIT4	IDO1	MIF	ADM	HMGB2	CEBPB	CCL5	PRDX2	BNIP3	STAT1	CXCL10	CD40	LGALS1	TSPO	ICAM1	SOD2	JUN	HMGA2	MTDH	CFL1	P4HB	HLA-F	C1QA	PARK7	NUPR1	TIMP1	CD44	CTSD	PRELID1	RACK1
	GOBP2	0.092	GOBP_BIOLOGICAL_PROCESS_INVOLVED_IN_INTERSPECIES_INTERACTION_BETWEEN_ORGANISMS	PYCARD	BIRC3	CLU	IFI6	SERPINE1	RBCK1	UBD	ENO1	HSPA1A	HSPA1B	CAV1	LAMTOR5	CDK1	CHMP4B	CD74	HLA-G	DDIT4	IDO1	MIF	ADM	HMGB2	CEBPB	CCL5	PRDX2	BNIP3	STAT1	CXCL10	CD40	LGALS1	TSPO	ICAM1	SOD2	JUN	HMGA2	MTDH	CFL1	P4HB	HLA-F	C1QA	GAPDH	IFI27	C3	BST2	SERPING1	TNIP1	SLPI
	GOBP3	0.047	GOBP_PROTEOLYSIS	PYCARD	BIRC3	CLU	IFI6	SERPINE1	RBCK1	UBD	ENO1	HSPA1A	HSPA1B	CAV1	LAMTOR5	CDK1	CHMP4B	PARK7	NUPR1	TIMP1	CD44	CTSD	PRELID1	RACK1	BIRC5	CRYAB	PLK1	TNFSF10	BCAP31	PDCD5	EGLN3	FAM162A	RPS7	CALR	PDIA3	HSP90B1	SQSTM1	TGM2	CTSZ	GAPDH	IFI27	C3	BST2	SERPING1	TNIP1	SLPI	FN1	SHMT2	ISG15
	GOBP4	0.073	GOBP_PROGRAMMED_CELL_DEATH	PYCARD	BIRC3	CLU	IFI6	SERPINE1	RBCK1	UBD	ENO1	HSPA1A	HSPA1B	CAV1	LAMTOR5	CDK1	CD74	HLA-G	DDIT4	IDO1	MIF	ADM	HMGB2	CEBPB	CCL5	PRDX2	BNIP3	STAT1	CXCL10	CD40	LGALS1	TSPO	ICAM1	SOD2	JUN	HMGA2	MTDH	CFL1	P4HB	PARK7	NUPR1	TIMP1	CD44	CTSD	PRELID1	RACK1	BIRC5	CRYAB	PLK1
	GOBP5	0.086	GOBP_DEFENSE_RESPONSE	PYCARD	BIRC3	CLU	IFI6	SERPINE1	RBCK1	UBD	CD74	HLA-G	DDIT4	IDO1	MIF	ADM	HMGB2	CEBPB	CCL5	PRDX2	BNIP3	STAT1	CXCL10	CD40	LGALS1	HLA-F	C1QA	PARK7	NUPR1	TIMP1	CD44	SOD1	GPX4	HMOX1	MDK	GAPDH	IFI27	C3	BST2	SERPING1	TNIP1	SLPI	FN1	SHMT2	ISG15	C2	CFH	C1R	C1S
	GOBP6	0.068	GOBP_REGULATION_OF_PROTEOLYSIS	PYCARD	BIRC3	CLU	IFI6	SERPINE1	ENO1	HSPA1A	HSPA1B	CAV1	LAMTOR5	PARK7	NUPR1	TIMP1	CD44	CTSD	PRELID1	RACK1	BIRC5	CRYAB	PLK1	TNFSF10	BCAP31	PDCD5	EGLN3	FAM162A	RPS7	CTSZ	GAPDH	C3	BST2	SERPING1	TNIP1	SLPI	FN1	PSMC3	TRIB3	CST3	PBK	PSME1	PSMB8	SERPINE2	PSMD14	ANXA2	ADRM1	PSME2	PSMB9
	GOBP7	0.4	GOBP_ANTIGEN_PROCESSING_AND_PRESENTATION_OF_PEPTIDE_ANTIGEN	PYCARD	CD74	HLA-G	HLA-F	CTSD	CALR	PDIA3	HLA-DPA1	HLA-A	HLA-DRB1	HLA-B	HLA-C	B2M	CTSS	TAP1	HLA-DPB1	HLA-DRA	HLA-DQB1	HLA-DMA	HLA-DQA1	HLA-DRB5	TAPBPL	TAP2
	GOBP8	0.2	GOBP_ATP_METABOLIC_PROCESS	ENO1	HSPA1A	HSPA1B	CDK1	DDIT4	TSPO	PARK7	NUPR1	ENO2	MT-CO2	GAPDH	SHMT2	PGK1	PKM	EIF6	AK4	MT-ATP6	PGAM1	PFKP	TPI1	PGM1	LDHA	ATP5PF	ATP5F1E	CCNB1	MT-ND4	DNAJC15	COX7A1	MT-CO3	NDUFB3	NDUFC1	NDUFC2	NDUFS5	COX7A2	CHCHD2	MT-CO1	ATP1B1
	GOBP9	0.047	GOBP_SMALL_MOLECULE_METABOLIC_PROCESS	ENO1	CAV1	CD74	DDIT4	IDO1	MIF	ADM	PARK7	NUPR1	SOD1	GPX4	AKR1B1	VDAC1	PHLDA2	AKR1C3	ENO2	MT-CO2	GAPDH	C3	SHMT2	APOL1	TRIB3	HINT1	PGK1	PEPD	PKM	NT5E	MGLL	IGFBP4	EIF6	AK4	MT-ATP6	PGAM1	PFKP	TPI1	PGM1	LDHA	ATP5PF	ATP5F1E	RBP4	ALDH2	HSD17B10	ACOT7	ECHS1	TYMP	BCKDK
	GOBP10	0.24	GOBP_NEGATIVE_REGULATION_OF_CELL_DEATH	BIRC3	CLU	IFI6	SERPINE1	RBCK1	ENO1	HSPA1A	HSPA1B	CAV1	LAMTOR5	CDK1	CHMP4B	CD74	IDO1	MIF	HMGB2	CEBPB	CCL5	PRDX2	BNIP3	ICAM1	SOD2	JUN	HMGA2	MTDH	CFL1	HLA-F	PARK7	NUPR1	TIMP1	CD44	PRELID1	RACK1	BIRC5	CRYAB	PLK1	HSP90B1	SOD1	GPX4	HMOX1	MDK	AKR1B1	VDAC1	TMBIM6	PTTG1IP	MAD2L1
Bi's Cancer.NR	GOBP1	0.28	GOBP_REGULATION_OF_CELL_POPULATION_PROLIFERATION	EPO	AQP1	IL6	IGFBP2	VEGFA	INHA	IGFBP5	AVPR2	PGF	PTN	HILPDA	SCIN	CXCL5	IGFBP3	FRZB	FABP7
	GOBP2	0.28	GOBP_RESPONSE_TO_CORTICOSTEROID	EPO	AQP1	IL6	IGFBP2	MT-ND3	ALPL	COL1A1
	GOBP3	0.18	GOBP_ATP_METABOLIC_PROCESS	MT-ND3	GCK	MT-ND5	MT-ND2	MT-ND1	MT-CYB	H19	PGAM2
	GOBP4	0.1	GOBP_HOMEOSTATIC_PROCESS	EPO	AQP1	IL6	VEGFA	INHA	IGFBP5	AVPR2	ALPL	GCK	IGHA1	IGKC	IGHG3	FSTL1	ACSM3	RBP1
	GOBP5	0.28	GOBP_RESPONSE_TO_ABIOTIC_STIMULUS	EPO	AQP1	IGFBP2	VEGFA	PGF	PTN	HILPDA	MT-ND3	COL1A1	MT-ND5	PCSK1N	ABCB1
	GOBP6	0.18	GOBP_POSITIVE_REGULATION_OF_IMMUNE_SYSTEM_PROCESS	EPO	IL6	IGFBP2	VEGFA	PGF	PTN	IGHA1	IGKC	IGHG3	IGLC2	PIK3R6
	GOBP7	0.12	GOBP_REGULATION_OF_LYMPHOCYTE_ACTIVATION	EPO	IL6	IGFBP2	INHA	IGHA1	IGKC	IGHG3	IGLC2	PIK3R6
	GOBP8	0.086	GOBP_REGULATION_OF_IMMUNE_SYSTEM_PROCESS	EPO	IL6	IGFBP2	VEGFA	INHA	PGF	PTN	SCIN	IGHA1	IGKC	IGHG3	IGLC2	PIK3R6
	GOBP9	0.25	GOBP_POSITIVE_REGULATION_OF_CELL_POPULATION_PROLIFERATION	EPO	AQP1	IL6	IGFBP2	VEGFA	IGFBP5	AVPR2	PGF	PTN	HILPDA	CXCL5
	GOBP10	0.076	GOBP_POSITIVE_REGULATION_OF_CELL_ACTIVATION	EPO	IL6	IGFBP2	IGHA1	IGKC	IGHG3	IGLC2	PIK3R6
Bi's CD4T.R	GOBP1	0.0063	GOBP_IMMUNE_RESPONSE	IFNG	HMGB1	PYCARD	CD74	LGALS3	CORO1A	HLA-DPA1	HSP90AA1	HMGB2	XRCC5	GBP5	STING1	VAMP8	CXCL13	LGALS9	LCK	TYROBP	CCL5	CCL3	FCER1G	C1QA	HLA-E	HLA-A	HAVCR2	LAG3	TRBC2	IFI35	IFI16	PARP9	GBP1	HLA-B	KLRD1	C1QC	C1QB	NLRC5	CCL4	SPON2	RBCK1	HLA-DRB1	LGALS1	BAX	B2M	APOE	ISG15	CYBA	BST2
	GOBP2	0.059	GOBP_REGULATION_OF_IMMUNE_SYSTEM_PROCESS	IFNG	HMGB1	PYCARD	CD74	LGALS3	CORO1A	HLA-DPA1	HSP90AA1	HMGB2	XRCC5	GBP5	STING1	VAMP8	CXCL13	LGALS9	LCK	TYROBP	CCL5	CCL3	FCER1G	C1QA	HLA-E	HLA-A	HAVCR2	LAG3	TRBC2	IFI35	IFI16	PARP9	GBP1	HLA-B	KLRD1	C1QC	C1QB	NLRC5	CCL4	SPON2	RBCK1	HLA-DRB1	LGALS1	BAX	B2M	APOE	ISG15	CYBA	BST2
	GOBP3	0.012	GOBP_BIOLOGICAL_PROCESS_INVOLVED_IN_INTERSPECIES_INTERACTION_BETWEEN_ORGANISMS	IFNG	HMGB1	PYCARD	CD74	LGALS3	CORO1A	HLA-DPA1	HSP90AA1	HMGB2	XRCC5	GBP5	STING1	VAMP8	CXCL13	LGALS9	LCK	TYROBP	CCL5	CCL3	FCER1G	C1QA	HLA-E	HLA-A	HAVCR2	LAG3	TRBC2	IFI35	IFI16	PARP9	GBP1	HLA-B	KLRD1	C1QC	C1QB	NLRC5	CCL4	SPON2	RBCK1	HLA-DRB1	LGALS1	BAX	B2M	APOE	ISG15	CYBA	BST2
	GOBP4	0.078	GOBP_POSITIVE_REGULATION_OF_IMMUNE_SYSTEM_PROCESS	IFNG	HMGB1	PYCARD	CD74	LGALS3	CORO1A	HLA-DPA1	HSP90AA1	HMGB2	XRCC5	GBP5	STING1	VAMP8	CXCL13	LGALS9	LCK	TYROBP	CCL5	CCL3	FCER1G	C1QA	HLA-E	HLA-A	HAVCR2	LAG3	TRBC2	IFI35	IFI16	PARP9	GBP1	HLA-B	KLRD1	C1QC	C1QB	NLRC5	CCL4	SPON2	RBCK1	HLA-DRB1	LGALS1	BAX	B2M	PARK7	LAPTM5	CTSC	ITGB2
	GOBP5	0.073	GOBP_DEFENSE_RESPONSE	IFNG	HMGB1	PYCARD	CD74	LGALS3	CORO1A	HLA-DPA1	HSP90AA1	HMGB2	XRCC5	GBP5	STING1	VAMP8	CXCL13	LGALS9	LCK	TYROBP	CCL5	CCL3	FCER1G	C1QA	HLA-E	HLA-A	HAVCR2	LAG3	TRBC2	IFI35	IFI16	PARP9	GBP1	HLA-B	KLRD1	C1QC	C1QB	NLRC5	CCL4	SPON2	RBCK1	HLA-DRB1	LGALS1	APOE	ISG15	CYBA	BST2	ZNF683	STAT1
	GOBP6	0.044	GOBP_DEFENSE_RESPONSE_TO_OTHER_ORGANISM	IFNG	HMGB1	PYCARD	CD74	LGALS3	CORO1A	HLA-DPA1	HSP90AA1	HMGB2	XRCC5	GBP5	STING1	VAMP8	CXCL13	LGALS9	LCK	TYROBP	CCL5	CCL3	FCER1G	C1QA	HLA-E	HLA-A	HAVCR2	LAG3	TRBC2	IFI35	IFI16	PARP9	GBP1	HLA-B	KLRD1	C1QC	C1QB	NLRC5	CCL4	SPON2	RBCK1	APOE	ISG15	CYBA	BST2	ZNF683	STAT1	CD96	OASL
	GOBP7	0.07	GOBP_PROTEIN_CONTAINING_COMPLEX_ORGANIZATION	IFNG	HMGB1	PYCARD	CD74	LGALS3	CORO1A	HLA-DPA1	HSP90AA1	HMGB2	XRCC5	GBP5	STING1	VAMP8	CXCL13	HLA-DRB1	BAX	B2M	APOE	ISG15	CYBA	HSPA1A	HSPA1B	PARK7	HLA-DRA	HLA-DPB1	HLA-DQB1	HLA-DMB	HLA-DMA	HLA-DQA1	HLA-DRB5	CD247	FKBP1A	CDC42	GSDMD	PSTPIP1	PRF1	LCP1	DBNL	RHOA	CALR	HCLS1	MSN	CIB1	EIF6	DDIT4	COTL1
	GOBP8	0.023	GOBP_INNATE_IMMUNE_RESPONSE	IFNG	HMGB1	PYCARD	CD74	LGALS3	CORO1A	HLA-DPA1	HSP90AA1	HMGB2	XRCC5	GBP5	STING1	LGALS9	LCK	TYROBP	CCL5	CCL3	FCER1G	C1QA	HLA-E	HLA-A	HAVCR2	LAG3	TRBC2	IFI35	IFI16	PARP9	GBP1	HLA-B	KLRD1	C1QC	C1QB	NLRC5	CCL4	SPON2	APOE	ISG15	CYBA	BST2	ZNF683	STAT1	CD96	OASL	CDC42	GSDMD	PSTPIP1
	GOBP9	0.04	GOBP_CELL_ACTIVATION	IFNG	HMGB1	PYCARD	CD74	LGALS3	CORO1A	HLA-DPA1	VAMP8	LGALS9	LCK	TYROBP	CCL5	CCL3	FCER1G	C1QA	HLA-E	HLA-A	HAVCR2	LAG3	TRBC2	IFI35	HLA-DRB1	LGALS1	BAX	B2M	APOE	BST2	ZNF683	LAPTM5	CTSC	ITGB2	ADA	HLA-DRA	HLA-DPB1	HLA-DQB1	HLA-DMB	HLA-DMA	HLA-DQA1	HLA-DRB5	CD27	CSK	RAC2	CD8A	LCP2	CST7	FKBP1A
	GOBP10	0.011	GOBP_PROTEOLYSIS	IFNG	HMGB1	PYCARD	LGALS9	LCK	IFI16	RBCK1	BAX	APOE	ISG15	BST2	GPX1	HSPA1A	HSPA1B	PARK7	LAPTM5	CTSC	CD27	UBE2N	CST7	PRELID1	GZMB	IFI27	CASP1	IFI6	GAPDH	RNF187	GZMA	TNFSF10	CTSW	RHOA	CALR	CHMP4B	CHMP2A	LAMTOR5	CARD16	ENO1	CST3	VCP	PARP1	ELOB	RPS6KA1	BCAP31	ATP5IF1	ARL6IP5	UBB
Bi's CD4T.NR	GOBP1	0.18	GOBP_CYTOPLASMIC_TRANSLATION	RPS6	RPL22	RPL5	RPL10	RPL38	RPL3	RPL23A	RPLP0	RPL7	RPL10A	RPS28	RPS27	RPS17	RPS21	RPS8	RPS25	PABPC1	RPS4X	RPS3A	RPL39	RPS13	RPL37	RPS23	RPLP2	RPL13	RPS12	RPL36	RPL4	RPL8	RPL17	RPL21	RPL32	RPL34	RPL37A	RPL36A	RPS10	RPS18	RPS29
	GOBP2	0.1	GOBP_PEPTIDE_BIOSYNTHETIC_PROCESS	RPS6	RPL22	RPL5	RPL10	RPL38	RPL3	RPL23A	RPLP0	RPL7	RPL10A	RPS28	RPS27	RPS17	RPS21	RPS8	RPS25	PABPC1	RPS4X	RPS3A	RPL39	RPS13	RPL37	RPS23	RPLP2	RPL13	RPS12	RPL36	RPL4	RPL8	RPL17	RPL21	RPL32	RPL34	RPL37A	RPL36A	RPS10	RPS18	RPS29	CD28	ZFP36L1	ZFP36L2	STAT3	ZFP36	EEF2	PABPC4	DDX3X
	GOBP3	0.1	GOBP_AMIDE_BIOSYNTHETIC_PROCESS	RPS6	RPL22	RPL5	RPL10	RPL38	RPL3	RPL23A	RPLP0	RPL7	RPL10A	RPS28	RPS27	RPS17	RPS21	RPS8	RPS25	PABPC1	RPS4X	RPS3A	RPL39	RPS13	RPL37	RPS23	RPLP2	RPL13	RPS12	RPL36	RPL4	RPL8	RPL17	RPL21	RPL32	RPL34	RPL37A	RPL36A	RPS10	RPS18	RPS29	CD28	ZFP36L1	ZFP36L2	STAT3	ZFP36	EEF2	PABPC4	DDX3X
	GOBP4	0.11	GOBP_PEPTIDE_METABOLIC_PROCESS	RPS6	RPL22	RPL5	RPL10	RPL38	RPL3	RPL23A	RPLP0	RPL7	RPL10A	RPS28	RPS27	RPS17	RPS21	RPS8	RPS25	PABPC1	RPS4X	RPS3A	RPL39	RPS13	RPL37	RPS23	RPLP2	RPL13	RPS12	RPL36	RPL4	RPL8	RPL17	RPL21	RPL32	RPL34	RPL37A	RPL36A	RPS10	RPS18	RPS29	CD28	ZFP36L1	ZFP36L2	STAT3	ZFP36	EEF2	PABPC4	DDX3X
	GOBP5	0.091	GOBP_CELLULAR_AMIDE_METABOLIC_PROCESS	RPS6	RPL22	RPL5	RPL10	RPL38	RPL3	RPL23A	RPLP0	RPL7	RPL10A	RPS28	RPS27	RPS17	RPS21	RPS8	RPS25	PABPC1	RPS4X	RPS3A	RPL39	RPS13	RPL37	RPS23	RPLP2	RPL13	RPS12	RPL36	RPL4	RPL8	RPL17	RPL21	RPL32	RPL34	RPL37A	RPL36A	RPS10	RPS18	RPS29	CD28	ZFP36L1	ZFP36L2	STAT3	ZFP36	EEF2	PABPC4	DDX3X
	GOBP6	0.097	GOBP_CELLULAR_MACROMOLECULE_BIOSYNTHETIC_PROCESS	RPS6	RPL22	RPL5	RPL10	RPL38	RPL3	RPL23A	RPLP0	RPL7	RPL10A	RPS28	RPS27	RPS17	RPS21	RPS8	RPS25	PABPC1	RPS4X	RPS3A	RPL39	RPS13	RPL37	RPS23	RPLP2	RPL13	RPS12	RPL36	RPL4	RPL8	RPL17	RPL21	RPL32	RPL34	RPL37A	RPL36A	RPS10	RPS18	RPS29	CD28	ZFP36L1	ZFP36L2	STAT3	ZFP36	EEF2	PABPC4	DDX3X
	GOBP7	0.097	GOBP_ORGANONITROGEN_COMPOUND_BIOSYNTHETIC_PROCESS	RPS6	RPL22	RPL5	RPL10	RPL38	RPL3	RPL23A	RPLP0	RPL7	RPL10A	RPS28	RPS27	RPS17	RPS21	RPS8	RPS25	PABPC1	RPS4X	RPS3A	RPL39	RPS13	RPL37	RPS23	RPLP2	RPL13	RPS12	RPL36	RPL4	RPL8	RPL17	RPL21	RPL32	RPL34	RPL37A	RPL36A	RPS10	RPS18	RPS29	CD28	ZFP36L1	ZFP36L2	STAT3	ZFP36	EEF2	PABPC4	DDX3X
	GOBP8	0.2	GOBP_CELL_ACTIVATION	RPS6	RPL22	CD28	ZFP36L1	ZFP36L2	STAT3	ST3GAL1	CCR7	SELENOK	ATM	IL7R	CD40LG	CTLA4	GPR183	ANXA1	CAMK4	NFKBIZ	TCF7	RORA	DNAJB9	FOXP1	IL6R	KLF6	IRF2BP2	EGR1	BCL11B	IKZF1	TNFAIP3	MZB1	IGHA1	IGKC	IGHG3	IGHG1	IGHM	IGHG2	IGLC2	IGLC3	CD55	HSPH1	RIPOR2	CD7	PRKCA	TXK	JUND	TIMP1	HBB
	GOBP9	0.16	GOBP_LYMPHOCYTE_ACTIVATION	RPS6	RPL22	CD28	ZFP36L1	ZFP36L2	STAT3	ST3GAL1	CCR7	SELENOK	ATM	IL7R	CD40LG	CTLA4	GPR183	ANXA1	CAMK4	NFKBIZ	TCF7	RORA	DNAJB9	FOXP1	IL6R	KLF6	IRF2BP2	EGR1	BCL11B	IKZF1	TNFAIP3	MZB1	IGHA1	IGKC	IGHG3	IGHG1	IGHM	IGHG2	IGLC2	IGLC3	CD55	HSPH1	RIPOR2	CD7
	GOBP10	0.25	GOBP_IMMUNE_SYSTEM_DEVELOPMENT	RPS6	RPL22	CD28	ZFP36L1	ZFP36L2	STAT3	ZFP36	EEF2	PABPC4	ST3GAL1	CCR7	MYC	ATM	IL7R	CD40LG	CTLA4	GPR183	ANXA1	CAMK4	NFKBIZ	TCF7	RORA	DNAJB9	FOXP1	IL6R	KLF6	IRF2BP2	EGR1	BCL11B	IKZF1	TNFAIP3	PRKCA	FOS	JUNB	H4C3	KAT6A	LTB	STK4	KLF2
Bi's CD8T.R	GOBP1	0.0077	GOBP_IMMUNE_RESPONSE	CD74	BAX	CORO1A	HLA-DRB1	HMGB1	PYCARD	HLA-DPA1	AIF1	B2M	VAMP8	HLA-DPB1	HLA-DRA	HLA-DQB1	HLA-DMB	HLA-DMA	HLA-DQA1	HLA-DRB5	APOE	FKBP1A	CD81	CCL5	HLA-A	HLA-E	HAVCR2	TNFSF4	CRTAM	LAG3	LGALS1	LCK	SOCS1	LAMP1	TRBC2	XRCC6	CCL3	C1QA	IFI35	LAPTM5	RAC2	CSK	CD27	CD70	CD8A	CD8B	CD38	ITGB2	CTSC
	GOBP2	0.059	GOBP_CELL_ACTIVATION	CD74	BAX	CORO1A	HLA-DRB1	HMGB1	PYCARD	HLA-DPA1	AIF1	B2M	VAMP8	HLA-DPB1	HLA-DRA	HLA-DQB1	HLA-DMB	HLA-DMA	HLA-DQA1	HLA-DRB5	APOE	FKBP1A	CD81	CCL5	HLA-A	HLA-E	HAVCR2	TNFSF4	CRTAM	LAG3	LGALS1	LCK	SOCS1	LAMP1	TRBC2	XRCC6	CCL3	C1QA	IFI35	LAPTM5	RAC2	CSK	CD27	CD70	CD8A	CD8B	CD38	ITGB2	CTSC
	GOBP3	0.027	GOBP_REGULATION_OF_IMMUNE_SYSTEM_PROCESS	CD74	BAX	CORO1A	HLA-DRB1	HMGB1	PYCARD	HLA-DPA1	AIF1	B2M	VAMP8	HLA-DPB1	HLA-DRA	HLA-DQB1	HLA-DMB	HLA-DMA	HLA-DQA1	HLA-DRB5	APOE	FKBP1A	CD81	CCL5	HLA-A	HLA-E	HAVCR2	TNFSF4	CRTAM	LAG3	LGALS1	LCK	SOCS1	LAMP1	TRBC2	XRCC6	CCL3	C1QA	IFI35	LAPTM5	RAC2	CSK	CD27	CD70	CD8A	CD8B	CD38	ITGB2	CTSC
	GOBP4	0.12	GOBP_PROTEIN_CONTAINING_COMPLEX_ORGANIZATION	CD74	BAX	CORO1A	HLA-DRB1	HMGB1	PYCARD	HLA-DPA1	AIF1	B2M	VAMP8	HLA-DPB1	HLA-DRA	HLA-DQB1	HLA-DMB	HLA-DMA	HLA-DQA1	HLA-DRB5	APOE	FKBP1A	PRF1	LCP1	GBP5	RPS19	STING1	CXCL13	PARK7	SKAP1	CD247	ISG15	CDC42	STMP1	PSTPIP1	RHOA	CD3E	HCLS1	CALR	HSPA8	DDIT4	CHMP2A	CHMP5	COTL1	CFL1	VCP	TMSB4X	ARF6	SUMO1
	GOBP5	0.037	GOBP_POSITIVE_REGULATION_OF_IMMUNE_SYSTEM_PROCESS	CD74	BAX	CORO1A	HLA-DRB1	HMGB1	PYCARD	HLA-DPA1	AIF1	B2M	VAMP8	HLA-DPB1	HLA-DRA	HLA-DQB1	HLA-DMB	HLA-DMA	HLA-DQA1	HLA-DRB5	CD81	CCL5	HLA-A	HLA-E	HAVCR2	TNFSF4	CRTAM	LAG3	LGALS1	LCK	SOCS1	LAMP1	TRBC2	XRCC6	CCL3	C1QA	IFI35	LAPTM5	RAC2	CSK	CD27	CD70	CD8A	CD8B	CD38	ITGB2	CTSC	DGKZ	GBP5
	GOBP6	0.059	GOBP_BIOLOGICAL_PROCESS_INVOLVED_IN_INTERSPECIES_INTERACTION_BETWEEN_ORGANISMS	CD74	BAX	CORO1A	HLA-DRB1	HMGB1	PYCARD	HLA-DPA1	AIF1	B2M	VAMP8	APOE	CD81	CCL5	HLA-A	HLA-E	HAVCR2	TNFSF4	CRTAM	LAG3	LGALS1	LCK	SOCS1	LAMP1	TRBC2	XRCC6	CCL3	C1QA	IFI35	BST2	PRF1	RAB27A	NKG7	BATF	PRDX1	RBPJ	ACTG1	GBP5	RPS19	STING1	CXCL13	ISG15	GBP1	HLA-B	C1QC	C1QB	IFI16
	GOBP7	0.018	GOBP_LYMPHOCYTE_ACTIVATION	CD74	BAX	CORO1A	HLA-DRB1	HMGB1	PYCARD	HLA-DPA1	AIF1	B2M	HLA-DPB1	HLA-DRA	HLA-DQB1	HLA-DMB	HLA-DMA	HLA-DQA1	HLA-DRB5	FKBP1A	CD81	CCL5	HLA-A	HLA-E	HAVCR2	TNFSF4	CRTAM	LAG3	LGALS1	LCK	SOCS1	LAMP1	TRBC2	XRCC6	LAPTM5	RAC2	CSK	CD27	CD70	CD8A	CD8B	CD38	BST2	PRELID1	PAG1	SIT1	PRF1	LCP1	RAB27A
	GOBP8	0.018	GOBP_T_CELL_ACTIVATION	CD74	BAX	CORO1A	HLA-DRB1	HMGB1	PYCARD	HLA-DPA1	AIF1	B2M	HLA-DPB1	HLA-DRA	HLA-DQB1	HLA-DMB	HLA-DMA	HLA-DQA1	HLA-DRB5	FKBP1A	CD81	CCL5	HLA-A	HLA-E	HAVCR2	TNFSF4	CRTAM	LAG3	LGALS1	LCK	SOCS1	LAPTM5	RAC2	CSK	CD27	CD70	CD8A	CD8B	PRELID1	PAG1	SIT1	LCP1	RAB27A	NKG7	BATF	SEMA4A	EOMES	RHOA	CD3E
	GOBP9	0.014	GOBP_CELLULAR_MACROMOLECULE_LOCALIZATION	CD74	BAX	VAMP8	APOE	CD81	LAMP1	LAPTM5	RAC2	CSK	ITGB2	LCP1	RAB27A	GBP5	PARK7	SKAP1	CD247	ISG15	GBP1	PRKCH	FYB1	CDC42	GZMB	SP100	GBP2	GPR137B	ACTB	HCLS1	CALR	HSPA8	VCP	TMSB4X	ARF6	SUMO1	AP2S1	NPM1	RPL11	ARL3	CLTA	RACK1	PIN1	TMSB10	TSPO	RAB7A	IL10RA	LAMTOR5	ITGB7
	GOBP10	0.14	GOBP_ATP_METABOLIC_PROCESS	PARK7	GAPDH	RHOA	HSPA8	DDIT4	VCP	TMSB4X	SDHAF2	NDUFA6	NDUFB3	NDUFB8	NDUFC1	NDUFC2	NDUFS5	COX7A2	TSPO	ENO1	ATP5IF1	FIS1	ATP5PF	ATP5MG	ATP5F1E	ATP5MF	ISCU	NDUFA4	PKM	CHCHD2	DGUOK	COX5B	COX4I1	COX5A	UQCR10	COX7C	SDHC	PGK1	PGAM1	TPI1	ATP5MC2	ATP5MC3
Bi's CD8T.NR	GOBP1	0.21	GOBP_CYTOPLASMIC_TRANSLATION	PABPC1	RPS6	RPL5	RPS14	RPL38	RPS28	RPS27	RPL27	RPS8	RPL7	RPL10A	RPL23A	RPS3A	RPL39	RPL30	RPS4X	RPL22	RPL37	RPS20	RPS12	RPS23	RPL13	RPLP2	RPL36	RPL4	RPL8	RPL17	RPL27A	RPL28	RPL34	RPL37A	RPL36A	RPS10	RPS18
	GOBP2	0.078	GOBP_PEPTIDE_BIOSYNTHETIC_PROCESS	PABPC1	RPS6	RPL5	RPS14	RPL38	RPS28	RPS27	RPL27	RPS8	RPL7	RPL10A	RPL23A	RPS3A	RPL39	RPL30	RPS4X	RPL22	RPL37	RPS20	RPS12	RPS23	RPL13	RPLP2	RPL36	RPL4	RPL8	RPL17	RPL27A	RPL28	RPL34	RPL37A	RPL36A	RPS10	RPS18	DDX3X	BTG2	ZFP36	ZFP36L2	CNOT6L	TNRC6B	PPP1R15A	SERP1	DDX6	EEF1A1	EEF1B2
	GOBP3	0.09	GOBP_PEPTIDE_METABOLIC_PROCESS	PABPC1	RPS6	RPL5	RPS14	RPL38	RPS28	RPS27	RPL27	RPS8	RPL7	RPL10A	RPL23A	RPS3A	RPL39	RPL30	RPS4X	RPL22	RPL37	RPS20	RPS12	RPS23	RPL13	RPLP2	RPL36	RPL4	RPL8	RPL17	RPL27A	RPL28	RPL34	RPL37A	RPL36A	RPS10	RPS18	DDX3X	BTG2	ZFP36	ZFP36L2	CNOT6L	TNRC6B	PPP1R15A	SERP1	DDX6	EEF1A1	EEF1B2	SPCS3
	GOBP4	0.078	GOBP_AMIDE_BIOSYNTHETIC_PROCESS	PABPC1	RPS6	RPL5	RPS14	RPL38	RPS28	RPS27	RPL27	RPS8	RPL7	RPL10A	RPL23A	RPS3A	RPL39	RPL30	RPS4X	RPL22	RPL37	RPS20	RPS12	RPS23	RPL13	RPLP2	RPL36	RPL4	RPL8	RPL17	RPL27A	RPL28	RPL34	RPL37A	RPL36A	RPS10	RPS18	DDX3X	BTG2	ZFP36	ZFP36L2	CNOT6L	TNRC6B	PPP1R15A	SERP1	DDX6	EEF1A1	EEF1B2
	GOBP5	0.032	GOBP_CELLULAR_MACROMOLECULE_BIOSYNTHETIC_PROCESS	PABPC1	RPS6	RPL5	RPS14	RPL38	RPS28	RPS27	RPL27	RPS8	RPL7	RPL10A	RPL23A	RPS3A	RPL39	RPL30	RPS4X	RPL22	RPL37	RPS20	RPS12	RPS23	RPL13	RPLP2	RPL36	RPL4	RPL8	RPL17	RPL27A	RPL28	RPL34	RPL37A	RPL36A	RPS10	RPS18	DDX3X	BTG2	ZFP36	ZFP36L2	CNOT6L	TNRC6B	PPP1R15A	SERP1	DDX6	EEF1A1	EEF1B2	NMT1
	GOBP6	0.09	GOBP_CELLULAR_AMIDE_METABOLIC_PROCESS	PABPC1	RPS6	RPL5	RPS14	RPL38	RPS28	RPS27	RPL27	RPS8	RPL7	RPL10A	RPL23A	RPS3A	RPL39	RPL30	RPS4X	RPL22	RPL37	RPS20	RPS12	RPS23	RPL13	RPLP2	RPL36	RPL4	RPL8	RPL17	RPL27A	RPL28	RPL34	RPL37A	RPL36A	RPS10	RPS18	DDX3X	BTG2	ZFP36	ZFP36L2	CNOT6L	TNRC6B	PPP1R15A	SERP1	DDX6	EEF1A1	EEF1B2	SPCS3
	GOBP7	0.1	GOBP_ORGANONITROGEN_COMPOUND_BIOSYNTHETIC_PROCESS	PABPC1	RPS6	RPL5	RPS14	RPL38	RPS28	RPS27	RPL27	RPS8	RPL7	RPL10A	RPL23A	RPS3A	RPL39	RPL30	RPS4X	RPL22	RPL37	RPS20	RPS12	RPS23	RPL13	RPLP2	RPL36	RPL4	RPL8	RPL17	RPL27A	RPL28	RPL34	RPL37A	RPL36A	RPS10	RPS18	DDX3X	BTG2	ZFP36	ZFP36L2	CNOT6L	TNRC6B	PPP1R15A	SERP1	DDX6	EEF1A1	EEF1B2	NMT1
	GOBP8	0.4	GOBP_RESPONSE_TO_ABIOTIC_STIMULUS	DDX3X	BTG2	NMT1	ATM	HSP90AA1	MT-CO2	NR4A2	MT-ATP6	MECP2	FOS	PTPRC	JUN	PIK3R1	FOSB	MT-ND3	MT-ND5	MT-ND4	MT-CO1	ANXA1	FYN	CXCR4	HSP90B1	TSC22D3	MALAT1	DNAJB1	AKAP9
	GOBP9	0.12	GOBP_POSITIVE_REGULATION_OF_NUCLEOBASE_CONTAINING_COMPOUND_METABOLIC_PROCESS	PABPC1	DDX3X	BTG2	ZFP36	ZFP36L2	CNOT6L	TNRC6B	ATM	HSP90AA1	DDX21	LPIN1	HMGA1	MT-CO2	NR4A2	MECP2	FOS	PTPRC	JUN	PIK3R1	FOSB	LYAR	XBP1	BCL11B	MYDGF	PBXIP1	SPP1	RUNX3	KLF6	JUNB	IER2	ARID5B	ZBTB20	SMCHD1
	GOBP10	0.098	GOBP_RIBOSOME_BIOGENESIS	RPS6	RPL5	RPS14	RPL38	RPS28	RPS27	RPL27	RPS8	RPL7	RPL10A	RPL23A	DDX3X	DDX21	LYAR	KRR1
Bi's DC.R	GOBP1	0.027	GOBP_IMMUNE_RESPONSE	CLEC7A	HLA-E	FCGR2B	NMI	HLA-G	MNDA	HLA-F	CLNK	CGAS	LAG3	VSIG4	SOCS1	CARD9	IFI16	AIM2	HMGB2	TLR8	GBP5	HSP90AA1	HLA-B	IFI35	PAK1	SERPING1	PARP9	TRIM5	ZNFX1	C3	CCL19	CD40	CD84	GBP1	FCGR3A	C1QA	C1QC	C2	C1QB	IRF1	ISG15	SLAMF8	APOE	PARP14	TRAFD1	TLR2	CLEC4E	CD14	FCGR1A
	GOBP2	0.047	GOBP_DEFENSE_RESPONSE	CLEC7A	HLA-E	FCGR2B	NMI	HLA-G	MNDA	HLA-F	CLNK	CGAS	LAG3	VSIG4	SOCS1	CARD9	IFI16	AIM2	HMGB2	TLR8	GBP5	HSP90AA1	HLA-B	IFI35	PAK1	SERPING1	PARP9	TRIM5	ZNFX1	C3	CCL19	CD40	CD84	GBP1	FCGR3A	C1QA	C1QC	C2	C1QB	IRF1	ISG15	SLAMF8	APOE	PARP14	TRAFD1	TLR2	CLEC4E	CD14	FCGR1A
	GOBP3	0.019	GOBP_BIOLOGICAL_PROCESS_INVOLVED_IN_INTERSPECIES_INTERACTION_BETWEEN_ORGANISMS	CLEC7A	HLA-E	FCGR2B	NMI	HLA-G	MNDA	HLA-F	CLNK	CGAS	LAG3	VSIG4	SOCS1	CARD9	IFI16	AIM2	HMGB2	TLR8	GBP5	HSP90AA1	HLA-B	IFI35	PAK1	SERPING1	PARP9	TRIM5	ZNFX1	C3	CCL19	CD40	CD84	GBP1	FCGR3A	C1QA	C1QC	C2	C1QB	IRF1	ISG15	SLAMF8	APOE	PARP14	TRAFD1	TLR2	CLEC4E	CD14	FCGR1A
	GOBP4	0.073	GOBP_REGULATION_OF_IMMUNE_SYSTEM_PROCESS	CLEC7A	HLA-E	FCGR2B	NMI	HLA-G	MNDA	HLA-F	CLNK	CGAS	LAG3	VSIG4	SOCS1	CARD9	IFI16	AIM2	HMGB2	TLR8	GBP5	HSP90AA1	HLA-B	IFI35	PAK1	SERPING1	PARP9	TRIM5	ZNFX1	C3	CCL19	CD40	CD84	GBP1	FCGR3A	C1QA	C1QC	C2	C1QB	IRF1	ISG15	SLAMF8	APOE	PARP14	TRAFD1	TLR2	CLEC4E	CD14	FCGR1A
	GOBP5	0.073	GOBP_INNATE_IMMUNE_RESPONSE	CLEC7A	HLA-E	FCGR2B	NMI	HLA-G	MNDA	HLA-F	CLNK	CGAS	LAG3	VSIG4	SOCS1	CARD9	IFI16	AIM2	HMGB2	TLR8	GBP5	HSP90AA1	HLA-B	IFI35	PAK1	SERPING1	PARP9	TRIM5	ZNFX1	C3	CCL19	CD40	CD84	GBP1	FCGR3A	C1QA	C1QC	C2	C1QB	IRF1	ISG15	SLAMF8	APOE	PARP14	TRAFD1	TLR2	CLEC4E	CD14	FCGR1A
	GOBP6	0.076	GOBP_DEFENSE_RESPONSE_TO_OTHER_ORGANISM	CLEC7A	HLA-E	FCGR2B	NMI	HLA-G	MNDA	HLA-F	CLNK	CGAS	LAG3	VSIG4	SOCS1	CARD9	IFI16	AIM2	HMGB2	TLR8	GBP5	HSP90AA1	HLA-B	IFI35	PAK1	SERPING1	PARP9	TRIM5	ZNFX1	C3	CCL19	CD40	CD84	GBP1	FCGR3A	C1QA	C1QC	C2	C1QB	IRF1	ISG15	SLAMF8	APOE	PARP14	TRAFD1	TLR2	CLEC4E	CD14	FCGR1A
	GOBP7	0.17	GOBP_REGULATION_OF_IMMUNE_RESPONSE	CLEC7A	HLA-E	FCGR2B	NMI	HLA-G	MNDA	HLA-F	CLNK	CGAS	LAG3	VSIG4	SOCS1	CARD9	IFI16	AIM2	HMGB2	TLR8	GBP5	HSP90AA1	HLA-B	IFI35	PAK1	SERPING1	PARP9	TRIM5	ZNFX1	C3	CCL19	CD40	CD84	GBP1	FCGR3A	C1QA	C1QC	C2	C1QB	IRF1	ISG15	SLAMF8	APOE	PARP14	TRAFD1	TLR2	CLEC4E	CD14	FCGR1A
	GOBP8	0.051	GOBP_POSITIVE_REGULATION_OF_IMMUNE_SYSTEM_PROCESS	CLEC7A	HLA-E	FCGR2B	NMI	HLA-G	MNDA	HLA-F	CLNK	CGAS	LAG3	VSIG4	SOCS1	CARD9	IFI16	AIM2	HMGB2	TLR8	GBP5	HSP90AA1	HLA-B	IFI35	PAK1	SERPING1	PARP9	TRIM5	ZNFX1	C3	CCL19	CD40	CD84	GBP1	FCGR3A	C1QA	C1QC	C2	C1QB	AIF1	CSF1R	CXCL10	CXCL13	P2RX7	IL27RA	HLA-DRB1	IDO1	CD81	ADA
	GOBP9	0.12	GOBP_REGULATION_OF_RESPONSE_TO_STRESS	CLEC7A	HLA-E	FCGR2B	NMI	HLA-G	MNDA	HLA-F	CLNK	CGAS	LAG3	VSIG4	SOCS1	CARD9	IFI16	AIM2	HMGB2	TLR8	GBP5	HSP90AA1	HLA-B	IFI35	PAK1	SERPING1	PARP9	TRIM5	ZNFX1	C3	CCL19	IRF1	ISG15	SLAMF8	APOE	PARP14	TRAFD1	TLR2	STAT1	HLA-DRB1	IDO1	CD81	GPX1	SIRT2	APOBEC3G	HERC5	CASP1	NKG7	CASP4
	GOBP10	0.12	GOBP_REGULATION_OF_RESPONSE_TO_EXTERNAL_STIMULUS	CLEC7A	HLA-E	FCGR2B	NMI	HLA-G	MNDA	HLA-F	CLNK	CGAS	LAG3	VSIG4	SOCS1	CARD9	IFI16	AIM2	HMGB2	TLR8	GBP5	HSP90AA1	HLA-B	IFI35	PAK1	SERPING1	PARP9	TRIM5	ZNFX1	C3	CCL19	IRF1	ISG15	SLAMF8	APOE	PARP14	TRAFD1	TLR2	AIF1	CSF1R	CXCL10	STAT1	CXCL13	HLA-DRB1	IDO1	CD81	GPX1	LY96	SIRT2
Bi's DC.NR	GOBP1	0.073	GOBP_IMMUNE_RESPONSE	IL1B	PTPN11	MEF2C	CCL2	MALT1	NLRP3	LGALS1	IGHG1	IGKC	IGHA1	IGHA2	IGHG3	IGHG2	IGLC2	IGLC3	CCR2	IRF4	CST7	APP	EREG	IL1R1	SEC14L1	LILRA4	NR4A3	GPR183	HLA-DQA2	TNFRSF21	AHR	CD1C	EZR	SLC7A5	FCER1A	VIM	CXCL2	TRAF4	CCL17	CCL22	CCL18	REL	WFDC2	JCHAIN	LYZ	ZC3HAV1	PPP1R14B	OSM	IL1R2
	GOBP2	0.16	GOBP_REGULATION_OF_IMMUNE_SYSTEM_PROCESS	IL1B	PTPN11	MEF2C	CCL2	MALT1	NLRP3	LGALS1	IGHG1	IGKC	IGHA1	IGHA2	IGHG3	IGHG2	IGLC2	IGLC3	CCR2	IRF4	CST7	APP	EREG	IL1R1	SEC14L1	LILRA4	NR4A3	GPR183	HLA-DQA2	TNFRSF21	AHR	CD1C	EZR	SLC7A5	FCER1A	FOS	ZFP36	JUND	MZB1	RUNX3	CTNNB1	CD9	VEGFA	CD99
	GOBP3	0.26	GOBP_DEFENSE_RESPONSE	IL1B	PTPN11	MEF2C	CCL2	MALT1	NLRP3	LGALS1	IGHG1	IGKC	IGHA1	IGHA2	IGHG3	IGHG2	IGLC2	IGLC3	CCR2	IRF4	CST7	APP	EREG	IL1R1	SEC14L1	LILRA4	VIM	CXCL2	TRAF4	CCL17	CCL22	CCL18	REL	WFDC2	JCHAIN	LYZ	ZC3HAV1	PPP1R14B	OSM	IL1R2	FOS	ZFP36	KDM6B	B4GALT1	METRNL	NEAT1	ALOX5AP
	GOBP4	0.19	GOBP_CELL_ACTIVATION	IL1B	PTPN11	MEF2C	CCL2	MALT1	NLRP3	LGALS1	IGHG1	IGKC	IGHA1	IGHA2	IGHG3	IGHG2	IGLC2	IGLC3	CCR2	IRF4	CST7	APP	NR4A3	GPR183	HLA-DQA2	TNFRSF21	AHR	CD1C	PTGDS	JUND	MZB1	RUNX3	CTNNB1	CD9	THBD	FLNA	HBB	GNA13	KLF6
	GOBP5	0.38	GOBP_REGULATION_OF_CELL_ACTIVATION	IL1B	PTPN11	MEF2C	CCL2	MALT1	NLRP3	LGALS1	IGHG1	IGKC	IGHA1	IGHA2	IGHG3	IGHG2	IGLC2	IGLC3	CCR2	IRF4	CST7	NR4A3	GPR183	HLA-DQA2	TNFRSF21	AHR	JUND	MZB1	RUNX3	CTNNB1	CD9	THBD
	GOBP6	0.2	GOBP_POSITIVE_REGULATION_OF_IMMUNE_SYSTEM_PROCESS	IL1B	PTPN11	MEF2C	CCL2	MALT1	NLRP3	LGALS1	IGHG1	IGKC	IGHA1	IGHA2	IGHG3	IGHG2	IGLC2	IGLC3	CCR2	APP	EREG	IL1R1	NR4A3	GPR183	HLA-DQA2	TNFRSF21	CD1C	EZR	SLC7A5	FOS	JUND	MZB1	RUNX3	VEGFA	CD99
	GOBP7	0.06	GOBP_RESPONSE_TO_OXYGEN_CONTAINING_COMPOUND	IL1B	PTPN11	MEF2C	CCL2	MALT1	NLRP3	APP	EREG	NR4A3	AHR	EZR	VIM	CXCL2	FOS	ZFP36	JUND	MZB1	CTNNB1	KDM6B	THBD	FLNA	HBB	BAIAP2	NR4A1	ADRB2	CAT	CA2	NR4A2	TBC1D4	GNA15	BCL11A	NAMPT	KAT2B	SPIDR	GNG2	AREG	SGK1	MT-ND6	PIM3	GPX3
	GOBP8	0.07	GOBP_RESPONSE_TO_ENDOGENOUS_STIMULUS	IL1B	PTPN11	MEF2C	CCL2	APP	EREG	NR4A3	AHR	EZR	VIM	FOS	ZFP36	JUND	MZB1	RUNX3	CTNNB1	CD9	FLNA	BAIAP2	NR4A1	ADRB2	CAT	CA2	NR4A2	TBC1D4	GNA15	BCL11A	NAMPT	KAT2B	SPIDR	GNG2	AREG	SGK1	IQGAP1	TRH	GLG1	YWHAH	HIVEP1	TMEM107
	GOBP9	0.37	GOBP_BIOLOGICAL_PROCESS_INVOLVED_IN_INTERSPECIES_INTERACTION_BETWEEN_ORGANISMS	IL1B	PTPN11	MEF2C	CCL2	MALT1	NLRP3	LGALS1	IGHG1	IGKC	IGHA1	IGHA2	IGHG3	IGHG2	IGLC2	IGLC3	IRF4	EREG	SEC14L1	LILRA4	VIM	CXCL2	TRAF4	CCL17	CCL22	CCL18	REL	WFDC2	JCHAIN	LYZ	ZC3HAV1	PPP1R14B	FOS	ZFP36	JUND	THBD	BAIAP2	NR4A1	EIF5A	EEF1G
	GOBP10	0.5	GOBP_REGULATION_OF_LYMPHOCYTE_ACTIVATION	IL1B	PTPN11	MEF2C	CCL2	MALT1	NLRP3	LGALS1	IGHG1	IGKC	IGHA1	IGHA2	IGHG3	IGHG2	IGLC2	IGLC3	CCR2	IRF4	GPR183	HLA-DQA2	TNFRSF21	AHR	MZB1	RUNX3	CTNNB1
Bi's Mono.R	GOBP1	0.0092	GOBP_IMMUNE_RESPONSE	HLA-E	FCGR2B	HAVCR2	HLA-A	LAG3	HLA-F	IL18	CD74	VSIG4	CGAS	CD47	TREM2	IFI35	CD40	FCGR3A	TNFRSF14	C1QA	MNDA	CCL5	SOCS1	IRF7	HLA-B	C3	SERPING1	A2M	DHX58	C1QC	C2	C1QB	GBP5	IFI16	HMGB2	HSP90AA1	AKIRIN2	PARP9	GBP1	MIF	VAMP3	HLA-DPA1	CCL2	CXCL10	AXL	CSF1R	CCL8	SLAMF8	CLEC4E
	GOBP2	0.01	GOBP_BIOLOGICAL_PROCESS_INVOLVED_IN_INTERSPECIES_INTERACTION_BETWEEN_ORGANISMS	HLA-E	FCGR2B	HAVCR2	HLA-A	LAG3	HLA-F	IL18	CD74	VSIG4	CGAS	CD47	TREM2	IFI35	CD40	FCGR3A	TNFRSF14	C1QA	MNDA	CCL5	SOCS1	IRF7	HLA-B	C3	SERPING1	A2M	DHX58	C1QC	C2	C1QB	GBP5	IFI16	HMGB2	HSP90AA1	AKIRIN2	PARP9	GBP1	MIF	VAMP3	HLA-DPA1	CCL2	CXCL10	AXL	CSF1R	CCL8	SLAMF8	CLEC4E
	GOBP3	0.068	GOBP_DEFENSE_RESPONSE	HLA-E	FCGR2B	HAVCR2	HLA-A	LAG3	HLA-F	IL18	CD74	VSIG4	CGAS	CD47	TREM2	IFI35	CD40	FCGR3A	TNFRSF14	C1QA	MNDA	CCL5	SOCS1	IRF7	HLA-B	C3	SERPING1	A2M	DHX58	C1QC	C2	C1QB	GBP5	IFI16	HMGB2	HSP90AA1	AKIRIN2	PARP9	GBP1	MIF	VAMP3	HLA-DPA1	CCL2	CXCL10	AXL	CSF1R	CCL8	SLAMF8	CLEC4E
	GOBP4	0.013	GOBP_DEFENSE_RESPONSE_TO_OTHER_ORGANISM	HLA-E	FCGR2B	HAVCR2	HLA-A	LAG3	HLA-F	IL18	CD74	VSIG4	CGAS	CD47	TREM2	IFI35	CD40	FCGR3A	TNFRSF14	C1QA	MNDA	CCL5	SOCS1	IRF7	HLA-B	C3	SERPING1	A2M	DHX58	C1QC	C2	C1QB	GBP5	IFI16	HMGB2	HSP90AA1	AKIRIN2	PARP9	GBP1	MIF	VAMP3	HLA-DPA1	CCL2	CXCL10	AXL	CSF1R	CCL8	SLAMF8	CLEC4E
	GOBP5	0.014	GOBP_INNATE_IMMUNE_RESPONSE	HLA-E	FCGR2B	HAVCR2	HLA-A	LAG3	HLA-F	IL18	CD74	VSIG4	CGAS	CD47	TREM2	IFI35	CD40	FCGR3A	TNFRSF14	C1QA	MNDA	CCL5	SOCS1	IRF7	HLA-B	C3	SERPING1	A2M	DHX58	C1QC	C2	C1QB	GBP5	IFI16	HMGB2	HSP90AA1	AKIRIN2	PARP9	GBP1	MIF	VAMP3	HLA-DPA1	CCL2	CXCL10	AXL	CSF1R	CCL8	SLAMF8	CLEC4E
	GOBP6	0.071	GOBP_REGULATION_OF_IMMUNE_SYSTEM_PROCESS	HLA-E	FCGR2B	HAVCR2	HLA-A	LAG3	HLA-F	IL18	CD74	VSIG4	CGAS	CD47	TREM2	IFI35	CD40	FCGR3A	TNFRSF14	C1QA	MNDA	CCL5	SOCS1	IRF7	HLA-B	C3	SERPING1	A2M	DHX58	C1QC	C2	C1QB	GBP5	IFI16	HMGB2	HSP90AA1	AKIRIN2	PARP9	GBP1	MIF	VAMP3	HLA-DPA1	CCL2	CXCL10	AXL	CSF1R	CCL8	SLAMF8	CLEC4E
	GOBP7	0.076	GOBP_POSITIVE_REGULATION_OF_IMMUNE_SYSTEM_PROCESS	HLA-E	FCGR2B	HAVCR2	HLA-A	LAG3	HLA-F	IL18	CD74	VSIG4	CGAS	CD47	TREM2	IFI35	CD40	FCGR3A	TNFRSF14	C1QA	MNDA	CCL5	SOCS1	IRF7	HLA-B	C3	SERPING1	A2M	DHX58	C1QC	C2	C1QB	GBP5	IFI16	HMGB2	HSP90AA1	AKIRIN2	PARP9	GBP1	MIF	VAMP3	HLA-DPA1	CCL2	CXCL10	AXL	CSF1R	CCL8	IL15	RBCK1
	GOBP8	0.0041	GOBP_REGULATION_OF_IMMUNE_RESPONSE	HLA-E	FCGR2B	HAVCR2	HLA-A	LAG3	HLA-F	IL18	CD74	VSIG4	CGAS	CD47	TREM2	IFI35	CD40	FCGR3A	TNFRSF14	C1QA	MNDA	CCL5	SOCS1	IRF7	HLA-B	C3	SERPING1	A2M	DHX58	C1QC	C2	C1QB	GBP5	IFI16	HMGB2	HSP90AA1	AKIRIN2	PARP9	GBP1	SLAMF8	CLEC4E	IRF1	APOE	FCGR1A	BANF1	PARP14	CDC37	TIFA	IL15
	GOBP9	0.11	GOBP_CELL_ACTIVATION	HLA-E	FCGR2B	HAVCR2	HLA-A	LAG3	HLA-F	IL18	CD74	VSIG4	CGAS	CD47	TREM2	IFI35	CD40	FCGR3A	TNFRSF14	C1QA	MNDA	CCL5	SOCS1	MIF	VAMP3	HLA-DPA1	CCL2	CXCL10	AXL	SLAMF8	CLEC4E	IRF1	APOE	BST2	PRDX1	SLAMF7	GSN	UBD	IL15	HAMP	HLA-DRB1	CD81	IDO1	HSPD1	CD274	THEMIS2	CTSC	SNAP23	HLA-DPB1
	GOBP10	0.033	GOBP_IMMUNE_EFFECTOR_PROCESS	HLA-E	FCGR2B	HAVCR2	HLA-A	LAG3	HLA-F	IL18	CD74	VSIG4	CGAS	CD47	TREM2	IFI35	CD40	FCGR3A	TNFRSF14	C1QA	IRF7	HLA-B	C3	SERPING1	A2M	DHX58	C1QC	C2	C1QB	MIF	VAMP3	HLA-DPA1	SLAMF8	CLEC4E	FCGR1A	BST2	PRDX1	SLAMF7	TUBB	HLA-DRB1	CD81	HSPD1	CTSC	SNAP23	HLA-DPB1	HLA-DMB	HLA-DQB1	CD8A	IL4I1
Bi's Mono.NR	GOBP1	0.093	GOBP_DEFENSE_RESPONSE	IL1B	SRC	IL10	CLEC7A	THBS1	CEBPB	TNFRSF1B	C5AR1	IGHG1	VNN1	BCL6	NFKBIZ	LILRB2	CD55	CD1D	IGKC	IGHA1	IGHG3	IGHG2	IGLC2	IGLC3	CR1	LGALS3	TIMP1	P2RX1	LILRA5	S100A12	CD36	BIRC2	FOS	ZFP36	HIF1A	C5AR2	PLA2G7	EREG	FCN1	CSF3R	CXCL2	CXCL3	S100A9	PTGS2	KLF4	SOCS3	KDM6B	NAIP	CCL18
	GOBP2	0.11	GOBP_CELL_ACTIVATION	IL1B	SRC	IL10	CLEC7A	THBS1	CEBPB	TNFRSF1B	C5AR1	IGHG1	VNN1	BCL6	NFKBIZ	LILRB2	CD55	CD1D	IGKC	IGHA1	IGHG3	IGHG2	IGLC2	IGLC3	CR1	LGALS3	TIMP1	P2RX1	LILRA5	S100A12	XBP1	JUND	ZFP36L1	CTNNB1	COL3A1	GPR183	HLA-DQA2	ZMIZ1	ZFP36L2	CD9	CD1C	THBD	FLNA	HBB	NFIL3	KLF6
	GOBP3	0.23	GOBP_REGULATION_OF_IMMUNE_SYSTEM_PROCESS	IL1B	SRC	IL10	CLEC7A	THBS1	CEBPB	TNFRSF1B	C5AR1	IGHG1	VNN1	BCL6	NFKBIZ	LILRB2	CD55	CD1D	IGKC	IGHA1	IGHG3	IGHG2	IGLC2	IGLC3	CR1	LGALS3	CD36	BIRC2	FOS	ZFP36	HIF1A	C5AR2	PLA2G7	EREG	FCN1	CSF3R	XBP1	JUND	ZFP36L1	CTNNB1	COL3A1	GPR183	HLA-DQA2	ZMIZ1	ZFP36L2	CD9	CD1C	EZR	VEGFA
	GOBP4	0.037	GOBP_INFLAMMATORY_RESPONSE	IL1B	SRC	IL10	CLEC7A	THBS1	CEBPB	TNFRSF1B	C5AR1	IGHG1	VNN1	BCL6	NFKBIZ	TIMP1	P2RX1	LILRA5	S100A12	CD36	BIRC2	FOS	ZFP36	HIF1A	C5AR2	PLA2G7	CXCL2	CXCL3	S100A9	PTGS2	KLF4	SOCS3	KDM6B	NAIP	CCL18	TREM1	LYZ	OSM	NEAT1	PROK2
	GOBP5	0.025	GOBP_RESPONSE_TO_OXYGEN_CONTAINING_COMPOUND	IL1B	SRC	IL10	CLEC7A	THBS1	CEBPB	TNFRSF1B	C5AR1	LILRB2	CD55	TIMP1	P2RX1	CD36	BIRC2	FOS	ZFP36	HIF1A	EREG	CXCL2	CXCL3	S100A9	PTGS2	KLF4	SOCS3	KDM6B	XBP1	JUND	ZFP36L1	CTNNB1	COL3A1	THBD	FLNA	HBB	EZR	CYP1B1	KLF2	PID1	HEBP2	ATP2B1	RPL23	NAMPT	SGK1	NR4A2	PDK4	AQP9	PTPRE
	GOBP6	0.24	GOBP_REGULATION_OF_CELL_ACTIVATION	IL1B	SRC	IL10	CLEC7A	THBS1	CEBPB	TNFRSF1B	IGHG1	VNN1	BCL6	NFKBIZ	LILRB2	CD55	CD1D	IGKC	IGHA1	IGHG3	IGHG2	IGLC2	IGLC3	CR1	LGALS3	LILRA5	XBP1	JUND	ZFP36L1	CTNNB1	GPR183	HLA-DQA2	ZMIZ1	ZFP36L2	CD9	THBD
	GOBP7	0.073	GOBP_IMMUNE_RESPONSE	IL1B	SRC	IL10	CLEC7A	THBS1	CEBPB	TNFRSF1B	C5AR1	IGHG1	VNN1	BCL6	NFKBIZ	LILRB2	CD55	CD1D	IGKC	IGHA1	IGHG3	IGHG2	IGLC2	IGLC3	CR1	LGALS3	LILRA5	S100A12	CD36	BIRC2	C5AR2	EREG	FCN1	CXCL2	CXCL3	S100A9	NAIP	CCL18	TREM1	LYZ	OSM	IFITM2	JCHAIN	MPEG1	CLEC10A	XBP1	COL3A1	GPR183	HLA-DQA2
	GOBP8	0.19	GOBP_POSITIVE_REGULATION_OF_IMMUNE_SYSTEM_PROCESS	IL1B	SRC	IL10	CLEC7A	THBS1	C5AR1	IGHG1	VNN1	BCL6	NFKBIZ	LILRB2	CD55	CD1D	IGKC	IGHA1	IGHG3	IGHG2	IGLC2	IGLC3	CR1	LGALS3	CD36	FOS	C5AR2	PLA2G7	EREG	FCN1	XBP1	JUND	ZFP36L1	GPR183	HLA-DQA2	ZMIZ1	CD1C	EZR	VEGFA
	GOBP9	0.13	GOBP_BIOLOGICAL_PROCESS_INVOLVED_IN_INTERSPECIES_INTERACTION_BETWEEN_ORGANISMS	IL1B	SRC	IL10	CLEC7A	CEBPB	TNFRSF1B	C5AR1	IGHG1	VNN1	LILRB2	CD55	CD1D	IGKC	IGHA1	IGHG3	IGHG2	IGLC2	IGLC3	CR1	LGALS3	LILRA5	S100A12	CD36	BIRC2	FOS	ZFP36	HIF1A	EREG	FCN1	CXCL2	CXCL3	S100A9	PTGS2	NAIP	CCL18	TREM1	LYZ	IFITM2	JCHAIN	MPEG1	CLEC10A	XBP1	JUND	THBD	ANPEP
	GOBP10	0.025	GOBP_RESPONSE_TO_CYTOKINE	IL1B	SRC	THBS1	CEBPB	TNFRSF1B	LILRB2	TIMP1	LILRA5	BIRC2	FOS	ZFP36	HIF1A	EREG	CSF3R	CXCL2	CXCL3	PTGS2	KLF4	SOCS3	NAIP	CCL18	OSM	IFITM2	XBP1	ZFP36L1	COL3A1	ZFP36L2	NFIL3	CYP1B1	KLF2	PID1	YBX3	MCL1	KRT18	IL3RA
Bi's TAM.R	GOBP1	0.073	GOBP_IMMUNE_RESPONSE	CD74	FCER1G	HLA-DPA1	HLA-E	HLA-A	HLA-DRB1	TREM2	HLA-B	TYROBP	C1QA	FCGR3A	VSIG4	C3	SERPING1	C1QC	C2	C1QB	CFD	VAMP8	HSP90AA1	GBP1	AIF1	CXCL10	CCL8	GRN	FCGR1A	CLEC4E	BST2	APOE	CYBA	CD14	ISG15	IDO1	CXCL12	GPX1	HMOX1	ITGB2	LAPTM5	MDK	CTSC	FFAR3	PLA2G2D	HLA-C	PRDX1	IFIT3	S100A9
	GOBP2	0.09	GOBP_DEFENSE_RESPONSE	CD74	FCER1G	HLA-DPA1	HLA-E	HLA-A	HLA-DRB1	TREM2	HLA-B	TYROBP	C1QA	FCGR3A	VSIG4	C3	SERPING1	C1QC	C2	C1QB	CFD	VAMP8	HSP90AA1	GBP1	AIF1	CXCL10	CCL8	GRN	FCGR1A	CLEC4E	BST2	APOE	CYBA	CD14	ISG15	IDO1	CXCL12	GPX1	HMOX1	ITGB2	LAPTM5	MDK	CTSC	FFAR3	PLA2G2D	HLA-C	PRDX1	IFIT3	S100A9
	GOBP3	0.09	GOBP_REGULATION_OF_IMMUNE_SYSTEM_PROCESS	CD74	FCER1G	HLA-DPA1	HLA-E	HLA-A	HLA-DRB1	TREM2	HLA-B	TYROBP	C1QA	FCGR3A	VSIG4	C3	SERPING1	C1QC	C2	C1QB	CFD	VAMP8	HSP90AA1	GBP1	AIF1	CXCL10	CCL8	GRN	FCGR1A	CLEC4E	BST2	APOE	CYBA	CD14	ISG15	IDO1	CXCL12	GPX1	HMOX1	ITGB2	LAPTM5	MDK	CTSC	FFAR3	PLA2G2D	HSPA1A	HSPA1B	HLA-DPB1	HLA-DMB
	GOBP4	0.1	GOBP_BIOLOGICAL_PROCESS_INVOLVED_IN_INTERSPECIES_INTERACTION_BETWEEN_ORGANISMS	CD74	FCER1G	HLA-DPA1	HLA-E	HLA-A	HLA-DRB1	TREM2	HLA-B	TYROBP	C1QA	FCGR3A	VSIG4	C3	SERPING1	C1QC	C2	C1QB	CFD	VAMP8	HSP90AA1	GBP1	AIF1	CXCL10	CCL8	GRN	FCGR1A	CLEC4E	BST2	APOE	CYBA	CD14	ISG15	IDO1	CXCL12	GPX1	HLA-C	PRDX1	IFIT3	S100A9	S100A8	GSN	IFIT2	PLD4	CCL17	SIGLEC10	GAPDH
	GOBP5	0.41	GOBP_ANTIGEN_PROCESSING_AND_PRESENTATION_OF_PEPTIDE_ANTIGEN	CD74	FCER1G	HLA-DPA1	HLA-E	HLA-A	HLA-DRB1	TREM2	HLA-B	HLA-C	HLA-DPB1	HLA-DMB	HLA-DRA	HLA-DQB1	HLA-DMA	HLA-DQA1	HLA-DQB2	HLA-DRB5	CTSS	CTSL	LGMN	CALR	CTSD	IFI30	PDIA3
	GOBP6	0.27	GOBP_ANTIGEN_PROCESSING_AND_PRESENTATION	CD74	FCER1G	HLA-DPA1	HLA-E	HLA-A	HLA-DRB1	TREM2	HLA-B	HLA-C	HLA-DPB1	HLA-DMB	HLA-DRA	HLA-DQB1	HLA-DMA	HLA-DQA1	HLA-DQB2	HLA-DRB5	CTSS	CTSH	CTSL	LGMN	CALR	CTSD	IFI30	PDIA3	PSME1
	GOBP7	0.3	GOBP_ANTIGEN_PROCESSING_AND_PRESENTATION_OF_EXOGENOUS_PEPTIDE_ANTIGEN	CD74	FCER1G	HLA-DPA1	HLA-E	HLA-A	HLA-DRB1	HLA-DPB1	HLA-DMB	HLA-DRA	HLA-DQB1	HLA-DMA	HLA-DQA1	HLA-DQB2	HLA-DRB5	CTSS	CTSL	LGMN	CTSD	IFI30
	GOBP8	0.19	GOBP_ANTIGEN_PROCESSING_AND_PRESENTATION_OF_EXOGENOUS_ANTIGEN	CD74	FCER1G	HLA-DPA1	HLA-E	HLA-A	HLA-DRB1	HLA-DPB1	HLA-DMB	HLA-DRA	HLA-DQB1	HLA-DMA	HLA-DQA1	HLA-DQB2	HLA-DRB5	CTSS	CTSL	LGMN	CTSD	IFI30	PSME1
	GOBP9	0.09	GOBP_DEFENSE_RESPONSE_TO_OTHER_ORGANISM	CD74	FCER1G	HLA-DPA1	HLA-E	HLA-A	TREM2	HLA-B	TYROBP	C1QA	FCGR3A	VSIG4	C3	SERPING1	C1QC	C2	C1QB	CFD	VAMP8	HSP90AA1	GBP1	AIF1	CXCL10	CCL8	GRN	FCGR1A	CLEC4E	BST2	APOE	CYBA	CD14	ISG15	HLA-C	PRDX1	IFIT3	S100A9	S100A8	GSN	IFIT2	PLD4	CCL17	SIGLEC10	GAPDH	IFI27	RPL39	GBP2	IFITM3
	GOBP10	0.21	GOBP_POSITIVE_REGULATION_OF_IMMUNE_SYSTEM_PROCESS	CD74	FCER1G	HLA-DPA1	HLA-E	HLA-A	HLA-DRB1	TREM2	HLA-B	TYROBP	C1QA	FCGR3A	VSIG4	C3	SERPING1	C1QC	C2	C1QB	CFD	VAMP8	HSP90AA1	GBP1	AIF1	CXCL10	CCL8	IDO1	CXCL12	HMOX1	ITGB2	LAPTM5	MDK	CTSC	FFAR3	HLA-DPB1	HLA-DMB	HLA-DRA	HLA-DQB1	HLA-DMA	HLA-DQA1	HLA-DQB2	HLA-DRB5	IL4I1	TNFSF13B	VSIR	RAC1	RHOA	LGMN
Bi's TAM.NR	GOBP1	0.35	GOBP_POSITIVE_REGULATION_OF_IMMUNE_SYSTEM_PROCESS	IL1B	IGHG1	IGHA1	IGKC	IGHG3	IGHM	IGHG2	IGLC2	IGLC3	IL7R	CCL3	TFRC	LGALS1	CD83	IL2RA	THBS1	LGALS3	CXCL8	CD36	FOS	FCN1	EREG	PLA2G7	GPR183	HLA-DQA2	HES1	IGFBP2	MS4A1	RGCC	RBP4
	GOBP2	0.13	GOBP_REGULATION_OF_IMMUNE_SYSTEM_PROCESS	IL1B	IGHG1	IGHA1	IGKC	IGHG3	IGHM	IGHG2	IGLC2	IGLC3	IL7R	CCL3	TFRC	LGALS1	CD83	IL2RA	THBS1	LGALS3	CXCL8	CD36	FOS	FCN1	EREG	PLA2G7	GPR183	HLA-DQA2	HES1	IGFBP2	MS4A1	RGCC	RBP4	CD9	FCER1A	ADTRP
	GOBP3	0.24	GOBP_DEFENSE_RESPONSE	IL1B	IGHG1	IGHA1	IGKC	IGHG3	IGHM	IGHG2	IGLC2	IGLC3	IL7R	CCL3	TFRC	LGALS1	CD83	IL2RA	THBS1	LGALS3	CXCL8	CD36	FOS	FCN1	EREG	PLA2G7	CXCL2	CXCL3	LPL	ACP5	HP	FABP4	CCL18	CLEC10A	HTRA1	NEAT1	LSP1
	GOBP4	0.2	GOBP_REGULATION_OF_CELL_ACTIVATION	IL1B	IGHG1	IGHA1	IGKC	IGHG3	IGHM	IGHG2	IGLC2	IGLC3	IL7R	CCL3	TFRC	LGALS1	CD83	IL2RA	THBS1	LGALS3	GPR183	HLA-DQA2	HES1	IGFBP2	CD9	THBD
	GOBP5	0.082	GOBP_POSITIVE_REGULATION_OF_CELL_ACTIVATION	IL1B	IGHG1	IGHA1	IGKC	IGHG3	IGHM	IGHG2	IGLC2	IGLC3	IL7R	CCL3	TFRC	LGALS1	CD83	IL2RA	THBS1	GPR183	HLA-DQA2	HES1	IGFBP2
	GOBP6	0.29	GOBP_BIOLOGICAL_PROCESS_INVOLVED_IN_INTERSPECIES_INTERACTION_BETWEEN_ORGANISMS	IL1B	IGHG1	IGHA1	IGKC	IGHG3	IGHM	IGHG2	IGLC2	IGLC3	IL7R	CCL3	TFRC	LGALS1	LGALS3	CXCL8	CD36	FOS	FCN1	EREG	MS4A1	CXCL2	CXCL3	LPL	ACP5	HP	FABP4	CCL18	CLEC10A	HTRA1	THBD	HPGD
	GOBP7	0.25	GOBP_RESPONSE_TO_BACTERIUM	IL1B	IGHG1	IGHA1	IGKC	IGHG3	IGHM	IGHG2	IGLC2	IGLC3	IL7R	CCL3	CXCL8	CD36	FOS	MS4A1	CXCL2	CXCL3	LPL	ACP5	HP	FABP4	THBD	HPGD
	GOBP8	0.19	GOBP_CELL_ACTIVATION	IL1B	IGHG1	IGHA1	IGKC	IGHG3	IGHM	IGHG2	IGLC2	IGLC3	IL7R	CCL3	TFRC	LGALS1	CD83	IL2RA	THBS1	LGALS3	CXCL8	GPR183	HLA-DQA2	HES1	IGFBP2	MS4A1	RGCC	CD9	THBD
	GOBP9	0.11	GOBP_HUMORAL_IMMUNE_RESPONSE	IL1B	IGHG1	IGHA1	IGKC	IGHG3	IGHM	IGHG2	IGLC2	IGLC3	CD83	CXCL8	FCN1	GPR183	MS4A1	RGCC	CXCL2	CXCL3
	GOBP10	0.087	GOBP_IMMUNE_RESPONSE	IL1B	IGHG1	IGHA1	IGKC	IGHG3	IGHM	IGHG2	IGLC2	IGLC3	IL7R	CCL3	TFRC	LGALS1	CD83	IL2RA	THBS1	LGALS3	CXCL8	CD36	FCN1	EREG	GPR183	HLA-DQA2	MS4A1	RGCC	FCER1A	CXCL2	CXCL3	CCL18	CLEC10A	CRIP1
Bi's NK.R	GOBP1	0.047	GOBP_CYTOPLASMIC_TRANSLATION	RPS19	RPL13A	RPL39	RPL30	RPS3	RPS15A	RPL11	RPS15	RPL5	RPL10	RPL3	RPS28	RPS27	RPL24	RPL6	RPS5	RPL22	RPS7	RPL26	RPL37	PKM	RPS3A	CNBP	RPS9	RPS4X	RPS12	RPL35	RPL7	RPL7A	RPL35A	RPS17	RPS24	RPS21	RPS8	RPS25	RPL27	RPS2	RPLP1	RPS27A	UBA52	RPS13	RPS26	RPL36	RPL9	RPL12	RPL15
	GOBP2	0.11	GOBP_PEPTIDE_METABOLIC_PROCESS	RPS19	RPL13A	RPL39	RPL30	RPS3	RPS15A	RPL11	RPS15	RPL5	RPL10	RPL3	RPS28	RPS27	RPL24	RPL6	RPS5	RPL22	RPS7	RPL26	RPL37	PKM	RPS3A	CNBP	RPS9	RPS4X	RPS12	RPL35	RPL7	RPL7A	RPL35A	RPS17	RPS24	RPS21	RPS8	RPS25	RPL27	RPS2	RPLP1	RPS27A	UBA52	RPS13	RPS26	RPL36	RPL9	RPL12	RPL15
	GOBP3	0.1	GOBP_PEPTIDE_BIOSYNTHETIC_PROCESS	RPS19	RPL13A	RPL39	RPL30	RPS3	RPS15A	RPL11	RPS15	RPL5	RPL10	RPL3	RPS28	RPS27	RPL24	RPL6	RPS5	RPL22	RPS7	RPL26	RPL37	PKM	RPS3A	CNBP	RPS9	RPS4X	RPS12	RPL35	RPL7	RPL7A	RPL35A	RPS17	RPS24	RPS21	RPS8	RPS25	RPL27	RPS2	RPLP1	RPS27A	UBA52	RPS13	RPS26	RPL36	RPL9	RPL12	RPL15
	GOBP4	0.1	GOBP_AMIDE_BIOSYNTHETIC_PROCESS	RPS19	RPL13A	RPL39	RPL30	RPS3	RPS15A	RPL11	RPS15	RPL5	RPL10	RPL3	RPS28	RPS27	RPL24	RPL6	RPS5	RPL22	RPS7	RPL26	RPL37	PKM	RPS3A	CNBP	RPS9	RPS4X	RPS12	RPL35	RPL7	RPL7A	RPL35A	RPS17	RPS24	RPS21	RPS8	RPS25	RPL27	RPS2	RPLP1	RPS27A	UBA52	RPS13	RPS26	RPL36	RPL9	RPL12	RPL15
	GOBP5	0.11	GOBP_CELLULAR_AMIDE_METABOLIC_PROCESS	RPS19	RPL13A	RPL39	RPL30	RPS3	RPS15A	RPL11	RPS15	RPL5	RPL10	RPL3	RPS28	RPS27	RPL24	RPL6	RPS5	RPL22	RPS7	RPL26	RPL37	PKM	RPS3A	CNBP	RPS9	RPS4X	RPS12	RPL35	RPL7	RPL7A	RPL35A	RPS17	RPS24	RPS21	RPS8	RPS25	RPL27	RPS2	RPLP1	RPS27A	UBA52	RPS13	RPS26	RPL36	RPL9	RPL12	RPL15
	GOBP6	0.011	GOBP_IMMUNE_RESPONSE	RPS19	RPL13A	RPL39	RPL30	RPS3	CCL5	GZMB	GAPDH	VIM	PARK7	IFNG	TAPBP	ITM2A	CD74	PYCARD	LGALS3	HMGB1	HLA-DPA1	CORO1A	MIF	GBP5	HMGB2	STING1	CXCL13	HLA-DRB1	B2M	HSPA1A	HSPA1B	VAMP2	PSTPIP1	CALCOCO2	PRF1	HLA-E	HLA-A	HAVCR2	LAG3	LAMP1	CLNK	KLRC2	TRDC	TRBC2	CD84	NCR3	LCK	SOCS1	CD244
	GOBP7	0.07	GOBP_ORGANONITROGEN_COMPOUND_BIOSYNTHETIC_PROCESS	RPS19	RPL13A	RPL39	RPL30	RPS3	RPS15A	RPL11	RPS15	RPL5	RPL10	RPL3	RPS28	RPS27	RPL24	RPL6	RPS5	RPL22	RPS7	RPL26	RPL37	PKM	RPS3A	CNBP	RPS9	RPS4X	RPS12	RPL35	RPL7	RPL7A	RPL35A	RPS17	RPS24	RPS21	RPS8	RPS25	RPL27	RPS2	RPLP1	RPS27A	UBA52	RPS13	RPS26	RPL36	RPL9	RPL12	RPL15
	GOBP8	0.044	GOBP_BIOLOGICAL_PROCESS_INVOLVED_IN_INTERSPECIES_INTERACTION_BETWEEN_ORGANISMS	RPS19	RPL13A	RPL39	RPL30	RPS15A	CCL5	GZMB	GAPDH	VIM	RHOA	IFNG	CD74	PYCARD	LGALS3	HMGB1	HLA-DPA1	CORO1A	MIF	GBP5	HMGB2	STING1	CXCL13	HLA-DRB1	B2M	HSPA1A	HSPA1B	VAMP2	PSTPIP1	CALCOCO2	PRF1	HLA-E	HLA-A	HAVCR2	LAG3	LAMP1	CLNK	KLRC2	TRDC	TRBC2	CD84	NCR3	LCK	SOCS1	CD244	C1QA	HLA-B
	GOBP9	0.085	GOBP_CELLULAR_MACROMOLECULE_BIOSYNTHETIC_PROCESS	RPS19	RPL13A	RPL39	RPL30	RPS3	RPS15A	RPL11	RPS15	RPL5	RPL10	RPL3	RPS28	RPS27	RPL24	RPL6	RPS5	RPL22	RPS7	RPL26	RPL37	PKM	RPS3A	CNBP	RPS9	RPS4X	RPS12	RPL35	RPL7	RPL7A	RPL35A	RPS17	RPS24	RPS21	RPS8	RPS25	RPL27	RPS2	RPLP1	RPS27A	UBA52	RPS13	RPS26	RPL36	RPL9	RPL12	RPL15
	GOBP10	0.22	GOBP_PROTEIN_CONTAINING_COMPLEX_ORGANIZATION	RPS19	RPL13A	RPS3	RPL11	RPS15	RPL5	RPL10	RPL3	RPS28	RPS27	RPL24	RPL6	RPS5	RHOA	NPM1	RACK1	PPP1CA	CDC123	PARK7	IFNG	TAPBP	PIN1	CD74	PYCARD	LGALS3	HMGB1	HLA-DPA1	CORO1A	MIF	GBP5	HMGB2	STING1	CXCL13	HLA-DRB1	B2M	HSPA1A	HSPA1B	VAMP2	PSTPIP1	CALCOCO2	PRF1	HLA-DPB1	HLA-DRA	HLA-DQB1	HLA-DMA	HLA-DQA1
Bi's NK.NR	GOBP1	0.37	GOBP_ATP_SYNTHESIS_COUPLED_ELECTRON_TRANSPORT	MT-ND4	MT-ND3	MT-CO2	MT-CO1	MT-ND6	MT-ND2	MT-ND1	NDUFB2	MT-CO3	MT-CYB
	GOBP2	0.2	GOBP_OXIDATIVE_PHOSPHORYLATION	MT-ND4	MT-ND3	MT-CO2	MT-CO1	MT-ND6	MT-ND2	MT-ND1	NDUFB2	MT-CO3	MT-CYB	MT-ATP6
	GOBP3	0.27	GOBP_ATP_METABOLIC_PROCESS	MT-ND4	MT-ND3	MT-CO2	MT-CO1	MT-ND6	MT-ND2	MT-ND1	NDUFB2	MT-CO3	MT-CYB	MT-ATP6	ATP1B1	ATP5MC1
	GOBP4	0.37	GOBP_RESPIRATORY_ELECTRON_TRANSPORT_CHAIN	MT-ND4	MT-ND3	MT-CO2	MT-CO1	MT-ND6	MT-ND2	MT-ND1	NDUFB2	MT-CO3	MT-CYB
	GOBP5	0.42	GOBP_ELECTRON_TRANSPORT_CHAIN	MT-ND4	MT-ND3	MT-CO2	MT-CO1	MT-ND6	MT-ND2	MT-ND1	NDUFB2	MT-CO3	MT-CYB	DHRS3
	GOBP6	0.2	GOBP_AEROBIC_RESPIRATION	MT-ND4	MT-ND3	MT-CO2	MT-CO1	MT-ND6	MT-ND2	MT-ND1	NDUFB2	MT-CO3	MT-CYB	MT-ATP6
	GOBP7	0.2	GOBP_CELLULAR_RESPIRATION	MT-ND4	MT-ND3	MT-CO2	MT-CO1	MT-ND6	MT-ND2	MT-ND1	NDUFB2	MT-CO3	MT-CYB	MT-ATP6
	GOBP8	0.18	GOBP_IMMUNE_RESPONSE_REGULATING_CELL_SURFACE_RECEPTOR_SIGNALING_PATHWAY	IGHA1	IGKC	IGHG3	IGHG1	IGLC2	IGLC3	NFKBIZ	CD160	CD79B	TYROBP	FCER1G	TXK
	GOBP9	0.19	GOBP_LYMPHOCYTE_ACTIVATION	IGHA1	IGKC	IGHG3	IGHG1	IGLC2	IGLC3	NFKBIZ	CD160	CD79B	TYROBP	FCER1G	RORA	IGFBP2	TMIGD2	IL2RB	KLF6
	GOBP10	0.18	GOBP_CELL_ACTIVATION	IGHA1	IGKC	IGHG3	IGHG1	IGLC2	IGLC3	NFKBIZ	CD160	CD79B	TYROBP	FCER1G	TXK	RORA	IGFBP2	TMIGD2	IL2RB	KLF6	HBB
Bi's NKT.R	GOBP1	0.1	GOBP_IMMUNE_RESPONSE	CD74	HLA-A	HLA-DPA1	HAVCR2	TRDC	IGLC2	CRTAM	LAG3	CLNK	NCR3	C1QA	CCL3	PYCARD	MIF	CCL5	HLA-DRB1	LGALS1	ZNF683	NKG7	BATF	PRF1	RBPJ	ACTG1	ITGB2	HLA-DPB1	HLA-DQB1	HLA-DRA	HLA-DMA	HLA-DQA1	HLA-DRB5	RAC2	CSK	CD38	DGKZ	FKBP1A	ITM2A	PSMB10	C1QC	C1QB	KLRD1	SH2D1A	GBP5	RBCK1	CXCL13	XCL2	ISG15
	GOBP2	0.19	GOBP_CELL_ACTIVATION	CD74	HLA-A	HLA-DPA1	HAVCR2	TRDC	IGLC2	CRTAM	LAG3	CLNK	NCR3	C1QA	CCL3	PYCARD	MIF	CCL5	HLA-DRB1	LGALS1	ZNF683	NKG7	BATF	PRF1	RBPJ	ACTG1	ITGB2	HLA-DPB1	HLA-DQB1	HLA-DRA	HLA-DMA	HLA-DQA1	HLA-DRB5	RAC2	CSK	CD38	DGKZ	FKBP1A	ITM2A	PSMB10	VCAM1	F2R	ACTA2	SAA1	SIRPG	CBFB	RPS6KA1	ACTB	CLIC1
	GOBP3	0.18	GOBP_BIOLOGICAL_PROCESS_INVOLVED_IN_INTERSPECIES_INTERACTION_BETWEEN_ORGANISMS	CD74	HLA-A	HLA-DPA1	HAVCR2	TRDC	IGLC2	CRTAM	LAG3	CLNK	NCR3	C1QA	CCL3	PYCARD	MIF	CCL5	HLA-DRB1	LGALS1	ZNF683	NKG7	BATF	PRF1	RBPJ	ACTG1	C1QC	C1QB	KLRD1	SH2D1A	GBP5	RBCK1	CXCL13	XCL2	ISG15	STAT1	GZMB	HLA-C	CDC42	ACTR3	GAPDH	RNF187	APOBEC3G	SLA	GNLY	HSPA1A	HSPA1B	GZMA	VCAM1
	GOBP4	0.2	GOBP_DEFENSE_RESPONSE	CD74	HLA-A	HLA-DPA1	HAVCR2	TRDC	IGLC2	CRTAM	LAG3	CLNK	NCR3	C1QA	CCL3	PYCARD	MIF	CCL5	HLA-DRB1	LGALS1	ZNF683	NKG7	BATF	PRF1	RBPJ	ACTG1	ITGB2	C1QC	C1QB	KLRD1	SH2D1A	GBP5	RBCK1	CXCL13	XCL2	ISG15	STAT1	GZMB	HLA-C	CDC42	ACTR3	GAPDH	RNF187	APOBEC3G	SLA	GNLY	TRAT1	CXCR3	TAP1
	GOBP5	0.1	GOBP_POSITIVE_REGULATION_OF_IMMUNE_SYSTEM_PROCESS	CD74	HLA-A	HLA-DPA1	HAVCR2	TRDC	IGLC2	CRTAM	LAG3	CLNK	NCR3	C1QA	CCL3	PYCARD	MIF	CCL5	HLA-DRB1	LGALS1	ITGB2	HLA-DPB1	HLA-DQB1	HLA-DRA	HLA-DMA	HLA-DQA1	HLA-DRB5	RAC2	CSK	CD38	DGKZ	C1QC	C1QB	KLRD1	SH2D1A	GBP5	RBCK1	CXCL13	XCL2	TRAT1	CMTM3	VCAM1	SIRPG	CBFB	DAPK2
	GOBP6	0.16	GOBP_REGULATION_OF_IMMUNE_SYSTEM_PROCESS	CD74	HLA-A	HLA-DPA1	HAVCR2	TRDC	IGLC2	CRTAM	LAG3	CLNK	NCR3	C1QA	CCL3	PYCARD	MIF	CCL5	HLA-DRB1	LGALS1	ZNF683	ITGB2	HLA-DPB1	HLA-DQB1	HLA-DRA	HLA-DMA	HLA-DQA1	HLA-DRB5	RAC2	CSK	CD38	DGKZ	FKBP1A	C1QC	C1QB	KLRD1	SH2D1A	GBP5	RBCK1	CXCL13	XCL2	ISG15	STAT1	HSPA1A	HSPA1B	TRAT1	CXCR3	CMTM3	HCST
	GOBP7	0.14	GOBP_DEFENSE_RESPONSE_TO_OTHER_ORGANISM	CD74	HLA-A	HLA-DPA1	HAVCR2	TRDC	IGLC2	CRTAM	LAG3	CLNK	NCR3	C1QA	CCL3	PYCARD	MIF	CCL5	ZNF683	NKG7	BATF	PRF1	RBPJ	ACTG1	C1QC	C1QB	KLRD1	SH2D1A	GBP5	RBCK1	CXCL13	XCL2	ISG15	STAT1	GZMB	HLA-C	CDC42	ACTR3	GAPDH	RNF187	APOBEC3G	SLA	GNLY	DDIT4	COTL1	IRF9
	GOBP8	0.21	GOBP_IMMUNE_EFFECTOR_PROCESS	CD74	HLA-A	HLA-DPA1	HAVCR2	TRDC	IGLC2	CRTAM	LAG3	CLNK	NCR3	C1QA	CCL3	PYCARD	MIF	HLA-DRB1	LGALS1	ZNF683	NKG7	BATF	PRF1	ITGB2	HLA-DPB1	HLA-DQB1	HLA-DRA	HLA-DMA	HLA-DQA1	HLA-DRB5	RAC2	ITM2A	C1QC	C1QB	KLRD1	SH2D1A	GZMB
	GOBP9	0.29	GOBP_LEUKOCYTE_MEDIATED_IMMUNITY	CD74	HLA-A	HLA-DPA1	HAVCR2	TRDC	IGLC2	CRTAM	LAG3	CLNK	NCR3	C1QA	CCL3	HLA-DRB1	NKG7	BATF	PRF1	ITGB2	HLA-DPB1	HLA-DQB1	HLA-DRA	HLA-DMA	HLA-DQA1	HLA-DRB5	RAC2	C1QC	C1QB	KLRD1	SH2D1A	GZMB
	GOBP10	0.17	GOBP_LYMPHOCYTE_ACTIVATION	CD74	HLA-A	HLA-DPA1	HAVCR2	TRDC	IGLC2	CRTAM	LAG3	CLNK	NCR3	PYCARD	MIF	CCL5	HLA-DRB1	LGALS1	ZNF683	NKG7	BATF	PRF1	RBPJ	HLA-DPB1	HLA-DQB1	HLA-DRA	HLA-DMA	HLA-DQA1	HLA-DRB5	RAC2	CSK	CD38	FKBP1A	ITM2A	PSMB10	VCAM1	SIRPG	CBFB
Bi's NKT.NR	GOBP1	0.15	GOBP_CYTOPLASMIC_TRANSLATION	RPL10	RPL5	RPL11	RPL38	RPL3	RPL24	RPL23A	RPLP0	RPL10A	RPL35A	RPL14	RPS14	RPSA	RPS6	RPS17	RPS16	RPS21	RPS8	RPL27	RPL13A	RPS3	RPS3A	RPL30	RPS23	PABPC1	RPS13	RPS4X	RPS20	EIF4A1	RPS12	RPS27A	RPL13	RPLP2	RPL8	RPL9	RPL17	RPL27A	RPL28	RPL31	RPL32	RPL37A	RPL36A	RPS10	RPS11	RPS18
	GOBP2	0.22	GOBP_PEPTIDE_BIOSYNTHETIC_PROCESS	RPL10	RPL5	RPL11	RPL38	RPL3	RPL24	RPL23A	RPLP0	RPL10A	RPL35A	RPL14	RPS14	RPSA	RPS6	RPS17	RPS16	RPS21	RPS8	RPL27	RPL13A	RPS3	RPS3A	RPL30	RPS23	PABPC1	RPS13	RPS4X	RPS20	EIF4A1	RPS12	RPS27A	RPL13	RPLP2	RPL8	RPL9	RPL17	RPL27A	RPL28	RPL31	RPL32	RPL37A	RPL36A	RPS10	RPS11	RPS18	DDX3X
	GOBP3	0.19	GOBP_PEPTIDE_METABOLIC_PROCESS	RPL10	RPL5	RPL11	RPL38	RPL3	RPL24	RPL23A	RPLP0	RPL10A	RPL35A	RPL14	RPS14	RPSA	RPS6	RPS17	RPS16	RPS21	RPS8	RPL27	RPL13A	RPS3	RPS3A	RPL30	RPS23	PABPC1	RPS13	RPS4X	RPS20	EIF4A1	RPS12	RPS27A	RPL13	RPLP2	RPL8	RPL9	RPL17	RPL27A	RPL28	RPL31	RPL32	RPL37A	RPL36A	RPS10	RPS11	RPS18	DDX3X
	GOBP4	0.22	GOBP_AMIDE_BIOSYNTHETIC_PROCESS	RPL10	RPL5	RPL11	RPL38	RPL3	RPL24	RPL23A	RPLP0	RPL10A	RPL35A	RPL14	RPS14	RPSA	RPS6	RPS17	RPS16	RPS21	RPS8	RPL27	RPL13A	RPS3	RPS3A	RPL30	RPS23	PABPC1	RPS13	RPS4X	RPS20	EIF4A1	RPS12	RPS27A	RPL13	RPLP2	RPL8	RPL9	RPL17	RPL27A	RPL28	RPL31	RPL32	RPL37A	RPL36A	RPS10	RPS11	RPS18	DDX3X
	GOBP5	0.19	GOBP_CELLULAR_AMIDE_METABOLIC_PROCESS	RPL10	RPL5	RPL11	RPL38	RPL3	RPL24	RPL23A	RPLP0	RPL10A	RPL35A	RPL14	RPS14	RPSA	RPS6	RPS17	RPS16	RPS21	RPS8	RPL27	RPL13A	RPS3	RPS3A	RPL30	RPS23	PABPC1	RPS13	RPS4X	RPS20	EIF4A1	RPS12	RPS27A	RPL13	RPLP2	RPL8	RPL9	RPL17	RPL27A	RPL28	RPL31	RPL32	RPL37A	RPL36A	RPS10	RPS11	RPS18	DDX3X
	GOBP6	0.27	GOBP_ORGANONITROGEN_COMPOUND_BIOSYNTHETIC_PROCESS	RPL10	RPL5	RPL11	RPL38	RPL3	RPL24	RPL23A	RPLP0	RPL10A	RPL35A	RPL14	RPS14	RPSA	RPS6	RPS17	RPS16	RPS21	RPS8	RPL27	RPL13A	RPS3	RPS3A	RPL30	RPS23	PABPC1	RPS13	RPS4X	RPS20	EIF4A1	RPS12	RPS27A	RPL13	RPLP2	RPL8	RPL9	RPL17	RPL27A	RPL28	RPL31	RPL32	RPL37A	RPL36A	RPS10	RPS11	RPS18	DDX3X
	GOBP7	0.2	GOBP_CELLULAR_MACROMOLECULE_BIOSYNTHETIC_PROCESS	RPL10	RPL5	RPL11	RPL38	RPL3	RPL24	RPL23A	RPLP0	RPL10A	RPL35A	RPL14	RPS14	RPSA	RPS6	RPS17	RPS16	RPS21	RPS8	RPL27	RPL13A	RPS3	RPS3A	RPL30	RPS23	PABPC1	RPS13	RPS4X	RPS20	EIF4A1	RPS12	RPS27A	RPL13	RPLP2	RPL8	RPL9	RPL17	RPL27A	RPL28	RPL31	RPL32	RPL37A	RPL36A	RPS10	RPS11	RPS18	DDX3X
	GOBP8	0.38	GOBP_RIBOSOME_BIOGENESIS	RPL10	RPL5	RPL11	RPL38	RPL3	RPL24	RPL23A	RPLP0	RPL10A	RPL35A	RPL14	RPS14	RPSA	RPS6	RPS17	RPS16	RPS21	RPS8	RPL27	DDX3X	NOP53	DDX18	GTF3A	LYAR
	GOBP9	0.44	GOBP_RIBONUCLEOPROTEIN_COMPLEX_BIOGENESIS	RPL10	RPL5	RPL11	RPL38	RPL3	RPL24	RPL23A	RPLP0	RPL10A	RPL35A	RPL14	RPS14	RPSA	RPS6	RPS17	RPS16	RPS21	RPS8	RPL27	RPL13A	DDX3X	HSP90AB1	NOP53	DDX18	GTF3A	LYAR
	GOBP10	0.06	GOBP_RIBOSOMAL_LARGE_SUBUNIT_BIOGENESIS	RPL10	RPL5	RPL11	RPL38	RPL3	RPL24	RPL23A	RPLP0	RPL10A	RPL35A	RPL14	NOP53	DDX18	GTF3A
Bi's Treg.R	GOBP1	0.0091	GOBP_IMMUNE_RESPONSE	PYCARD	FADD	LGALS3	CD74	HSP90AA1	CORO1A	AIF1	UBE2K	GBP5	XRCC5	STING1	CXCL13	VAMP8	HLA-DRB1	HLA-DPA1	BAX	B2M	CYRIB	LCK	CCL5	IFI16	TYROBP	LAMP1	PTPN6	IRF7	TNIP2	AKIRIN2	HLA-F	C1QA	FCER1G	SLAMF1	HLA-E	HLA-A	HAVCR2	XRCC6	IFI35	GBP1	HLA-B	C1QC	C1QB	CCL4	CCL20	APOE	ISG15	CYBA	HSPA1A
	GOBP2	0.047	GOBP_BIOLOGICAL_PROCESS_INVOLVED_IN_INTERSPECIES_INTERACTION_BETWEEN_ORGANISMS	PYCARD	FADD	LGALS3	CD74	HSP90AA1	CORO1A	AIF1	UBE2K	GBP5	XRCC5	STING1	CXCL13	VAMP8	HLA-DRB1	HLA-DPA1	BAX	B2M	CYRIB	LCK	CCL5	IFI16	TYROBP	LAMP1	PTPN6	IRF7	TNIP2	AKIRIN2	HLA-F	C1QA	FCER1G	SLAMF1	HLA-E	HLA-A	HAVCR2	XRCC6	IFI35	GBP1	HLA-B	C1QC	C1QB	CCL4	CCL20	APOE	ISG15	CYBA	HSPA1A
	GOBP3	0.034	GOBP_REGULATION_OF_IMMUNE_SYSTEM_PROCESS	PYCARD	FADD	LGALS3	CD74	HSP90AA1	CORO1A	AIF1	UBE2K	GBP5	XRCC5	STING1	CXCL13	VAMP8	HLA-DRB1	HLA-DPA1	BAX	B2M	CYRIB	LCK	CCL5	IFI16	TYROBP	LAMP1	PTPN6	IRF7	TNIP2	AKIRIN2	HLA-F	C1QA	FCER1G	SLAMF1	HLA-E	HLA-A	HAVCR2	XRCC6	IFI35	GBP1	HLA-B	C1QC	C1QB	CCL4	CCL20	APOE	ISG15	CYBA	HSPA1A
	GOBP4	0.11	GOBP_POSITIVE_REGULATION_OF_IMMUNE_SYSTEM_PROCESS	PYCARD	FADD	LGALS3	CD74	HSP90AA1	CORO1A	AIF1	UBE2K	GBP5	XRCC5	STING1	CXCL13	VAMP8	HLA-DRB1	HLA-DPA1	BAX	B2M	CYRIB	LCK	CCL5	IFI16	TYROBP	LAMP1	PTPN6	IRF7	TNIP2	AKIRIN2	HLA-F	C1QA	FCER1G	SLAMF1	HLA-E	HLA-A	HAVCR2	XRCC6	IFI35	GBP1	HLA-B	C1QC	C1QB	CCL4	CCL20	PARK7	HLA-DPB1	HLA-DRA	HLA-DQB1
	GOBP5	0.032	GOBP_PROTEIN_CONTAINING_COMPLEX_ORGANIZATION	PYCARD	FADD	LGALS3	CD74	HSP90AA1	CORO1A	AIF1	UBE2K	GBP5	XRCC5	STING1	CXCL13	VAMP8	HLA-DRB1	HLA-DPA1	BAX	B2M	CYRIB	APOE	ISG15	CYBA	HSPA1A	HSPA1B	GSDMD	PRF1	KIF5B	PSTPIP1	PARK7	HLA-DPB1	HLA-DRA	HLA-DQB1	CD247	LPXN	HLA-DQA1	HLA-DRB5	FKBP1A	TAPBP	LCP1	RHOA	DDIT4	ATG12	COTL1	CFL1	TSG101	CHMP2A	TAF11
	GOBP6	0.051	GOBP_DEFENSE_RESPONSE	PYCARD	FADD	LGALS3	CD74	HSP90AA1	CORO1A	AIF1	UBE2K	GBP5	XRCC5	STING1	CXCL13	VAMP8	HLA-DRB1	HLA-DPA1	LCK	CCL5	IFI16	TYROBP	LAMP1	PTPN6	IRF7	TNIP2	AKIRIN2	HLA-F	C1QA	FCER1G	SLAMF1	HLA-E	HLA-A	HAVCR2	XRCC6	IFI35	GBP1	HLA-B	C1QC	C1QB	CCL4	CCL20	APOE	ISG15	CYBA	STAT1	OAS1	OASL	BST2
	GOBP7	0.013	GOBP_PROGRAMMED_CELL_DEATH	PYCARD	FADD	LGALS3	CD74	HSP90AA1	CORO1A	AIF1	BAX	LCK	CCL5	IFI16	TYROBP	LAMP1	PTPN6	IRF7	TNIP2	APOE	HSPA1A	HSPA1B	STAT1	GSDMD	PRF1	CASP4	IFI6	GAPDH	IFI27	GZMM	SP100	MX1	CCR5	GZMA	PARK7	LAPTM5	ITGB2	CTSC	PRKCH	CD27	CXCR3	PDCD1	PRELID1	RHOA	DDIT4	CFL1	BNIP3L	REST	CARD16
	GOBP8	0.015	GOBP_REGULATION_OF_IMMUNE_RESPONSE	PYCARD	FADD	LGALS3	CD74	HSP90AA1	UBE2K	GBP5	XRCC5	STING1	CXCL13	VAMP8	HLA-DRB1	BAX	B2M	CYRIB	LCK	CCL5	IFI16	TYROBP	LAMP1	PTPN6	IRF7	TNIP2	AKIRIN2	HLA-F	C1QA	FCER1G	SLAMF1	HLA-E	HLA-A	HAVCR2	XRCC6	IFI35	GBP1	HLA-B	C1QC	C1QB	APOE	ISG15	CYBA	HSPA1A	HSPA1B	OAS1	OASL	PARK7	HLA-DPB1
	GOBP9	0.044	GOBP_DEFENSE_RESPONSE_TO_OTHER_ORGANISM	PYCARD	FADD	LGALS3	CD74	HSP90AA1	CORO1A	AIF1	UBE2K	GBP5	XRCC5	STING1	CXCL13	VAMP8	HLA-DPA1	LCK	CCL5	IFI16	TYROBP	LAMP1	PTPN6	IRF7	AKIRIN2	HLA-F	C1QA	FCER1G	SLAMF1	HLA-E	HLA-A	HAVCR2	XRCC6	IFI35	GBP1	HLA-B	C1QC	C1QB	CCL4	CCL20	APOE	ISG15	CYBA	STAT1	OAS1	OASL	BST2	GSDMD	PRF1
	GOBP10	0.073	GOBP_INNATE_IMMUNE_RESPONSE	PYCARD	FADD	LGALS3	CD74	HSP90AA1	CORO1A	AIF1	UBE2K	GBP5	XRCC5	STING1	HLA-DPA1	LCK	CCL5	IFI16	TYROBP	LAMP1	PTPN6	IRF7	AKIRIN2	HLA-F	C1QA	FCER1G	SLAMF1	HLA-E	HLA-A	HAVCR2	XRCC6	IFI35	GBP1	HLA-B	C1QC	C1QB	CCL4	CCL20	APOE	ISG15	CYBA	STAT1	OAS1	OASL	BST2	GSDMD	KIF5B	PSTPIP1	CASP4
Bi's Treg.NR	GOBP1	0.25	GOBP_CYTOPLASMIC_TRANSLATION	RPL38	EIF4B	PABPC1	RPL22	RPS4X	RPL3	RPLP0	RPL7	RPS17	RPS21	RPS3A	RPL13	RPL17	RPL34	RPL36A	RPS29
	GOBP2	0.16	GOBP_PEPTIDE_BIOSYNTHETIC_PROCESS	RPL38	EIF4B	PABPC1	RPL22	RPS4X	RPL3	RPLP0	RPL7	RPS17	RPS21	RPS3A	RPL13	RPL17	RPL34	RPL36A	RPS29	BTG2	ZFP36	ZFP36L2	EEF2	EIF3L
	GOBP3	0.16	GOBP_AMIDE_BIOSYNTHETIC_PROCESS	RPL38	EIF4B	PABPC1	RPL22	RPS4X	RPL3	RPLP0	RPL7	RPS17	RPS21	RPS3A	RPL13	RPL17	RPL34	RPL36A	RPS29	BTG2	ZFP36	ZFP36L2	EEF2	EIF3L
	GOBP4	0.16	GOBP_PEPTIDE_METABOLIC_PROCESS	RPL38	EIF4B	PABPC1	RPL22	RPS4X	RPL3	RPLP0	RPL7	RPS17	RPS21	RPS3A	RPL13	RPL17	RPL34	RPL36A	RPS29	BTG2	ZFP36	ZFP36L2	EEF2	EIF3L
	GOBP5	0.19	GOBP_ATP_SYNTHESIS_COUPLED_ELECTRON_TRANSPORT	MT-CO2	MT-ND4	MT-ND5	MT-ND6	MT-ND2	MT-ND1	MT-ND3	MT-ND4L	MT-CO1	MT-CO3	MT-CYB
	GOBP6	0.16	GOBP_OXIDATIVE_PHOSPHORYLATION	MT-CO2	MT-ND4	MT-ND5	MT-ND6	MT-ND2	MT-ND1	MT-ND3	MT-ND4L	MT-CO1	MT-CO3	MT-CYB	MT-ATP6
	GOBP7	0.19	GOBP_RESPIRATORY_ELECTRON_TRANSPORT_CHAIN	MT-CO2	MT-ND4	MT-ND5	MT-ND6	MT-ND2	MT-ND1	MT-ND3	MT-ND4L	MT-CO1	MT-CO3	MT-CYB
	GOBP8	0.23	GOBP_ORGANONITROGEN_COMPOUND_BIOSYNTHETIC_PROCESS	RPL38	EIF4B	PABPC1	RPL22	RPS4X	RPL3	RPLP0	RPL7	RPS17	RPS21	RPS3A	RPL13	RPL17	RPL34	RPL36A	RPS29	BTG2	ZFP36	ZFP36L2	EEF2	EIF3L	MT-CO2	MT-ATP6	NR4A2
	GOBP9	0.16	GOBP_CELLULAR_AMIDE_METABOLIC_PROCESS	RPL38	EIF4B	PABPC1	RPL22	RPS4X	RPL3	RPLP0	RPL7	RPS17	RPS21	RPS3A	RPL13	RPL17	RPL34	RPL36A	RPS29	BTG2	ZFP36	ZFP36L2	EEF2	EIF3L
	GOBP10	0.16	GOBP_AEROBIC_RESPIRATION	MT-CO2	MT-ND4	MT-ND5	MT-ND6	MT-ND2	MT-ND1	MT-ND3	MT-ND4L	MT-CO1	MT-CO3	MT-CYB	MT-ATP6
Au's CD8T.R	GOBP1	0.17	GOBP_POSITIVE_REGULATION_OF_NUCLEOBASE_CONTAINING_COMPOUND_METABOLIC_PROCESS	ZC3H12A	XBP1	NFE2L2	CD74	HMGB2	RELA	DDX3X	SFPQ	NFKBIA	HSPA1A	BCL3	RGCC	HSP90AA1	HSP90AB1	GATA3	STAT1	IRF1	TGFB1	PLSCR1	BIRC2	CD28	CD38	AHR	IFNG	ZFP36	JUN	NFKB1	ZFP36L1	ATF4	CITED2	TP53INP1	ATF3	HSPA5	BCLAF1	SQSTM1	NR4A2	JMY	BTG2	UBE2B	TMF1	EIF5A	NR4A1	PIM2	SRA1	ARF4	NR3C1
	GOBP2	0.031	GOBP_PROGRAMMED_CELL_DEATH	ZC3H12A	XBP1	NFE2L2	CD74	HMGB2	RELA	DDX3X	SFPQ	NFKBIA	HSPA1A	BCL3	RGCC	HSP90AA1	HSP90AB1	GATA3	STAT1	IRF1	TGFB1	PLSCR1	BIRC2	CD28	CD38	AHR	IFNG	ZFP36	JUN	NFKB1	ZFP36L1	ATF4	CITED2	TP53INP1	ATF3	HSPA5	BCLAF1	SQSTM1	NR4A2	JMY	BTG2	UBE2B	TMF1	EIF5A	NR4A1	PIM2	SRA1	ARF4	NR3C1
	GOBP3	0.047	GOBP_IMMUNE_RESPONSE	ZC3H12A	XBP1	NFE2L2	CD74	HMGB2	RELA	DDX3X	SFPQ	NFKBIA	HSPA1A	BCL3	RGCC	HSP90AA1	HSP90AB1	GATA3	STAT1	IRF1	TGFB1	PLSCR1	BIRC2	CD28	CD38	AHR	IFNG	NR1H2	BATF	REL	NR4A3	RORA	HMCES	RNF168	TBX21	AKIRIN2	DDX21	HLA-DRB1	ZC3HAV1	STAT3	ELF1	NFKB2	EXOSC9	ANXA1	HSPA1B	HSPD1	TNFAIP3	CTLA4	FAS
	GOBP4	0.055	GOBP_CELLULAR_RESPONSE_TO_STRESS	ZC3H12A	XBP1	NFE2L2	CD74	HMGB2	RELA	DDX3X	SFPQ	NFKBIA	HSPA1A	BCL3	RGCC	HSP90AA1	HSP90AB1	ZFP36	JUN	NFKB1	ZFP36L1	ATF4	CITED2	TP53INP1	ATF3	HSPA5	BCLAF1	SQSTM1	NR4A2	JMY	BTG2	UBE2B	NR1H2	BATF	REL	NR4A3	RORA	HMCES	RNF168	FOS	HSPA8	KLF2	PER1	MORF4L2	IER5	KDM6B	BACH1	SLC38A2	H2AX
	GOBP5	0.081	GOBP_POSITIVE_REGULATION_OF_RNA_METABOLIC_PROCESS	ZC3H12A	XBP1	NFE2L2	CD74	HMGB2	RELA	DDX3X	SFPQ	NFKBIA	HSPA1A	BCL3	RGCC	GATA3	STAT1	IRF1	TGFB1	PLSCR1	BIRC2	CD28	CD38	AHR	ZFP36	JUN	NFKB1	ZFP36L1	ATF4	CITED2	TP53INP1	ATF3	HSPA5	BCLAF1	SQSTM1	NR4A2	JMY	BTG2	TMF1	EIF5A	NR4A1	PIM2	SRA1	ARF4	NR3C1	MEF2D	CSRNP1	NR1H2	BATF
	GOBP6	0.041	GOBP_BIOLOGICAL_PROCESS_INVOLVED_IN_INTERSPECIES_INTERACTION_BETWEEN_ORGANISMS	ZC3H12A	XBP1	NFE2L2	CD74	HMGB2	RELA	DDX3X	SFPQ	NFKBIA	HSPA1A	BCL3	HSP90AA1	HSP90AB1	GATA3	STAT1	IRF1	TGFB1	PLSCR1	BIRC2	IFNG	ZFP36	JUN	NFKB1	TMF1	EIF5A	NR4A1	PIM2	TCP1	NR1H2	BATF	REL	TBX21	AKIRIN2	DDX21	HLA-DRB1	ZC3HAV1	FOS	HSPA8	JUND	PAF1	LITAF	CCNT1	ANXA1	HSPA1B	HSPD1	TNFAIP3
	GOBP7	0.047	GOBP_REGULATION_OF_IMMUNE_SYSTEM_PROCESS	ZC3H12A	XBP1	NFE2L2	CD74	HMGB2	RELA	DDX3X	SFPQ	NFKBIA	HSPA1A	RGCC	HSP90AA1	HSP90AB1	GATA3	STAT1	IRF1	TGFB1	PLSCR1	BIRC2	CD28	CD38	AHR	IFNG	ZFP36	ZFP36L1	NR1H2	NR4A3	RORA	HMCES	TBX21	AKIRIN2	DDX21	HLA-DRB1	STAT3	ELF1	FOS	JUND	PAF1	PITHD1	AKIRIN1	ANXA1	HSPA1B	HSPD1	TNFAIP3	CTLA4	MALT1
	GOBP8	0.18	GOBP_POSITIVE_REGULATION_OF_CELLULAR_BIOSYNTHETIC_PROCESS	ZC3H12A	XBP1	NFE2L2	CD74	HMGB2	RELA	DDX3X	SFPQ	NFKBIA	BCL3	RGCC	HSP90AA1	HSP90AB1	GATA3	STAT1	IRF1	TGFB1	PLSCR1	BIRC2	CD28	CD38	AHR	IFNG	JUN	NFKB1	ATF4	CITED2	TP53INP1	ATF3	HSPA5	BCLAF1	SQSTM1	NR4A2	JMY	TMF1	EIF5A	NR4A1	PIM2	SRA1	ARF4	NR3C1	MEF2D	CSRNP1	TCP1	NR1H2	BATF
	GOBP9	0.041	GOBP_POSITIVE_REGULATION_OF_GENE_EXPRESSION	ZC3H12A	XBP1	NFE2L2	CD74	HMGB2	RELA	DDX3X	HSPA1A	BCL3	RGCC	HSP90AA1	GATA3	STAT1	IRF1	TGFB1	PLSCR1	CD28	IFNG	ZFP36	ATF4	CITED2	TP53INP1	ATF3	TMF1	EIF5A	NR1H2	BATF	NR4A3	RORA	HMCES	TBX21	AKIRIN2	DDX21	STAT3	HSPA8	SLC38A2	TOB1	PABPC1	NUP98	SRSF5	TRA2B	HNRNPLL	POLR2A	ANXA1	HSPA1B	HSPD1
	GOBP10	0.074	GOBP_REGULATION_OF_CELL_DEATH	ZC3H12A	XBP1	NFE2L2	CD74	HMGB2	RELA	DDX3X	SFPQ	HSPA1A	BCL3	RGCC	HSP90AA1	HSP90AB1	GATA3	STAT1	BIRC2	CD28	CD38	IFNG	ZFP36	JUN	NFKB1	ZFP36L1	ATF4	CITED2	TP53INP1	ATF3	HSPA5	BCLAF1	SQSTM1	NR4A2	JMY	BTG2	UBE2B	TMF1	EIF5A	NR4A1	PIM2	SRA1	ARF4	TCP1	NR4A3	FOS	ANXA1	HSPA1B	HSPD1
Au's CD8T.NR	GOBP1	0.17	GOBP_LYMPHOCYTE_ACTIVATION	CORO1A	NCKAP1L	PYCARD	PRKDC	PTK2B	BCL2	PTPN6	LGALS1	IL6ST	PIK3CD	CASP8	INPP5D	PKN1	WAS	FKBP1A	RAC2	ZAP70	SOCS1	SASH3	XCL1	CAMK4	SLAMF6	THEMIS	SIT1	TRBC1	NCK2	ATM	AKT1	DOCK8	TGFBR2	CD2	SH3KBP1	IKZF3	CCDC88B	RUNX3	SIRPG	RASAL3	TOX	CDK6	ID2	TBC1D10C	TCIRG1	ITGAL	APBB1IP	EOMES	DOCK10
	GOBP2	0.14	GOBP_CELL_ACTIVATION	CORO1A	NCKAP1L	PYCARD	PRKDC	PTK2B	BCL2	PTPN6	LGALS1	IL6ST	PIK3CD	CASP8	INPP5D	PKN1	WAS	FKBP1A	RAC2	ZAP70	SOCS1	SASH3	XCL1	CAMK4	SLAMF6	THEMIS	SIT1	TRBC1	NCK2	ATM	AKT1	DOCK8	TGFBR2	CD2	SH3KBP1	IKZF3	CCDC88B	RUNX3	SIRPG	RASAL3	TOX	CDK6	ID2	TBC1D10C	TCIRG1	ITGAL	APBB1IP	EOMES	DOCK10
	GOBP3	0.18	GOBP_REGULATION_OF_IMMUNE_SYSTEM_PROCESS	CORO1A	NCKAP1L	PYCARD	PRKDC	PTK2B	BCL2	PTPN6	LGALS1	IL6ST	PIK3CD	CASP8	INPP5D	PKN1	WAS	FKBP1A	RAC2	ZAP70	SOCS1	SASH3	XCL1	CAMK4	SLAMF6	THEMIS	SIT1	TRBC1	NCK2	ATM	AKT1	DOCK8	TGFBR2	CD2	SH3KBP1	IKZF3	CCDC88B	RUNX3	SIRPG	RASAL3	TOX	CDK6	ID2	TBC1D10C	ITGB2	LCP2	ADAM10	PTPN1	MAPK1
	GOBP4	0.038	GOBP_IMMUNE_RESPONSE	CORO1A	NCKAP1L	PYCARD	PRKDC	PTK2B	BCL2	PTPN6	LGALS1	IL6ST	PIK3CD	CASP8	INPP5D	PKN1	WAS	FKBP1A	RAC2	ZAP70	SOCS1	SASH3	XCL1	CAMK4	SLAMF6	THEMIS	SIT1	TRBC1	TCIRG1	ITGAL	APBB1IP	EOMES	DOCK10	RBPJ	ITGB2	LCP2	ACTG1	PTPN1	MAPK1	PRKCH	PLCG1	NONO	RPS6KA3	ARRB2	PDCD1	CXCR3	SKAP1	LPXN	CD247
	GOBP5	0.15	GOBP_PROGRAMMED_CELL_DEATH	CORO1A	NCKAP1L	PYCARD	PRKDC	PTK2B	BCL2	PTPN6	LGALS1	IL6ST	PIK3CD	CASP8	INPP5D	PKN1	NCK2	ATM	AKT1	DOCK8	TGFBR2	CD2	SH3KBP1	IKZF3	TCIRG1	CD3G	ITGB1	ITGB2	PTPN1	MAPK1	PRKCH	PLCG1	NONO	RPS6KA3	ARRB2	PDCD1	CXCR3	SEMA4D	CCR5	GZMA	BIN1	SLC9A3R1	RASA1	CYFIP2	GSK3B	SPG7	PPP1CA	MDM4	PARP1
	GOBP6	0.092	GOBP_PROTEIN_CONTAINING_COMPLEX_ORGANIZATION	CORO1A	NCKAP1L	PYCARD	PRKDC	PTK2B	WAS	FKBP1A	NCK2	ATM	CD3G	PREX1	ADAM10	SKAP1	LPXN	CD247	PLEC	DBNL	CALCOCO2	STMP1	EPRS1	BIN1	SLC9A3R1	RASA1	CYFIP2	GSK3B	SPG7	PPP1CA	MDM4	PARP1	FAF1	SETX	TMC8	TMOD3	WDR1	TWF2	DIAPH1	PFN1	EVL	ADD1	CAPZB	ARPC1B	FLII	VPS4B	CLTC	ZNF207	AP2B1
	GOBP7	0.26	GOBP_T_CELL_ACTIVATION	CORO1A	NCKAP1L	PYCARD	PRKDC	BCL2	PTPN6	LGALS1	IL6ST	PIK3CD	CASP8	WAS	FKBP1A	RAC2	ZAP70	SOCS1	SASH3	XCL1	CAMK4	SLAMF6	THEMIS	SIT1	NCK2	AKT1	DOCK8	TGFBR2	CD2	CCDC88B	RUNX3	SIRPG	RASAL3	TOX	CDK6	TCIRG1	ITGAL	APBB1IP	EOMES	CD3G	PREX1	MYH9	CCND3	CD3D
	GOBP8	0.16	GOBP_CYTOSKELETON_ORGANIZATION	CORO1A	NCKAP1L	PYCARD	PTK2B	BCL2	WAS	RAC2	NCK2	SH3KBP1	CCDC88B	ITGB1	PREX1	MYH9	ACTG1	ACTB	PTPN1	MAPK1	MYO1G	PLEC	DBNL	ACTR2	ACTR3	ZYX	TUBB	BIN1	SLC9A3R1	RASA1	CYFIP2	GSK3B	PDCD10	ACTN4	SON	TMOD3	WDR1	TWF2	DIAPH1	PFN1	EVL	ADD1	CAPZB	ARPC1B	FLII	VPS4B	CLTC	ZNF207	WASHC1
	GOBP9	0.14	GOBP_ACTIN_FILAMENT_BASED_PROCESS	CORO1A	NCKAP1L	PYCARD	PTK2B	BCL2	WAS	RAC2	NCK2	SH3KBP1	ITGB1	PREX1	MYH9	ACTG1	ACTB	PTPN1	MYO1G	PLEC	DBNL	ACTR2	ACTR3	ZYX	BIN1	SLC9A3R1	RASA1	CYFIP2	PDCD10	ACTN4	TMOD3	WDR1	TWF2	DIAPH1	PFN1	EVL	ADD1	CAPZB	ARPC1B	FLII	WASHC1	MYO1F	CCDC88C	WASF2	IQGAP1	ABI3	PAM	PARVG	CAP1
	GOBP10	0.11	GOBP_POSITIVE_REGULATION_OF_IMMUNE_SYSTEM_PROCESS	CORO1A	NCKAP1L	PYCARD	PRKDC	PTK2B	BCL2	PTPN6	LGALS1	IL6ST	PIK3CD	CASP8	INPP5D	RAC2	ZAP70	SOCS1	SASH3	XCL1	CAMK4	SLAMF6	THEMIS	TRBC1	NCK2	AKT1	DOCK8	TGFBR2	CD2	SH3KBP1	CCDC88B	RUNX3	SIRPG	RASAL3	TOX	ID2	ITGB2	LCP2	ADAM10	MAPK1	PRKCH	PLCG1	NONO	SKAP1	LPXN	CD247	MYO1G	PYHIN1	CMTM3
Au's CD4T.R	GOBP1	0.1	GOBP_PROGRAMMED_CELL_DEATH	RELA	NFE2L2	HSPA1A	ANXA1	HSP90AA1	XBP1	CEBPB	CCR7	HSP90AB1	TNFAIP3	SFPQ	DDX3X	HSPD1	SERINC3	BCL3	HIF1A	HSF1	ZFP36	HSPB1	NFKB1	SOD2	PMAIP1	JUN	STAT1	PTPRC	STAT5B	BIRC2	BIRC3	SERPINB9	PELI1	LGALS3	CXCR4	IFI6	ITGB1	TMF1	LAMTOR5	MECP2	NR4A1	PIM2	IVNS1ABP	TCP1	RGCC	CTLA4	FAS	CTNNB1	PIK3R1
	GOBP2	0.064	GOBP_REGULATION_OF_CELL_DEATH	RELA	NFE2L2	HSPA1A	ANXA1	HSP90AA1	XBP1	CEBPB	CCR7	HSP90AB1	TNFAIP3	SFPQ	DDX3X	HSPD1	SERINC3	BCL3	HIF1A	HSF1	ZFP36	HSPB1	NFKB1	SOD2	PMAIP1	JUN	STAT1	PTPRC	STAT5B	BIRC2	BIRC3	SERPINB9	PELI1	LGALS3	CXCR4	IFI6	ITGB1	TMF1	LAMTOR5	MECP2	NR4A1	PIM2	IVNS1ABP	TCP1	RGCC	CTLA4	FAS	CTNNB1	PIK3R1
	GOBP3	0.093	GOBP_BIOLOGICAL_PROCESS_INVOLVED_IN_INTERSPECIES_INTERACTION_BETWEEN_ORGANISMS	RELA	NFE2L2	HSPA1A	ANXA1	HSP90AA1	XBP1	CEBPB	CCR7	HSP90AB1	TNFAIP3	SFPQ	DDX3X	HSPD1	SERINC3	BCL3	HIF1A	HSF1	ZFP36	HSPB1	NFKB1	SOD2	PMAIP1	JUN	STAT1	PTPRC	STAT5B	BIRC2	BIRC3	SERPINB9	PELI1	LGALS3	CXCR4	IFI6	ITGB1	TMF1	LAMTOR5	MECP2	NR4A1	PIM2	IVNS1ABP	TCP1	NFKBIA	SELENOK	IRF1	TGFB1	NKG7
	GOBP4	0.059	GOBP_CELLULAR_RESPONSE_TO_STRESS	RELA	NFE2L2	HSPA1A	ANXA1	HSP90AA1	XBP1	CEBPB	CCR7	HSP90AB1	TNFAIP3	SFPQ	DDX3X	HSPD1	SERINC3	BCL3	HIF1A	HSF1	ZFP36	HSPB1	NFKB1	SOD2	PMAIP1	JUN	RGCC	CTLA4	FAS	CTNNB1	PIK3R1	SOD1	CALR	ZFP36L1	CDKN1A	HSPA9	ATF4	LMNA	HSPA5	DNAJA1	CDKN2D	DNAJB6	CD44	HERPUD1	MCL1	BCLAF1	SKIL	TRAF1	GADD45B
	GOBP5	0.044	GOBP_IMMUNE_RESPONSE	RELA	NFE2L2	HSPA1A	ANXA1	HSP90AA1	XBP1	CEBPB	CCR7	HSP90AB1	TNFAIP3	SFPQ	DDX3X	HSPD1	SERINC3	BCL3	STAT1	PTPRC	STAT5B	BIRC2	BIRC3	SERPINB9	PELI1	LGALS3	CXCR4	IFI6	RGCC	CTLA4	FAS	CD28	PRNP	NFKBIA	IRF1	TGFB1	NKG7	GSDMD	GZMM	CRIP1	AHR	GPR65	FYN	NR4A3	MAPKAPK2	PTGER4	NR1H2	PTPN22	B2M
	GOBP6	0.12	GOBP_REGULATION_OF_IMMUNE_SYSTEM_PROCESS	RELA	NFE2L2	HSPA1A	ANXA1	HSP90AA1	XBP1	CEBPB	CCR7	HSP90AB1	TNFAIP3	SFPQ	DDX3X	HSPD1	HIF1A	HSF1	ZFP36	STAT1	PTPRC	STAT5B	BIRC2	BIRC3	SERPINB9	PELI1	LGALS3	RGCC	CTLA4	CTNNB1	PIK3R1	SOD1	CALR	ZFP36L1	CDKN1A	HSPA9	CD28	PRNP	TSC22D3	NFKBIA	SELENOK	IRF1	TGFB1	AHR	CD5	FYN	FOS	NR4A3	MAPKAPK2
	GOBP7	0.12	GOBP_REGULATION_OF_RESPONSE_TO_STRESS	RELA	NFE2L2	HSPA1A	ANXA1	HSP90AA1	XBP1	CEBPB	CCR7	HSP90AB1	TNFAIP3	SFPQ	SERINC3	HIF1A	HSF1	ZFP36	HSPB1	NFKB1	SOD2	PMAIP1	STAT1	PTPRC	STAT5B	BIRC2	BIRC3	SERPINB9	CXCR4	ITGB1	FAS	CTNNB1	PIK3R1	SOD1	ATF4	LMNA	HSPA5	DNAJA1	CDKN2D	DNAJB6	CD44	HERPUD1	MCL1	BCLAF1	SKIL	TRAF1	GADD45B	CD28	SOCS3
	GOBP8	0.071	GOBP_POSITIVE_REGULATION_OF_GENE_EXPRESSION	RELA	NFE2L2	HSPA1A	ANXA1	HSP90AA1	XBP1	CEBPB	CCR7	DDX3X	HSPD1	BCL3	HIF1A	HSF1	ZFP36	HSPB1	STAT1	PTPRC	STAT5B	PELI1	TMF1	LAMTOR5	RGCC	CTNNB1	PIK3R1	SOD1	CALR	ATF4	LMNA	CITED2	CD28	KRAS	SELENOK	IRF1	TGFB1	GSDMD	PPP1R15A	NR4A3	MAPKAPK2	PTGER4	NR1H2	PTPN22	B2M	RELB	BATF	HSPA8	ISG15
	GOBP9	0.11	GOBP_RESPONSE_TO_ABIOTIC_STIMULUS	RELA	NFE2L2	HSPA1A	ANXA1	HSP90AA1	HSP90AB1	DDX3X	HSPD1	BCL3	HIF1A	HSF1	NFKB1	SOD2	PMAIP1	JUN	STAT1	PTPRC	BIRC2	CXCR4	ITGB1	MECP2	NR4A1	RGCC	FAS	CTNNB1	PIK3R1	SOD1	ZFP36L1	CDKN1A	ATF4	LMNA	HSPA5	DNAJA1	CDKN2D	DNAJB6	CITED2	UBE2B	NR4A2	BTG2	PLK3	UCP2	HSP90B1	CDKN1B	BAG3	TSC22D3	KRAS
	GOBP10	0.16	GOBP_NEGATIVE_REGULATION_OF_CELL_DEATH	RELA	NFE2L2	HSPA1A	ANXA1	XBP1	CEBPB	CCR7	HSP90AB1	TNFAIP3	DDX3X	HSPD1	BCL3	HIF1A	HSF1	HSPB1	NFKB1	SOD2	JUN	STAT5B	BIRC2	BIRC3	SERPINB9	PELI1	LGALS3	IFI6	ITGB1	TMF1	LAMTOR5	MECP2	NR4A1	PIM2	IVNS1ABP	FAS	CTNNB1	PIK3R1	SOD1	HSPA9	ATF4	LMNA	HSPA5	DNAJA1	CDKN2D	DNAJB6	CD44	HERPUD1	MCL1
Au's CD4T.NR	GOBP1	0.0077	GOBP_LYMPHOCYTE_ACTIVATION	CARD11	TESPA1	HLA-DRA	PYCARD	WAS	FKBP1A	NCK2	PTK2B	ATM	LEF1	FOXP1	CD40LG	PTPN6	CD27	BCL2	CAMK4	SLAMF1	VSIR	SASH3	ITK	THEMIS	TNFSF8	PRDM1	NDFIP1	TGFBR2	RUNX1	CBFB	CDK6	PRKCQ	CD84	SIT1	DOCK8	CCDC88B	RIPOR2	SIRPG	MAD1L1	INPP5D	PLCL2	ID2	IKZF3	SH3KBP1	TBC1D10C	CD3G	TCIRG1	BCL11B	RUNX2
	GOBP2	0.0063	GOBP_CELL_ACTIVATION	CARD11	TESPA1	HLA-DRA	PYCARD	WAS	FKBP1A	NCK2	PTK2B	ATM	LEF1	FOXP1	CD40LG	PTPN6	CD27	BCL2	CAMK4	SLAMF1	VSIR	SASH3	ITK	THEMIS	TNFSF8	PRDM1	NDFIP1	TGFBR2	RUNX1	CBFB	CDK6	PRKCQ	CD84	SIT1	DOCK8	CCDC88B	RIPOR2	SIRPG	MAD1L1	INPP5D	PLCL2	ID2	IKZF3	SH3KBP1	TBC1D10C	CD3G	TCIRG1	BCL11B	RUNX2
	GOBP3	0.0077	GOBP_REGULATION_OF_IMMUNE_SYSTEM_PROCESS	CARD11	TESPA1	HLA-DRA	PYCARD	WAS	FKBP1A	NCK2	PTK2B	ATM	LEF1	FOXP1	CD40LG	PTPN6	CD27	BCL2	CAMK4	SLAMF1	VSIR	SASH3	ITK	THEMIS	TNFSF8	PRDM1	NDFIP1	TGFBR2	RUNX1	CBFB	CDK6	PRKCQ	CD84	SIT1	DOCK8	CCDC88B	RIPOR2	SIRPG	MAD1L1	INPP5D	PLCL2	ID2	IKZF3	SH3KBP1	TBC1D10C	VAMP8	ADAM10	CTSC	LCP2
	GOBP4	0.073	GOBP_PROTEIN_CONTAINING_COMPLEX_ORGANIZATION	CARD11	TESPA1	HLA-DRA	PYCARD	WAS	FKBP1A	NCK2	PTK2B	ATM	CD3G	VAMP8	ADAM10	TLN1	SKAP1	LPXN	CD247	SAMHD1	CARD8	EPRS1	SETX	PDCD6IP	CTCF	ARID1A	RSF1	BPTF	SMARCE1	SMARCC2	INO80E	SUPT16H	SSBP1	NAP1L4	CHMP7	ZNF207	TMOD3	RPS27L	GSK3B	BIN1	MDM4	TMC8	CYFIP2	GTF2A2	UBTF	SORL1	PRPF8	LSM2	CELF2
	GOBP5	0.017	GOBP_T_CELL_ACTIVATION	CARD11	TESPA1	HLA-DRA	PYCARD	WAS	FKBP1A	NCK2	LEF1	FOXP1	CD40LG	PTPN6	CD27	BCL2	CAMK4	SLAMF1	VSIR	SASH3	ITK	THEMIS	TNFSF8	PRDM1	NDFIP1	TGFBR2	RUNX1	CBFB	CDK6	PRKCQ	CD84	SIT1	DOCK8	CCDC88B	RIPOR2	SIRPG	MAD1L1	CD3G	TCIRG1	BCL11B	RUNX2	ITGAL	APBB1IP	CCND3
	GOBP6	0.013	GOBP_MONONUCLEAR_CELL_DIFFERENTIATION	CARD11	TESPA1	HLA-DRA	PTK2B	ATM	LEF1	FOXP1	CD40LG	PTPN6	CD27	BCL2	CAMK4	SLAMF1	VSIR	SASH3	ITK	THEMIS	TNFSF8	PRDM1	NDFIP1	TGFBR2	RUNX1	CBFB	CDK6	INPP5D	PLCL2	ID2	IKZF3	CD3G	TCIRG1	BCL11B	RUNX2	DOCK10	MFNG	ZBTB7A	IKZF1	GON4L
	GOBP7	0.0026	GOBP_IMMUNE_RESPONSE	CARD11	TESPA1	HLA-DRA	PYCARD	WAS	FKBP1A	PTK2B	LEF1	FOXP1	CD40LG	PTPN6	CD27	BCL2	CAMK4	SLAMF1	VSIR	SASH3	ITK	THEMIS	TNFSF8	PRDM1	NDFIP1	PRKCQ	CD84	SIT1	INPP5D	PLCL2	TCIRG1	ITGAL	APBB1IP	DOCK10	MFNG	VAMP8	CTSC	LCP2	SKAP1	LPXN	CD247	SAMHD1	MAPK1	IRF3	NONO	PLCG1	PRKCH	NLRC5	HK1
	GOBP8	0.069	GOBP_POSITIVE_REGULATION_OF_IMMUNE_SYSTEM_PROCESS	CARD11	TESPA1	HLA-DRA	PYCARD	NCK2	PTK2B	LEF1	FOXP1	CD40LG	PTPN6	CD27	BCL2	CAMK4	SLAMF1	VSIR	SASH3	ITK	THEMIS	TGFBR2	RUNX1	CBFB	PRKCQ	CD84	DOCK8	CCDC88B	RIPOR2	SIRPG	INPP5D	PLCL2	ID2	SH3KBP1	VAMP8	ADAM10	CTSC	LCP2	SKAP1	LPXN	CD247	MAPK1	IRF3	NONO	PLCG1	PRKCH	NLRC5	HK1	LSM14A
	GOBP9	0.23	GOBP_CHROMOSOME_ORGANIZATION	ATM	PRKCQ	MAD1L1	ZBTB7A	IKZF1	PURA	MAPK1	BANF1	SETX	PDCD6IP	CTCF	ARID1A	RSF1	BPTF	SMARCE1	SMARCC2	INO80E	SUPT16H	SSBP1	NAP1L4	CHMP7	ZNF207	MLLT3	APEX1	OGT	PPP1R10	DNMT1	ARID1B	CREBZF	NSD1	KDM5A	ASH1L	BAZ1B	EP400	MPHOSPH8	CTBP1	CHD3	CBX3	CBX5	TASOR	RESF1	RBBP4	KANSL1	RBL2	CABIN1	UTY
	GOBP10	0.018	GOBP_IMMUNE_SYSTEM_DEVELOPMENT	CARD11	TESPA1	HLA-DRA	PTK2B	ATM	LEF1	FOXP1	CD40LG	PTPN6	CD27	BCL2	CAMK4	SLAMF1	VSIR	SASH3	ITK	THEMIS	TNFSF8	PRDM1	NDFIP1	TGFBR2	RUNX1	CBFB	CDK6	MAD1L1	INPP5D	PLCL2	ID2	IKZF3	CD3G	TCIRG1	BCL11B	RUNX2	DOCK10	MFNG	ZBTB7A	IKZF1	GON4L	SELPLG	SAMHD1	MAPK1	ETS1	CNOT4	SMAP1	TMOD3	LTB
Au's Treg.R	GOBP1	0.062	GOBP_PROGRAMMED_CELL_DEATH	HSPA1A	STAT1	HSP90AA1	PTPRC	NFE2L2	HSP90AB1	SFPQ	DDX3X	TNFAIP3	CYLD	BIRC3	HSPA1B	PELI1	HMGB2	STAT5B	LEF1	SERPINB9	HSPD1	PRDX2	ZFP36	NFKBIA	TGFB1	IFI16	IRF1	SELENOK	BCL3	SERINC3	CXCR4	IFI6	EIF5A	JUN	PIM2	HSPB1	PDCD4	PMAIP1	ITGB1	IVNS1ABP	NFKB1	TMF1	GSDMD	SIVA1	CD28	UBQLN1	PRNP	RTN4	RGCC
	GOBP2	0.047	GOBP_BIOLOGICAL_PROCESS_INVOLVED_IN_INTERSPECIES_INTERACTION_BETWEEN_ORGANISMS	HSPA1A	STAT1	HSP90AA1	PTPRC	NFE2L2	HSP90AB1	SFPQ	DDX3X	TNFAIP3	CYLD	BIRC3	HSPA1B	PELI1	HMGB2	STAT5B	LEF1	SERPINB9	HSPD1	PRDX2	ZFP36	NFKBIA	TGFB1	IFI16	IRF1	SELENOK	BCL3	SERINC3	CXCR4	IFI6	EIF5A	JUN	PIM2	HSPB1	PDCD4	PMAIP1	ITGB1	IVNS1ABP	NFKB1	TMF1	GSDMD	SIVA1	FYN	FOS	CD81	HLA-DRB1	DDX21
	GOBP3	0.032	GOBP_REGULATION_OF_IMMUNE_SYSTEM_PROCESS	HSPA1A	STAT1	HSP90AA1	PTPRC	NFE2L2	HSP90AB1	SFPQ	DDX3X	TNFAIP3	CYLD	BIRC3	HSPA1B	PELI1	HMGB2	STAT5B	LEF1	SERPINB9	HSPD1	PRDX2	ZFP36	NFKBIA	TGFB1	IFI16	IRF1	SELENOK	CD28	UBQLN1	PRNP	RTN4	RGCC	CTLA4	CTNNB1	SOD1	CALR	PIK3R1	HSPA9	ITGA4	TSC22D3	FYN	FOS	CD81	HLA-DRB1	DDX21	PTPN22	USP15	STING1
	GOBP4	0.059	GOBP_REGULATION_OF_CELL_DEATH	HSPA1A	STAT1	HSP90AA1	PTPRC	NFE2L2	HSP90AB1	SFPQ	DDX3X	TNFAIP3	CYLD	BIRC3	HSPA1B	PELI1	HMGB2	STAT5B	LEF1	SERPINB9	HSPD1	PRDX2	ZFP36	BCL3	SERINC3	CXCR4	IFI6	EIF5A	JUN	PIM2	HSPB1	PDCD4	PMAIP1	ITGB1	IVNS1ABP	NFKB1	TMF1	CD28	UBQLN1	PRNP	RTN4	RGCC	CTLA4	CTNNB1	SOD1	CALR	PIK3R1	HSPA9	ITGA4
	GOBP5	0.025	GOBP_IMMUNE_RESPONSE	HSPA1A	STAT1	HSP90AA1	PTPRC	NFE2L2	HSP90AB1	SFPQ	DDX3X	TNFAIP3	CYLD	BIRC3	HSPA1B	PELI1	HMGB2	STAT5B	LEF1	SERPINB9	HSPD1	NFKBIA	TGFB1	IFI16	IRF1	BCL3	SERINC3	CXCR4	IFI6	GSDMD	CD28	UBQLN1	PRNP	RTN4	RGCC	CTLA4	FAS	CRIP1	FYN	CD81	HLA-DRB1	DDX21	PTPN22	USP15	STING1	ARID5A	MAPKAPK2	B2M	ISG15
	GOBP6	0.12	GOBP_REGULATION_OF_INTRACELLULAR_SIGNAL_TRANSDUCTION	HSPA1A	STAT1	HSP90AA1	PTPRC	NFE2L2	HSP90AB1	SFPQ	DDX3X	TNFAIP3	CYLD	BIRC3	HSPA1B	PELI1	PRDX2	NFKBIA	TGFB1	SELENOK	BCL3	SERINC3	EIF5A	JUN	PIM2	HSPB1	PDCD4	PMAIP1	ITGB1	IVNS1ABP	CD28	UBQLN1	PRNP	RTN4	CTNNB1	SOD1	CALR	FAS	BCLAF1	SQSTM1	UBE2B	ERP29	CD44	GADD45A	GADD45B	DNAJA1	MCL1	TRAF1	HERPUD1
	GOBP7	0.13	GOBP_POSITIVE_REGULATION_OF_NUCLEOBASE_CONTAINING_COMPOUND_METABOLIC_PROCESS	HSPA1A	STAT1	HSP90AA1	PTPRC	NFE2L2	HSP90AB1	SFPQ	DDX3X	HMGB2	STAT5B	LEF1	ZFP36	NFKBIA	TGFB1	IFI16	IRF1	BCL3	EIF5A	JUN	PIM2	NFKB1	TMF1	CD28	RGCC	CTNNB1	PIK3R1	BCLAF1	SQSTM1	UBE2B	HSPA5	BTG2	ARF4	PTMA	DDX5	NR3C1	FOS	CD81	HLA-DRB1	DDX21	STING1	ARID5A	JUND	REL	ZC3HAV1	LITAF	HSPA8
	GOBP8	0.013	GOBP_REGULATION_OF_RESPONSE_TO_STRESS	HSPA1A	STAT1	HSP90AA1	PTPRC	NFE2L2	HSP90AB1	SFPQ	TNFAIP3	CYLD	BIRC3	HMGB2	STAT5B	SERPINB9	PRDX2	ZFP36	NFKBIA	IFI16	IRF1	SELENOK	SERINC3	CXCR4	HSPB1	PDCD4	PMAIP1	ITGB1	NFKB1	CD28	UBQLN1	CTNNB1	SOD1	PIK3R1	FAS	BCLAF1	ERP29	CD44	GADD45A	GADD45B	DNAJA1	MCL1	TRAF1	HERPUD1	HSPA5	DNAJB6	DDX5	PPP1R15A	FYN
	GOBP9	0.059	GOBP_POSITIVE_REGULATION_OF_GENE_EXPRESSION	HSPA1A	STAT1	HSP90AA1	PTPRC	NFE2L2	DDX3X	HSPA1B	PELI1	HMGB2	STAT5B	LEF1	HSPD1	ZFP36	TGFB1	IFI16	IRF1	SELENOK	BCL3	EIF5A	HSPB1	TMF1	GSDMD	CD28	RGCC	CTNNB1	SOD1	CALR	PIK3R1	ERP29	DDX5	PPP1R15A	CD81	DDX21	PTPN22	STING1	ARID5A	MAPKAPK2	B2M	ISG15	GBP5	HLA-E	HLA-A	HLA-DPA1	CD6	PDE4B	HSPA8
	GOBP10	0.06	GOBP_CYTOKINE_PRODUCTION	HSPA1A	STAT1	HSP90AA1	PTPRC	HSP90AB1	DDX3X	TNFAIP3	CYLD	HSPA1B	PELI1	HMGB2	STAT5B	LEF1	HSPD1	ZFP36	TGFB1	IFI16	IRF1	SELENOK	BCL3	HSPB1	PDCD4	NFKB1	TMF1	GSDMD	CD28	PRNP	RGCC	SOD1	PIK3R1	SRGN	CD81	HLA-DRB1	DDX21	PTPN22	STING1	ARID5A	MAPKAPK2	B2M	ISG15	GBP5	HLA-E	HLA-A	HLA-B	HLA-DPA1	CD6
Au's Treg.NR	GOBP1	0.051	GOBP_PROTEIN_CONTAINING_COMPLEX_ORGANIZATION	PYCARD	PTK2B	NCKAP1L	CYRIB	PLEC	DBNL	CFL1	MICAL1	CYFIP2	PREX1	TLN1	DIAPH1	TWF2	TMOD3	WDR1	ADD1	PFN1	VASP	ARPC5	ARPC5L	ARPC1B	SSH2	LIMA1	TTN	TTC17	RAP1GDS1	ASB2	BAX	PRKDC	HMGB1	PRF1	HLA-DMA	FKBP1A	VAMP8	XRCC5	LPXN	STMP1	EPRS1	GSK3B	ATRX	PIN1	CLTC	NEK7	ATM	ANP32B	SETX
	GOBP2	0.11	GOBP_ACTIN_FILAMENT_BASED_PROCESS	PYCARD	PTK2B	NCKAP1L	CYRIB	PLEC	DBNL	CFL1	MICAL1	CYFIP2	PREX1	TLN1	DIAPH1	TWF2	TMOD3	WDR1	ADD1	PFN1	VASP	ARPC5	ARPC5L	ARPC1B	SSH2	LIMA1	TTN	TTC17	RAP1GDS1	ASB2	BCL2	RAC2	DOCK2	ACTG1	PHPT1	MYO1G	ACTR2	ACTR3	SH3KBP1	ACTN4	ACTB	ABI3	MYO5A	CORO1B	IQGAP1	PAM	CCDC88C	PARVG	PHACTR2
	GOBP3	0.0043	GOBP_IMMUNE_RESPONSE	PYCARD	PTK2B	NCKAP1L	CYRIB	PLEC	DBNL	BAX	PRKDC	HMGB1	PRF1	HLA-DMA	FKBP1A	VAMP8	XRCC5	LPXN	STMP1	EPRS1	BCL2	RAC2	DOCK2	ACTG1	PHPT1	MYO1G	ACTR2	ACTR3	GAPDH	ERBIN	TUBB	TCIRG1	PRELID1	FOXP1	CD27	TNFRSF1B	PTPN6	LGALS1	IL27RA	INPP5D	ITGB2	CTSC	GPI	IRF3	LTA	PLCG1	CXCR3	SEMA4D	CD4
	GOBP4	0.091	GOBP_CYTOSKELETON_ORGANIZATION	PYCARD	PTK2B	NCKAP1L	CYRIB	PLEC	DBNL	CFL1	MICAL1	CYFIP2	PREX1	TLN1	DIAPH1	TWF2	TMOD3	WDR1	ADD1	PFN1	VASP	ARPC5	ARPC5L	ARPC1B	SSH2	LIMA1	TTN	TTC17	RAP1GDS1	ASB2	GSK3B	ATRX	PIN1	CLTC	NEK7	BCL2	RAC2	DOCK2	ACTG1	PHPT1	MYO1G	ACTR2	ACTR3	SH3KBP1	ACTN4	ACTB	ABI3	MYO5A	CORO1B
	GOBP5	0.017	GOBP_PROGRAMMED_CELL_DEATH	PYCARD	PTK2B	NCKAP1L	CFL1	MICAL1	CYFIP2	BAX	PRKDC	HMGB1	PRF1	GSK3B	ATM	ANP32B	SETX	PPP1CA	MDM4	FAF1	TMC8	RPS27L	SPG7	BCL2	SH3KBP1	ACTN4	CAMK2D	GAPDH	TCIRG1	PRELID1	FOXP1	CD27	TNFRSF1B	PTPN6	LGALS1	IL27RA	INPP5D	ITGB2	CTSC	GPI	IRF3	LTA	PLCG1	CXCR3	SEMA4D	SON	IKZF3	BCL11B	BCL2L1
	GOBP6	0.016	GOBP_CELL_ACTIVATION	PYCARD	PTK2B	NCKAP1L	CYRIB	PREX1	TLN1	BAX	PRKDC	HMGB1	PRF1	HLA-DMA	FKBP1A	VAMP8	ATM	ADAM10	BCL2	RAC2	DOCK2	ACTG1	SH3KBP1	ACTB	ACTA2	TCIRG1	PRELID1	FOXP1	CD27	TNFRSF1B	PTPN6	LGALS1	IL27RA	INPP5D	ITGB2	CTSC	CD4	ITGAL	SLAMF1	RASGRP1	CD46	SASH3	CD84	PRDM1	SIT1	CD79B	RBPJ	DOCK10	LCP2
	GOBP7	0.0092	GOBP_LYMPHOCYTE_ACTIVATION	PYCARD	PTK2B	NCKAP1L	CYRIB	PREX1	BAX	PRKDC	HMGB1	PRF1	HLA-DMA	FKBP1A	ATM	BCL2	RAC2	DOCK2	SH3KBP1	TCIRG1	PRELID1	FOXP1	CD27	TNFRSF1B	PTPN6	LGALS1	IL27RA	INPP5D	CD4	ITGAL	SLAMF1	RASGRP1	CD46	SASH3	CD84	PRDM1	SIT1	CD79B	RBPJ	DOCK10	IKZF3	BCL11B	RIPOR2	TBC1D10C	CDK6	ID2	RUNX1	CBFB	SIRPG
	GOBP8	0.073	GOBP_CELLULAR_MACROMOLECULE_LOCALIZATION	PLEC	DIAPH1	TWF2	BAX	VAMP8	XRCC5	GSK3B	ATRX	PIN1	CLTC	ATM	ANP32B	ADAM10	MACROH2A1	TMED10	CLTA	AP2S1	RAC2	ACTB	ABI3	MYO5A	CORO1B	ERBIN	TCIRG1	ITGB2	CD4	ITGAL	MACF1	BCL2L1	PPP1R10	PDCD5	ARL6IP5	TXNIP	RASSF5	ORMDL3	HDGF	TIA1	RIPOR2	HUWE1	VPS13C	TMED9	WAPL	TASOR	NPEPPS	MDFIC	SEC61B
	GOBP9	0.064	GOBP_REGULATION_OF_IMMUNE_SYSTEM_PROCESS	PYCARD	PTK2B	NCKAP1L	CYRIB	BAX	PRKDC	HMGB1	HLA-DMA	FKBP1A	VAMP8	XRCC5	LPXN	ATM	ADAM10	BCL2	RAC2	PHPT1	MYO1G	SH3KBP1	ERBIN	PRELID1	FOXP1	CD27	TNFRSF1B	PTPN6	LGALS1	IL27RA	INPP5D	ITGB2	CTSC	GPI	IRF3	LTA	PLCG1	CXCR3	CD4	SLAMF1	RASGRP1	CD46	SASH3	CD84	PRDM1	SIT1	CD79B	LCP2	DENND1B
	GOBP10	0.011	GOBP_REGULATION_OF_CELL_DEATH	PYCARD	PTK2B	NCKAP1L	CFL1	MICAL1	BAX	PRKDC	HMGB1	PRF1	GSK3B	ATM	ANP32B	SETX	PPP1CA	MDM4	FAF1	TMC8	EIF4G1	BCL2	ACTN4	CAMK2D	PRELID1	FOXP1	CD27	TNFRSF1B	PTPN6	LGALS1	IL27RA	INPP5D	ITGB2	CTSC	GPI	IRF3	LTA	PLCG1	SEMA4D	SON	IKZF3	BCL11B	BCL2L1	PPP1R10	PDCD5	ARL6IP5	TXNIP	RASSF5	ORMDL3
[truncated: 83 more columns]

## Sheet: Hallmark
Extended data 2. Enriched GOBP, Hallmark, KEGG, and Reactome gene sets of 26 DE gene-lists and their ROC p-values. Related to Fig. S2.
Enriched Hallmark gene sets of 26 DE gene-lists and their ROC p-values. Related to Fig. S2b.
Annptation:	These gene sets were obtained by using the Investigate Gene Set tool of the MSigDB.
	P-values of ROC curves were calculated by Welch's t test built into Cancerclass v1.34.0 R package.
	P values < 0.05 are highlighted in red font.
DE gene-list	Fig. S1c rownames	P-values	Gene sets	Genes
Bi's B.R	Hallmark1	0.34	HALLMARK_INTERFERON_GAMMA_RESPONSE	CCL5	HLA-DQA1	PSMB9	TXNIP	LY6E	HLA-DRB1
	Hallmark2	0.27	HALLMARK_ALLOGRAFT_REJECTION	CCL5	HLA-DQA1	CCL4	HLA-DRA	CD3D
	Hallmark3	0.59	HALLMARK_COMPLEMENT	CCL5	PSMB9	FCER1G	C1QA	APOBEC3G
Bi's B.NR	Hallmark1	0.2	HALLMARK_TNFA_SIGNALING_VIA_NFKB	ATF3	VEGFA	CDKN1A	PPP1R15A	SLC2A3	BTG2	SQSTM1	IER3	JUN	FOS	KLF6	ZFP36	RHOB	GADD45A	CD44	JUNB	FOSB	NR4A1	IFNGR2	ATP2B1	GPR183	SOCS3	TRIB1	NR4A2	EGR1	IER2
	Hallmark2	0.11	HALLMARK_UNFOLDED_PROTEIN_RESPONSE	ATF3	VEGFA	MTHFD2	XBP1	SSR1	EDEM1	DNAJB9	PREB	GOSR2	SPCS3	EIF4A2	SRPRB	PDIA6	ERN1	FUS	ATF4	SRPRA	HERPUD1
	Hallmark3	0.2	HALLMARK_MTORC1_SIGNALING	CDKN1A	PPP1R15A	SLC2A3	BTG2	SQSTM1	MTHFD2	XBP1	SSR1	EDEM1	IFRD1	CANX	EIF2S2	DDIT3	PDK1	SLC1A5	NMT1	TCEA1	FKBP2	GGA2	PHGDH	UFM1	CCT6A
	Hallmark4	0.19	HALLMARK_MYC_TARGETS_V1	IFRD1	CANX	EIF2S2	DDX21	CYC1	CDK4	SRSF2	TRA2B	EIF3J	ACP1	PABPC1	GNL3	EIF1AX	RSL1D1	HSP90AB1	ILF2	STARD7	RPL22	RPS10	SRSF7	TUFM	PABPC4
	Hallmark5	0.12	HALLMARK_HYPOXIA	ATF3	VEGFA	CDKN1A	PPP1R15A	SLC2A3	IER3	JUN	FOS	KLF6	ZFP36	DDIT3	PDK1	CDKN1B	CHST2	IGFBP3	MIF	TPD52	NR3C1	MYH9	IDS
	Hallmark6	0.096	HALLMARK_APOPTOSIS	ATF3	CDKN1A	BTG2	SQSTM1	IER3	JUN	RHOB	GADD45A	CD44	DDIT3	CDKN1B	BID	TIMP1	HSPB1	LMNA
	Hallmark7	0.16	HALLMARK_UV_RESPONSE_UP	ATF3	BTG2	SQSTM1	FOS	RHOB	JUNB	FOSB	NR4A1	DDX21	BID	AMD1	TMBIM6	GLS	DNAJB1
	Hallmark8	0.041	HALLMARK_OXIDATIVE_PHOSPHORYLATION	CYC1	UQCR11	UQCRQ	UQCRC1	HTRA2	COX17	ACADVL	TIMM10	NDUFA1	NDUFA3	NDUFA7	NDUFB1	NDUFB6	ATP5ME	MRPS15
	Hallmark9	0.19	HALLMARK_INFLAMMATORY_RESPONSE	CDKN1A	BTG2	KLF6	IFNGR2	ATP2B1	GPR183	CHST2	TIMP1	GNAI3	EMP3	RAF1	HIF1A	CD55	RGS1
	Hallmark10	0.21	HALLMARK_ADIPOGENESIS	GADD45A	DNAJB9	PREB	SLC1A5	NMT1	CYC1	UQCR11	UQCRQ	UQCRC1	AK2	LTC4S	RTN3	CD151
Bi's Cancer.R	Hallmark1	0.084	HALLMARK_INTERFERON_GAMMA_RESPONSE	ISG20	TAP1	IRF1	IFITM3	WARS1	PSMA3	B2M	CD74	C1S	PLSCR1	LAP3	PSMB9	CXCL10	CXCL11	LY6E	BST2	PSMB8	GBP4	PSME1	UBE2L6	IFI27	LGALS3BP	PARP14	PSME2	ISG15	PFKP	MT2A	RBCK1	VCAM1	PSMA2	PSMB2	SOD2	TNFSF10	CCL5	ICAM1	CXCL9	CD40	STAT1	HLA-A	HLA-DMA	HLA-DQA1	HLA-G	CFH	SERPING1	C1R	VAMP8
	Hallmark2	0.11	HALLMARK_INTERFERON_ALPHA_RESPONSE	ISG20	TAP1	IRF1	IFITM3	WARS1	PSMA3	B2M	CD74	C1S	PLSCR1	LAP3	PSMB9	CXCL10	CXCL11	LY6E	BST2	PSMB8	GBP4	PSME1	UBE2L6	IFI27	LGALS3BP	PARP14	PSME2	ISG15	GBP2	CD47	HLA-C	MVB12A
	Hallmark3	0.24	HALLMARK_HYPOXIA	ISG20	PFKP	MT2A	ENO2	LDHA	PGK1	GLRX	DDIT4	ENO1	AK4	SLC37A4	TPI1	SAP30	FAM162A	ANGPTL4	MIF	JUN	SERPINE1	TGM2	CAV1	HMOX1	PGM1	GAPDH	CP	CA12	DUSP1	NDRG1	PLIN2	ADM	IGFBP1	ANXA2	MT1E	CAVIN3	CSRP2	TMEM45A
	Hallmark4	0.027	HALLMARK_GLYCOLYSIS	ISG20	PFKP	RBCK1	ENO2	LDHA	PGK1	GLRX	DDIT4	ENO1	AK4	SLC37A4	TPI1	SAP30	FAM162A	ANGPTL4	MIF	CD44	PLOD2	NT5E	QSOX1	SOD1	CDK1	EGLN3	TFF3	GALE	TALDO1	CYB5A	PGAM1	PKM	MIOX	SPAG4	SLC16A3	GAL3ST1
	Hallmark5	0.044	HALLMARK_EPITHELIAL_MESENCHYMAL_TRANSITION	VCAM1	ENO2	JUN	SERPINE1	TGM2	CD44	PLOD2	NT5E	QSOX1	TIMP1	TNFRSF12A	CAPG	FN1	ID2	IGFBP4	SLC6A8	EMP3	SPARC	LGALS1	COL6A2	TPM2	NNMT	SERPINE2	PPIB	TPM1	VIM	CALD1	PDLIM4	IL32
	Hallmark6	0.084	HALLMARK_MYC_TARGETS_V1	PSMA2	PSMB2	LDHA	PGK1	CDC20	H2AZ1	MAD2L1	PRDX4	PA2G4	RAN	PSMD14	PSMA4	CCNA2	MRPL23	RACK1	VDAC1	TYMS	YWHAQ	EEF1B2	PSMA7	RPL6	RPLP0	RPS2	RPS5	RPS10	SSBP1	UBE2L3
	Hallmark7	0.14	HALLMARK_APOPTOSIS	ISG20	TAP1	IRF1	IFITM3	SOD2	TNFSF10	ENO2	JUN	CAV1	HMOX1	CD44	SOD1	TIMP1	TNFRSF12A	HMGB2	SQSTM1	CLU	CCND1	BIRC3	GPX3	GPX4	BCAP31	TSPO	LMNA
	Hallmark8	0.26	HALLMARK_E2F_TARGETS	CDK1	CDC20	H2AZ1	MAD2L1	PRDX4	PA2G4	RAN	HMGB2	PLK1	RRM2	CCNB2	SMC4	BIRC5	CDKN3	MKI67	AURKB	PTTG1	RPA3	TUBB	CDCA8	ASF1B	SPC25	SNRPB	TK1	CENPM	CDCA3
	Hallmark9	0.056	HALLMARK_MTORC1_SIGNALING	WARS1	PSMA3	LDHA	PGK1	GLRX	DDIT4	ENO1	AK4	SLC37A4	TPI1	PGM1	GAPDH	PLOD2	EGLN3	PSMD14	PSMA4	SQSTM1	PLK1	RRM2	TRIB3	NUPR1	SHMT2	HSP90B1	CALR	PPA1	PSMC2
	Hallmark10	0.043	HALLMARK_ALLOGRAFT_REJECTION	TAP1	WARS1	B2M	CD74	CCL5	ICAM1	CXCL9	CD40	STAT1	HLA-A	HLA-DMA	HLA-DQA1	HLA-G	GBP2	CD47	TIMP1	CAPG	CTSS	C2	HLA-DRA	SRGN	RPL9	RPL39	TAP2
Bi's Cancer.NR	Hallmark1	0.24	HALLMARK_EPITHELIAL_MESENCHYMAL_TRANSITION	IGFBP3	VEGFA	COL5A1	IL6	COL1A1	COL6A3	FSTL1	IGFBP2	TFPI2
	Hallmark2	0.15	HALLMARK_HYPOXIA	IGFBP3	VEGFA	COL5A1	IL6	PGAM2	GCK	INHA	PGF
	Hallmark3	0.19	HALLMARK_GLYCOLYSIS	IGFBP3	VEGFA	COL5A1	PGAM2
	Hallmark4	0.33	HALLMARK_KRAS_SIGNALING_UP	IGFBP3	ABCB1	SPARCL1	PCSK1N
	Hallmark5	0.12	HALLMARK_MYOGENESIS	IGFBP3	COL1A1	COL6A3	PGAM2
	Hallmark6	0.34	HALLMARK_UV_RESPONSE_UP	IL6	IGFBP2	ABCB1
Bi's CD4T.R	Hallmark1	0.08	HALLMARK_INTERFERON_GAMMA_RESPONSE	TAP1	B2M	CD74	CCL5	LCP2	GZMA	STAT1	HLA-A	HLA-DMA	HLA-DQA1	PSME1	UBE2L6	CASP1	LAP3	PSMB9	ISG20	TXNIP	PSMB8	GBP4	LY6E	BST2	IRF9	SAMD9L	IFI27	IFI35	PSME2	OASL	EPSTI1	ISG15	MTHFD2	RBCK1	PSMB2	TNFSF10	BTG1	VAMP8	VAMP5	HLA-B	HLA-DRB1	NLRC5
	Hallmark2	0.2	HALLMARK_ALLOGRAFT_REJECTION	TAP1	B2M	CD74	CCL5	LCP2	GZMA	STAT1	HLA-A	HLA-DMA	HLA-DQA1	GBP2	ITGB2	LCK	GZMB	IL2RG	UBE2N	PRF1	CD2	CCND3	HCLS1	MAP4K1	CCL4	CXCL13	IFNG	CD96	CCR5	CSK	SIT1	CXCR3	HLA-DMB	HLA-DRA	HLA-E	KLRD1	TAP2	CD3D	CD247	CD8A
	Hallmark3	0.069	HALLMARK_INTERFERON_ALPHA_RESPONSE	TAP1	B2M	CD74	PSME1	UBE2L6	CASP1	LAP3	PSMB9	ISG20	TXNIP	PSMB8	GBP4	LY6E	BST2	IRF9	SAMD9L	IFI27	IFI35	PSME2	OASL	EPSTI1	ISG15	GBP2	HLA-C	PARP9
	Hallmark4	0.055	HALLMARK_OXIDATIVE_PHOSPHORYLATION	LDHA	MDH2	MDH1	ECH1	DECR1	IDH3G	HSD17B10	PDHB	VDAC1	COX5A	BAX	COX7B	COX8A	IDH2	COX5B	COX6B1	TIMM8B	NDUFB3	NDUFS6	NDUFS8	ATP5F1C	ATP5F1E	ATP5PF	ATP5MF
	Hallmark5	0.24	HALLMARK_MTORC1_SIGNALING	MTHFD2	ITGB2	LDHA	IDI1	CTSC	CALR	ACTR3	SLA	PGK1	DDIT4	GLRX	ENO1	TPI1	PSMD14	PSMA4	GAPDH	PRDX1	TUBA4A	CORO1A	PSMC2	PSMD13	ARPC5L
	Hallmark6	0.1	HALLMARK_FATTY_ACID_METABOLISM	PSME1	UBE2L6	LDHA	MDH2	MDH1	ECH1	DECR1	IDH3G	HSD17B10	PDHB	IDI1	ALDH9A1	S100A10	YWHAH	BLVRA	LGALS1	GLUL	HSP90AA1	RAP1GDS1	SUCLG2
	Hallmark7	0.17	HALLMARK_COMPLEMENT	CCL5	LCP2	GZMA	CASP1	LAP3	PSMB9	LCK	GZMB	CTSC	PFN1	LGALS3	CTSD	ANXA5	FCER1G	C1QA	GZMK	HSPA1A	PPP4C	APOBEC3G	C1QC	CALM3
	Hallmark8	0.24	HALLMARK_PI3K_AKT_MTOR_SIGNALING	LCK	IL2RG	UBE2N	CALR	ACTR3	SLA	PFN1	AP2M1	PPP1CA	ARHGDIA	ARPC3	CFL1	PIN1	RPS6KA1
	Hallmark9	0.079	HALLMARK_GLYCOLYSIS	ISG20	RBCK1	LDHA	MDH2	MDH1	PGK1	DDIT4	GLRX	ENO1	TPI1	ALDH9A1	SOD1	TALDO1	TXN	GFUS	PGAM1	PKM	CHST12
	Hallmark10	0.24	HALLMARK_MYC_TARGETS_V1	PSMB2	LDHA	VDAC1	COX5A	PGK1	PSMD14	PSMA4	AP3S1	RAN	BUB3	YWHAQ	HNRNPA3	PPM1G	PSMA7	PSMB3	PSMD8	LSM2	UBE2L3
Bi's CD4T.NR	Hallmark1	0.2	HALLMARK_TNFA_SIGNALING_VIA_NFKB	MYC	KLF6	BTG2	CD69	IL7R	GPR183	SLC2A3	FOS	PPP1R15A	TNFAIP3	ZFP36	JUNB	FOSB	NR4A1	BIRC3	SOCS3	NR4A2	KLF2	EGR1	REL	IER2
	Hallmark2	0.27	HALLMARK_MYC_TARGETS_V1	MYC	DDX21	DDX18	IFRD1	PABPC1	EEF1B2	FBL	RPL22	RPL34	RPLP0	RPS6	RPS10	PABPC4
	Hallmark3	0.2	HALLMARK_INFLAMMATORY_RESPONSE	MYC	KLF6	BTG2	CD69	IL7R	GPR183	SELL	PTGER2	TIMP1	CD55	CCR7
	Hallmark4	0.32	HALLMARK_IL2_STAT5_SIGNALING	MYC	KLF6	SLC2A3	SELL	PTGER2	RORA	LTB	ARL4A	CTLA4	NFKBIZ
	Hallmark5	0.17	HALLMARK_HYPOXIA	KLF6	SLC2A3	FOS	PPP1R15A	TNFAIP3	ZFP36	RORA	PRKCA	IDS	PLAC8
	Hallmark6	0.079	HALLMARK_UV_RESPONSE_UP	BTG2	FOS	JUNB	FOSB	NR4A1	DDX21	DNAJA1	AQP3	GLS
	Hallmark7	0.35	HALLMARK_APOPTOSIS	BTG2	CD69	BIRC3	TIMP1	DNAJA1	KRT18	ANXA1	LMNA
	Hallmark8	0.14	HALLMARK_HEME_METABOLISM	BTG2	AQP3	TENT5C	EPB41	PDZK1IP1	TNRC6B	HBB	H4C3
	Hallmark9	0.18	HALLMARK_ALLOGRAFT_REJECTION	TIMP1	LTB	CD40LG	RPL39	RPS3A	CD7	CD28
	Hallmark10	0.14	HALLMARK_ESTROGEN_RESPONSE_EARLY	MYC	FOS	AQP3	KRT18	DYNLT3	BCL11B	FCMR
Bi's CD8T.R	Hallmark1	0.1	HALLMARK_ALLOGRAFT_REJECTION	TAP1	B2M	CD74	SOCS1	CCL5	GZMA	STAT1	HLA-A	HLA-DMA	HLA-DQA1	NPM1	GBP2	ITGB2	LCK	FASLG	IL2RG	UBE2N	CCND3	GZMB	HCLS1	PRF1	CD2	FYB1	CXCL13	MAP4K1	CCR5	CSK	SIT1	CXCR3	HLA-DMB	HLA-DRA	HLA-E	CRTAM	RPS19	TAP2	CD3D	CD3E	CD247	CD8A	CD8B
	Hallmark2	0.059	HALLMARK_INTERFERON_GAMMA_RESPONSE	TAP1	B2M	CD74	SOCS1	CCL5	GZMA	STAT1	HLA-A	HLA-DMA	HLA-DQA1	PSMA2	PSMB2	PSMA3	TXNIP	IRF2	PSMB9	PSME1	UBE2L6	LY6E	BST2	IRF9	PSMB8	IFI35	PSME2	OASL	ISG15	MTHFD2	VAMP8	IL10RA	CD38	VCAM1	SRI	MT2A	VAMP5	HLA-B	HLA-DRB1	ITGB7
	Hallmark3	0.096	HALLMARK_OXIDATIVE_PHOSPHORYLATION	VDAC1	COX5A	BAX	ISCU	LDHB	NDUFA6	SDHC	ECH1	ECHS1	UQCR11	COX8A	UQCR10	MDH1	HSD17B10	COX17	IDH2	COX6C	ATP5MG	COX4I1	COX5B	COX6B1	COX7A2	COX7C	TIMM8B	NDUFA4	NDUFB3	NDUFB8	NDUFC1	NDUFC2	ATP5F1E	ATP5MC2	ATP5MC3	ATP5PF	ATP5MF
	Hallmark4	0.11	HALLMARK_MYC_TARGETS_V1	NPM1	PSMA2	PSMB2	VDAC1	COX5A	PGK1	PPIA	PSMA4	EIF4E	RACK1	AP3S1	XRCC6	SNRPD1	BUB3	RAN	RANBP1	HNRNPR	TXNL4A	ERH	HNRNPA3	HNRNPA1	HNRNPC	LSM7	PSMA1	PSMA7	PSMB3	RPL6	RPS2	RPS5	SRSF3	SNRPD2	SNRPG	UBE2L3
	Hallmark5	0.24	HALLMARK_INTERFERON_ALPHA_RESPONSE	TAP1	B2M	CD74	GBP2	PSMA3	TXNIP	IRF2	PSMB9	PSME1	UBE2L6	LY6E	BST2	IRF9	PSMB8	IFI35	PSME2	OASL	ISG15	HLA-C
	Hallmark6	0.32	HALLMARK_MTORC1_SIGNALING	ITGB2	PSMA3	MTHFD2	PGK1	PPIA	PSMA4	CALR	ACTR3	SLA	DDIT4	G6PD	PRDX1	CTSC	ENO1	TPI1	SEC11A	M6PR	GAPDH	CORO1A	GGA2	PPA1	ARPC5L
	Hallmark7	0.16	HALLMARK_PI3K_AKT_MTOR_SIGNALING	LCK	FASLG	IL2RG	UBE2N	EIF4E	CALR	ACTR3	SLA	PFN1	PPP1CA	ARHGDIA	ARPC3	CFL1	CSNK2B	PIN1
	Hallmark8	0.08	HALLMARK_P53_PATHWAY	TAP1	SOCS1	CCND3	TXNIP	VAMP8	BAX	ISCU	LDHB	RACK1	DDIT4	CD81	CD82	TSC22D1	S100A4	HINT1	RPS27L
	Hallmark9	0.61	HALLMARK_REACTIVE_OXYGEN_SPECIES_PATHWAY	NDUFA6	G6PD	PRDX1	SOD1	TXN	PRDX6	LSP1	LAMTOR5	FTL
	Hallmark10	0.28	HALLMARK_COMPLEMENT	CCL5	GZMA	LCK	GZMB	IRF2	PSMB9	CTSC	PFN1	ANXA5	C1QA	GZMK	APOBEC3G	C1QC	CALM1	CALM3
Bi's CD8T.NR	Hallmark1	0.12	HALLMARK_TNFA_SIGNALING_VIA_NFKB	FOS	BTG1	PPP1R15A	SLC2A3	JUN	KLF6	TNFAIP3	ZFP36	DUSP1	BTG2	JUNB	FOSB	CD44	CD69	NR4A2	CCNL1	IER2
	Hallmark2	0.29	HALLMARK_HYPOXIA	FOS	BTG1	PPP1R15A	SLC2A3	JUN	KLF6	TNFAIP3	ZFP36	DUSP1	CXCR4	IDS
	Hallmark3	0.36	HALLMARK_UV_RESPONSE_UP	FOS	BTG1	BTG2	JUNB	FOSB	DDX21	AMD1	DNAJB1
	Hallmark4	0.22	HALLMARK_MTORC1_SIGNALING	PPP1R15A	SLC2A3	BTG2	CXCR4	XBP1	HSP90B1	SERP1	NMT1
	Hallmark5	0.17	HALLMARK_P53_PATHWAY	FOS	BTG1	PPP1R15A	JUN	BTG2	S100A10	RPL36	RPS12
	Hallmark6	0.29	HALLMARK_UNFOLDED_PROTEIN_RESPONSE	XBP1	HSP90B1	SERP1	SPCS3	RPS14	HERPUD1
	Hallmark7	0.29	HALLMARK_MYC_TARGETS_V1	DDX21	PABPC1	EEF1B2	RPL22	RPL34	RPS6	RPS10
	Hallmark8	0.37	HALLMARK_IL2_STAT5_SIGNALING	SLC2A3	KLF6	CD44	XBP1	SPP1	AHNAK
	Hallmark9	0.24	HALLMARK_APOPTOSIS	JUN	BTG2	CD44	CD69	ANXA1
	Hallmark10	0.06	HALLMARK_EPITHELIAL_MESENCHYMAL_TRANSITION	JUN	TNFAIP3	CD44	SPP1	PPIB
Bi's DC.R	Hallmark1	0.051	HALLMARK_INTERFERON_GAMMA_RESPONSE	TAP1	WARS1	IRF1	CASP1	LAP3	PSMB9	TXNIP	ISG20	CXCL10	CXCL11	LY6E	RTP4	BST2	NMI	TRAFD1	IFIT2	PSMA3	UBE2L6	GBP4	IFI44L	MX1	IFI44	OGFR	SAMD9L	IFI35	IFIT3	LGALS3BP	PARP14	PSME2	EPSTI1	ISG15	LCP2	CXCL9	CD40	SOCS1	STAT1	PSMB10	HLA-DQA1	HLA-G	CASP4	PIM1	SERPING1	TNFSF10	SOD2	SRI	FPR1
	Hallmark2	0.032	HALLMARK_INTERFERON_ALPHA_RESPONSE	TAP1	WARS1	IRF1	CASP1	LAP3	PSMB9	TXNIP	ISG20	CXCL10	CXCL11	LY6E	RTP4	BST2	NMI	TRAFD1	IFIT2	PSMA3	UBE2L6	GBP4	IFI44L	MX1	IFI44	OGFR	SAMD9L	IFI35	IFIT3	LGALS3BP	PARP14	PSME2	EPSTI1	ISG15	GBP2	ELF1	LPAR6	HLA-C	NUB1	TMEM140	TENT5A	PARP9	TRIM5
	Hallmark3	0.08	HALLMARK_ALLOGRAFT_REJECTION	TAP1	WARS1	LCP2	CXCL9	CD40	SOCS1	STAT1	PSMB10	HLA-DQA1	HLA-G	GBP2	CTSS	C2	TLR2	CXCL13	TPD52	FYB1	UBE2N	FCGR2B	HLA-DOB	HLA-E	NCF4	CCL19	DEGS1	IL27RA
	Hallmark4	0.14	HALLMARK_COMPLEMENT	IRF1	CASP1	LAP3	PSMB9	LCP2	CASP4	PIM1	SERPING1	CTSS	C2	TIMP2	C3	SERPINA1	FN1	APOC1	C1QA	ATOX1	DOCK4	CTSL	GNGT2	HSPA1A	RNF4	APOBEC3G	ERAP2	C1QC
	Hallmark5	0.24	HALLMARK_APOPTOSIS	TAP1	IRF1	CASP1	TXNIP	ISG20	CASP4	TNFSF10	SOD2	TIMP2	CD14	JUN	HMOX1	IER3	CCND1	GADD45B	CFLAR	HMGB2	GSN	PSEN2	GPX1	PAK1
	Hallmark6	0.13	HALLMARK_INFLAMMATORY_RESPONSE	IRF1	CXCL10	CXCL11	LY6E	RTP4	BST2	NMI	LCP2	CXCL9	CD40	TNFSF10	SRI	FPR1	TLR2	CD14	EBI3	C3AR1	CD48	SLC31A2	P2RX7
	Hallmark7	0.21	HALLMARK_IL6_JAK_STAT3_SIGNALING	IRF1	CXCL10	CXCL11	CXCL9	SOCS1	STAT1	PIM1	STAT3	TLR2	CXCL13	CD14	JUN	HMOX1	EBI3
	Hallmark8	0.24	HALLMARK_ADIPOGENESIS	C3	STOM	PLIN2	CCNG2	STAT5A	CDKN2C	ACLY	TST	GRPEL1	APOE	UCP2	DRAM2	MTCH2	DNAJC15	CHCHD10	PTCD3	SQOR	UBC	CD302
	Hallmark9	0.09	HALLMARK_P53_PATHWAY	TAP1	CASP1	TXNIP	TRAFD1	SOCS1	JUN	HMOX1	IER3	STOM	IER5	CD81	DCXR	ADA	ZBTB16	RPS27L	H2AJ	TCN2	RHBDF2
	Hallmark10	0.14	HALLMARK_HYPOXIA	ISG20	PIM1	MT2A	PFKP	TPD52	JUN	HMOX1	IER3	PLIN2	CCNG2	SAP30	LDHA	ENO1	SIAH2	FBP1	GAA	KLHL24
Bi's DC.NR	Hallmark1	0.14	HALLMARK_TNFA_SIGNALING_VIA_NFKB	KLF6	PLAUR	IL1B	CCL2	HBEGF	NAMPT	GPR183	BHLHE40	SLC2A3	VEGFA	AREG	FOS	ZFP36	SGK1	FOSL2	B4GALT1	CXCL2	NR4A1	NR4A2	CEBPD	KDM6B	REL	NR4A3
	Hallmark2	0.03	HALLMARK_INFLAMMATORY_RESPONSE	KLF6	PLAUR	IL1B	CCL2	HBEGF	NAMPT	GPR183	RGS16	AHR	EMP3	EREG	GNA15	NLRP3	CCL22	IL1R1	OSM	CCL17
	Hallmark3	0.086	HALLMARK_IL2_STAT5_SIGNALING	KLF6	BHLHE40	SLC2A3	RGS16	AHR	TNFRSF21	CA2	IRF4	IL1R2	AHNAK	CST7	ADAM19
	Hallmark4	0.16	HALLMARK_EPITHELIAL_MESENCHYMAL_TRANSITION	PLAUR	VEGFA	AREG	EMP3	VCAN	TFPI2	FLNA	TPM2	LGALS1	MGP	VIM
	Hallmark5	0.12	HALLMARK_ANGIOGENESIS	VEGFA	TNFRSF21	VCAN	APP	S100A4	THBD
	Hallmark6	0.074	HALLMARK_ESTROGEN_RESPONSE_LATE	AREG	FOS	ZFP36	SGK1	CA2	TFPI2	CD9	TSPAN13	CKB	SLC7A5
	Hallmark7	0.24	HALLMARK_APOPTOSIS	IL1B	EREG	GNA15	APP	GPX3	KRT18	CTNNB1	NEDD9	LMNA
	Hallmark8	0.069	HALLMARK_ALLOGRAFT_REJECTION	IL1B	CCL2	EREG	NLRP3	CCL22	IRF4	FLNA	EIF5A	CCR2
	Hallmark9	0.11	HALLMARK_HYPOXIA	KLF6	PLAUR	BHLHE40	SLC2A3	VEGFA	FOS	ZFP36	FOSL2	S100A4
	Hallmark10	0.24	HALLMARK_IL6_JAK_STAT3_SIGNALING	IL1B	IL1R1	TNFRSF21	IL1R2	CD9	PTPN11
Bi's Mono.R	Hallmark1	0.059	HALLMARK_INTERFERON_GAMMA_RESPONSE	IRF7	IL15	WARS1	TAP1	CD74	IRF1	CXCL10	CXCL11	LY6E	BST2	PSMA3	ISG20	LAP3	PSMB9	PSME1	UBE2L6	TXNIP	IFIT2	IRF9	GBP4	PSMB8	IFI44L	IFI44	SAMD9L	IFI27	IFI35	SP110	IFIT3	LGALS3BP	PARP14	PSME2	DHX58	EPSTI1	CCL5	CCL2	CXCL9	CD40	GZMA	SOCS1	STAT1	PSMB10	HLA-A	HLA-DMA	HLA-DQA1	GCH1	CD69
	Hallmark2	0.019	HALLMARK_INTERFERON_ALPHA_RESPONSE	IRF7	IL15	WARS1	TAP1	CD74	IRF1	CXCL10	CXCL11	LY6E	BST2	PSMA3	ISG20	LAP3	PSMB9	PSME1	UBE2L6	TXNIP	IFIT2	IRF9	GBP4	PSMB8	IFI44L	IFI44	SAMD9L	IFI27	IFI35	SP110	IFIT3	LGALS3BP	PARP14	PSME2	DHX58	EPSTI1	GBP2	CD47	HLA-C	NUB1	TENT5A	PARP9
	Hallmark3	0.066	HALLMARK_ALLOGRAFT_REJECTION	IRF7	IL15	WARS1	TAP1	CD74	CCL5	CCL2	CXCL9	CD40	GZMA	SOCS1	STAT1	PSMB10	HLA-A	HLA-DMA	HLA-DQA1	GBP2	CD47	IL18	C2	IFNGR1	NME1	CCND3	CAPG	FYB1	GCNT1	MRPL3	FCGR2B	HLA-DMB	HLA-DOA	HLA-E	NCF4	CD3E	CD8A
	Hallmark4	0.25	HALLMARK_INFLAMMATORY_RESPONSE	IRF7	IL15	IRF1	CXCL10	CXCL11	LY6E	BST2	CCL5	CCL2	CXCL9	CD40	GCH1	CD69	TNFSF10	SRI	IL18	EBI3	C3AR1	SEMA4D	CLEC5A	MSR1	AXL	RGS1	CCL17
	Hallmark5	0.15	HALLMARK_MTORC1_SIGNALING	WARS1	PSMA3	MTHFD2	LDHA	DDIT4	GLRX	ENO1	TPI1	EGLN3	CTSC	HPRT1	HSPD1	HSPE1	PSMD14	PSMA4	NUPR1	PRDX1	CALR	DDX39A	CACYBP	PPA1	PSMB5	PSMC2
	Hallmark6	0.18	HALLMARK_GLYCOLYSIS	ISG20	PFKP	RBCK1	LDHA	DDIT4	GLRX	ENO1	TPI1	EGLN3	SDHC	MDH1	CYB5A	MIF	SOD1	FAM162A	SAP30	NASP	AKR1A1	B3GAT3	PKM
	Hallmark7	0.37	HALLMARK_OXIDATIVE_PHOSPHORYLATION	LDHA	SDHC	MDH1	CYB5A	DECR1	ECHS1	ACAA1	MGST3	NDUFS3	SDHB	NDUFA6	ATP6AP1	ATP5PD	NDUFA9	NDUFB3	NDUFB6	CYCS	MRPS12	MRPL34	TIMM50
	Hallmark8	0.16	HALLMARK_COMPLEMENT	IRF7	IRF1	LAP3	PSMB9	CCL5	GZMA	SERPING1	C2	CTSC	C3	FN1	CTSH	APOC1	C1QA	ATOX1	GZMK	HSPA1A	APOBEC3G	C1QC
	Hallmark9	0.25	HALLMARK_FATTY_ACID_METABOLISM	PSME1	UBE2L6	LDHA	SDHC	MDH1	MIF	DECR1	ECHS1	ACAA1	LTC4S	GRHPR	CBR1	YWHAH	IL4I1	GSTZ1	HSP90AA1	PCBD1
	Hallmark10	0.22	HALLMARK_APOPTOSIS	TAP1	IRF1	ISG20	TXNIP	GCH1	CD69	TNFSF10	IL18	IFNGR1	SOD1	JUN	GSN	HMGB2	BCAP31	H1-0	HSPB1	GPX1
Bi's Mono.NR	Hallmark1	0.024	HALLMARK_TNFA_SIGNALING_VIA_NFKB	KLF6	MXD1	IL1B	HBEGF	NAMPT	PTPRE	ATP2B1	GPR183	NFIL3	BHLHE40	SLC2A3	CEBPB	SOCS3	CXCL3	VEGFA	FOS	ZFP36	PFKFB3	FOSL2	MCL1	KLF4	SGK1	PTGS2	ETS2	JUNB	BCL6	FOSB	CXCL2	NR4A2	KLF2	KDM6B	BIRC2
	Hallmark2	0.15	HALLMARK_INFLAMMATORY_RESPONSE	KLF6	MXD1	IL1B	HBEGF	NAMPT	PTPRE	ATP2B1	GPR183	TNFRSF1B	IL10	TIMP1	CD55	CSF3R	EREG	HIF1A	AQP9	OSM	PROK2	C5AR1
	Hallmark3	0.38	HALLMARK_IL2_STAT5_SIGNALING	KLF6	MXD1	NFIL3	BHLHE40	SLC2A3	TNFRSF1B	IL10	IL3RA	PLIN2	XBP1	ARL4A	NFKBIZ
	Hallmark4	0.33	HALLMARK_COMPLEMENT	CEBPB	TIMP1	CD55	CD36	LGALS3	S100A9	SRC	CR1	FCN1	S100A12	PLA2G7
	Hallmark5	0.37	HALLMARK_IL6_JAK_STAT3_SIGNALING	IL1B	SOCS3	CXCL3	TNFRSF1B	CSF3R	IL3RA	CD36	CD9
	Hallmark6	0.13	HALLMARK_HYPOXIA	KLF6	NFIL3	BHLHE40	SLC2A3	VEGFA	FOS	ZFP36	PFKFB3	FOSL2	PLIN2
	Hallmark7	0.23	HALLMARK_ANGIOGENESIS	VEGFA	TIMP1	COL3A1	VCAN	THBD
	Hallmark8	0.31	HALLMARK_APOPTOSIS	IL1B	MCL1	TIMP1	EREG	LGALS3	CTNNB1	KRT18	NEDD9
	Hallmark9	0.18	HALLMARK_ALLOGRAFT_REJECTION	IL1B	IL10	TIMP1	EREG	HIF1A	FLNA	CD1D	SRGN
	Hallmark10	0.14	HALLMARK_ESTROGEN_RESPONSE_LATE	FOS	ZFP36	KLF4	SGK1	XBP1	S100A9	CD9	CKB
Bi's TAM.R	Hallmark1	0.14	HALLMARK_INTERFERON_GAMMA_RESPONSE	LAP3	PSMB9	CD74	CXCL10	TXNIP	IFI30	CXCL11	IFIT2	IFITM3	BST2	PSME1	IFI27	IFIT3	LGALS3BP	PSME2	ISG15	SERPING1	CXCL9	HLA-A	HLA-DMA	HLA-DQA1	BTG1	VAMP8	CD69	MT2A	VAMP5	FCGR1A	HLA-B	HLA-DRB1	IDO1
	Hallmark2	0.086	HALLMARK_INTERFERON_ALPHA_RESPONSE	LAP3	PSMB9	CD74	CXCL10	TXNIP	IFI30	CXCL11	IFIT2	IFITM3	BST2	PSME1	IFI27	IFIT3	LGALS3BP	PSME2	ISG15	GBP2	HLA-C
	Hallmark3	0.16	HALLMARK_COMPLEMENT	LAP3	PSMB9	SERPING1	C2	CTSS	LGMN	FN1	SERPINA1	C3	CTSB	CTSH	C1QA	FCER1G	CTSD	CTSC	PFN1	S100A9	CPM	CTSL	HSPA1A	LIPA	C1QC
	Hallmark4	0.19	HALLMARK_ALLOGRAFT_REJECTION	CD74	CXCL9	HLA-A	HLA-DMA	HLA-DQA1	GBP2	C2	CTSS	ITGB2	CAPG	HCLS1	IGSF6	HLA-DMB	HLA-DRA	HLA-E	SRGN	RPL9	RPL39
	Hallmark5	0.3	HALLMARK_COAGULATION	SERPING1	C2	LGMN	FN1	SERPINA1	C3	CTSB	CTSH	C1QA	GSN	RAC1	CFD	APOC2
	Hallmark6	0.26	HALLMARK_KRAS_SIGNALING_UP	CXCL10	CTSS	FCER1G	ITGB2	ID2	CXCR4	TMEM176B	HSD11B1	SPP1	GPNMB	GADD45G	ADAMDEC1	TMEM176A	LAPTM5
	Hallmark7	0.38	HALLMARK_P53_PATHWAY	TXNIP	IFI30	BTG1	VAMP8	CTSD	SAT1	HMOX1	DDIT4	NUPR1	S100A10	RACK1
	Hallmark8	0.16	HALLMARK_TNFA_SIGNALING_VIA_NFKB	CXCL10	CXCL11	IFIT2	BTG1	CD69	ID2	SAT1	GADD45B	DUSP1	DUSP2	CEBPD
	Hallmark9	0.28	HALLMARK_APOPTOSIS	TXNIP	IFITM3	CD69	GSN	SAT1	HMOX1	GADD45B	CD14	TSPO	GPX1
	Hallmark10	0.28	HALLMARK_HYPOXIA	BTG1	MT2A	CXCR4	HMOX1	DDIT4	DUSP1	GAPDH	ADM	MT1E	PLAC8
Bi's TAM.NR	Hallmark1	0.23	HALLMARK_TNFA_SIGNALING_VIA_NFKB	IL1B	IL7R	CXCL3	FOS	FOSB	CXCL2	GPR183	PHLDA1	CD83	PLPP3	NR4A2	HES1
	Hallmark2	0.35	HALLMARK_EPITHELIAL_MESENCHYMAL_TRANSITION	FUCA1	SPARC	THBS1	HTRA1	VCAN	IGFBP2	CXCL8	LGALS1	PCOLCE2	MFAP5
	Hallmark3	0.43	HALLMARK_KRAS_SIGNALING_UP	IL1B	IL7R	FUCA1	EREG	EMP1	RBP4	RETN	TSPAN13	TFPI
	Hallmark4	0.4	HALLMARK_COAGULATION	SPARC	THBS1	HTRA1	THBD	CD9	APOC1
	Hallmark5	0.55	HALLMARK_ANGIOGENESIS	VCAN	THBD	LPL	S100A4
	Hallmark6	0.42	HALLMARK_IL6_JAK_STAT3_SIGNALING	IL1B	CXCL3	CD9	CD36	IL2RA
	Hallmark7	0.65	HALLMARK_CHOLESTEROL_HOMEOSTASIS	CD9	LPL	LGALS3	FABP5
	Hallmark8	0.28	HALLMARK_UV_RESPONSE_UP	FOS	FOSB	CXCL2	IGFBP2	TFRC
	Hallmark9	0.32	HALLMARK_APOPTOSIS	IL1B	EREG	EMP1	LGALS3	LMNA
	Hallmark10	0.3	HALLMARK_COMPLEMENT	APOC1	CD36	LGALS3	FCN1	PLA2G7
Bi's NK.R	Hallmark1	0.22	HALLMARK_ALLOGRAFT_REJECTION	TAP1	B2M	CD74	SOCS1	CCL5	GZMA	STAT1	TAPBP	HLA-A	HLA-DMA	HLA-DQA1	NPM1	GBP2	LCK	CTSS	GZMB	PRF1	CD2	IL2RG	CXCL13	HCLS1	IFNG	CD96	CSK	CXCR3	HLA-DRA	HLA-E	SRGN	RPL9	RPL39	RPS3A	RPS9	RPS19	UBE2D1	DEGS1	CD3D	CD3E	CD3G
	Hallmark2	0.14	HALLMARK_INTERFERON_GAMMA_RESPONSE	TAP1	B2M	CD74	SOCS1	CCL5	GZMA	STAT1	TAPBP	HLA-A	HLA-DMA	HLA-DQA1	PSMA2	PSMB2	TXNIP	PSMB9	ISG20	PSME1	UBE2L6	IRF9	LY6E	PSMB8	PSME2	OASL	VCAM1	RBCK1	MT2A	IL10RA	VAMP5	HLA-B	HLA-DRB1	NLRC5
	Hallmark3	0.1	HALLMARK_MYC_TARGETS_V1	NPM1	PSMA2	PSMB2	LDHA	COX5A	RACK1	RPL18	PGK1	PSMA4	CNBP	BUB3	PTGES3	HNRNPR	YWHAQ	HNRNPA1	HNRNPA2B1	STARD7	RPL6	RPL22	RPL34	RPS2	RPS3	RPS5	RPS10	VBP1
	Hallmark4	0.26	HALLMARK_INTERFERON_ALPHA_RESPONSE	TAP1	B2M	CD74	GBP2	TXNIP	PSMB9	ISG20	PSME1	UBE2L6	IRF9	LY6E	PSMB8	PSME2	OASL	HLA-C	TMEM140
	Hallmark5	0.22	HALLMARK_OXIDATIVE_PHOSPHORYLATION	LDHA	COX5A	LDHB	SDHC	ECH1	ACADM	UQCR11	IDH2	ATP5MG	COX7C	NDUFA1	NDUFB5	OXA1L	ATP5F1E	ATP5ME	UQCRB	ATP5MF
	Hallmark6	0.09	HALLMARK_P53_PATHWAY	TAP1	SOCS1	TXNIP	RACK1	RPL18	LDHB	CTSD	DDIT4	S100A4	STOM	CD82	RPL36	HINT1	DEF6	PVT1	RPS12	MAPKAPK3
	Hallmark7	0.31	HALLMARK_COMPLEMENT	CCL5	GZMA	LCK	CTSS	GZMB	PSMB9	CTSD	LGALS3	PFN1	ANXA5	C1QA	GZMK	HSPA1A	APOBEC3G	C1QC	CALM3
	Hallmark8	0.26	HALLMARK_APOPTOSIS	TAP1	PRF1	CD2	TXNIP	ISG20	LGALS3	SOD1	TSPO	PPT1	CFLAR	HMGB2
	Hallmark9	0.22	HALLMARK_PI3K_AKT_MTOR_SIGNALING	LCK	IL2RG	PFN1	UBE2D3	ACTR3	SLA	PPP1CA	CFL1	PIN1
	Hallmark10	0.29	HALLMARK_MTORC1_SIGNALING	LDHA	PGK1	PSMA4	DDIT4	UBE2D3	ACTR3	SLA	TPI1	GAPDH	SLC9A3R1	CORO1A	GGA2
Bi's NK.NR	Hallmark1	0.28	HALLMARK_TNFA_SIGNALING_VIA_NFKB	KLF6	FOS	BTG2	JUNB	FOSB	ZFP36	NR4A2	KLF2	REL	IER2
	Hallmark2	0.11	HALLMARK_IL2_STAT5_SIGNALING	KLF6	RORA	SPP1	DHRS3	IL2RB	NFKBIZ	CD79B
	Hallmark3	0.54	HALLMARK_UV_RESPONSE_UP	FOS	BTG2	JUNB	FOSB	IGFBP2
	Hallmark4	0.24	HALLMARK_HYPOXIA	KLF6	FOS	ZFP36	RORA	IDS
	Hallmark5	0.14	HALLMARK_EPITHELIAL_MESENCHYMAL_TRANSITION	SPP1	IGFBP2	TNFRSF12A	TFPI2
	Hallmark6	0.11	HALLMARK_ESTROGEN_RESPONSE_EARLY	FOS	DHRS3	KRT18	KRT8
	Hallmark7	0.25	HALLMARK_APOPTOSIS	BTG2	TNFRSF12A	KRT18
	Hallmark8	0.25	HALLMARK_ESTROGEN_RESPONSE_LATE	FOS	ZFP36	TFPI2
Bi's NKT.R	Hallmark1	0.12	HALLMARK_INTERFERON_GAMMA_RESPONSE	TAP1	CD74	CCL5	GZMA	STAT1	PSMB10	HLA-A	HLA-DMA	HLA-DQA1	PSMB9	PSME1	UBE2L6	TXNIP	IRF9	LY6E	PSME2	ISG15	MTHFD2	PSMB2	RBCK1	VCAM1	CD38	VAMP5	HLA-DRB1	ITGB7
	Hallmark2	0.1	HALLMARK_ALLOGRAFT_REJECTION	TAP1	CD74	CCL5	GZMA	STAT1	PSMB10	HLA-A	HLA-DMA	HLA-DQA1	GZMB	ITGB2	F2R	PRF1	CXCL13	MAP4K1	CSK	CXCR3	HLA-DRA	KLRD1	TRAT1	CRTAM	TAP2
	Hallmark3	0.25	HALLMARK_INTERFERON_ALPHA_RESPONSE	TAP1	CD74	PSMB9	PSME1	UBE2L6	TXNIP	IRF9	LY6E	PSME2	ISG15	HLA-C	SAMD9
	Hallmark4	0.42	HALLMARK_COMPLEMENT	CCL5	GZMA	PSMB9	GZMB	PFN1	CTSD	C1QA	GZMK	HSPA1A	APOBEC3G	C1QC	CALM3
	Hallmark5	0.18	HALLMARK_MTORC1_SIGNALING	MTHFD2	ITGB2	LDHA	PGK1	PSMA4	DDIT4	TPI1	GAPDH	ACTR3	SLA	SLC9A3R1	GGA2
	Hallmark6	0.06	HALLMARK_MYC_TARGETS_V1	PSMB2	LDHA	PGK1	PSMA4	SRSF1	TXNL4A	LSM7	PSMB3	RPS2
	Hallmark7	0.39	HALLMARK_FATTY_ACID_METABOLISM	PSME1	UBE2L6	LDHA	MIF	MDH1	ECHS1	LGALS1	GLUL
	Hallmark8	0.14	HALLMARK_GLYCOLYSIS	RBCK1	LDHA	PGK1	DDIT4	TPI1	MIF	MDH1	PKM
	Hallmark9	0.044	HALLMARK_HYPOXIA	LDHA	PGK1	DDIT4	TPI1	GAPDH	MIF	RBPJ	TPST2
	Hallmark10	0.39	HALLMARK_PI3K_AKT_MTOR_SIGNALING	PFN1	ACTR3	SLA	CFL1	PRKAG1	RPS6KA1
Bi's NKT.NR	Hallmark1	0.18	HALLMARK_TNFA_SIGNALING_VIA_NFKB	JUN	FOS	BTG1	SLC2A3	KLF6	PPP1R15A	TNFAIP3	ZFP36	DUSP1	BTG2	CD44	CD69	JUNB	FOSB	IL7R	NR4A2	EIF1	IER2
	Hallmark2	0.13	HALLMARK_HYPOXIA	JUN	FOS	BTG1	SLC2A3	KLF6	PPP1R15A	TNFAIP3	ZFP36	DUSP1	CDKN1B	CXCR4	CITED2	MYH9	IDS
	Hallmark3	0.28	HALLMARK_MYC_TARGETS_V1	EIF4A1	SRSF2	PABPC1	DDX18	EEF1B2	GLO1	HSP90AB1	RPLP0	RPS3	RPS6	RPS10	SRSF7	RPL14
	Hallmark4	0.19	HALLMARK_APOPTOSIS	JUN	BTG2	CD44	CD69	CDKN1B	DNAJA1	PMAIP1	ANXA1
	Hallmark5	0.31	HALLMARK_UV_RESPONSE_UP	FOS	BTG1	BTG2	JUNB	FOSB	DNAJA1	DNAJB1
	Hallmark6	0.24	HALLMARK_IL2_STAT5_SIGNALING	SLC2A3	KLF6	CD44	CAPG	LTB	CD48	AHNAK
	Hallmark7	0.24	HALLMARK_ALLOGRAFT_REJECTION	CAPG	LTB	STAT4	RPL9	RPS3A	CD8A	CD8B
	Hallmark8	0.17	HALLMARK_P53_PATHWAY	JUN	FOS	BTG1	PPP1R15A	BTG2	S100A10	RPS12
	Hallmark9	0.21	HALLMARK_UNFOLDED_PROTEIN_RESPONSE	EIF4A1	HSPA9	SERP1	ATF4	RPS14
	Hallmark10	0.37	HALLMARK_MTORC1_SIGNALING	SLC2A3	PPP1R15A	BTG2	CXCR4	HSPA9	SERP1
Bi's Treg.R	Hallmark1	0.11	HALLMARK_INTERFERON_GAMMA_RESPONSE	IRF7	TAP1	B2M	CD74	LAP3	PSMB9	ISG20	TXNIP	PSME1	UBE2L6	LY6E	BST2	GBP4	PSMB8	MX1	IFI44	SAMD9L	IFI27	IFI35	SP110	PSME2	OASL	EPSTI1	ISG15	CCL5	GZMA	TAPBP	PSMB10	STAT1	PTPN6	HLA-A	HLA-DQA1	PSMA2	PSMB2	CASP4	PIM1	BTG1	PFKP	VAMP8	VAMP5	HLA-B	HLA-DRB1
	Hallmark2	0.059	HALLMARK_INTERFERON_ALPHA_RESPONSE	IRF7	TAP1	B2M	CD74	LAP3	PSMB9	ISG20	TXNIP	PSME1	UBE2L6	LY6E	BST2	GBP4	PSMB8	MX1	IFI44	SAMD9L	IFI27	IFI35	SP110	PSME2	OASL	EPSTI1	ISG15	GBP2	ELF1	HLA-C	OAS1	SAMD9
	Hallmark3	0.12	HALLMARK_ALLOGRAFT_REJECTION	IRF7	TAP1	B2M	CD74	CCL5	GZMA	TAPBP	PSMB10	STAT1	PTPN6	HLA-A	HLA-DQA1	GBP2	ITGB2	LCK	PRF1	CD2	IL2RG	CCL4	CXCL13	CCR5	CXCR3	HLA-DRA	HLA-E	SRGN	TAP2	CD3D	CD3E	CD247
	Hallmark4	0.11	HALLMARK_MTORC1_SIGNALING	ITGB2	LDHA	PGK1	PSMC4	PSMD14	PSMA4	CTSC	ATP6V1D	CALR	ACTR3	SLA	IDI1	ELOVL5	TUBA4A	PDAP1	PRDX1	DDIT4	ENO1	TPI1	GAPDH	DDX39A	CORO1A	PSMC2	PSMD13	ARPC5L
	Hallmark5	0.18	HALLMARK_MYC_TARGETS_V1	PSMA2	PSMB2	LDHA	PGK1	PSMC4	PSMD14	PSMA4	COX5A	POLE3	XRCC6	HNRNPD	SNRPD1	BUB3	CCT7	EIF4G2	ERH	HNRNPA3	ILF2	PSMA7	PSMB3	PSMD7	PSMD8	SNRPB2	SNRPD3	UBE2L3
	Hallmark6	0.15	HALLMARK_COMPLEMENT	IRF7	LAP3	PSMB9	CCL5	GZMA	CASP4	PIM1	LCK	CTSC	LGALS3	PFN1	ANXA5	RHOG	FCER1G	GNB2	APOC1	C1QA	GZMK	HSPA1A	APOBEC3G	C1QC	CALM3	SPOCK2
	Hallmark7	0.051	HALLMARK_OXIDATIVE_PHOSPHORYLATION	LDHA	ATP6V1D	COX5A	BAX	ECH1	COX7B	COX8A	ATP5PO	TIMM17A	COX5B	COX6B1	TIMM8B	NDUFA2	NDUFB8	ATP5F1B	ATP5F1E	ATP5PB	ATP5PF	ATP6V1E1	UQCRH	ATP5MF
	Hallmark8	0.55	HALLMARK_APOPTOSIS	TAP1	ISG20	TXNIP	CASP4	PRF1	CD2	LGALS3	BAX	PPT1	SOD1	TSPO	BNIP3L	GADD45B	MCL1	CFLAR
	Hallmark9	0.29	HALLMARK_PI3K_AKT_MTOR_SIGNALING	LCK	IL2RG	CALR	ACTR3	SLA	PFN1	PPP1CA	ARPC3	CFL1	PIN1	PRKAG1
	Hallmark10	0.39	HALLMARK_FATTY_ACID_METABOLISM	PSME1	UBE2L6	LDHA	IDI1	ELOVL5	ECH1	YWHAH	PRDX6	S100A10	CBR1	UROS	HSP90AA1
Bi's Treg.NR	Hallmark1	0.24	HALLMARK_TNFA_SIGNALING_VIA_NFKB	FOS	BTG2	JUNB	FOSB	SLC2A3	ZFP36	BIRC3	SOCS3	NR4A2
	Hallmark2	0.37	HALLMARK_MYC_TARGETS_V1	NAP1L1	PABPC1	RPL22	RPL34	RPLP0
	Hallmark3	0.4	HALLMARK_UV_RESPONSE_UP	FOS	BTG2	JUNB	FOSB
	Hallmark4	0.28	HALLMARK_HYPOXIA	FOS	SLC2A3	ZFP36	CITED2
	Hallmark5	0.47	HALLMARK_APOPTOSIS	BTG2	BIRC3	TIMP1
	Hallmark6	0.75	HALLMARK_ALLOGRAFT_REJECTION	TIMP1	LTB	RPS3A
Au's CD8T.R	Hallmark1	0.088	HALLMARK_TNFA_SIGNALING_VIA_NFKB	IRF1	CD69	BTG1	TNFAIP3	NAMPT	NFKBIA	NFKB1	PDE4B	SOCS3	ATF3	JUN	BTG2	SQSTM1	RHOB	BTG3	CD44	GADD45B	SAT1	RELA	BIRC3	MCL1	BHLHE40	SLC2A3	PPP1R15A	FOS	KLF6	PFKFB3	TIPARP	ZFP36	PNRC1	DUSP1	FOSL2	JUNB	FOSB	NR4A1	TNFRSF9	MAP3K8	PHLDA1	TNFSF9	TSC22D1	IER5	BCL3	IL7R	PTGER4	TANK	STAT5A
	Hallmark2	0.15	HALLMARK_INTERFERON_GAMMA_RESPONSE	IRF1	CD69	BTG1	TNFAIP3	NAMPT	NFKBIA	NFKB1	PDE4B	SOCS3	ISG20	FAS	CD38	PNP	MTHFD2	IL10RA	PLSCR1	ARL4A	CD74	MX1	IFITM2	TRIM26	OASL	EPSTI1	ISG15	STAT1	HLA-DQA1	BPGM	STAT3	VCAM1	LYSMD2	HLA-DRB1	XAF1	PELI1	SLAMF7
	Hallmark3	0.25	HALLMARK_APOPTOSIS	IRF1	CD69	ATF3	JUN	BTG2	SQSTM1	RHOB	BTG3	CD44	GADD45B	SAT1	RELA	BIRC3	MCL1	ISG20	FAS	CD38	CDKN1B	ETF1	DNAJA1	SOD1	LGALS3	PMAIP1	HMGB2	SLC20A1	ANXA1	HSPB1	NEDD9	LMNA
	Hallmark4	0.14	HALLMARK_HYPOXIA	BTG1	TNFAIP3	ATF3	JUN	BHLHE40	SLC2A3	PPP1R15A	FOS	KLF6	PFKFB3	TIPARP	ZFP36	PNRC1	DUSP1	FOSL2	ISG20	CDKN1B	LDHA	HSPA5	CXCR4	PLIN2	RORA	SAP30	SIAH2	NR3C1	CITED2	JMJD6	WSB1	IDS
	Hallmark5	0.082	HALLMARK_MTORC1_SIGNALING	NAMPT	BTG2	SQSTM1	BHLHE40	SLC2A3	PPP1R15A	PNP	MTHFD2	ETF1	LDHA	HSPA5	CXCR4	TUBA4A	STIP1	XBP1	IFRD1	HSPD1	HSPE1	CCNG1	HSPA9	SERP1	ATP2A2	ELOVL5	UBE2D3	IDI1	INSIG1	CACYBP	HSPA4	RAB1A
	Hallmark6	0.25	HALLMARK_UV_RESPONSE_UP	IRF1	BTG1	NFKBIA	ATF3	BTG2	SQSTM1	RHOB	BTG3	FOS	JUNB	FOSB	NR4A1	DNAJA1	TUBA4A	STIP1	DDX21	H2AX	AMD1	FKBP4	EIF5	GLS	DNAJB1	PPP1R2
	Hallmark7	0.16	HALLMARK_IL2_STAT5_SIGNALING	RHOB	CD44	GADD45B	BHLHE40	SLC2A3	KLF6	TNFRSF9	MAP3K8	PHLDA1	PNP	IL10RA	PLSCR1	ARL4A	PLIN2	RORA	XBP1	ODC1	AHR	GPR65	BATF	GABARAPL1	PRNP	CTLA4	ICOS	NFKBIZ
	Hallmark8	0.051	HALLMARK_MYC_TARGETS_V1	ETF1	LDHA	IFRD1	HSPD1	HSPE1	DDX21	ODC1	H2AZ1	GSPT1	KPNA2	SRSF2	TRA2B	SLC25A3	PABPC1	PTGES3	SF3A1	CCT4	EIF1AX	EIF4G2	HSP90AB1	STARD7	SRSF3	SRSF7	TCP1
	Hallmark9	0.24	HALLMARK_P53_PATHWAY	BTG1	ATF3	JUN	BTG2	SAT1	PPP1R15A	FOS	TNFSF9	TSC22D1	IER5	FAS	CCNG1	TGFB1	TSPYL2	TOB1	STOM	S100A10	MKNK2	PLK3	H1-2	DNTTIP2	IRAG2	SLC3A2	ZFP36L1
	Hallmark10	0.0051	HALLMARK_G2M_CHECKPOINT	BCL3	CDKN1B	SAP30	H2AX	AMD1	ODC1	H2AZ1	GSPT1	KPNA2	SRSF2	TRA2B	TGFB1	CDKN2C	CKS2	UBE2S	JPT1	DBF4	HSPA8	NUP98	SFPQ	CCNT1
Au's CD8T.NR	Hallmark1	0.3	HALLMARK_ALLOGRAFT_REJECTION	AKT1	IL2RG	CCND3	SOCS1	LTB	PTPN6	LCP2	GZMA	ITGB2	ETS1	CD2	WAS	CD96	CCR5	SIT1	CXCR3	IL16	ITGAL	ZAP70	CD3D	CD3G	CD247
	Hallmark2	0.25	HALLMARK_PROTEIN_SECRETION	RPS6KA3	CLTC	MAPK1	IGF2R	PAM	PPT1	AP2S1	ADAM10	VPS4B	COPE	COPB1	AP2B1	RAB14	STX16	CD63
	Hallmark3	0.27	HALLMARK_PI3K_AKT_MTOR_SIGNALING	AKT1	IL2RG	RPS6KA3	CLTC	MAPK1	PTEN	PFN1	PLCG1	ACTR3	ACTR2	GSK3B	PPP1CA	CAMK4
	Hallmark4	0.26	HALLMARK_MITOTIC_SPINDLE	RHOT2	MYH9	RASA1	ACTN4	RFC1	SMC3	BIN1	WASF2	SEPTIN9	RALBP1	ARHGAP4	MYO9B	ARHGEF3	PREX1	CAPZB	NCK2
	Hallmark5	0.21	HALLMARK_MYC_TARGETS_V1	PA2G4	DUT	SRSF1	XPO1	DEK	EPRS1	NHP2	ACP1	CBX3	UBA2	ERH	FAM120A	SF3B3	LSM7	PSMA6	SNRPA
	Hallmark6	0.22	HALLMARK_OXIDATIVE_PHOSPHORYLATION	RHOT2	ATP5MC1	UQCR11	COX6A1	TCIRG1	HADHA	NDUFA3	NDUFB1	NDUFB3	NDUFC1	NDUFS8	ATP5F1C	ATP5F1E	ATP5PB	ATP5ME	ATP5PF
	Hallmark7	0.25	HALLMARK_APICAL_JUNCTION	PTEN	PFN1	PLCG1	MYH9	RASA1	ACTN4	ITGB1	ACTG1	CAP1	CD99	EVL	RAC2	ACTB	EXOC4	ZYX
	Hallmark8	0.48	HALLMARK_ANDROGEN_RESPONSE	AKT1	CCND3	RPS6KA3	PA2G4	CDK6	FKBP5	MYL12A	DBI	PTK2B	UBE2I
	Hallmark9	0.17	HALLMARK_E2F_TARGETS	RFC1	SMC3	PA2G4	DUT	SRSF1	XPO1	DEK	DNMT1	TUBB	CBX5	LUC7L3	PRKDC	NAA38
	Hallmark10	0.4	HALLMARK_IL2_STAT5_SIGNALING	CCND3	SOCS1	LTB	IGF2R	BCL2	HUWE1	GLIPR2	ITGAE	PLEC	PRKCH	PHTF2	EOMES
Au's CD4T.R	Hallmark1	0.099	HALLMARK_TNFA_SIGNALING_VIA_NFKB	CDKN1A	IRF1	CD69	TAP1	SOD2	NAMPT	TNFAIP3	NFKBIA	NFKB1	PDE4B	SOCS3	BTG2	SQSTM1	CD44	GADD45B	JUN	RELA	BTG3	SAT1	BIRC3	MCL1	BHLHE40	SLC2A3	PPP1R15A	KLF6	TRAF1	PHLDA1	FOS	PFKFB3	ZFP36	TIPARP	DUSP1	PNRC1	FOSL2	ATP2B1	GPR183	PTGER4	JUNB	FOSB	NR4A1	CEBPB	BCL3	CCL4	IER5	DUSP5	B4GALT1
	Hallmark2	0.12	HALLMARK_INTERFERON_GAMMA_RESPONSE	CDKN1A	IRF1	CD69	TAP1	SOD2	NAMPT	TNFAIP3	NFKBIA	NFKB1	PDE4B	SOCS3	ISG20	FAS	PNP	MTHFD2	IL2RB	GBP4	ARL4A	HIF1A	TAPBP	LY6E	B2M	STAT1	HLA-A	EPSTI1	ISG15	ARID5B	STAT3	HLA-B	HLA-DRB1	PELI1
	Hallmark3	0.28	HALLMARK_APOPTOSIS	CDKN1A	IRF1	CD69	TAP1	SOD2	BTG2	SQSTM1	CD44	GADD45B	JUN	RELA	BTG3	SAT1	BIRC3	MCL1	ISG20	FAS	CDKN1B	DNAJA1	LGALS3	SOD1	CTNNB1	SLC20A1	PMAIP1	HSPB1	NEDD9	ANXA1	LMNA
	Hallmark4	0.1	HALLMARK_MTORC1_SIGNALING	CDKN1A	NAMPT	BTG2	SQSTM1	BHLHE40	SLC2A3	PPP1R15A	PNP	MTHFD2	XBP1	LDHA	PGK1	HSPA5	CXCR4	IFRD1	HSPD1	HSPE1	TUBA4A	STIP1	SLC7A5	HSP90B1	CALR	HSPA9	ELOVL5	INSIG1	IDI1	UBE2D3	M6PR	CACYBP	RAB1A
	Hallmark5	0.13	HALLMARK_IL2_STAT5_SIGNALING	CD44	GADD45B	BHLHE40	SLC2A3	KLF6	TRAF1	PHLDA1	PNP	IL2RB	GBP4	ARL4A	XBP1	PLIN2	RORA	AHR	ODC1	CAPG	GPR65	PRNP	BATF	CTLA4	ICOS	SNX9	NFKBIZ	TNFRSF4	AHNAK	CST7	MAPKAPK2
	Hallmark6	0.14	HALLMARK_HYPOXIA	CDKN1A	TNFAIP3	JUN	BHLHE40	SLC2A3	PPP1R15A	KLF6	FOS	PFKFB3	ZFP36	TIPARP	DUSP1	PNRC1	FOSL2	ISG20	CDKN1B	LDHA	PGK1	HSPA5	CXCR4	PLIN2	RORA	SIAH2	NR3C1	CITED2	ANXA2	IDS
	Hallmark7	0.038	HALLMARK_INFLAMMATORY_RESPONSE	CDKN1A	IRF1	CD69	NAMPT	NFKBIA	NFKB1	PDE4B	BTG2	RELA	KLF6	ATP2B1	GPR183	PTGER4	IL2RB	HIF1A	TAPBP	LY6E	AHR	GNAI3	CD55	RHOG	IFITM1	CCR7	KCNA3	RGS1
	Hallmark8	0.078	HALLMARK_MYC_TARGETS_V1	LDHA	PGK1	IFRD1	HSPD1	HSPE1	ODC1	HNRNPU	DDX21	H2AZ1	GSPT1	SRSF2	TRA2B	SLC25A3	VDAC1	PABPC1	PTGES3	TRIM28	SF3A1	YWHAQ	EIF4G2	HSP90AB1	STARD7	SRSF7	TCP1
	Hallmark9	0.2	HALLMARK_UV_RESPONSE_UP	IRF1	TAP1	SOD2	NFKBIA	BTG2	SQSTM1	BTG3	FOS	JUNB	FOSB	NR4A1	DNAJA1	TUBA4A	STIP1	HNRNPU	DDX21	AMD1	EIF5	DNAJB1
	Hallmark10	0.14	HALLMARK_UNFOLDED_PROTEIN_RESPONSE	CEBPB	MTHFD2	XBP1	HSPA5	SLC7A5	HSP90B1	CALR	HSPA9	TSPYL2	DNAJB9	PDIA6	ATF4	YWHAZ	BAG3	HERPUD1	EIF4A3
Au's CD4T.NR	Hallmark1	0.035	HALLMARK_MYC_TARGETS_V1	EIF3D	PA2G4	SRSF1	RANBP1	EPRS1	EIF2S2	SNRPD1	CBX3	NHP2	APEX1	ERH	FAM120A	SF3B3	PSMA1	PSMA6	LSM2	RPL34	SNRPA	SSBP1
	Hallmark2	0.52	HALLMARK_ALLOGRAFT_REJECTION	EIF3D	IL2RG	LCP2	PTPN6	CCND3	LTB	CD40LG	WAS	ETS1	DARS1	SIT1	HLA-DRA	IL16	ITGAL	ITK	CD3G	CD247
	Hallmark3	0.5	HALLMARK_PI3K_AKT_MTOR_SIGNALING	IL2RG	MAPK1	ACTR3	ACTR2	GSK3B	SLA	PLCG1	CAMK4	THEM4	IRAK4
	Hallmark4	0.29	HALLMARK_MITOTIC_SPINDLE	SMC3	RASA2	BIN1	WASF2	TUBGCP2	CNTRL	RICTOR	ARHGAP4	MYO9B	ARHGEF3	NCK2	SSH2
	Hallmark5	0.28	HALLMARK_E2F_TARGETS	PA2G4	SRSF1	RANBP1	SMC3	CTCF	TMPO	PSIP1	DNMT1	TUBB	CBX5	LUC7L3	PNN
	Hallmark6	0.13	HALLMARK_INTERFERON_GAMMA_RESPONSE	LCP2	PTPN6	CASP1	TXNIP	UPP1	VAMP8	IRF2	MT2A	SAMHD1	EIF4E3	RNF213	NLRC5
	Hallmark7	0.13	HALLMARK_P53_PATHWAY	CCND3	CASP1	TXNIP	UPP1	VAMP8	LDHB	CYFIP2	DGKA	PRMT2	DEF6	RPS27L
	Hallmark8	0.22	HALLMARK_PROTEIN_SECRETION	MAPK1	IGF2R	ADAM10	CTSC	COPB1	AP2B1	STX16
	Hallmark9	0.25	HALLMARK_OXIDATIVE_PHOSPHORYLATION	LDHB	ATP5MC1	TCIRG1	NDUFA3	NDUFB1	NDUFB3	NDUFV1	ATP5F1E	ATP5ME	MRPL34
	Hallmark10	0.17	HALLMARK_IL2_STAT5_SIGNALING	CCND3	LTB	IGF2R	BCL2	CISH	SELL	GALM	PRKCH	PHTF2
Au's Treg.R	Hallmark1	0.092	HALLMARK_TNFA_SIGNALING_VIA_NFKB	TAP1	IRF1	CD69	CD44	GADD45B	JUN	BTG2	SQSTM1	BTG3	SAT1	GADD45A	BIRC3	MCL1	BTG1	TNFAIP3	NAMPT	NFKBIA	NFKB1	PDE4B	SLC2A3	KLF6	TNFRSF9	TRAF1	PHLDA1	PPP1R15A	FOS	ZFP36	DUSP1	PNRC1	BCL3	JUNB	IER5	TNFAIP8	DUSP2	EIF1	DUSP4	NFE2L2	CCNL1	REL	LITAF	IER2
	Hallmark2	0.16	HALLMARK_APOPTOSIS	TAP1	IRF1	CD69	CD44	GADD45B	JUN	BTG2	SQSTM1	BTG3	SAT1	GADD45A	BIRC3	MCL1	ISG20	FAS	CDKN1B	DNAJA1	VDAC2	CTNNB1	SOD1	PDCD4	HMGB2	NEDD9	PMAIP1	LEF1	HSPB1	CYLD
	Hallmark3	0.17	HALLMARK_INTERFERON_GAMMA_RESPONSE	TAP1	IRF1	CD69	BTG1	TNFAIP3	NAMPT	NFKBIA	NFKB1	PDE4B	ISG20	FAS	IL10RA	TAPBP	B2M	STAT1	HLA-A	HLA-DQA1	STAT4	LY6E	IFITM2	ISG15	STAT3	ARID5B	HLA-B	HLA-DRB1	PELI1
	Hallmark4	0.068	HALLMARK_MYC_TARGETS_V1	ODC1	LDHA	PGK1	HSPD1	HSPE1	HNRNPU	DDX21	H2AZ1	GSPT1	SRSF2	TRA2B	SLC25A3	PABPC1	CNBP	PTGES3	SF3A1	CCT4	TXNL4A	EEF1B2	SERBP1	HNRNPA2B1	HSP90AB1	STARD7	RPS5	SRSF3	SRSF7
	Hallmark5	0.06	HALLMARK_IL2_STAT5_SIGNALING	CD44	GADD45B	SLC2A3	KLF6	TNFRSF9	TRAF1	PHLDA1	IL10RA	ODC1	RORA	CD81	SELL	PRNP	CTLA4	ICOS	RHOH	SNX9	NFKBIZ	AHNAK	CST7	MAPKAPK2
	Hallmark6	0.28	HALLMARK_HYPOXIA	JUN	BTG1	TNFAIP3	SLC2A3	KLF6	PPP1R15A	FOS	ZFP36	DUSP1	PNRC1	ISG20	CDKN1B	LDHA	PGK1	RORA	HSPA5	CXCR4	NR3C1	CCNG2	WSB1	IDS
	Hallmark7	0.11	HALLMARK_MTORC1_SIGNALING	BTG2	SQSTM1	NAMPT	SLC2A3	PPP1R15A	LDHA	PGK1	HSPD1	HSPE1	HSPA5	CXCR4	STIP1	ELOVL5	IDI1	HSPA9	CALR	SERP1	UBE2D3	M6PR	CACYBP
	Hallmark8	0.12	HALLMARK_ALLOGRAFT_REJECTION	TAP1	BCL3	FAS	TAPBP	B2M	STAT1	HLA-A	HLA-DQA1	STAT4	TGFB1	PTPRC	EIF5A	HLA-DRA	HLA-E	SRGN	RPL39	RPS3A	CD7	CD28
	Hallmark9	0.16	HALLMARK_UV_RESPONSE_UP	TAP1	IRF1	BTG2	SQSTM1	BTG3	BTG1	NFKBIA	FOS	JUNB	DNAJA1	HNRNPU	DDX21	STIP1	EIF5	GLS	DNAJB1	PPP1R2
	Hallmark10	0.19	HALLMARK_P53_PATHWAY	TAP1	JUN	BTG2	SAT1	GADD45A	BTG1	PPP1R15A	FOS	IER5	FAS	CD81	TGFB1	S100A10	TSPYL2	H1-2	RPS12	SLC3A2
Au's Treg.NR	Hallmark1	0.1	HALLMARK_MTORC1_SIGNALING	EPRS1	PSMA4	CANX	EIF2S2	ACTR3	ACTR2	GSK3B	SLA	GPI	ATP5MC1	ITGB2	DDX39A	CTSC	ENO1	GAPDH	TES	PDAP1	SEC11A	ARPC5L
	Hallmark2	0.11	HALLMARK_MYC_TARGETS_V1	EPRS1	PSMA4	CANX	EIF2S2	PRDX3	PA2G4	SYNCRIP	HNRNPD	SRSF1	RANBP1	HDGF	ACP1	NHP2	CBX3	ERH	LSM7	PSMA6	SNRPA	SNRPD3
	Hallmark3	0.35	HALLMARK_PI3K_AKT_MTOR_SIGNALING	ACTR3	ACTR2	GSK3B	SLA	IL2RG	PFN1	CLTC	PTEN	PLCG1	PPP1CA	CFL1	THEM4	CAB39	PIN1
	Hallmark4	0.2	HALLMARK_IL2_STAT5_SIGNALING	CCND3	CCND2	LTB	IGF2R	BCL2	NCOA3	TNFRSF1B	BCL2L1	CISH	SYNGR2	HUWE1	CCR4	GALM	CTSZ	PLEC	PHTF2	TNFRSF18	CD79B
	Hallmark5	0.25	HALLMARK_OXIDATIVE_PHOSPHORYLATION	GPI	ATP5MC1	PRDX3	BAX	COX17	DECR1	TCIRG1	HADHA	NDUFA3	NDUFB1	NDUFB3	NDUFB6	NDUFS8	ATP5F1E	ATP5ME	ATP5PF	MRPL34	COX7A2L
	Hallmark6	0.5	HALLMARK_ALLOGRAFT_REJECTION	ITGB2	IL2RG	CCND3	CCND2	LTB	LCP2	PTPN6	HLA-DMA	PRF1	CD96	SIT1	CXCR3	ITGAL	EIF4G3	CD4	IL27RA
	Hallmark7	0.19	HALLMARK_E2F_TARGETS	DDX39A	PA2G4	SYNCRIP	HNRNPD	SRSF1	RANBP1	LBR	TMPO	SMC3	DNMT1	TUBB	CBX5	LUC7L3	PRKDC	NAA38
	Hallmark8	0.24	HALLMARK_COMPLEMENT	CTSC	PFN1	LCP2	IRF2	CTSB	RASGRP1	ATOX1	F5	CD46	PPP4C	DOCK10	APOBEC3G	ERAP2	CALM3
	Hallmark9	0.25	HALLMARK_PROTEIN_SECRETION	CTSC	CLTC	IGF2R	PAM	AP2S1	ADAM10	TMED10	CLTA	STX16	CD63
	Hallmark10	0.4	HALLMARK_ANDROGEN_RESPONSE	PA2G4	CCND3	INPP4B	FKBP5	CDK6	DBI	PTK2B	STK39	UBE2I	XRCC5
[truncated: 24 more columns]

## Sheet: KEGG
Extended data 2. Enriched GOBP, Hallmark, KEGG, and Reactome gene sets of 26 DE gene-lists and their ROC p-values. Related to Fig. S2.
Enriched KEGG gene sets of 26 DE gene-lists and their ROC p-values. Related to Fig. S2c.
Annptation:	These gene sets were obtained by using the Investigate Gene Set tool of the MSigDB.
	P-values of ROC curves were calculated by Welch's t test built into Cancerclass v1.34.0 R package.
	P values < 0.05 are highlighted in red font.
DE gene-list	Fig. S1d rownames	P-values	Gene sets	Genes
Bi's B.R	KEGG1	0.46	KEGG_ASTHMA	HLA-DRA	HLA-DRB1	HLA-DRB5	HLA-DQA1	FCER1G
	KEGG2	0.44	KEGG_SYSTEMIC_LUPUS_ERYTHEMATOSUS	HLA-DRA	HLA-DRB1	HLA-DRB5	HLA-DQA1	C1QA	C1QB
	KEGG3	0.39	KEGG_ALLOGRAFT_REJECTION	HLA-DRA	HLA-DRB1	HLA-DRB5	HLA-DQA1
	KEGG4	0.39	KEGG_GRAFT_VERSUS_HOST_DISEASE	HLA-DRA	HLA-DRB1	HLA-DRB5	HLA-DQA1
	KEGG5	0.39	KEGG_TYPE_I_DIABETES_MELLITUS	HLA-DRA	HLA-DRB1	HLA-DRB5	HLA-DQA1
	KEGG6	0.39	KEGG_INTESTINAL_IMMUNE_NETWORK_FOR_IGA_PRODUCTION	HLA-DRA	HLA-DRB1	HLA-DRB5	HLA-DQA1
	KEGG7	0.39	KEGG_AUTOIMMUNE_THYROID_DISEASE	HLA-DRA	HLA-DRB1	HLA-DRB5	HLA-DQA1
	KEGG8	0.39	KEGG_VIRAL_MYOCARDITIS	HLA-DRA	HLA-DRB1	HLA-DRB5	HLA-DQA1
	KEGG9	0.39	KEGG_LEISHMANIA_INFECTION	HLA-DRA	HLA-DRB1	HLA-DRB5	HLA-DQA1
	KEGG10	0.46	KEGG_HEMATOPOIETIC_CELL_LINEAGE	HLA-DRA	HLA-DRB1	HLA-DRB5	CD3D
Bi's B.NR	KEGG1	0.041	KEGG_OXIDATIVE_PHOSPHORYLATION	UQCR11	CYC1	UQCRQ	UQCRC1	MT-ATP6	MT-ATP8	NDUFA1	NDUFA3	NDUFA7	NDUFB1	NDUFB6	MT-ND1	MT-ND2	MT-ND3	MT-ND4L	MT-ND5	MT-ND6	COX17	ATP5ME
	KEGG2	0.041	KEGG_PARKINSONS_DISEASE	UQCR11	CYC1	UQCRQ	UQCRC1	MT-ATP6	MT-ATP8	NDUFA1	NDUFA3	NDUFA7	NDUFB1	NDUFB6	MT-ND1	MT-ND2	MT-ND3	MT-ND4L	MT-ND5	MT-ND6	HTRA2
	KEGG3	0.29	KEGG_PROTEIN_EXPORT	SEC61G	SEC61A1	SEC11A	OXA1L	SRPRB	SRP19	SRP54	SRPRA	SEC62	SPCS2
	KEGG4	0.16	KEGG_RIBOSOME	RPL17	RPL22	RPL37A	RPL38	RPL36A	RPS10	RPS17	RPS21	RPS27	RPS28	RPS29
	KEGG5	0.044	KEGG_ALZHEIMERS_DISEASE	UQCR11	CYC1	UQCRQ	UQCRC1	MT-ATP6	MT-ATP8	NDUFA1	NDUFA3	NDUFA7	NDUFB1	NDUFB6	BID	PSENEN	ERN1
	KEGG6	0.11	KEGG_HUNTINGTONS_DISEASE	UQCR11	CYC1	UQCRQ	UQCRC1	MT-ATP6	MT-ATP8	NDUFA1	NDUFA3	NDUFA7	NDUFB1	NDUFB6	CREB3L2	POLR2I	POLR2L
	KEGG7	0.57	KEGG_N_GLYCAN_BIOSYNTHESIS	GANAB	ALG5	MGAT1	MGAT2	DPM3	ST6GAL1	DPM1
	KEGG8	0.14	KEGG_MAPK_SIGNALING_PATHWAY	HSPA6	RAF1	ATF4	MKNK2	JUN	FOS	GADD45A	HSPB1	DDIT3	DUSP1	NR4A1	JUND	MEF2C
	KEGG9	0.44	KEGG_SPLICEOSOME	HSPA6	PQBP1	PPIE	SRSF8	SYF2	SRSF2	SRSF7	TRA2B
	KEGG10	0.019	KEGG_LYSOSOME	AGA	ARSA	IDS	GGA2	GGA1	LAMP2	LAPTM4A
Bi's Cancer.R	KEGG1	0.16	KEGG_ANTIGEN_PROCESSING_AND_PRESENTATION	PSME1	PSME2	HLA-DRA	HLA-DRB1	HLA-DRB5	HLA-DMA	HLA-DPA1	HLA-DPB1	HLA-DQA1	HLA-DQB1	HLA-A	HLA-B	HLA-C	HLA-G	HLA-F	HSPA1A	HSPA1B	HSPA6	CTSS	TAP1	TAP2	PDIA3	B2M	CALR	CD74
	KEGG2	0.27	KEGG_PROTEASOME	PSME1	PSME2	PSMD14	POMP	PSMA2	PSMA3	PSMA4	PSMA5	PSMA7	PSMB1	PSMB2	PSMB8	PSMB9	PSMC2	PSMC3
	KEGG3	0.3	KEGG_ALLOGRAFT_REJECTION	HLA-DRA	HLA-DRB1	HLA-DRB5	HLA-DMA	HLA-DPA1	HLA-DPB1	HLA-DQA1	HLA-DQB1	HLA-A	HLA-B	HLA-C	HLA-G	HLA-F	CD40
	KEGG4	0.35	KEGG_VIRAL_MYOCARDITIS	HLA-DRA	HLA-DRB1	HLA-DRB5	HLA-DMA	HLA-DPA1	HLA-DPB1	HLA-DQA1	HLA-DQB1	HLA-A	HLA-B	HLA-C	HLA-G	HLA-F	CD40	ICAM1	CCND1	CAV1
	KEGG5	0.22	KEGG_PARKINSONS_DISEASE	COX6B1	COX7A1	COX7A2	COX7B	COX8A	MT-CO1	MT-CO2	MT-CO3	MT-ATP6	NDUFB3	NDUFC1	NDUFC2	NDUFS5	ATP5F1E	ATP5PF	VDAC1	MT-ND4	UBE2L3	UBE2L6	PARK7	UCHL1
	KEGG6	0.34	KEGG_TYPE_I_DIABETES_MELLITUS	HLA-DRA	HLA-DRB1	HLA-DRB5	HLA-DMA	HLA-DPA1	HLA-DPB1	HLA-DQA1	HLA-DQB1	HLA-A	HLA-B	HLA-C	HLA-G	HLA-F	CPE
	KEGG7	0.25	KEGG_GRAFT_VERSUS_HOST_DISEASE	HLA-DRA	HLA-DRB1	HLA-DRB5	HLA-DMA	HLA-DPA1	HLA-DPB1	HLA-DQA1	HLA-DQB1	HLA-A	HLA-B	HLA-C	HLA-G	HLA-F
	KEGG8	0.3	KEGG_AUTOIMMUNE_THYROID_DISEASE	HLA-DRA	HLA-DRB1	HLA-DRB5	HLA-DMA	HLA-DPA1	HLA-DPB1	HLA-DQA1	HLA-DQB1	HLA-A	HLA-B	HLA-C	HLA-G	HLA-F	CD40
	KEGG9	0.25	KEGG_HUNTINGTONS_DISEASE	COX6B1	COX7A1	COX7A2	COX7B	COX8A	MT-CO1	MT-CO2	MT-CO3	MT-ATP6	NDUFB3	NDUFC1	NDUFC2	NDUFS5	ATP5F1E	ATP5PF	VDAC1	PLCB4	SOD1	POLR2L	SOD2	TGM2
	KEGG10	0.11	KEGG_OXIDATIVE_PHOSPHORYLATION	COX6B1	COX7A1	COX7A2	COX7B	COX8A	MT-CO1	MT-CO2	MT-CO3	MT-ATP6	NDUFB3	NDUFC1	NDUFC2	NDUFS5	ATP5F1E	ATP5PF	MT-ND4	ATP6V0E1	PPA1
Bi's Cancer.NR	KEGG1	0.29	KEGG_PARKINSONS_DISEASE	MT-CYB	MT-ND1	MT-ND2	MT-ND3	MT-ND5
	KEGG2	0.29	KEGG_OXIDATIVE_PHOSPHORYLATION	MT-CYB	MT-ND1	MT-ND2	MT-ND3	MT-ND5
	KEGG3	0.38	KEGG_FOCAL_ADHESION	COL1A1	COL5A1	COL6A3	VEGFA	PGF
	KEGG4	0.68	KEGG_ECM_RECEPTOR_INTERACTION	COL1A1	COL5A1	COL6A3
	KEGG5	0.29	KEGG_CYTOKINE_CYTOKINE_RECEPTOR_INTERACTION	VEGFA	IL6	EPO	CXCL5
Bi's CD4T.R	KEGG1	0.097	KEGG_PROTEASOME	PSME1	PSME2	IFNG	SEM1	PSMD14	POMP	PSMA4	PSMA5	PSMA7	PSMB1	PSMB2	PSMB3	PSMB6	PSMB8	PSMB9	PSMC1	PSMC2	PSMC5	PSMD8	PSMD13	PSMD6
	KEGG2	0.34	KEGG_ANTIGEN_PROCESSING_AND_PRESENTATION	PSME1	PSME2	HLA-A	HLA-B	HLA-C	HLA-E	HLA-DRA	HLA-DRB1	HLA-DRB5	HLA-DMA	HLA-DMB	HLA-DPA1	HLA-DPB1	HLA-DQA1	HLA-DQB1	KLRD1	CD8A	HSPA1A	HSPA1B	TAP1	TAP2	HSP90AA1	B2M	CALR	CD74
	KEGG3	0.37	KEGG_GRAFT_VERSUS_HOST_DISEASE	IFNG	HLA-A	HLA-B	HLA-C	HLA-E	HLA-DRA	HLA-DRB1	HLA-DRB5	HLA-DMA	HLA-DMB	HLA-DPA1	HLA-DPB1	HLA-DQA1	HLA-DQB1	KLRD1	PRF1	GZMB
	KEGG4	0.28	KEGG_ALLOGRAFT_REJECTION	IFNG	HLA-A	HLA-B	HLA-C	HLA-E	HLA-DRA	HLA-DRB1	HLA-DRB5	HLA-DMA	HLA-DMB	HLA-DPA1	HLA-DPB1	HLA-DQA1	HLA-DQB1	PRF1	GZMB
	KEGG5	0.28	KEGG_TYPE_I_DIABETES_MELLITUS	IFNG	HLA-A	HLA-B	HLA-C	HLA-E	HLA-DRA	HLA-DRB1	HLA-DRB5	HLA-DMA	HLA-DMB	HLA-DPA1	HLA-DPB1	HLA-DQA1	HLA-DQB1	PRF1	GZMB
	KEGG6	0.17	KEGG_VIRAL_MYOCARDITIS	HLA-A	HLA-B	HLA-C	HLA-E	HLA-DRA	HLA-DRB1	HLA-DRB5	HLA-DMA	HLA-DMB	HLA-DPA1	HLA-DPB1	HLA-DQA1	HLA-DQB1	PRF1	ITGB2	ACTB	ACTG1	RAC2
	KEGG7	0.29	KEGG_REGULATION_OF_ACTIN_CYTOSKELETON	ITGB2	ACTB	ACTG1	RAC2	CDC42	RHOA	ARPC5	ARPC4	ARPC3	ARPC1B	ARPC2	ARPC5L	ACTN4	MYL12B	MYL12A	MSN	PPP1CA	PPP1CC	PPP1R12A	CSK	CFL1	ITGAE	PFN1	BRK1	TMSB4X
	KEGG8	0.32	KEGG_AUTOIMMUNE_THYROID_DISEASE	HLA-A	HLA-B	HLA-C	HLA-E	HLA-DRA	HLA-DRB1	HLA-DRB5	HLA-DMA	HLA-DMB	HLA-DPA1	HLA-DPB1	HLA-DQA1	HLA-DQB1	PRF1	GZMB
	KEGG9	0.29	KEGG_CELL_ADHESION_MOLECULES_CAMS	HLA-A	HLA-B	HLA-C	HLA-E	HLA-DRA	HLA-DRB1	HLA-DRB5	HLA-DMA	HLA-DMB	HLA-DPA1	HLA-DPB1	HLA-DQA1	HLA-DQB1	CD8A	ITGB2	CD99	PDCD1	CD2
	KEGG10	0.14	KEGG_ENDOCYTOSIS	HLA-A	HLA-B	HLA-C	HLA-E	HSPA1A	HSPA1B	CDC42	CLTA	AP2M1	AP2S1	IL2RG	ARF6	CCR5	RAB11A	SNF8	CHMP4B	CHMP2A	SH3KBP1	VPS28	VPS25
Bi's CD4T.NR	KEGG1	0.19	KEGG_RIBOSOME	RPS6	RPL36	RPL10A	RPL3	RPL4	RPL5	RPL7	RPL8	RPL10	RPL13	RPL17	RPL21	RPL22	RPL23A	RPL32	RPL34	RPL37	RPL37A	RPL38	RPL39	RPL36A	RPLP0	RPLP2	RPS3A	RPS4X	RPS8	RPS10	RPS12	RPS13	RPS17	RPS18	RPS21	RPS23	RPS25	RPS27	RPS28	RPS29
	KEGG2	0.21	KEGG_PARKINSONS_DISEASE	MT-CO1	MT-CO2	MT-CO3	MT-CYB	MT-ATP6	NDUFB1	NDUFA4L2	MT-ND1	MT-ND2	MT-ND3	MT-ND4	MT-ND4L	MT-ND5	MT-ND6
	KEGG3	0.21	KEGG_OXIDATIVE_PHOSPHORYLATION	MT-CO1	MT-CO2	MT-CO3	MT-CYB	MT-ATP6	NDUFB1	NDUFA4L2	MT-ND1	MT-ND2	MT-ND3	MT-ND4	MT-ND4L	MT-ND5	MT-ND6
	KEGG4	0.23	KEGG_HUNTINGTONS_DISEASE	MT-CO1	MT-CO2	MT-CO3	MT-CYB	MT-ATP6	NDUFB1	NDUFA4L2	POLR2A
	KEGG5	0.36	KEGG_ALZHEIMERS_DISEASE	MT-CO1	MT-CO2	MT-CO3	MT-CYB	MT-ATP6	NDUFB1	NDUFA4L2
	KEGG6	0.36	KEGG_CARDIAC_MUSCLE_CONTRACTION	MT-CO1	MT-CO2	MT-CO3	MT-CYB	ATP1A1
	KEGG7	0.16	KEGG_CELL_ADHESION_MOLECULES_CAMS	CD40LG	CD28	CTLA4	ICAM2	VCAN	SELL
	KEGG8	0.37	KEGG_MAPK_SIGNALING_PATHWAY	MYC	FOS	PRKCA	STK4	RASGRP2	NR4A1	JUND
Bi's CD8T.R	KEGG1	0.25	KEGG_PARKINSONS_DISEASE	UQCR11	COX4I1	COX5B	COX6B1	COX6C	COX7A2	COX7C	COX8A	UQCR10	COX5A	SDHC	NDUFA4	NDUFA6	NDUFB3	NDUFB8	NDUFC1	NDUFC2	NDUFS5	ATP5F1E	ATP5MC2	ATP5MC3	ATP5PF	VDAC1	UBE2L3	UBE2L6	PARK7	UBB
	KEGG2	0.032	KEGG_ANTIGEN_PROCESSING_AND_PRESENTATION	HLA-DRA	HLA-DRB1	HLA-DRB5	HLA-DMA	HLA-DMB	HLA-DPA1	HLA-DPB1	HLA-DQA1	HLA-DQB1	HLA-A	HLA-B	HLA-C	HLA-E	PSME1	PSME2	CD8A	CD8B	HSPA8	TAP1	TAP2	B2M	CALR	CD74
	KEGG3	0.096	KEGG_OXIDATIVE_PHOSPHORYLATION	UQCR11	COX4I1	COX5B	COX6B1	COX6C	COX7A2	COX7C	COX8A	UQCR10	COX5A	SDHC	NDUFA4	NDUFA6	NDUFB3	NDUFB8	NDUFC1	NDUFC2	NDUFS5	ATP5F1E	ATP5MC2	ATP5MC3	ATP5PF	COX17	ATP5MG	PPA1	ATP5MF
	KEGG4	0.16	KEGG_HUNTINGTONS_DISEASE	UQCR11	COX4I1	COX5B	COX6B1	COX6C	COX7A2	COX7C	COX8A	UQCR10	COX5A	SDHC	NDUFA4	NDUFA6	NDUFB3	NDUFB8	NDUFC1	NDUFC2	NDUFS5	ATP5F1E	ATP5MC2	ATP5MC3	ATP5PF	VDAC1	CLTA	AP2S1	BAX	SOD1	POLR2E	POLR2K
	KEGG5	0.13	KEGG_ALZHEIMERS_DISEASE	UQCR11	COX4I1	COX5B	COX6B1	COX6C	COX7A2	COX7C	COX8A	UQCR10	COX5A	SDHC	NDUFA4	NDUFA6	NDUFB3	NDUFB8	NDUFC1	NDUFC2	NDUFS5	ATP5F1E	ATP5MC2	ATP5MC3	ATP5PF	CALM1	CALM2	CALM3	GAPDH	HSD17B10	APOE
	KEGG6	0.43	KEGG_ALLOGRAFT_REJECTION	HLA-DRA	HLA-DRB1	HLA-DRB5	HLA-DMA	HLA-DMB	HLA-DPA1	HLA-DPB1	HLA-DQA1	HLA-DQB1	HLA-A	HLA-B	HLA-C	HLA-E	PRF1	FASLG	GZMB
	KEGG7	0.43	KEGG_GRAFT_VERSUS_HOST_DISEASE	HLA-DRA	HLA-DRB1	HLA-DRB5	HLA-DMA	HLA-DMB	HLA-DPA1	HLA-DPB1	HLA-DQA1	HLA-DQB1	HLA-A	HLA-B	HLA-C	HLA-E	PRF1	FASLG	GZMB
	KEGG8	0.43	KEGG_TYPE_I_DIABETES_MELLITUS	HLA-DRA	HLA-DRB1	HLA-DRB5	HLA-DMA	HLA-DMB	HLA-DPA1	HLA-DPB1	HLA-DQA1	HLA-DQB1	HLA-A	HLA-B	HLA-C	HLA-E	PRF1	FASLG	GZMB
	KEGG9	0.43	KEGG_RIBOSOME	RPL35	FAU	RPS27L	RPL6	RPL11	RPL12	RPL15	RPL21	RPL29	RPL35A	RPL36AL	RPL41	RPLP1	RPS2	RPS4Y1	RPS5	RPS15	RPS19	RPS26	UBA52
	KEGG10	0.17	KEGG_VIRAL_MYOCARDITIS	HLA-DRA	HLA-DRB1	HLA-DRB5	HLA-DMA	HLA-DMB	HLA-DPA1	HLA-DPB1	HLA-DQA1	HLA-DQB1	HLA-A	HLA-B	HLA-C	HLA-E	PRF1	ITGB2	ACTB	ACTG1	RAC2
Bi's CD8T.NR	KEGG1	0.18	KEGG_RIBOSOME	RPS6	RPL36	RPL10A	RPL4	RPL5	RPL7	RPL8	RPL13	RPL17	RPL22	RPL23A	RPL27	RPL30	RPL27A	RPL28	RPL34	RPL37	RPL37A	RPL38	RPL39	RPL36A	RPLP2	RPS3A	RPS4X	RPS8	RPS10	RPS12	RPS18	RPS20	RPS23	RPS27	RPS28
	KEGG2	0.25	KEGG_PARKINSONS_DISEASE	MT-CO1	MT-CO2	MT-CO3	MT-CYB	MT-ATP6	MT-ND1	MT-ND2	MT-ND3	MT-ND4	MT-ND4L	MT-ND5
	KEGG3	0.25	KEGG_OXIDATIVE_PHOSPHORYLATION	MT-CO1	MT-CO2	MT-CO3	MT-CYB	MT-ATP6	MT-ND1	MT-ND2	MT-ND3	MT-ND4	MT-ND4L	MT-ND5
	KEGG4	0.36	KEGG_CARDIAC_MUSCLE_CONTRACTION	MT-CO1	MT-CO2	MT-CO3	MT-CYB	ATP1A1
	KEGG5	0.2	KEGG_T_CELL_RECEPTOR_SIGNALING_PATHWAY	PIK3R1	JUN	FOS	FYN	PTPRC
	KEGG6	0.21	KEGG_PATHWAYS_IN_CANCER	PIK3R1	JUN	FOS	HSP90AA1	HSP90B1	JAK1	STK4
	KEGG7	0.19	KEGG_ALZHEIMERS_DISEASE	MT-CO1	MT-CO2	MT-CO3	MT-CYB	MT-ATP6
	KEGG8	0.099	KEGG_TOLL_LIKE_RECEPTOR_SIGNALING_PATHWAY	PIK3R1	JUN	FOS	SPP1
	KEGG9	0.19	KEGG_HUNTINGTONS_DISEASE	MT-CO1	MT-CO2	MT-CO3	MT-CYB	MT-ATP6
	KEGG10	0.51	KEGG_MTOR_SIGNALING_PATHWAY	RPS6	PIK3R1	RICTOR
Bi's DC.R	KEGG1	0.25	KEGG_ANTIGEN_PROCESSING_AND_PRESENTATION	HLA-DRB1	HLA-DRB5	HLA-DOB	HLA-DQA1	HLA-B	HLA-C	HLA-E	HLA-G	HLA-F	PSME2	HSPA1A	HSPA1B	HSPA6	HSP90AA1	CTSL	CTSS	TAP1
	KEGG2	0.36	KEGG_ALLOGRAFT_REJECTION	HLA-DRB1	HLA-DRB5	HLA-DOB	HLA-DQA1	HLA-B	HLA-C	HLA-E	HLA-G	HLA-F	CD40
	KEGG3	0.35	KEGG_VIRAL_MYOCARDITIS	HLA-DRB1	HLA-DRB5	HLA-DOB	HLA-DQA1	HLA-B	HLA-C	HLA-E	HLA-G	HLA-F	CD40	CCND1	DMD
	KEGG4	0.29	KEGG_LEISHMANIA_INFECTION	HLA-DRB1	HLA-DRB5	HLA-DOB	HLA-DQA1	C3	FCGR3A	FCGR1A	MAPK3	STAT1	JUN	TLR2	NCF4
	KEGG5	0.36	KEGG_AUTOIMMUNE_THYROID_DISEASE	HLA-DRB1	HLA-DRB5	HLA-DOB	HLA-DQA1	HLA-B	HLA-C	HLA-E	HLA-G	HLA-F	CD40
	KEGG6	0.3	KEGG_GRAFT_VERSUS_HOST_DISEASE	HLA-DRB1	HLA-DRB5	HLA-DOB	HLA-DQA1	HLA-B	HLA-C	HLA-E	HLA-G	HLA-F
	KEGG7	0.088	KEGG_SYSTEMIC_LUPUS_ERYTHEMATOSUS	HLA-DRB1	HLA-DRB5	HLA-DOB	HLA-DQA1	CD40	C3	FCGR3A	FCGR1A	C1QA	C1QB	C1QC	C2	FCGR2B	H2AJ
	KEGG8	0.3	KEGG_TYPE_I_DIABETES_MELLITUS	HLA-DRB1	HLA-DRB5	HLA-DOB	HLA-DQA1	HLA-B	HLA-C	HLA-E	HLA-G	HLA-F
	KEGG9	0.42	KEGG_TOLL_LIKE_RECEPTOR_SIGNALING_PATHWAY	CD40	MAPK3	STAT1	JUN	TLR2	CD14	LY96	CXCL10	CXCL9	CXCL11	TLR8
	KEGG10	0.22	KEGG_COMPLEMENT_AND_COAGULATION_CASCADES	C3	C1QA	C1QB	C1QC	C2	C3AR1	SERPINA1	SERPINF2	SERPING1
Bi's DC.NR	KEGG1	0.025	KEGG_CYTOKINE_CYTOKINE_RECEPTOR_INTERACTION	IL1B	IL1R1	IL1R2	CXCL2	CCL2	CCL17	CCL18	CCL22	CCR2	VEGFA	OSM	TNFRSF21
	KEGG2	0.44	KEGG_LEUKOCYTE_TRANSENDOTHELIAL_MIGRATION	CTNNB1	EZR	ACTN4	MYLPF	VASP	CD99	PTPN11
	KEGG3	0.31	KEGG_MAPK_SIGNALING_PATHWAY	IL1B	IL1R1	IL1R2	FLNA	FOS	NR4A1	JUND	MEF2C	MAP4K4
	KEGG4	0.4	KEGG_CHEMOKINE_SIGNALING_PATHWAY	CXCL2	CCL2	CCL17	CCL18	CCL22	CCR2	GNG2
	KEGG5	0.13	KEGG_HEMATOPOIETIC_CELL_LINEAGE	IL1B	IL1R1	IL1R2	CD1C	CD9
	KEGG6	0.53	KEGG_PATHOGENIC_ESCHERICHIA_COLI_INFECTION	CTNNB1	EZR	TUBA1A	KRT18
	KEGG7	0.28	KEGG_NOD_LIKE_RECEPTOR_SIGNALING_PATHWAY	IL1B	CXCL2	CCL2	NLRP3
	KEGG8	0.29	KEGG_FOCAL_ADHESION	VEGFA	CTNNB1	ACTN4	MYLPF	VASP	FLNA
	KEGG9	0.43	KEGG_ADHERENS_JUNCTION	CTNNB1	ACTN4	BAIAP2	IQGAP1
	KEGG10	0.51	KEGG_CELL_ADHESION_MOLECULES_CAMS	CD99	HLA-DQA2	VCAN	GLG1	ICAM3
Bi's Mono.R	KEGG1	0.19	KEGG_ANTIGEN_PROCESSING_AND_PRESENTATION	PSME1	PSME2	HLA-DRB1	HLA-DRB5	HLA-DMA	HLA-DMB	HLA-DOA	HLA-DPA1	HLA-DPB1	HLA-DQA1	HLA-DQB1	HLA-A	HLA-B	HLA-C	HLA-E	HLA-F	HSPA1A	HSPA1B	HSPA6	HSPA8	TAP1	CIITA	HSP90AA1	PDIA3	CALR	CD74
	KEGG2	0.1	KEGG_PROTEASOME	PSME1	PSME2	PSMD14	POMP	PSMA3	PSMA4	PSMA5	PSMB1	PSMB2	PSMB4	PSMB5	PSMB6	PSMB8	PSMB9	PSMB10	PSMC2	PSMD4	PSMD8	PSMF1
	KEGG3	0.26	KEGG_ALLOGRAFT_REJECTION	HLA-DRB1	HLA-DRB5	HLA-DMA	HLA-DMB	HLA-DOA	HLA-DPA1	HLA-DPB1	HLA-DQA1	HLA-DQB1	HLA-A	HLA-B	HLA-C	HLA-E	HLA-F	CD40
	KEGG4	0.32	KEGG_TYPE_I_DIABETES_MELLITUS	HLA-DRB1	HLA-DRB5	HLA-DMA	HLA-DMB	HLA-DOA	HLA-DPA1	HLA-DPB1	HLA-DQA1	HLA-DQB1	HLA-A	HLA-B	HLA-C	HLA-E	HLA-F	HSPD1
	KEGG5	0.13	KEGG_LEISHMANIA_INFECTION	HLA-DRB1	HLA-DRB5	HLA-DMA	HLA-DMB	HLA-DOA	HLA-DPA1	HLA-DPB1	HLA-DQA1	HLA-DQB1	C3	FCGR3A	FCGR1A	JUN	STAT1	IFNGR1	PTPN6	NCF4
	KEGG6	0.34	KEGG_GRAFT_VERSUS_HOST_DISEASE	HLA-DRB1	HLA-DRB5	HLA-DMA	HLA-DMB	HLA-DOA	HLA-DPA1	HLA-DPB1	HLA-DQA1	HLA-DQB1	HLA-A	HLA-B	HLA-C	HLA-E	HLA-F
	KEGG7	0.26	KEGG_AUTOIMMUNE_THYROID_DISEASE	HLA-DRB1	HLA-DRB5	HLA-DMA	HLA-DMB	HLA-DOA	HLA-DPA1	HLA-DPB1	HLA-DQA1	HLA-DQB1	HLA-A	HLA-B	HLA-C	HLA-E	HLA-F	CD40
	KEGG8	0.076	KEGG_VIRAL_MYOCARDITIS	HLA-DRB1	HLA-DRB5	HLA-DMA	HLA-DMB	HLA-DOA	HLA-DPA1	HLA-DPB1	HLA-DQA1	HLA-DQB1	HLA-A	HLA-B	HLA-C	HLA-E	HLA-F	CD40	CYCS
	KEGG9	0.023	KEGG_SYSTEMIC_LUPUS_ERYTHEMATOSUS	HLA-DRB1	HLA-DRB5	HLA-DMA	HLA-DMB	HLA-DOA	HLA-DPA1	HLA-DPB1	HLA-DQA1	HLA-DQB1	CD40	C3	FCGR3A	FCGR1A	C1QA	C1QB	C1QC	C2	FCGR2B	SSB	H2AZ2
	KEGG10	0.32	KEGG_INTESTINAL_IMMUNE_NETWORK_FOR_IGA_PRODUCTION	HLA-DRB1	HLA-DRB5	HLA-DMA	HLA-DMB	HLA-DOA	HLA-DPA1	HLA-DPB1	HLA-DQA1	HLA-DQB1	CD40	IL15	TNFSF13B
Bi's Mono.NR	KEGG1	0.17	KEGG_HEMATOPOIETIC_CELL_LINEAGE	IL1B	CSF3R	IL3RA	CR1	CD55	CD36	ANPEP	CD1C	CD1D	CD9
	KEGG2	0.15	KEGG_RIBOSOME	RPL6	RPL17	RPL36A	RPS4X	RPS13	RPS17	RPL23
	KEGG3	0.11	KEGG_CYTOKINE_CYTOKINE_RECEPTOR_INTERACTION	IL1B	CSF3R	IL3RA	IL10	VEGFA	CXCL2	OSM	TNFRSF1B	CXCL3	CCL18
	KEGG4	0.13	KEGG_LEISHMANIA_INFECTION	IL1B	CR1	IL10	PTGS2	FOS	HLA-DQA2
	KEGG5	0.21	KEGG_FOCAL_ADHESION	VEGFA	BIRC2	CTNNB1	SRC	THBS1	COL3A1	VASP	FLNA
	KEGG6	0.54	KEGG_COMPLEMENT_AND_COAGULATION_CASCADES	CR1	CD55	C5AR1	F13A1	THBD
	KEGG7	0.16	KEGG_NOD_LIKE_RECEPTOR_SIGNALING_PATHWAY	IL1B	CXCL2	BIRC2	NAIP
	KEGG8	0.088	KEGG_PATHWAYS_IN_CANCER	CSF3R	VEGFA	PTGS2	FOS	BIRC2	CTNNB1	HIF1A
	KEGG9	0.14	KEGG_JAK_STAT_SIGNALING_PATHWAY	CSF3R	IL3RA	IL10	OSM	SOCS3
	KEGG10	0.11	KEGG_ENDOCYTOSIS	SRC	GRK6	CLTC	ACAP2	IQSEC1
Bi's TAM.R	KEGG1	0.19	KEGG_ANTIGEN_PROCESSING_AND_PRESENTATION	HLA-DRA	HLA-DRB1	HLA-DRB5	HLA-DMA	HLA-DMB	HLA-DPA1	HLA-DPB1	HLA-DQA1	HLA-DQB1	HLA-A	HLA-B	HLA-C	HLA-E	CTSB	CTSL	CTSS	LGMN	HSPA1A	HSPA1B	HSPA6	HSPA8	PSME1	PSME2	HSP90AA1	IFI30	PDIA3	CALR	CD74
	KEGG2	0.21	KEGG_RIBOSOME	RPS6	RPSA	RPL10A	RPL5	RPL7A	RPL9	RPL12	RPL19	RPL27	RPL30	RPL29	RPL39	RPS2	RPS4X	RPS5	RPS11	RPS13	RPS20	RPS24	UBA52
	KEGG3	0.17	KEGG_VIRAL_MYOCARDITIS	HLA-DRA	HLA-DRB1	HLA-DRB5	HLA-DMA	HLA-DMB	HLA-DPA1	HLA-DPB1	HLA-DQA1	HLA-DQB1	HLA-A	HLA-B	HLA-C	HLA-E	ITGB2	RAC1	ACTB
	KEGG4	0.31	KEGG_ALLOGRAFT_REJECTION	HLA-DRA	HLA-DRB1	HLA-DRB5	HLA-DMA	HLA-DMB	HLA-DPA1	HLA-DPB1	HLA-DQA1	HLA-DQB1	HLA-A	HLA-B	HLA-C	HLA-E
	KEGG5	0.31	KEGG_GRAFT_VERSUS_HOST_DISEASE	HLA-DRA	HLA-DRB1	HLA-DRB5	HLA-DMA	HLA-DMB	HLA-DPA1	HLA-DPB1	HLA-DQA1	HLA-DQB1	HLA-A	HLA-B	HLA-C	HLA-E
	KEGG6	0.31	KEGG_TYPE_I_DIABETES_MELLITUS	HLA-DRA	HLA-DRB1	HLA-DRB5	HLA-DMA	HLA-DMB	HLA-DPA1	HLA-DPB1	HLA-DQA1	HLA-DQB1	HLA-A	HLA-B	HLA-C	HLA-E
	KEGG7	0.31	KEGG_AUTOIMMUNE_THYROID_DISEASE	HLA-DRA	HLA-DRB1	HLA-DRB5	HLA-DMA	HLA-DMB	HLA-DPA1	HLA-DPB1	HLA-DQA1	HLA-DQB1	HLA-A	HLA-B	HLA-C	HLA-E
	KEGG8	0.25	KEGG_LEISHMANIA_INFECTION	HLA-DRA	HLA-DRB1	HLA-DRB5	HLA-DMA	HLA-DMB	HLA-DPA1	HLA-DPB1	HLA-DQA1	HLA-DQB1	ITGB2	C3	FCGR3A	FCGR1A	CYBA
	KEGG9	0.44	KEGG_INTESTINAL_IMMUNE_NETWORK_FOR_IGA_PRODUCTION	HLA-DRA	HLA-DRB1	HLA-DRB5	HLA-DMA	HLA-DMB	HLA-DPA1	HLA-DPB1	HLA-DQA1	HLA-DQB1	CXCR4	CXCL12	TNFSF13B
	KEGG10	0.076	KEGG_SYSTEMIC_LUPUS_ERYTHEMATOSUS	HLA-DRA	HLA-DRB1	HLA-DRB5	HLA-DMA	HLA-DMB	HLA-DPA1	HLA-DPB1	HLA-DQA1	HLA-DQB1	C3	FCGR3A	FCGR1A	C1QA	C1QB	C1QC	C2
Bi's TAM.NR	KEGG1	0.33	KEGG_HEMATOPOIETIC_CELL_LINEAGE	CD36	IL1B	IL2RA	IL7R	MME	TFRC	CD9	MS4A1
	KEGG2	0.15	KEGG_PPAR_SIGNALING_PATHWAY	CD36	LPL	CYP27A1	FABP4	FABP3	FABP5	PLTP
	KEGG3	0.35	KEGG_CYTOKINE_CYTOKINE_RECEPTOR_INTERACTION	IL1B	IL2RA	IL7R	CXCL8	CCL3	CXCL2	CXCL3	CCL18
	KEGG4	0.4	KEGG_CHEMOKINE_SIGNALING_PATHWAY	CXCL8	CCL3	CXCL2	CXCL3	CCL18
	KEGG5	0.61	KEGG_TOLL_LIKE_RECEPTOR_SIGNALING_PATHWAY	IL1B	CXCL8	CCL3	FOS
	KEGG6	0.3	KEGG_NOD_LIKE_RECEPTOR_SIGNALING_PATHWAY	IL1B	CXCL8	CXCL2
	KEGG7	0.31	KEGG_LEISHMANIA_INFECTION	IL1B	FOS	HLA-DQA2
	KEGG8	0.53	KEGG_ECM_RECEPTOR_INTERACTION	CD36	SDC2	THBS1
Bi's NK.R	KEGG1	0.32	KEGG_ANTIGEN_PROCESSING_AND_PRESENTATION	HLA-C	HLA-DRA	HLA-DRB1	HLA-DRB5	HLA-DMA	HLA-DPA1	HLA-DPB1	HLA-DQA1	HLA-DQB1	KIR2DL4	KLRC2	PSME1	PSME2	HSPA1A	HSPA1B	HSPA6	CTSS	KLRC4	CD74
	KEGG2	0.35	KEGG_ALLOGRAFT_REJECTION	HLA-C	HLA-DRA	HLA-DRB1	HLA-DRB5	HLA-DMA	HLA-DPA1	HLA-DPB1	HLA-DQA1	HLA-DQB1	IFNG	GZMB
	KEGG3	0.35	KEGG_GRAFT_VERSUS_HOST_DISEASE	HLA-C	HLA-DRA	HLA-DRB1	HLA-DRB5	HLA-DMA	HLA-DPA1	HLA-DPB1	HLA-DQA1	HLA-DQB1	IFNG	GZMB
	KEGG4	0.086	KEGG_VIRAL_MYOCARDITIS	HLA-C	HLA-DRA	HLA-DRB1	HLA-DRB5	HLA-DMA	HLA-DPA1	HLA-DPB1	HLA-DQA1	HLA-DQB1	RAC2	CASP3	ACTB	CASP8
	KEGG5	0.35	KEGG_TYPE_I_DIABETES_MELLITUS	HLA-C	HLA-DRA	HLA-DRB1	HLA-DRB5	HLA-DMA	HLA-DPA1	HLA-DPB1	HLA-DQA1	HLA-DQB1	IFNG	GZMB
	KEGG6	0.3	KEGG_NATURAL_KILLER_CELL_MEDIATED_CYTOTOXICITY	HLA-C	KIR2DL4	KLRC2	IFNG	GZMB	RAC2	CASP3	PRKCB	MAP2K1	KRAS	MAP2K2	LCK	NCR3	CD244	SH3BP2
	KEGG7	0.26	KEGG_PROTEASOME	PSME1	PSME2	IFNG	PSMA2	PSMB2	PSMB4	PSMB8	PSMB9	PSMB10	PSMD6
	KEGG8	0.38	KEGG_AUTOIMMUNE_THYROID_DISEASE	HLA-C	HLA-DRA	HLA-DRB1	HLA-DRB5	HLA-DMA	HLA-DPA1	HLA-DPB1	HLA-DQA1	HLA-DQB1	GZMB
	KEGG9	0.64	KEGG_LEISHMANIA_INFECTION	HLA-DRA	HLA-DRB1	HLA-DRB5	HLA-DMA	HLA-DPA1	HLA-DPB1	HLA-DQA1	HLA-DQB1	IFNG	PRKCB	STAT1
	KEGG10	0.25	KEGG_ASTHMA	HLA-DRA	HLA-DRB1	HLA-DRB5	HLA-DMA	HLA-DPA1	HLA-DPB1	HLA-DQA1	HLA-DQB1
Bi's NK.NR	KEGG1	0.2	KEGG_PARKINSONS_DISEASE	MT-CO1	MT-CO2	MT-CO3	MT-CYB	MT-ATP6	NDUFB2	ATP5MC1	MT-ND1	MT-ND2	MT-ND3	MT-ND4	MT-ND6
	KEGG2	0.2	KEGG_OXIDATIVE_PHOSPHORYLATION	MT-CO1	MT-CO2	MT-CO3	MT-CYB	MT-ATP6	NDUFB2	ATP5MC1	MT-ND1	MT-ND2	MT-ND3	MT-ND4	MT-ND6
	KEGG3	0.29	KEGG_ALZHEIMERS_DISEASE	MT-CO1	MT-CO2	MT-CO3	MT-CYB	MT-ATP6	NDUFB2	ATP5MC1
	KEGG4	0.29	KEGG_HUNTINGTONS_DISEASE	MT-CO1	MT-CO2	MT-CO3	MT-CYB	MT-ATP6	NDUFB2	ATP5MC1
	KEGG5	0.42	KEGG_CARDIAC_MUSCLE_CONTRACTION	MT-CO1	MT-CO2	MT-CO3	MT-CYB	ATP1B1
Bi's NKT.R	KEGG1	0.3	KEGG_ANTIGEN_PROCESSING_AND_PRESENTATION	HLA-DRA	HLA-DRB1	HLA-DRB5	HLA-DMA	HLA-DPA1	HLA-DPB1	HLA-DQA1	HLA-DQB1	HLA-A	HLA-C	KLRD1	PSME1	PSME2	HSPA1A	HSPA1B	TAP1	TAP2	CD74
	KEGG2	0.14	KEGG_VIRAL_MYOCARDITIS	HLA-DRA	HLA-DRB1	HLA-DRB5	HLA-DMA	HLA-DPA1	HLA-DPB1	HLA-DQA1	HLA-DQB1	HLA-A	HLA-C	PRF1	ITGB2	RAC2	ACTB	ACTG1
	KEGG3	0.28	KEGG_GRAFT_VERSUS_HOST_DISEASE	HLA-DRA	HLA-DRB1	HLA-DRB5	HLA-DMA	HLA-DPA1	HLA-DPB1	HLA-DQA1	HLA-DQB1	HLA-A	HLA-C	KLRD1	PRF1	GZMB
	KEGG4	0.35	KEGG_ALLOGRAFT_REJECTION	HLA-DRA	HLA-DRB1	HLA-DRB5	HLA-DMA	HLA-DPA1	HLA-DPB1	HLA-DQA1	HLA-DQB1	HLA-A	HLA-C	PRF1	GZMB
	KEGG5	0.35	KEGG_TYPE_I_DIABETES_MELLITUS	HLA-DRA	HLA-DRB1	HLA-DRB5	HLA-DMA	HLA-DPA1	HLA-DPB1	HLA-DQA1	HLA-DQB1	HLA-A	HLA-C	PRF1	GZMB
	KEGG6	0.35	KEGG_AUTOIMMUNE_THYROID_DISEASE	HLA-DRA	HLA-DRB1	HLA-DRB5	HLA-DMA	HLA-DPA1	HLA-DPB1	HLA-DQA1	HLA-DQB1	HLA-A	HLA-C	PRF1	GZMB
	KEGG7	0.26	KEGG_CELL_ADHESION_MOLECULES_CAMS	HLA-DRA	HLA-DRB1	HLA-DRB5	HLA-DMA	HLA-DPA1	HLA-DPB1	HLA-DQA1	HLA-DQB1	HLA-A	HLA-C	ITGB2	ITGB7	VCAM1
	KEGG8	0.25	KEGG_ASTHMA	HLA-DRA	HLA-DRB1	HLA-DRB5	HLA-DMA	HLA-DPA1	HLA-DPB1	HLA-DQA1	HLA-DQB1
	KEGG9	0.35	KEGG_INTESTINAL_IMMUNE_NETWORK_FOR_IGA_PRODUCTION	HLA-DRA	HLA-DRB1	HLA-DRB5	HLA-DMA	HLA-DPA1	HLA-DPB1	HLA-DQA1	HLA-DQB1	ITGB7
	KEGG10	0.34	KEGG_LEISHMANIA_INFECTION	HLA-DRA	HLA-DRB1	HLA-DRB5	HLA-DMA	HLA-DPA1	HLA-DPB1	HLA-DQA1	HLA-DQB1	ITGB2	STAT1
Bi's NKT.NR	KEGG1	0.25	KEGG_RIBOSOME	RPS6	RPL13A	RPSA	RPL10A	RPL3	RPL5	RPL8	RPL9	RPL10	RPL11	RPL13	RPL17	RPL23A	RPL24	RPL27	RPL30	RPL27A	RPL28	RPL31	RPL32	RPL35A	RPL37A	RPL38	RPL36A	RPLP0	RPLP2	RPS3	RPS3A	RPS4X	RPS8	RPS10	RPS11	RPS12	RPS13	RPS16	RPS17	RPS18	RPS20	RPS21	RPS23	RPS27A	RPL14
	KEGG2	0.2	KEGG_PARKINSONS_DISEASE	MT-CO1	MT-CO2	MT-CO3	MT-CYB	MT-ATP6	ATP5PO	MT-ND1	MT-ND2	MT-ND3	MT-ND4	SLC25A5
	KEGG3	0.18	KEGG_OXIDATIVE_PHOSPHORYLATION	MT-CO1	MT-CO2	MT-CO3	MT-CYB	MT-ATP6	ATP5PO	MT-ND1	MT-ND2	MT-ND3	MT-ND4
	KEGG4	0.1	KEGG_T_CELL_RECEPTOR_SIGNALING_PATHWAY	CD8A	CD8B	PIK3R1	JUN	FOS	GRAP2
	KEGG5	0.21	KEGG_HUNTINGTONS_DISEASE	MT-CO1	MT-CO2	MT-CO3	MT-CYB	MT-ATP6	ATP5PO	SLC25A5
	KEGG6	0.26	KEGG_HEMATOPOIETIC_CELL_LINEAGE	CD8A	CD8B	IL7R	ITGA1	CD44
	KEGG7	0.19	KEGG_ALZHEIMERS_DISEASE	MT-CO1	MT-CO2	MT-CO3	MT-CYB	MT-ATP6	ATP5PO
	KEGG8	0.36	KEGG_CARDIAC_MUSCLE_CONTRACTION	MT-CO1	MT-CO2	MT-CO3	MT-CYB
	KEGG9	0.44	KEGG_PRIMARY_IMMUNODEFICIENCY	CD8A	CD8B	IL7R
	KEGG10	0.32	KEGG_ANTIGEN_PROCESSING_AND_PRESENTATION	CD8A	CD8B	HSP90AB1	KLRC1
Bi's Treg.R	KEGG1	0.073	KEGG_PROTEASOME	PSME1	PSME2	PSMD14	POMP	PSMA2	PSMA4	PSMA7	PSMB1	PSMB2	PSMB3	PSMB7	PSMB8	PSMB9	PSMB10	PSMC2	PSMC4	PSMC5	PSMD4	PSMD7	PSMD8	PSMD13	PSMF1
	KEGG2	0.42	KEGG_ANTIGEN_PROCESSING_AND_PRESENTATION	PSME1	PSME2	HLA-DRA	HLA-DRB1	HLA-DRB5	HLA-DPA1	HLA-DPB1	HLA-DQA1	HLA-DQB1	HLA-A	HLA-B	HLA-C	HLA-E	HLA-F	HSPA1A	HSPA1B	TAP1	TAP2	HSP90AA1	B2M	TAPBP	CALR	CD74
	KEGG3	0.32	KEGG_VIRAL_MYOCARDITIS	HLA-DRA	HLA-DRB1	HLA-DRB5	HLA-DPA1	HLA-DPB1	HLA-DQA1	HLA-DQB1	HLA-A	HLA-B	HLA-C	HLA-E	HLA-F	PRF1	ITGB2	ACTB	ACTG1	RAC2	EIF4G2
	KEGG4	0.26	KEGG_ALLOGRAFT_REJECTION	HLA-DRA	HLA-DRB1	HLA-DRB5	HLA-DPA1	HLA-DPB1	HLA-DQA1	HLA-DQB1	HLA-A	HLA-B	HLA-C	HLA-E	HLA-F	PRF1
	KEGG5	0.26	KEGG_GRAFT_VERSUS_HOST_DISEASE	HLA-DRA	HLA-DRB1	HLA-DRB5	HLA-DPA1	HLA-DPB1	HLA-DQA1	HLA-DQB1	HLA-A	HLA-B	HLA-C	HLA-E	HLA-F	PRF1
	KEGG6	0.022	KEGG_SPLICEOSOME	HSPA1A	HSPA1B	SNRPB	SNRPD1	SNRPD3	LSM6	SNW1	PPIE	SLU7	SF3B2	CCDC12	HNRNPA3	PUF60	PRPF40A	SNRPB2	SNRPC	SF3B5	PRPF38A	RBM8A
	KEGG7	0.26	KEGG_TYPE_I_DIABETES_MELLITUS	HLA-DRA	HLA-DRB1	HLA-DRB5	HLA-DPA1	HLA-DPB1	HLA-DQA1	HLA-DQB1	HLA-A	HLA-B	HLA-C	HLA-E	HLA-F	PRF1
	KEGG8	0.082	KEGG_HUNTINGTONS_DISEASE	COX5B	COX6B1	COX7B	COX8A	UQCRH	COX5A	NDUFA2	NDUFB8	ATP5F1B	ATP5F1E	ATP5PB	ATP5PF	ATP5PO	CLTA	AP2S1	SOD1	BAX	HDAC1	POLR2H	DCTN2	REST
	KEGG9	0.26	KEGG_AUTOIMMUNE_THYROID_DISEASE	HLA-DRA	HLA-DRB1	HLA-DRB5	HLA-DPA1	HLA-DPB1	HLA-DQA1	HLA-DQB1	HLA-A	HLA-B	HLA-C	HLA-E	HLA-F	PRF1
	KEGG10	0.2	KEGG_REGULATION_OF_ACTIN_CYTOSKELETON	ITGB2	ACTB	ACTG1	RAC2	RHOA	ARPC5	ARPC4	ARPC3	ARPC1B	ARPC2	ARPC5L	ACTN4	MYL12B	MYL12A	CFL1	PPP1CA	PPP1CC	PPP1R12A	ARHGEF1	PFN1	TMSB4X
Bi's Treg.NR	KEGG1	0.17	KEGG_RIBOSOME	RPL22	RPL34	RPLP0	RPS3A	RPL3	RPL7	RPL13	RPL17	RPL38	RPL36A	RPS4X	RPS17	RPS21	RPS29
	KEGG2	0.16	KEGG_PARKINSONS_DISEASE	MT-CO1	MT-CO2	MT-CO3	MT-CYB	MT-ATP6	MT-ND1	MT-ND2	MT-ND3	MT-ND4	MT-ND4L	MT-ND5	MT-ND6
	KEGG3	0.16	KEGG_OXIDATIVE_PHOSPHORYLATION	MT-CO1	MT-CO2	MT-CO3	MT-CYB	MT-ATP6	MT-ND1	MT-ND2	MT-ND3	MT-ND4	MT-ND4L	MT-ND5	MT-ND6
	KEGG4	0.24	KEGG_TNFA_SIGNALING_VIA_NFKB	FOS	BTG2	JUNB	FOSB	SLC2A3	ZFP36	BIRC3	SOCS3	NR4A2
	KEGG5	0.19	KEGG_ALZHEIMERS_DISEASE	MT-CO1	MT-CO2	MT-CO3	MT-CYB	MT-ATP6
	KEGG6	0.36	KEGG_CARDIAC_MUSCLE_CONTRACTION	MT-CO1	MT-CO2	MT-CO3	MT-CYB
	KEGG7	0.19	KEGG_HUNTINGTONS_DISEASE	MT-CO1	MT-CO2	MT-CO3	MT-CYB	MT-ATP6
	KEGG8	0.37	KEGG_MYC_TARGETS_V1	RPL22	RPL34	RPLP0	NAP1L1	PABPC1
	KEGG9	0.4	KEGG_UV_RESPONSE_UP	FOS	BTG2	JUNB	FOSB
	KEGG10	0.28	KEGG_HYPOXIA	FOS	SLC2A3	ZFP36	CITED2
Au's CD8T.R	KEGG1	0.4	KEGG_MAPK_SIGNALING_PATHWAY	TGFB1	NFKB1	RELA	JUN	FOS	FAS	HSPA1A	HSPA1B	HSPA8	MAP3K8	NFKB2	GADD45B	ATF4	MAP3K2	MKNK2	HSPB1	DUSP10	DUSP1	DUSP2	DUSP4	DUSP5	NR4A1	JUND	RELB
	KEGG2	0.25	KEGG_LEISHMANIA_INFECTION	TGFB1	NFKB1	RELA	JUN	FOS	HLA-DRA	HLA-DRB1	HLA-DPA1	HLA-DPB1	HLA-DQA1	HLA-DQB1	IFNG	NFKBIA	STAT1
	KEGG3	0.11	KEGG_TYPE_I_DIABETES_MELLITUS	FAS	HLA-DRA	HLA-DRB1	HLA-DPA1	HLA-DPB1	HLA-DQA1	HLA-DQB1	IFNG	CD28	GZMB	HSPD1
	KEGG4	0.29	KEGG_ANTIGEN_PROCESSING_AND_PRESENTATION	HSPA1A	HSPA1B	HSPA8	HLA-DRA	HLA-DRB1	HLA-DPA1	HLA-DPB1	HLA-DQA1	HLA-DQB1	HSP90AA1	HSP90AB1	HSPA5	HSPA4	CD74
	KEGG5	0.076	KEGG_ALLOGRAFT_REJECTION	FAS	HLA-DRA	HLA-DRB1	HLA-DPA1	HLA-DPB1	HLA-DQA1	HLA-DQB1	IFNG	CD28	GZMB
	KEGG6	0.076	KEGG_GRAFT_VERSUS_HOST_DISEASE	FAS	HLA-DRA	HLA-DRB1	HLA-DPA1	HLA-DPB1	HLA-DQA1	HLA-DQB1	IFNG	CD28	GZMB
	KEGG7	0.6	KEGG_INTESTINAL_IMMUNE_NETWORK_FOR_IGA_PRODUCTION	TGFB1	HLA-DRA	HLA-DRB1	HLA-DPA1	HLA-DPB1	HLA-DQA1	HLA-DQB1	CD28	ICOS	CXCR4
	KEGG8	0.46	KEGG_AUTOIMMUNE_THYROID_DISEASE	FAS	HLA-DRA	HLA-DRB1	HLA-DPA1	HLA-DPB1	HLA-DQA1	HLA-DQB1	CD28	GZMB	CTLA4
	KEGG9	0.27	KEGG_VIRAL_MYOCARDITIS	HLA-DRA	HLA-DRB1	HLA-DPA1	HLA-DPB1	HLA-DQA1	HLA-DQB1	CD28	FYN	CYCS	CD55	EIF4G2
	KEGG10	0.39	KEGG_SPLICEOSOME	HSPA1A	HSPA1B	HSPA8	BCAS2	SF3A1	SRSF2	SRSF3	SRSF5	SRSF7	TRA2B	BUD31	EIF4A3	RBM8A
Au's CD8T.NR	KEGG1	0.35	KEGG_OXIDATIVE_PHOSPHORYLATION	UQCR11	COX6A1	MT-CO1	MT-CYB	MT-ATP8	NDUFA3	NDUFB1	NDUFB3	NDUFC1	NDUFS8	ATP5F1C	ATP5F1E	ATP5PB	ATP5MC1	ATP5PF	MT-ND2	MT-ND3	MT-ND5	MT-ND6	TCIRG1	ATP6V0E2	ATP5ME
	KEGG2	0.32	KEGG_PARKINSONS_DISEASE	UQCR11	COX6A1	MT-CO1	MT-CYB	MT-ATP8	NDUFA3	NDUFB1	NDUFB3	NDUFC1	NDUFS8	ATP5F1C	ATP5F1E	ATP5PB	ATP5MC1	ATP5PF	MT-ND2	MT-ND3	MT-ND5	MT-ND6
	KEGG3	0.34	KEGG_REGULATION_OF_ACTIN_CYTOSKELETON	MAPK1	PIK3CD	RAC2	ACTB	ACTG1	ACTN4	ITGB1	MYL12A	PPP1CA	DIAPH1	WAS	WASF2	IQGAP1	ITGB2	ITGAL	ARPC1B	MYH9	PIP4K2A	CYFIP2	NCKAP1L	ITGAE	PFN1	FGD3
	KEGG4	0.3	KEGG_HUNTINGTONS_DISEASE	UQCR11	COX6A1	MT-CO1	MT-CYB	MT-ATP8	NDUFA3	NDUFB1	NDUFB3	NDUFC1	NDUFS8	ATP5F1C	ATP5F1E	ATP5PB	ATP5MC1	ATP5PF	CASP8	CLTC	AP2S1	AP2B1	DCTN2	REST
	KEGG5	0.29	KEGG_ALZHEIMERS_DISEASE	UQCR11	COX6A1	MT-CO1	MT-CYB	MT-ATP8	NDUFA3	NDUFB1	NDUFB3	NDUFC1	NDUFS8	ATP5F1C	ATP5F1E	ATP5PB	ATP5MC1	ATP5PF	MAPK1	CASP8	GSK3B	ADAM10	ATP2A3
	KEGG6	0.14	KEGG_T_CELL_RECEPTOR_SIGNALING_PATHWAY	MAPK1	PIK3CD	GSK3B	AKT1	PTPN6	PLCG1	NFATC3	LCP2	ZAP70	CD247	NCK2	PDCD1	CD3D	CD3G	GRAP2
	KEGG7	0.26	KEGG_FOCAL_ADHESION	MAPK1	PIK3CD	RAC2	ACTB	ACTG1	ACTN4	ITGB1	MYL12A	PPP1CA	DIAPH1	GSK3B	AKT1	VEGFB	PTEN	BCL2	CCND3	PARVG	ZYX
	KEGG8	0.37	KEGG_ADHERENS_JUNCTION	MAPK1	RAC2	ACTB	ACTG1	ACTN4	WAS	WASF2	IQGAP1	PTPN6	TGFBR2	PTPN1	ACP1
	KEGG9	0.42	KEGG_LEUKOCYTE_TRANSENDOTHELIAL_MIGRATION	PIK3CD	RAC2	ACTB	ACTG1	ACTN4	ITGB1	MYL12A	ITGB2	ITGAL	PLCG1	RASSF5	PTK2B	CD99
	KEGG10	0.28	KEGG_PATHWAYS_IN_CANCER	MAPK1	PIK3CD	RAC2	ITGB1	CASP8	GSK3B	AKT1	PLCG1	VEGFB	PTEN	BCL2	TGFBR2	RASSF5	CDK6	RALBP1	RASSF1	RBX1	TRAF5	ETS1	CTBP1
Au's CD4T.R	KEGG1	0.11	KEGG_PATHWAYS_IN_CANCER	HSP90AA1	HSP90AB1	NFKB1	RELA	KRAS	JUN	FOS	FAS	TGFB1	NFKB2	NFKBIA	PIK3R1	CYCS	CDKN1B	CDKN1A	CTNNB1	HSP90B1	ITGB1	STAT1	STAT5B	STAT5A	BIRC2	BIRC3	TRAF1	STAT3	RALGDS	RALA	HIF1A
	KEGG2	0.43	KEGG_ANTIGEN_PROCESSING_AND_PRESENTATION	HSP90AA1	HSP90AB1	HSPA1A	HSPA8	HLA-DRB1	HLA-DQB1	HLA-A	HLA-B	HLA-C	HLA-E	HSPA5	TAP1	PDIA3	B2M	TAPBP	CALR
	KEGG3	0.26	KEGG_MAPK_SIGNALING_PATHWAY	NFKB1	RELA	KRAS	JUN	FOS	FAS	TGFB1	NFKB2	HSPA1A	HSPA8	NFATC2	ATF4	MAPKAPK2	GADD45B	MKNK2	HSPB1	MAP3K2	DUSP1	DUSP2	DUSP4	DUSP5	NR4A1	JUND	RELB
	KEGG4	0.051	KEGG_T_CELL_RECEPTOR_SIGNALING_PATHWAY	NFKB1	RELA	KRAS	JUN	FOS	NFKBIA	PIK3R1	NFATC2	CD28	FYN	CTLA4	ICOS	PTPRC
	KEGG5	0.38	KEGG_VIRAL_MYOCARDITIS	CYCS	HLA-DRB1	HLA-DQB1	HLA-A	HLA-B	HLA-C	HLA-E	CD28	FYN	CD55	EIF4G2
	KEGG6	0.48	KEGG_PROSTATE_CANCER	HSP90AA1	HSP90AB1	NFKB1	RELA	KRAS	NFKBIA	PIK3R1	CDKN1B	CDKN1A	CTNNB1	HSP90B1	ATF4
	KEGG7	0.35	KEGG_TYPE_I_DIABETES_MELLITUS	FAS	HLA-DRB1	HLA-DQB1	HLA-A	HLA-B	HLA-C	HLA-E	CD28	HSPD1
	KEGG8	0.26	KEGG_SPLICEOSOME	HSPA1A	HSPA8	BCAS2	SF3A1	TRA2A	HNRNPU	WBP11	SRSF2	SRSF7	TRA2B	BUD31	EIF4A3	RBM8A
	KEGG9	0.52	KEGG_AUTOIMMUNE_THYROID_DISEASE	FAS	HLA-DRB1	HLA-DQB1	HLA-A	HLA-B	HLA-C	HLA-E	CD28	CTLA4
	KEGG10	0.2	KEGG_ALLOGRAFT_REJECTION	FAS	HLA-DRB1	HLA-DQB1	HLA-A	HLA-B	HLA-C	HLA-E	CD28
Au's CD4T.NR	KEGG1	0.48	KEGG_OXIDATIVE_PHOSPHORYLATION	MT-CO1	MT-CYB	MT-ATP8	NDUFA3	NDUFB1	NDUFB3	NDUFV1	ATP5F1E	ATP5MC1	MT-ND2	MT-ND3	MT-ND4	MT-ND5	MT-ND6	TCIRG1	ATP5ME
	KEGG2	0.35	KEGG_T_CELL_RECEPTOR_SIGNALING_PATHWAY	MAPK1	GSK3B	PLCG1	PTPN6	NFATC3	LCP2	CD247	CARD11	ITK	NCK2	CD40LG	PRKCQ	CD3G	GRAP2
	KEGG3	0.13	KEGG_PARKINSONS_DISEASE	MT-CO1	MT-CYB	MT-ATP8	NDUFA3	NDUFB1	NDUFB3	NDUFV1	ATP5F1E	ATP5MC1	MT-ND2	MT-ND3	MT-ND4	MT-ND5	MT-ND6	UBE2G2
	KEGG4	0.11	KEGG_SPLICEOSOME	SNW1	LSM6	LSM3	LSM2	SNRPD1	PRPF8	U2SURP	SF3B3	CWC15	SRSF1	SNRNP70	SNRPA	SNRPE	THOC3
	KEGG5	0.35	KEGG_HUNTINGTONS_DISEASE	MT-CO1	MT-CYB	MT-ATP8	NDUFA3	NDUFB1	NDUFB3	NDUFV1	ATP5F1E	ATP5MC1	POLR2B	POLR2J	AP2B1	DCTN2
	KEGG6	0.11	KEGG_ALZHEIMERS_DISEASE	MT-CO1	MT-CYB	MT-ATP8	NDUFA3	NDUFB1	NDUFB3	NDUFV1	ATP5F1E	ATP5MC1	MAPK1	GSK3B	ADAM10
	KEGG7	0.53	KEGG_RIBOSOME	RPS27L	RPL17	RPL34	RPL38	RPL36A	RPLP2	RPS21	RPS26	RPS29
	KEGG8	0.34	KEGG_FC_GAMMA_R_MEDIATED_PHAGOCYTOSIS	MAPK1	PLCG1	NCF1	WAS	WASF2	INPP5D	ARPC5	ARPC1B
	KEGG9	0.27	KEGG_PYRIMIDINE_METABOLISM	POLR2B	POLR2J	POLR3GL	POLD4	NME2	NME3	DPYD	UPP1
	KEGG10	0.22	KEGG_CELL_CYCLE	GSK3B	CDK6	CCND3	ANAPC5	ATM	RBL2	SMC3	MAD1L1
Au's Treg.R	KEGG1	0.4	KEGG_ANTIGEN_PROCESSING_AND_PRESENTATION	HLA-DRA	HLA-DRB1	HLA-DPA1	HLA-DPB1	HLA-DQA1	HLA-DQB1	HLA-A	HLA-B	HLA-C	HLA-E	HSPA1A	HSPA1B	HSPA8	HSP90AA1	HSP90AB1	HSPA5	TAP1	B2M	TAPBP	CALR
	KEGG2	0.33	KEGG_TYPE_I_DIABETES_MELLITUS	HLA-DRA	HLA-DRB1	HLA-DPA1	HLA-DPB1	HLA-DQA1	HLA-DQB1	HLA-A	HLA-B	HLA-C	HLA-E	CD28	FAS	HSPD1
	KEGG3	0.13	KEGG_ALLOGRAFT_REJECTION	HLA-DRA	HLA-DRB1	HLA-DPA1	HLA-DPB1	HLA-DQA1	HLA-DQB1	HLA-A	HLA-B	HLA-C	HLA-E	CD28	FAS
	KEGG4	0.31	KEGG_CELL_ADHESION_MOLECULES_CAMS	HLA-DRA	HLA-DRB1	HLA-DPA1	HLA-DPB1	HLA-DQA1	HLA-DQB1	HLA-A	HLA-B	HLA-C	HLA-E	CD28	CTLA4	ITGA4	ITGB1	ICOS	PTPRC	SELL	CD6
	KEGG5	0.38	KEGG_AUTOIMMUNE_THYROID_DISEASE	HLA-DRA	HLA-DRB1	HLA-DPA1	HLA-DPB1	HLA-DQA1	HLA-DQB1	HLA-A	HLA-B	HLA-C	HLA-E	CD28	FAS	CTLA4
	KEGG6	0.13	KEGG_GRAFT_VERSUS_HOST_DISEASE	HLA-DRA	HLA-DRB1	HLA-DPA1	HLA-DPB1	HLA-DQA1	HLA-DQB1	HLA-A	HLA-B	HLA-C	HLA-E	CD28	FAS
	KEGG7	0.29	KEGG_RIBOSOME	RPL22L1	RPL8	RPL18A	RPL19	RPL21	RPL30	RPL32	RPL39	RPLP1	RPS3A	RPS5	RPS12	RPS15A	RPS20	RPS27
	KEGG8	0.21	KEGG_LEISHMANIA_INFECTION	HLA-DRA	HLA-DRB1	HLA-DPA1	HLA-DPB1	HLA-DQA1	HLA-DQB1	ITGA4	ITGB1	TGFB1	NFKB1	JUN	FOS	NFKBIA	STAT1
	KEGG9	0.2	KEGG_VIRAL_MYOCARDITIS	HLA-DRA	HLA-DRB1	HLA-DPA1	HLA-DPB1	HLA-DQA1	HLA-DQB1	HLA-A	HLA-B	HLA-C	HLA-E	CD28	CYCS	FYN
	KEGG10	0.18	KEGG_SPLICEOSOME	HSPA1A	HSPA1B	HSPA8	BCAS2	SF3A1	TXNL4A	DDX5	HNRNPU	SRSF2	SRSF3	SRSF5	SRSF7	TRA2B	BUD31	EIF4A3	RBM8A
Au's Treg.NR	KEGG1	0.3	KEGG_OXIDATIVE_PHOSPHORYLATION	MT-CO1	MT-CYB	COX7A2L	MT-ATP8	NDUFA3	NDUFB1	NDUFB3	NDUFB6	NDUFS8	ATP5F1E	ATP5MC1	ATP5PF	MT-ND2	MT-ND4	MT-ND5	MT-ND6	TCIRG1	COX17	ATP5ME
	KEGG2	0.12	KEGG_HUNTINGTONS_DISEASE	MT-CO1	MT-CYB	COX7A2L	MT-ATP8	NDUFA3	NDUFB1	NDUFB3	NDUFB6	NDUFS8	ATP5F1E	ATP5MC1	ATP5PF	BAX	POLR2B	POLR2G	POLR2I	POLR2L	HDAC1	CLTA	CLTC	AP2S1
	KEGG3	0.13	KEGG_PARKINSONS_DISEASE	MT-CO1	MT-CYB	COX7A2L	MT-ATP8	NDUFA3	NDUFB1	NDUFB3	NDUFB6	NDUFS8	ATP5F1E	ATP5MC1	ATP5PF	MT-ND2	MT-ND4	MT-ND5	MT-ND6	UBA1
	KEGG4	0.19	KEGG_REGULATION_OF_ACTIN_CYTOSKELETON	RAC2	ACTB	ACTG1	ITGB2	ITGAL	ACTN4	PPP1CA	DIAPH1	ARPC5	ARPC1B	ARPC5L	CFL1	IQGAP1	ARHGEF6	CYFIP2	NCKAP1L	PFN1	SSH2
	KEGG5	0.047	KEGG_ALZHEIMERS_DISEASE	MT-CO1	MT-CYB	COX7A2L	MT-ATP8	NDUFA3	NDUFB1	NDUFB3	NDUFB6	NDUFS8	ATP5F1E	ATP5MC1	ATP5PF	GSK3B	GAPDH	CALM3	ADAM10
	KEGG6	0.17	KEGG_P53_SIGNALING_PATHWAY	BAX	CCND2	CCND3	PTEN	CDK6	GADD45G	ATM	DDB2	CD82	MDM4
	KEGG7	0.24	KEGG_VIRAL_MYOCARDITIS	RAC2	ACTB	ACTG1	ITGB2	ITGAL	PRF1	HLA-DMA	EIF4G1	EIF4G3
	KEGG8	0.32	KEGG_FOCAL_ADHESION	RAC2	ACTB	ACTG1	ACTN4	PPP1CA	DIAPH1	GSK3B	CCND2	CCND3	PTEN	VASP	BCL2	PARVG	TLN1
	KEGG9	0.15	KEGG_SPLICEOSOME	LSM6	LSM3	LSM7	LSM8	SNRPD3	PRPF8	U2SURP	SRSF1	SNRPA	SNRPC	DDX46
	KEGG10	0.36	KEGG_LEUKOCYTE_TRANSENDOTHELIAL_MIGRATION	RAC2	ACTB	ACTG1	ITGB2	ITGAL	ACTN4	VASP	PLCG1	PTK2B	RASSF5

## Sheet: Reactome
Table S3. Enriched GOBP, Hallmark, KEGG, and Reactome gene sets of 26 DE gene-lists and their ROC p-values. Related to Figure 1, Figure S1b-S1e	Extended data 2. Enriched GOBP, Hallmark, KEGG, and Reactome gene sets of 26 DE gene-lists and their ROC p-values. Related to Fig. S2.
	Enriched Reactome gene sets of 26 DE gene-lists and their ROC p-values. Related to Fig. S2d.
	Annptation:	These gene sets were obtained by using the Investigate Gene Set tool of the MSigDB.
		P-values of ROC curves were calculated by Welch's t test built into Cancerclass v1.34.0 R package.
		P values < 0.05 are highlighted in red font.
DE gene-list	Fig. S1e rownames	P-values	Gene sets	Genes
Bi's B.R	Reactome1	0.093	REACTOME_PD_1_SIGNALING	HLA-DQA1	HLA-DRA	HLA-DRB1	HLA-DRB5	CD3D
	Reactome2	0.093	REACTOME_GENERATION_OF_SECOND_MESSENGER_MOLECULES	HLA-DQA1	HLA-DRA	HLA-DRB1	HLA-DRB5	CD3D
	Reactome3	0.56	REACTOME_TCR_SIGNALING	HLA-DQA1	HLA-DRA	HLA-DRB1	HLA-DRB5	CD3D	PSMB9
	Reactome4	0.093	REACTOME_COSTIMULATION_BY_THE_CD28_FAMILY	HLA-DQA1	HLA-DRA	HLA-DRB1	HLA-DRB5	CD3D
	Reactome5	0.53	REACTOME_CYTOKINE_SIGNALING_IN_IMMUNE_SYSTEM	HLA-DQA1	HLA-DRA	HLA-DRB1	HLA-DRB5	PSMB9	BIRC3	CCL4	CCL5	IL32
	Reactome6	0.39	REACTOME_INTERFERON_GAMMA_SIGNALING	HLA-DQA1	HLA-DRA	HLA-DRB1	HLA-DRB5
	Reactome7	0.39	REACTOME_MHC_CLASS_II_ANTIGEN_PRESENTATION	HLA-DQA1	HLA-DRA	HLA-DRB1	HLA-DRB5
	Reactome8	0.19	REACTOME_INNATE_IMMUNE_SYSTEM	PSMB9	BIRC3	TXNIP	DBNL	CST3	C1QA	C1QB	FCER1G
	Reactome9	0.28	REACTOME_ADAPTIVE_IMMUNE_SYSTEM	HLA-DQA1	HLA-DRA	HLA-DRB1	HLA-DRB5	CD3D	PSMB9	IGHM
	Reactome10	0.38	REACTOME_REGULATION_OF_EXPRESSION_OF_SLITS_AND_ROBOS	PSMB9	RPS2	RPS24	RPS26
Bi's B.NR	Reactome1	0.013	REACTOME_CELLULAR_RESPONSES_TO_STIMULI	RPS27	RPS10	RPS17	RPS19	RPS21	RPS28	RPS29	RPL10A	RPL17	RPL18A	RPL22	RPL37A	RPL38	RPL36A	SRPRB	SRPRA	SSR1	EIF2S2	SEC13	HSP90AA1	TUBB4B	PSMD9	VCP	H2BC5	H2BC8	H2AC6	RBBP7	NR3C1	HSP90AB1	JUN	VEGFA	GOSR2	PREB	HBB	HSPH1	DDIT3	ATF4	ATF3	SYVN1	EDEM1	PDIA6	LMNA	XBP1	ACADVL	ERN1	DNAJB9
	Reactome2	0.25	REACTOME_TRANSLATION	RPS27	RPS10	RPS17	RPS19	RPS21	RPS28	RPS29	RPL10A	RPL17	RPL18A	RPL22	RPL37A	RPL38	RPL36A	SRPRB	SRPRA	SSR1	EIF2S2	SEC61A1	SPCS3	SEC11C	SPCS2	SRP19	SRP54	SSR2	SSR4	PABPC1	EIF4A2	MT-RNR1	MT-RNR2	EIF1AX	EIF3J	EIF5B	EEF1G	MRPS15	TUFM	GARS1
	Reactome3	0.18	REACTOME_INFECTIOUS_DISEASE	RPS27	RPS10	RPS17	RPS19	RPS21	RPS28	RPS29	RPL10A	RPL17	RPL18A	RPL22	RPL37A	RPL38	RPL36A	SEC13	HSP90AA1	TUBB4B	PSMD9	VCP	H2BC5	H2BC8	H2AC6	RBBP7	NR3C1	HSP90AB1	JUN	VEGFA	IGHV3-23	IGLV6-57	IGLV3-21	IGLV3-19	IGLV3-1	IGLV2-14	IGLV1-47	IGLV1-40	IGKV4-1	IGLC2	IGLC3	RAB5A	MYH9	ARPC1A	TSG101	POLR2L	POLR2I	PRKCSH	CANX
	Reactome4	0.29	REACTOME_SRP_DEPENDENT_COTRANSLATIONAL_PROTEIN_TARGETING_TO_MEMBRANE	RPS27	RPS10	RPS17	RPS19	RPS21	RPS28	RPS29	RPL10A	RPL17	RPL18A	RPL22	RPL37A	RPL38	RPL36A	SRPRB	SRPRA	SSR1	SEC61A1	SPCS3	SEC11C	SPCS2	SRP19	SRP54	SSR2	SSR4
	Reactome5	0.1	REACTOME_VESICLE_MEDIATED_TRANSPORT	SEC13	HSP90AA1	TUBB4B	GOSR2	PREB	HBB	HSPH1	IGHV3-23	IGLV6-57	IGLV3-21	IGLV3-19	IGLV3-1	IGLV2-14	IGLV1-47	IGLV1-40	IGKV4-1	IGLC2	IGLC3	RAB5A	MYH9	ARPC1A	TSG101	IGHA1	JCHAIN	SPARC	CD55	TFG	ANKRD28	SAR1B	TMED2	TMED10	CNIH1	SCFD1	BET1L	TMED9	RAB4A	RAB30	GALNT2	GABARAP	GGA2	GGA1	SYTL1	ARFIP2	NAA38	DENND3	NECAP1
	Reactome6	0.09	REACTOME_UNFOLDED_PROTEIN_RESPONSE_UPR	SRPRB	SRPRA	SSR1	EIF2S2	GOSR2	PREB	DDIT3	ATF4	ATF3	SYVN1	EDEM1	PDIA6	LMNA	XBP1	ACADVL	ERN1	DNAJB9	DNAJB11	HERPUD1	CREB3L2
	Reactome7	0.071	REACTOME_RESPIRATORY_ELECTRON_TRANSPORT_ATP_SYNTHESIS_BY_CHEMIOSMOTIC_COUPLING_AND_HEAT_PRODUCTION_BY_UNCOUPLING_PROTEINS	MT-CO1	MT-CO2	MT-CO3	MT-ND1	MT-ND2	MT-ND3	MT-ND4	MT-ND5	MT-ND6	NDUFA1	NDUFA3	NDUFA7	NDUFB1	NDUFB6	NDUFA13	CYC1	UQCR11	UQCRQ	MT-CYB	UQCRC1	MT-ATP6	ATP5ME
	Reactome8	0.34	REACTOME_RESPIRATORY_ELECTRON_TRANSPORT	MT-CO1	MT-CO2	MT-CO3	MT-ND1	MT-ND2	MT-ND3	MT-ND4	MT-ND5	MT-ND6	NDUFA1	NDUFA3	NDUFA7	NDUFB1	NDUFB6	NDUFA13	CYC1	UQCR11	UQCRQ	MT-CYB	UQCRC1
	Reactome9	0.13	REACTOME_THE_CITRIC_ACID_TCA_CYCLE_AND_RESPIRATORY_ELECTRON_TRANSPORT	MT-CO1	MT-CO2	MT-CO3	MT-ND1	MT-ND2	MT-ND3	MT-ND4	MT-ND5	MT-ND6	NDUFA1	NDUFA3	NDUFA7	NDUFB1	NDUFB6	NDUFA13	CYC1	UQCR11	UQCRQ	MT-CYB	UQCRC1	MT-ATP6	ATP5ME	SLC16A3	PDK1
	Reactome10	0.26	REACTOME_METABOLISM_OF_RNA	RPS27	RPS10	RPS17	RPS19	RPS21	RPS28	RPS29	RPL10A	RPL17	RPL18A	RPL22	RPL37A	RPL38	RPL36A	SEC13	PSMD9	HSPB1	PABPC1	EIF4A2	MT-RNR1	MT-RNR2	POLR2L	POLR2I	NOP58	PPIE	PCBP2	UPF3B	UPF2	DDX21	GNL3	SRSF2	SRSF7	PCF11	RBMX	TRA2B	PQBP1	HNRNPUL1	FUS	SYF2	SNRPN	ZFP36	LAGE3
Bi's Cancer.R	Reactome1	0.13	REACTOME_CELLULAR_RESPONSES_TO_STIMULI	PSMD14	PSMA2	PSMA5	PSMB1	PSMC2	PSMC3	PSMB8	PSME2	PSMA3	PSMA4	PSMA7	PSMB2	PSMB9	PSME1	SKP1	HMOX1	JUN	HSP90B1	RPLP0	P4HB	SOD1	SOD2	MT2A	DYNLL1	HSPA1A	PRDX6	HSPA1B	HSPA6	ATP6V0E1	TUBA1B	TUBA1C	UBE2C	LMNA	CALR	CCNA2	RPA3	H2AZ1	TRIB3	RPS2	RPS7	RPS5	RPS8	RPS10	RPS13	RPS21	RPL3
	Reactome2	0.055	REACTOME_CYTOKINE_SIGNALING_IN_IMMUNE_SYSTEM	PSMD14	PSMA2	PSMA5	PSMB1	PSMC2	PSMC3	PSMB8	PSME2	PSMA3	PSMA4	PSMA7	PSMB2	PSMB9	PSME1	SKP1	HMOX1	JUN	HSP90B1	RPLP0	P4HB	SOD1	SOD2	MT2A	HLA-A	B2M	HLA-B	HLA-C	ANXA2	MIF	CD44	BST2	UBE2L6	ISG15	SAA1	CFL1	BIRC3	BIRC5	HLA-F	HLA-G	CCND1	ICAM1	VCAM1	HLA-DPA1	HLA-DPB1	HLA-DQA1	HLA-DQB1
	Reactome3	0.19	REACTOME_INNATE_IMMUNE_SYSTEM	PSMD14	PSMA2	PSMA5	PSMB1	PSMC2	PSMC3	PSMB8	PSME2	PSMA3	PSMA4	PSMA7	PSMB2	PSMB9	PSME1	SKP1	HMOX1	JUN	HSP90B1	DYNLL1	HSPA1A	PRDX6	HSPA1B	HSPA6	ATP6V0E1	HLA-A	B2M	HLA-B	HLA-C	ANXA2	MIF	CD44	BST2	UBE2L6	ISG15	SAA1	CFL1	BIRC3	CTSS	VAMP8	S100A1	TUBB	C3	CTSA	CTSD	PYCARD	QSOX1
	Reactome4	0.29	REACTOME_MITOTIC_METAPHASE_AND_ANAPHASE	PSMD14	PSMA2	PSMA5	PSMB1	PSMC2	PSMC3	PSMB8	PSME2	PSMA3	PSMA4	PSMA7	PSMB2	PSMB9	PSME1	DYNLL1	TUBA1B	TUBA1C	UBE2C	LMNA	BIRC5	CDC20	CHMP4B	RAN	PLK1	AURKB	MAD2L1	PTTG1	CDK1	CCNB1	CENPF	CDCA8	CENPM	CENPU	NDC80	ZWINT	SPC25	CCNB2
	Reactome5	0.24	REACTOME_ANTIGEN_PROCESSING_CROSS_PRESENTATION	PSMD14	PSMA2	PSMA5	PSMB1	PSMC2	PSMC3	PSMB8	PSME2	PSMA3	PSMA4	PSMA7	PSMB2	PSMB9	PSME1	CALR	HLA-A	B2M	HLA-B	HLA-C	HLA-F	HLA-G	CTSS	VAMP8	S100A1	PDIA3	TAP1	TAP2	SEC61G
	Reactome6	0.068	REACTOME_NEUTROPHIL_DEGRANULATION	PSMD14	PSMA2	PSMA5	PSMB1	PSMC2	PSMC3	DYNLL1	HSPA1A	PRDX6	HSPA1B	HSPA6	HLA-A	B2M	HLA-B	HLA-C	ANXA2	MIF	CD44	BST2	CTSS	VAMP8	TUBB	C3	CTSA	CTSD	PYCARD	QSOX1	CST3	CTSZ	NDUFC2	PSAP	CD63	CD47	PGAM1	PKM	FABP5	PGM1	MGST1	PRDX4	CSTB	BRI3	DPP7	PA2G4	NIT2	S100A11	SLPI
	Reactome7	0.15	REACTOME_CELL_CYCLE_MITOTIC	PSMD14	PSMA2	PSMA5	PSMB1	PSMC2	PSMC3	PSMB8	PSME2	PSMA3	PSMA4	PSMA7	PSMB2	PSMB9	PSME1	SKP1	DYNLL1	TUBA1B	TUBA1C	UBE2C	LMNA	CCNA2	RPA3	H2AZ1	BIRC5	CCND1	TUBB	CDC20	CHMP4B	RAN	PLK1	AURKB	MAD2L1	PTTG1	CDK1	CCNB1	CENPF	CDCA8	CENPM	CENPU	NDC80	ZWINT	SPC25	CCNB2	KIF23	GTSE1	SMC4
	Reactome8	0.17	REACTOME_ADAPTIVE_IMMUNE_SYSTEM	PSMD14	PSMA2	PSMA5	PSMB1	PSMC2	PSMC3	PSMB8	PSME2	PSMA3	PSMA4	PSMA7	PSMB2	PSMB9	PSME1	SKP1	DYNLL1	TUBA1B	TUBA1C	UBE2C	CALR	TRIB3	HLA-A	B2M	HLA-B	HLA-C	UBE2L6	HLA-F	HLA-G	ICAM1	VCAM1	HLA-DPA1	HLA-DPB1	HLA-DQA1	HLA-DQB1	HLA-DRA	HLA-DRB1	HLA-DRB5	TNFRSF14	CD40	CTSS	VAMP8	S100A1	C3	CTSA	CTSD	CDC20
	Reactome9	0.14	REACTOME_CELL_CYCLE	PSMD14	PSMA2	PSMA5	PSMB1	PSMC2	PSMC3	PSMB8	PSME2	PSMA3	PSMA4	PSMA7	PSMB2	PSMB9	PSME1	SKP1	DYNLL1	TUBA1B	TUBA1C	UBE2C	LMNA	CCNA2	RPA3	H2AZ1	BIRC5	CCND1	TUBB	POLR2L	CDC20	CHMP4B	RAN	PLK1	AURKB	MAD2L1	PTTG1	CDK1	CCNB1	CENPF	CDCA8	CENPM	CENPU	NDC80	ZWINT	SPC25	CCNB2	KIF23	GTSE1
	Reactome10	0.11	REACTOME_INFECTIOUS_DISEASE	PSMD14	PSMA2	PSMA5	PSMB1	PSMC2	PSMC3	PSMB8	PSME2	PSMA3	PSMA4	PSMA7	PSMB2	PSMB9	PSME1	SKP1	HMOX1	JUN	RPLP0	DYNLL1	HSPA1A	TUBA1B	TUBA1C	CALR	RPS2	RPS7	RPS5	RPS8	RPS10	RPS13	RPS21	RPL3	RPL6	RPL7A	RPL9	RPL24	RPL35A	RPL39	HLA-A	B2M	ISG15	CEBPD	TUBB	C3	PYCARD	POLR2L	ARPC1B
Bi's Cancer.NR	Reactome1	0.25	REACTOME_REGULATION_OF_INSULIN_LIKE_GROWTH_FACTOR_IGF_TRANSPORT_AND_UPTAKE_BY_INSULIN_LIKE_GROWTH_FACTOR_BINDING_PROTEINS_IGFBPS	IL6	IGFBP3	FSTL1	IGFBP5	SPARCL1	IGFBP2
	Reactome2	0.29	REACTOME_RESPIRATORY_ELECTRON_TRANSPORT	MT-ND1	MT-ND2	MT-ND3	MT-ND5	MT-CYB
	Reactome3	0.29	REACTOME_RESPIRATORY_ELECTRON_TRANSPORT_ATP_SYNTHESIS_BY_CHEMIOSMOTIC_COUPLING_AND_HEAT_PRODUCTION_BY_UNCOUPLING_PROTEINS	MT-ND1	MT-ND2	MT-ND3	MT-ND5	MT-CYB
	Reactome4	0.14	REACTOME_COMPLEX_I_BIOGENESIS	MT-ND1	MT-ND2	MT-ND3	MT-ND5
	Reactome5	0.29	REACTOME_THE_CITRIC_ACID_TCA_CYCLE_AND_RESPIRATORY_ELECTRON_TRANSPORT	MT-ND1	MT-ND2	MT-ND3	MT-ND5	MT-CYB
	Reactome6	0.68	REACTOME_COLLAGEN_CHAIN_TRIMERIZATION	COL1A1	COL5A1	COL6A3
	Reactome7	0.41	REACTOME_HEMOSTASIS	COL1A1	IGLC2	IGHA1	TUBA1A	TUBB2B	VEGFA	PIK3R6
	Reactome8	0.35	REACTOME_VESICLE_MEDIATED_TRANSPORT	COL1A1	IGLC2	IGHA1	TUBA1A	TUBB2B	AVPR2	SLC18A3
	Reactome9	0.39	REACTOME_SIGNALING_BY_RECEPTOR_TYROSINE_KINASES	COL1A1	COL5A1	COL6A3	VEGFA	PGF	PTN
Bi's CD4T.R	Reactome1	0.2	REACTOME_INNATE_IMMUNE_SYSTEM	PSMD14	PSMA5	PSMB1	PSMC2	PSMD13	PSMD6	UBB	UBC	PSMB8	PSME2	PSMC1	PSMA4	PSMA7	PSMB2	PSMB3	PSMB6	PSMB9	PSMC5	PSMD8	PSME1	SEM1	SKP1	LCK	CDC42	HLA-A	B2M	HMGB1	RAP1B	ITGB2	UBE2N	CAPZA1	HLA-B	HLA-C	HLA-E	UBE2L6	HSP90AA1	GSDMD	CASP1	ISG15	ANXA2	CNN2	RPS6KA1	CFL1	SAA1	DUSP4	BST2
	Reactome2	0.04	REACTOME_CYTOKINE_SIGNALING_IN_IMMUNE_SYSTEM	PSMD14	PSMA5	PSMB1	PSMC2	PSMD13	PSMD6	UBB	UBC	PSMB8	PSME2	PSMC1	PSMA4	PSMA7	PSMB2	PSMB3	PSMB6	PSMB9	PSMC5	PSMD8	PSME1	SEM1	SKP1	LCK	CDC42	HLA-A	B2M	HMGB1	RAP1B	ITGB2	UBE2N	CAPZA1	HLA-B	HLA-C	HLA-E	UBE2L6	HSP90AA1	GSDMD	CASP1	ISG15	ANXA2	CNN2	RPS6KA1	CFL1	SAA1	DUSP4	BST2
	Reactome3	0.1	REACTOME_ADAPTIVE_IMMUNE_SYSTEM	PSMD14	PSMA5	PSMB1	PSMC2	PSMD13	PSMD6	UBB	UBC	PSMB8	PSME2	PSMC1	PSMA4	PSMA7	PSMB2	PSMB3	PSMB6	PSMB9	PSMC5	PSMD8	PSME1	SEM1	SKP1	LCK	CDC42	HLA-A	B2M	HMGB1	RAP1B	ITGB2	UBE2N	CAPZA1	HLA-B	HLA-C	HLA-E	UBE2L6	CYBA	DYNLL1	RAB7A	CD247	VAMP8	TYROBP	CTSC	CTSD	LCP2	KLRD1	RBX1
	Reactome4	0.18	REACTOME_INFECTIOUS_DISEASE	PSMD14	PSMA5	PSMB1	PSMC2	PSMD13	PSMD6	UBB	UBC	PSMB8	PSME2	PSMC1	PSMA4	PSMA7	PSMB2	PSMB3	PSMB6	PSMB9	PSMC5	PSMD8	PSME1	SEM1	SKP1	LCK	CDC42	HLA-A	B2M	HSP90AA1	GSDMD	CASP1	ISG15	CYBA	DYNLL1	RAB7A	CD247	XRCC5	ARPC5	HSPA1A	VCP	PYCARD	TXNIP	TXN	ACTB	ACTG1	ARPC4	ARPC3	ACTR3
	Reactome5	0.25	REACTOME_SIGNALING_BY_INTERLEUKINS	PSMD14	PSMA5	PSMB1	PSMC2	PSMD13	PSMD6	UBB	UBC	PSMB8	PSME2	PSMC1	PSMA4	PSMA7	PSMB2	PSMB3	PSMB6	PSMB9	PSMC5	PSMD8	PSME1	SEM1	SKP1	LCK	CDC42	HMGB1	RAP1B	ITGB2	UBE2N	CAPZA1	HSP90AA1	GSDMD	CASP1	ANXA2	CNN2	RPS6KA1	CFL1	SAA1	DUSP4	RBX1	CCR5	SOD1	STAT1	IFNG	MSN	PTPN7	CISH
	Reactome6	0.059	REACTOME_NEUTROPHIL_DEGRANULATION	PSMD14	PSMA5	PSMB1	PSMC2	PSMD13	PSMD6	HLA-A	B2M	HMGB1	RAP1B	ITGB2	HLA-B	HLA-C	HSP90AA1	GSDMD	ANXA2	CNN2	BST2	CYBA	DYNLL1	RAB7A	VAMP8	TYROBP	CTSC	CTSD	XRCC5	ARPC5	HSPA1A	VCP	PYCARD	DBNL	RHOA	CAP1	LAMTOR1	HSPA1B	LGALS3	TRAPPC1	RAB27A	TBC1D10C	CST3	FCER1G	PSAP	CD63	PGAM1	CCT8	PKM
	Reactome7	0.2	REACTOME_TCR_SIGNALING	PSMD14	PSMA5	PSMB1	PSMC2	PSMD13	PSMD6	UBB	UBC	PSMB8	PSME2	PSMC1	PSMA4	PSMA7	PSMB2	PSMB3	PSMB6	PSMB9	PSMC5	PSMD8	PSME1	SEM1	SKP1	LCK	UBE2N	CD247	LCP2	HLA-DPA1	HLA-DPB1	HLA-DQA1	HLA-DQB1	HLA-DRA	HLA-DRB1	HLA-DRB5	CSK	EVL	CD3D
	Reactome8	0.14	REACTOME_ANTIGEN_PROCESSING_CROSS_PRESENTATION	PSMD14	PSMA5	PSMB1	PSMC2	PSMD13	PSMD6	UBB	UBC	PSMB8	PSME2	PSMC1	PSMA4	PSMA7	PSMB2	PSMB3	PSMB6	PSMB9	PSMC5	PSMD8	PSME1	SEM1	HLA-A	B2M	HMGB1	HLA-B	HLA-C	HLA-E	CYBA	VAMP8	CALR	TAP1	TAP2	SEC61B
	Reactome9	0.18	REACTOME_HIV_INFECTION	PSMD14	PSMA5	PSMB1	PSMC2	PSMD13	PSMD6	UBB	UBC	PSMB8	PSME2	PSMC1	PSMA4	PSMA7	PSMB2	PSMB3	PSMB6	PSMB9	PSMC5	PSMD8	PSME1	SEM1	SKP1	LCK	HLA-A	B2M	CD247	XRCC5	RBX1	ELOB	CCR5	AP2M1	AP2S1	RAN	APOBEC3G	CHMP2A	CHMP4B	VPS28	POLR2G	GTF2H5	NELFCD
	Reactome10	0.019	REACTOME_CELLULAR_RESPONSE_TO_CHEMICAL_STRESS	PSMD14	PSMA5	PSMB1	PSMC2	PSMD13	PSMD6	UBB	UBC	PSMB8	PSME2	PSMC1	PSMA4	PSMA7	PSMB2	PSMB3	PSMB6	PSMB9	PSMC5	PSMD8	PSME1	SEM1	SKP1	CYBA	TXNIP	TXN	RBX1	SOD1	COX5B	COX6B1	COX7B	COX8A	COX5A	BLVRA	PRDX1	GPX1
Bi's CD4T.NR	Reactome1	0.19	REACTOME_EUKARYOTIC_TRANSLATION_ELONGATION	RPS6	RPS27	RPS3A	RPS4X	RPS8	RPS10	RPS12	RPS13	RPS17	RPS18	RPS21	RPS23	RPS25	RPS28	RPS29	RPLP0	RPL36	RPL10A	RPL3	RPL4	RPL5	RPL7	RPL8	RPL10	RPL13	RPL17	RPL21	RPL22	RPL23A	RPL32	RPL34	RPL37	RPL37A	RPL38	RPL39	RPL36A	RPLP2	EEF1A1	EEF2	EEF1G	EEF1B2
	Reactome2	0.29	REACTOME_EUKARYOTIC_TRANSLATION_INITIATION	RPS6	RPS27	RPS3A	RPS4X	RPS8	RPS10	RPS12	RPS13	RPS17	RPS18	RPS21	RPS23	RPS25	RPS28	RPS29	RPLP0	RPL36	RPL10A	RPL3	RPL4	RPL5	RPL7	RPL8	RPL10	RPL13	RPL17	RPL21	RPL22	RPL23A	RPL32	RPL34	RPL37	RPL37A	RPL38	RPL39	RPL36A	RPLP2	PABPC1	EIF3E	EIF3L
	Reactome3	0.19	REACTOME_RESPONSE_OF_EIF2AK4_GCN2_TO_AMINO_ACID_DEFICIENCY	RPS6	RPS27	RPS3A	RPS4X	RPS8	RPS10	RPS12	RPS13	RPS17	RPS18	RPS21	RPS23	RPS25	RPS28	RPS29	RPLP0	RPL36	RPL10A	RPL3	RPL4	RPL5	RPL7	RPL8	RPL10	RPL13	RPL17	RPL21	RPL22	RPL23A	RPL32	RPL34	RPL37	RPL37A	RPL38	RPL39	RPL36A	RPLP2
	Reactome4	0.15	REACTOME_SRP_DEPENDENT_COTRANSLATIONAL_PROTEIN_TARGETING_TO_MEMBRANE	RPS6	RPS27	RPS3A	RPS4X	RPS8	RPS10	RPS12	RPS13	RPS17	RPS18	RPS21	RPS23	RPS25	RPS28	RPS29	RPLP0	RPL36	RPL10A	RPL3	RPL4	RPL5	RPL7	RPL8	RPL10	RPL13	RPL17	RPL21	RPL22	RPL23A	RPL32	RPL34	RPL37	RPL37A	RPL38	RPL39	RPL36A	RPLP2	SSR4
	Reactome5	0.18	REACTOME_NONSENSE_MEDIATED_DECAY_NMD	RPS6	RPS27	RPS3A	RPS4X	RPS8	RPS10	RPS12	RPS13	RPS17	RPS18	RPS21	RPS23	RPS25	RPS28	RPS29	RPLP0	RPL36	RPL10A	RPL3	RPL4	RPL5	RPL7	RPL8	RPL10	RPL13	RPL17	RPL21	RPL22	RPL23A	RPL32	RPL34	RPL37	RPL37A	RPL38	RPL39	RPL36A	RPLP2	PABPC1
	Reactome6	0.19	REACTOME_SELENOAMINO_ACID_METABOLISM	RPS6	RPS27	RPS3A	RPS4X	RPS8	RPS10	RPS12	RPS13	RPS17	RPS18	RPS21	RPS23	RPS25	RPS28	RPS29	RPLP0	RPL36	RPL10A	RPL3	RPL4	RPL5	RPL7	RPL8	RPL10	RPL13	RPL17	RPL21	RPL22	RPL23A	RPL32	RPL34	RPL37	RPL37A	RPL38	RPL39	RPL36A	RPLP2	LARS1
	Reactome7	0.11	REACTOME_TRANSLATION	RPS6	RPS27	RPS3A	RPS4X	RPS8	RPS10	RPS12	RPS13	RPS17	RPS18	RPS21	RPS23	RPS25	RPS28	RPS29	RPLP0	RPL36	RPL10A	RPL3	RPL4	RPL5	RPL7	RPL8	RPL10	RPL13	RPL17	RPL21	RPL22	RPL23A	RPL32	RPL34	RPL37	RPL37A	RPL38	RPL39	RPL36A	RPLP2	EEF1A1	EEF2	EEF1G	EEF1B2	PABPC1	EIF3E	EIF3L	SSR4	LARS1
	Reactome8	0.12	REACTOME_RRNA_PROCESSING	RPS6	RPS27	RPS3A	RPS4X	RPS8	RPS10	RPS12	RPS13	RPS17	RPS18	RPS21	RPS23	RPS25	RPS28	RPS29	RPLP0	RPL36	RPL10A	RPL3	RPL4	RPL5	RPL7	RPL8	RPL10	RPL13	RPL17	RPL21	RPL22	RPL23A	RPL32	RPL34	RPL37	RPL37A	RPL38	RPL39	RPL36A	RPLP2	MT-RNR1	MT-RNR2	FBL	DDX21
	Reactome9	0.32	REACTOME_INFLUENZA_INFECTION	RPS6	RPS27	RPS3A	RPS4X	RPS8	RPS10	RPS12	RPS13	RPS17	RPS18	RPS21	RPS23	RPS25	RPS28	RPS29	RPLP0	RPL36	RPL10A	RPL3	RPL4	RPL5	RPL7	RPL8	RPL10	RPL13	RPL17	RPL21	RPL22	RPL23A	RPL32	RPL34	RPL37	RPL37A	RPL38	RPL39	RPL36A	RPLP2	POLR2A
	Reactome10	0.18	REACTOME_REGULATION_OF_EXPRESSION_OF_SLITS_AND_ROBOS	RPS6	RPS27	RPS3A	RPS4X	RPS8	RPS10	RPS12	RPS13	RPS17	RPS18	RPS21	RPS23	RPS25	RPS28	RPS29	RPLP0	RPL36	RPL10A	RPL3	RPL4	RPL5	RPL7	RPL8	RPL10	RPL13	RPL17	RPL21	RPL22	RPL23A	RPL32	RPL34	RPL37	RPL37A	RPL38	RPL39	RPL36A	RPLP2	PABPC1
Bi's CD8T.R	Reactome1	0.15	REACTOME_INNATE_IMMUNE_SYSTEM	UBA52	PSMB8	UBB	UBC	PSMA2	PSMA5	PSME2	PSMA1	PSMA3	PSMA4	PSMA7	PSMB2	PSMB3	PSMB9	PSMD4	PSME1	SEM1	CDC42	SKP1	LCK	HLA-A	B2M	PPIA	ISG15	PPP2CA	CAPZA1	UBE2N	HLA-B	HLA-C	HLA-E	SOCS1	UBE2L6	HMGB1	ITGB2	HSPA8	CFL1	BST2	PIN1	SAA1	DYNLL1	CD247	RAB7A	CALM1	POLR2E	POLR2K	ARPC5
	Reactome2	0.059	REACTOME_CYTOKINE_SIGNALING_IN_IMMUNE_SYSTEM	UBA52	PSMB8	UBB	UBC	PSMA2	PSMA5	PSME2	PSMA1	PSMA3	PSMA4	PSMA7	PSMB2	PSMB3	PSMB9	PSMD4	PSME1	SEM1	CDC42	SKP1	LCK	HLA-A	B2M	PPIA	ISG15	PPP2CA	CAPZA1	UBE2N	HLA-B	HLA-C	HLA-E	SOCS1	UBE2L6	HMGB1	ITGB2	HSPA8	CFL1	BST2	PIN1	SAA1	RBX1	ELOB	SUMO1	CCR5	HLA-DPA1	HLA-DPB1	HLA-DQA1
	Reactome3	0.035	REACTOME_INFECTIOUS_DISEASE	UBA52	PSMB8	UBB	UBC	PSMA2	PSMA5	PSME2	PSMA1	PSMA3	PSMA4	PSMA7	PSMB2	PSMB3	PSMB9	PSMD4	PSME1	SEM1	CDC42	SKP1	LCK	HLA-A	B2M	PPIA	ISG15	DYNLL1	CD247	RAB7A	CALM1	POLR2E	POLR2K	ARPC5	ACTB	ACTG1	ARPC4	ARPC3	ACTR3	ARPC2	ARPC1B	TXNIP	TXN	VCP	XRCC6	PYCARD	BRK1	PSTPIP1	RBX1
	Reactome4	0.051	REACTOME_ADAPTIVE_IMMUNE_SYSTEM	UBA52	PSMB8	UBB	UBC	PSMA2	PSMA5	PSME2	PSMA1	PSMA3	PSMA4	PSMA7	PSMB2	PSMB3	PSMB9	PSMD4	PSME1	SEM1	CDC42	SKP1	LCK	HLA-A	B2M	PPIA	PPP2CA	CAPZA1	UBE2N	HLA-B	HLA-C	HLA-E	SOCS1	UBE2L6	HMGB1	ITGB2	DYNLL1	CD247	RAB7A	CALM1	VAMP8	CTSC	CD81	RBX1	ELOB	HLA-DPA1	HLA-DPB1	HLA-DQA1	HLA-DQB1
	Reactome5	0.17	REACTOME_METABOLISM_OF_RNA	UBA52	PSMB8	UBB	UBC	PSMA2	PSMA5	PSME2	PSMA1	PSMA3	PSMA4	PSMA7	PSMB2	PSMB3	PSMB9	PSMD4	PSME1	SEM1	PPP2CA	HSPA8	POLR2E	POLR2K	EIF4E	RPS2	FAU	RPS27L	RPS4Y1	RPS5	RPS15	RPS19	RPS26	RPL35	RPL6	RPL11	RPL12	RPL15	RPL21	RPL29	RPL35A	RPL36AL	RPL41	RPLP1	RAN	HNRNPK	EXOSC9	HSD17B10	ANP32A
	Reactome6	0.2	REACTOME_NERVOUS_SYSTEM_DEVELOPMENT	UBA52	PSMB8	UBB	UBC	PSMA2	PSMA5	PSME2	PSMA1	PSMA3	PSMA4	PSMA7	PSMB2	PSMB3	PSMB9	PSMD4	PSME1	SEM1	CDC42	HSPA8	CFL1	ARPC5	ACTB	ACTG1	ARPC4	ARPC3	ACTR3	ARPC2	ARPC1B	CSNK2B	RHOA	CAP1	RBX1	ELOB	AP2S1	CLTA	SH3KBP1	RPS2	FAU	RPS27L	RPS4Y1	RPS5	RPS15	RPS19	RPS26	RPL35	RPL6
	Reactome7	0.24	REACTOME_CELLULAR_RESPONSES_TO_STIMULI	UBA52	PSMB8	UBB	UBC	PSMA2	PSMA5	PSME2	PSMA1	PSMA3	PSMA4	PSMA7	PSMB2	PSMB3	PSMB9	PSMD4	PSME1	SEM1	SKP1	CAPZA1	HSPA8	DYNLL1	TXNIP	TXN	VCP	CSNK2B	PRDX6	LAMTOR1	RBX1	ELOB	SOD1	MT2A	CALR	RPS2	FAU	RPS27L	RPS4Y1	RPS5	RPS15	RPS19	RPS26	RPL35	RPL6	RPL11	RPL12	RPL15	RPL21
	Reactome8	0.37	REACTOME_SIGNALING_BY_ROBO_RECEPTORS	UBA52	PSMB8	UBB	UBC	PSMA2	PSMA5	PSME2	PSMA1	PSMA3	PSMA4	PSMA7	PSMB2	PSMB3	PSMB9	PSMD4	PSME1	SEM1	CDC42	RHOA	CAP1	RBX1	ELOB	RPS2	FAU	RPS27L	RPS4Y1	RPS5	RPS15	RPS19	RPS26	RPL35	RPL6	RPL11	RPL12	RPL15	RPL21	RPL29	RPL35A	RPL36AL	RPL41	RPLP1	EVL	PFN1
	Reactome9	0.37	REACTOME_REGULATION_OF_EXPRESSION_OF_SLITS_AND_ROBOS	UBA52	PSMB8	UBB	UBC	PSMA2	PSMA5	PSME2	PSMA1	PSMA3	PSMA4	PSMA7	PSMB2	PSMB3	PSMB9	PSMD4	PSME1	SEM1	RBX1	ELOB	RPS2	FAU	RPS27L	RPS4Y1	RPS5	RPS15	RPS19	RPS26	RPL35	RPL6	RPL11	RPL12	RPL15	RPL21	RPL29	RPL35A	RPL36AL	RPL41	RPLP1
	Reactome10	0.15	REACTOME_TCR_SIGNALING	UBA52	PSMB8	UBB	UBC	PSMA2	PSMA5	PSME2	PSMA1	PSMA3	PSMA4	PSMA7	PSMB2	PSMB3	PSMB9	PSMD4	PSME1	SEM1	SKP1	LCK	UBE2N	CD247	HLA-DPA1	HLA-DPB1	HLA-DQA1	HLA-DQB1	HLA-DRA	HLA-DRB1	HLA-DRB5	CSK	EVL	CD3D	CD3E	FYB1	PAG1
Bi's CD8T.NR	Reactome1	0.23	REACTOME_EUKARYOTIC_TRANSLATION_ELONGATION	RPS6	RPS27	RPS14	RPS3A	RPS4X	RPS8	RPS10	RPS12	RPS18	RPS20	RPS23	RPS28	RPL36	RPL10A	RPL4	RPL5	RPL7	RPL8	RPL13	RPL17	RPL22	RPL23A	RPL27	RPL30	RPL27A	RPL28	RPL34	RPL37	RPL37A	RPL38	RPL39	RPL36A	RPLP2	EEF1A1	EEF1B2
	Reactome2	0.19	REACTOME_SRP_DEPENDENT_COTRANSLATIONAL_PROTEIN_TARGETING_TO_MEMBRANE	RPS6	RPS27	RPS14	RPS3A	RPS4X	RPS8	RPS10	RPS12	RPS18	RPS20	RPS23	RPS28	RPL36	RPL10A	RPL4	RPL5	RPL7	RPL8	RPL13	RPL17	RPL22	RPL23A	RPL27	RPL30	RPL27A	RPL28	RPL34	RPL37	RPL37A	RPL38	RPL39	RPL36A	RPLP2	SPCS3
	Reactome3	0.19	REACTOME_RESPONSE_OF_EIF2AK4_GCN2_TO_AMINO_ACID_DEFICIENCY	RPS6	RPS27	RPS14	RPS3A	RPS4X	RPS8	RPS10	RPS12	RPS18	RPS20	RPS23	RPS28	RPL36	RPL10A	RPL4	RPL5	RPL7	RPL8	RPL13	RPL17	RPL22	RPL23A	RPL27	RPL30	RPL27A	RPL28	RPL34	RPL37	RPL37A	RPL38	RPL39	RPL36A	RPLP2
	Reactome4	0.21	REACTOME_NONSENSE_MEDIATED_DECAY_NMD	RPS6	RPS27	RPS14	RPS3A	RPS4X	RPS8	RPS10	RPS12	RPS18	RPS20	RPS23	RPS28	RPL36	RPL10A	RPL4	RPL5	RPL7	RPL8	RPL13	RPL17	RPL22	RPL23A	RPL27	RPL30	RPL27A	RPL28	RPL34	RPL37	RPL37A	RPL38	RPL39	RPL36A	RPLP2	PABPC1
	Reactome5	0.21	REACTOME_EUKARYOTIC_TRANSLATION_INITIATION	RPS6	RPS27	RPS14	RPS3A	RPS4X	RPS8	RPS10	RPS12	RPS18	RPS20	RPS23	RPS28	RPL36	RPL10A	RPL4	RPL5	RPL7	RPL8	RPL13	RPL17	RPL22	RPL23A	RPL27	RPL30	RPL27A	RPL28	RPL34	RPL37	RPL37A	RPL38	RPL39	RPL36A	RPLP2	PABPC1
	Reactome6	0.19	REACTOME_SELENOAMINO_ACID_METABOLISM	RPS6	RPS27	RPS14	RPS3A	RPS4X	RPS8	RPS10	RPS12	RPS18	RPS20	RPS23	RPS28	RPL36	RPL10A	RPL4	RPL5	RPL7	RPL8	RPL13	RPL17	RPL22	RPL23A	RPL27	RPL30	RPL27A	RPL28	RPL34	RPL37	RPL37A	RPL38	RPL39	RPL36A	RPLP2
	Reactome7	0.13	REACTOME_INFLUENZA_INFECTION	RPS6	RPS27	RPS14	RPS3A	RPS4X	RPS8	RPS10	RPS12	RPS18	RPS20	RPS23	RPS28	RPL36	RPL10A	RPL4	RPL5	RPL7	RPL8	RPL13	RPL17	RPL22	RPL23A	RPL27	RPL30	RPL27A	RPL28	RPL34	RPL37	RPL37A	RPL38	RPL39	RPL36A	RPLP2	HSP90AA1
	Reactome8	0.29	REACTOME_CELLULAR_RESPONSES_TO_STIMULI	RPS6	RPS27	RPS14	RPS3A	RPS4X	RPS8	RPS10	RPS12	RPS18	RPS20	RPS23	RPS28	RPL36	RPL10A	RPL4	RPL5	RPL7	RPL8	RPL13	RPL17	RPL22	RPL23A	RPL27	RPL30	RPL27A	RPL28	RPL34	RPL37	RPL37A	RPL38	RPL39	RPL36A	RPLP2	EEF1A1	HSP90AA1	TUBA1A	JUN	HMGA1	MT-CO1	MT-CO2	MT-CO3	FOS	TNRC6B	ATM	HSP90B1	DNAJB1
	Reactome9	0.19	REACTOME_RRNA_PROCESSING	RPS6	RPS27	RPS14	RPS3A	RPS4X	RPS8	RPS10	RPS12	RPS18	RPS20	RPS23	RPS28	RPL36	RPL10A	RPL4	RPL5	RPL7	RPL8	RPL13	RPL17	RPL22	RPL23A	RPL27	RPL30	RPL27A	RPL28	RPL34	RPL37	RPL37A	RPL38	RPL39	RPL36A	RPLP2	MT-RNR2	KRR1	DDX21
	Reactome10	0.21	REACTOME_REGULATION_OF_EXPRESSION_OF_SLITS_AND_ROBOS	RPS6	RPS27	RPS14	RPS3A	RPS4X	RPS8	RPS10	RPS12	RPS18	RPS20	RPS23	RPS28	RPL36	RPL10A	RPL4	RPL5	RPL7	RPL8	RPL13	RPL17	RPL22	RPL23A	RPL27	RPL30	RPL27A	RPL28	RPL34	RPL37	RPL37A	RPL38	RPL39	RPL36A	RPLP2	PABPC1
Bi's DC.R	Reactome1	0.04	REACTOME_INNATE_IMMUNE_SYSTEM	HLA-B	HLA-C	HLA-E	FCGR1A	SOCS1	UBB	UBC	UBE2N	UBE2L6	HERC5	BST2	ISG15	MAPK3	PSMA5	PSMC2	PSME2	PSMA3	PSMB9	PSMB10	CUL1	HSP90AA1	FPR1	HMOX1	JUN	CASP1	SAA1	TLR2	CD14	CTSS	LY96	NCF4	CTSL	C3	LAIR1	CTSA	FCGR3A	PAK1	LCP2	CD81	HSPA1A	HSPA1B	HSPA6	TUBB	C3AR1	GSN	SERPINA1
	Reactome2	0.084	REACTOME_CYTOKINE_SIGNALING_IN_IMMUNE_SYSTEM	HLA-B	HLA-C	HLA-E	FCGR1A	SOCS1	UBB	UBC	UBE2N	UBE2L6	HERC5	BST2	ISG15	MAPK3	PSMA5	PSMC2	PSME2	PSMA3	PSMB9	PSMB10	CUL1	HSP90AA1	FPR1	HMOX1	JUN	CASP1	SAA1	HLA-F	HLA-G	FCGR1B	HLA-DQA1	HLA-DRB1	HLA-DRB5	STAT1	IRF1	GBP2	MT2A	PML	TRIM22	GBP4	GBP5	GBP1	GBP7	TRIM5	MX1	IFI6	IFI35
	Reactome3	0.14	REACTOME_INTERFERON_SIGNALING	HLA-B	HLA-C	HLA-E	FCGR1A	SOCS1	UBB	UBC	UBE2N	UBE2L6	HERC5	BST2	ISG15	MAPK3	HLA-F	HLA-G	FCGR1B	HLA-DQA1	HLA-DRB1	HLA-DRB5	STAT1	IRF1	GBP2	MT2A	PML	TRIM22	GBP4	GBP5	GBP1	GBP7	TRIM5	MX1	IFI6	IFI35	IFIT2	IFIT3	ISG20	XAF1	KPNA2
	Reactome4	0.014	REACTOME_ADAPTIVE_IMMUNE_SYSTEM	HLA-B	HLA-C	HLA-E	FCGR1A	SOCS1	UBB	UBC	UBE2N	UBE2L6	HERC5	PSMA5	PSMC2	PSME2	PSMA3	PSMB9	PSMB10	CUL1	TLR2	CD14	CTSS	LY96	NCF4	CTSL	C3	LAIR1	CTSA	FCGR3A	PAK1	LCP2	CD81	HLA-F	HLA-G	FCGR1B	HLA-DQA1	HLA-DRB1	HLA-DRB5	CD40	TAP1	RNF4	SIAH2	LRRC41	ASB2	ZBTB16	TRIM69	RNF114	ERAP2
	Reactome5	0.18	REACTOME_INTERFERON_GAMMA_SIGNALING	HLA-B	HLA-C	HLA-E	FCGR1A	SOCS1	HLA-F	HLA-G	FCGR1B	HLA-DQA1	HLA-DRB1	HLA-DRB5	STAT1	IRF1	GBP2	MT2A	PML	TRIM22	GBP4	GBP5	GBP1	GBP7	TRIM5
	Reactome6	0.092	REACTOME_ANTIGEN_PROCESSING_CROSS_PRESENTATION	HLA-B	HLA-C	HLA-E	FCGR1A	UBB	UBC	PSMA5	PSMC2	PSME2	PSMA3	PSMB9	PSMB10	TLR2	CD14	CTSS	LY96	NCF4	CTSL	HLA-F	HLA-G	FCGR1B	TAP1
	Reactome7	0.12	REACTOME_NEUTROPHIL_DEGRANULATION	HLA-B	HLA-C	BST2	PSMA5	PSMC2	HSP90AA1	FPR1	TLR2	CD14	CTSS	C3	LAIR1	CTSA	HSPA1A	HSPA1B	HSPA6	TUBB	C3AR1	GSN	SERPINA1	NEU1	TSPAN14	PSAP	CDK13	STOM	CPNE1	ASAH1	DEGS1	ACLY	CCT8	GAA	TIMP2	LRG1	CLEC12A	ERP44	MNDA	DYNLT1	CREG1	CD53
	Reactome8	0.18	REACTOME_CLASS_I_MHC_MEDIATED_ANTIGEN_PROCESSING_PRESENTATION	HLA-B	HLA-C	HLA-E	FCGR1A	SOCS1	UBB	UBC	UBE2N	UBE2L6	HERC5	PSMA5	PSMC2	PSME2	PSMA3	PSMB9	PSMB10	CUL1	TLR2	CD14	CTSS	LY96	NCF4	CTSL	HLA-F	HLA-G	FCGR1B	TAP1	RNF4	SIAH2	LRRC41	ASB2	ZBTB16	TRIM69	RNF114	ERAP2
	Reactome9	0.065	REACTOME_INTERFERON_ALPHA_BETA_SIGNALING	HLA-B	HLA-C	HLA-E	SOCS1	BST2	ISG15	HLA-F	HLA-G	STAT1	IRF1	GBP2	MX1	IFI6	IFI35	IFIT2	IFIT3	ISG20	XAF1
	Reactome10	0.35	REACTOME_SIGNALING_BY_INTERLEUKINS	SOCS1	UBB	UBC	UBE2N	MAPK3	PSMA5	PSMC2	PSME2	PSMA3	PSMB9	PSMB10	CUL1	HSP90AA1	FPR1	HMOX1	JUN	CASP1	SAA1	STAT1	STAT3	LMNB1	SOD2	CCND1	FN1	STAT5A	PIM1	CSF1R	EBI3	IL27RA	CXCL10	CCL19	IL32
Bi's DC.NR	Reactome1	0.086	REACTOME_SIGNALING_BY_INTERLEUKINS	APP	PTPN11	IL1B	IGHG1	CCL22	FOS	CCR2	MEF2C	S100B	VEGFA	CEBPD	CCL2	VIM	IRF4	OSM	RALA	IL1R1	CXCL2	IL1R2
	Reactome2	0.11	REACTOME_INNATE_IMMUNE_SYSTEM	APP	PTPN11	IL1B	IGHG1	CCL22	FOS	CCR2	MEF2C	S100B	IGLC2	IGLC3	HBB	PLAUR	CTNNB1	BAIAP2	NLRP3	IGHG2	IQGAP1	CAT	CCL17	ICAM3	MALT1	FCER1A	SLC2A3	B4GALT1	LYZ	CMTM6
	Reactome3	0.055	REACTOME_CYTOKINE_SIGNALING_IN_IMMUNE_SYSTEM	APP	PTPN11	IL1B	IGHG1	CCL22	FOS	CCR2	MEF2C	S100B	VEGFA	CEBPD	CCL2	VIM	IRF4	OSM	RALA	IL1R1	CXCL2	IL1R2	FLNA	RANBP2	HLA-DQA2
	Reactome4	0.32	REACTOME_HEMOSTASIS	APP	PTPN11	VEGFA	IGLC2	IGLC3	HBB	PLAUR	FLNA	TUBA1A	IGHA1	IGHA2	JCHAIN	GNG2	CD9	CD99	SLC7A5	THBD	GLG1	GNA15	GNA13	ACTN4
	Reactome5	0.055	REACTOME_INTERLEUKIN_4_AND_INTERLEUKIN_13_SIGNALING	IL1B	IGHG1	CCL22	FOS	VEGFA	CEBPD	CCL2	VIM	IRF4	OSM
	Reactome6	0.15	REACTOME_VESICLE_MEDIATED_TRANSPORT	APP	RALA	IGLC2	IGLC3	HBB	TUBA1A	IGHA1	IGHA2	JCHAIN	HBEGF	SH3GL1	ADRB2	EREG	AREG	HIP1	YWHAH	TBC1D4	GABARAP	CHML	CCZ1B
	Reactome7	0.059	REACTOME_INFECTIOUS_DISEASE	APP	IL1B	IGHG1	VEGFA	CEBPD	IL1R1	IGLC2	IGLC3	CTNNB1	BAIAP2	NLRP3	IGHG2	RANBP2	TUBA1A	GNG2	CD9	HBEGF	SH3GL1	ADRB2	RPS29	RPL17	SCT
	Reactome8	0.16	REACTOME_INTERLEUKIN_10_SIGNALING	IL1B	CCL22	CCR2	CCL2	IL1R1	CXCL2	IL1R2
	Reactome9	0.065	REACTOME_DISEASES_OF_SIGNAL_TRANSDUCTION_BY_GROWTH_FACTOR_RECEPTORS_AND_SECOND_MESSENGERS	PTPN11	CTNNB1	IQGAP1	RANBP2	HBEGF	EREG	AREG	HIP1	LMNA	KAT2B	BCL11A	EEF1G	NR4A1	MPRIP	ZC3HAV1
	Reactome10	0.52	REACTOME_CELL_SURFACE_INTERACTIONS_AT_THE_VASCULAR_WALL	PTPN11	IGLC2	IGLC3	IGHA1	IGHA2	JCHAIN	CD99	SLC7A5	THBD	GLG1
Bi's Mono.R	Reactome1	0.13	REACTOME_CYTOKINE_SIGNALING_IN_IMMUNE_SYSTEM	PSMB8	UBB	UBC	HLA-A	HLA-B	HLA-C	FCGR1A	HLA-E	SOCS1	UBE2L6	HERC5	PSMD14	PSMA5	PSMB1	PSMC2	PSME2	PSMA3	PSMA4	PSMB2	PSMB5	PSMB6	PSMB9	PSMB10	PSMD4	PSMD8	PSME1	PSMF1	CUL1	FCGR1B	HLA-F	HLA-DPA1	HLA-DPB1	HLA-DQA1	HLA-DQB1	HLA-DRB1	HLA-DRB5	CD40	TNFRSF14	IRF7	BST2	HSPA8	HSP90AA1	JUN	MIF	SAA1	MT2A
	Reactome2	0.056	REACTOME_ADAPTIVE_IMMUNE_SYSTEM	PSMB8	UBB	UBC	HLA-A	HLA-B	HLA-C	FCGR1A	HLA-E	SOCS1	UBE2L6	HERC5	PSMD14	PSMA5	PSMB1	PSMC2	PSME2	PSMA3	PSMA4	PSMB2	PSMB5	PSMB6	PSMB9	PSMB10	PSMD4	PSMD8	PSME1	PSMF1	CUL1	FCGR1B	HLA-F	HLA-DPA1	HLA-DPB1	HLA-DQA1	HLA-DQB1	HLA-DRB1	HLA-DRB5	CD40	TNFRSF14	NCF4	SNAP23	ACTR10	C3	CD300A	OSCAR	CTSC	CTSH
	Reactome3	0.11	REACTOME_INNATE_IMMUNE_SYSTEM	PSMB8	UBB	UBC	HLA-A	HLA-B	HLA-C	FCGR1A	HLA-E	SOCS1	UBE2L6	HERC5	PSMD14	PSMA5	PSMB1	PSMC2	PSME2	PSMA3	PSMA4	PSMB2	PSMB5	PSMB6	PSMB9	PSMB10	PSMD4	PSMD8	PSME1	PSMF1	CUL1	IRF7	BST2	HSPA8	HSP90AA1	JUN	MIF	SAA1	NCF4	SNAP23	ACTR10	C3	CD300A	OSCAR	CTSC	CTSH	FCGR3A	TREM2	CD81
	Reactome4	0.19	REACTOME_INTERFERON_SIGNALING	PSMB8	UBB	UBC	HLA-A	HLA-B	HLA-C	FCGR1A	HLA-E	SOCS1	UBE2L6	HERC5	FCGR1B	HLA-F	HLA-DPA1	HLA-DPB1	HLA-DQA1	HLA-DQB1	HLA-DRB1	HLA-DRB5	IRF7	BST2	MT2A	STAT1	IRF1	IRF9	GBP2	IFNGR1	TRIM22	GBP4	GBP5	GBP1	CIITA	NUP54	IFI6	IFI27	IFI35	IFIT2	IFIT3	ISG20	XAF1
	Reactome5	0.35	REACTOME_ANTIGEN_PROCESSING_CROSS_PRESENTATION	PSMB8	UBB	UBC	HLA-A	HLA-B	HLA-C	FCGR1A	HLA-E	PSMD14	PSMA5	PSMB1	PSMC2	PSME2	PSMA3	PSMA4	PSMB2	PSMB5	PSMB6	PSMB9	PSMB10	PSMD4	PSMD8	PSME1	PSMF1	FCGR1B	HLA-F	NCF4	SNAP23	CALR	PDIA3	TAP1	VAMP3
	Reactome6	0.25	REACTOME_TCR_SIGNALING	PSMB8	UBB	UBC	PSMD14	PSMA5	PSMB1	PSMC2	PSME2	PSMA3	PSMA4	PSMB2	PSMB5	PSMB6	PSMB9	PSMB10	PSMD4	PSMD8	PSME1	PSMF1	CUL1	HLA-DPA1	HLA-DPB1	HLA-DQA1	HLA-DQB1	HLA-DRB1	HLA-DRB5	CD3E	EVL	FYB1
	Reactome7	0.29	REACTOME_CLASS_I_MHC_MEDIATED_ANTIGEN_PROCESSING_PRESENTATION	PSMB8	UBB	UBC	HLA-A	HLA-B	HLA-C	FCGR1A	HLA-E	SOCS1	UBE2L6	HERC5	PSMD14	PSMA5	PSMB1	PSMC2	PSME2	PSMA3	PSMA4	PSMB2	PSMB5	PSMB6	PSMB9	PSMB10	PSMD4	PSMD8	PSME1	PSMF1	CUL1	FCGR1B	HLA-F	NCF4	SNAP23	CALR	PDIA3	TAP1	VAMP3	BCAP31	FBXO6	ZBTB16	UBE2L3	RBCK1	TRIM69	RNF114
	Reactome8	0.41	REACTOME_INTERFERON_GAMMA_SIGNALING	HLA-A	HLA-B	HLA-C	FCGR1A	HLA-E	SOCS1	FCGR1B	HLA-F	HLA-DPA1	HLA-DPB1	HLA-DQA1	HLA-DQB1	HLA-DRB1	HLA-DRB5	IRF7	MT2A	STAT1	IRF1	IRF9	GBP2	IFNGR1	TRIM22	GBP4	GBP5	GBP1	CIITA
	Reactome9	0.11	REACTOME_AUF1_HNRNP_D0_BINDS_AND_DESTABILIZES_MRNA	PSMB8	UBB	UBC	PSMD14	PSMA5	PSMB1	PSMC2	PSME2	PSMA3	PSMA4	PSMB2	PSMB5	PSMB6	PSMB9	PSMB10	PSMD4	PSMD8	PSME1	PSMF1	HSPA8	HSPA1A	HSPB1
	Reactome10	0.14	REACTOME_CELLULAR_RESPONSES_TO_STIMULI	PSMB8	UBB	UBC	PSMD14	PSMA5	PSMB1	PSMC2	PSME2	PSMA3	PSMA4	PSMB2	PSMB5	PSMB6	PSMB9	PSMB10	PSMD4	PSMD8	PSME1	PSMF1	CUL1	HSPA8	HSP90AA1	JUN	MT2A	NUP54	P4HB	SOD1	CCL2	NCF4	ACTR10	CALR	TUBA1B	HSPA1A	TXNIP	ATOX1	HSPA1B	HSPA6	ATP6V0E2	HSPB1	CYCS	CHD9	TXN2	PRDX1	GPX1	DNAJB1	H1-0
Bi's Mono.NR	Reactome1	0.18	REACTOME_INNATE_IMMUNE_SYSTEM	CD36	TNFRSF1B	IGHG1	IL1B	FOS	S100A12	BIRC2	LILRB2	HBB	P2RX1	CR1	FCN1	CD55	C5AR1	S100A9	LGALS3	SLC2A3	IQGAP1	SLC44A2	LPCAT1	ANPEP	VNN1	RAB3D	LYZ	HEBP2	SRC	POLR2L	CTNNB1	IGLC2	IGLC3	IGHG2	TREM1	ICAM3	CD300LB	CD300E	C5AR2	CLEC7A	CLEC10A
	Reactome2	0.12	REACTOME_INTERLEUKIN_4_AND_INTERLEUKIN_13_SIGNALING	CD36	TNFRSF1B	IGHG1	IL1B	FOS	VEGFA	IL10	HIF1A	JUNB	TIMP1	F13A1	SOCS3	PTGS2	BCL6	OSM	MCL1
	Reactome3	0.034	REACTOME_CYTOKINE_SIGNALING_IN_IMMUNE_SYSTEM	CD36	TNFRSF1B	IGHG1	IL1B	FOS	S100A12	BIRC2	VEGFA	IL10	HIF1A	JUNB	TIMP1	F13A1	SOCS3	PTGS2	BCL6	OSM	MCL1	CXCL2	CSF3R	IL3RA	NUP214	FLNA	HLA-DQA2	IFITM2
	Reactome4	0.37	REACTOME_NEUTROPHIL_DEGRANULATION	CD36	TNFRSF1B	S100A12	LILRB2	HBB	P2RX1	CR1	FCN1	CD55	C5AR1	S100A9	LGALS3	SLC2A3	IQGAP1	SLC44A2	LPCAT1	ANPEP	VNN1	RAB3D	LYZ	HEBP2
	Reactome5	0.019	REACTOME_SIGNALING_BY_INTERLEUKINS	CD36	TNFRSF1B	IGHG1	IL1B	FOS	S100A12	VEGFA	IL10	HIF1A	JUNB	TIMP1	F13A1	SOCS3	PTGS2	BCL6	OSM	MCL1	CXCL2	CSF3R	IL3RA
	Reactome6	0.17	REACTOME_INFECTIOUS_DISEASE	IGHG1	IL1B	SRC	POLR2L	CTNNB1	IGLC2	IGLC3	IGHG2	VEGFA	IL10	NUP214	CLTC	NCOR1	HBEGF	CD9	RPS4X	RPS13	RPS17	RPL6	RPL17	RPL36A	RPL23
	Reactome7	0.24	REACTOME_SIGNALING_BY_RECEPTOR_TYROSINE_KINASES	FOS	SRC	POLR2L	CTNNB1	VEGFA	HIF1A	JUNB	CLTC	NCOR1	HBEGF	COL3A1	THBS1	FOSB	JUND	EREG	SGK1	HNRNPH1
	Reactome8	0.047	REACTOME_IMMUNOREGULATORY_INTERACTIONS_BETWEEN_A_LYMPHOID_AND_A_NON_LYMPHOID_CELL	LILRB2	IGLC2	IGLC3	TREM1	ICAM3	CD300LB	CD300E	COL3A1	LILRA5	CD1C	CD1D
	Reactome9	0.28	REACTOME_HEMOSTASIS	CD36	HBB	P2RX1	SRC	IGLC2	IGLC3	TREM1	VEGFA	TIMP1	F13A1	FLNA	CD9	THBS1	SRGN	IGHA1	JCHAIN	THBD	ATP2B1
	Reactome10	0.31	REACTOME_INFLUENZA_INFECTION	POLR2L	NUP214	CLTC	RPS4X	RPS13	RPS17	RPL6	RPL17	RPL36A	RPL23
Bi's TAM.R	Reactome1	0.051	REACTOME_INNATE_IMMUNE_SYSTEM	CYBA	HSP90AA1	HSPA8	HSPA1A	HSPA1B	HSPA6	RAC1	RHOA	TYROBP	HLA-A	C3	HLA-B	HLA-C	ITGB2	CTSS	S100A8	S100A9	CD14	VAMP8	CTSB	CTSC	CTSD	CTSH	BST2	SRP14	SERPINA1	CFD	PSAP	CD63	FCER1G	FTH1	CTSZ	GSN	CST3	NPC2	ASAH1	CHI3L1	COTL1	GRN	PLAC8	S100A11	RNASET2	CREG1	CD53	UBA52	UBB
	Reactome2	0.1	REACTOME_NEUTROPHIL_DEGRANULATION	CYBA	HSP90AA1	HSPA8	HSPA1A	HSPA1B	HSPA6	RAC1	RHOA	TYROBP	HLA-A	C3	HLA-B	HLA-C	ITGB2	CTSS	S100A8	S100A9	CD14	VAMP8	CTSB	CTSC	CTSD	CTSH	BST2	SRP14	SERPINA1	CFD	PSAP	CD63	FCER1G	FTH1	CTSZ	GSN	CST3	NPC2	ASAH1	CHI3L1	COTL1	GRN	PLAC8	S100A11	RNASET2	CREG1	CD53
	Reactome3	0.14	REACTOME_CELLULAR_RESPONSES_TO_STIMULI	CYBA	HSP90AA1	HSPA8	HSPA1A	HSPA1B	HSPA6	UBA52	UBB	UBC	PSME2	PSMB9	PSME1	HMOX1	TXNIP	ATP6V0E1	ATP6V1F	RPS2	RPS6	RPSA	RPS4X	RPS5	RPS11	RPS13	RPS20	RPS24	RPL10A	RPL5	RPL7A	RPL9	RPL12	RPL19	RPL27	RPL30	RPL29	RPL39	TUBA1B	CALR	MT2A	MT1E	MT1F	MT1G	MT1H	MT1M	MT1X	MT-CO1	MT-CO2
	Reactome4	0.13	REACTOME_SIGNALING_BY_ROBO_RECEPTORS	RAC1	RHOA	UBA52	UBB	UBC	PSME2	PSMB9	PSME1	RPS2	RPS6	RPSA	RPS4X	RPS5	RPS11	RPS13	RPS20	RPS24	RPL10A	RPL5	RPL7A	RPL9	RPL12	RPL19	RPL27	RPL30	RPL29	RPL39	CXCR4	PFN1	CXCL12
	Reactome5	0.078	REACTOME_ADAPTIVE_IMMUNE_SYSTEM	CYBA	RAC1	TYROBP	HLA-A	C3	HLA-B	HLA-C	ITGB2	CTSS	S100A8	S100A9	CD14	VAMP8	CTSB	CTSC	CTSD	CTSH	UBA52	UBB	UBC	PSME2	PSMB9	PSME1	TREM2	FCGR1A	CTSL	FCGR3A	HLA-E	LGMN	TUBA1B	CALR	HLA-DPA1	HLA-DPB1	HLA-DQA1	HLA-DQB1	HLA-DQB2	HLA-DRA	HLA-DRB1	HLA-DRB5	IFI30	PDIA3	CD74	HLA-DMA	HLA-DMB	HCST	SIGLEC10
	Reactome6	0.25	REACTOME_NERVOUS_SYSTEM_DEVELOPMENT	HSP90AA1	HSPA8	RAC1	RHOA	TYROBP	UBA52	UBB	UBC	PSME2	PSMB9	PSME1	TREM2	ACTB	ARPC3	ARPC2	CFL1	RPS2	RPS6	RPSA	RPS4X	RPS5	RPS11	RPS13	RPS20	RPS24	RPL10A	RPL5	RPL7A	RPL9	RPL12	RPL19	RPL27	RPL30	RPL29	RPL39	TUBA1B	CXCR4	PFN1	CXCL12	MYL6
	Reactome7	0.12	REACTOME_INFECTIOUS_DISEASE	CYBA	HSP90AA1	HSPA1A	RAC1	HLA-A	C3	UBA52	UBB	UBC	PSME2	PSMB9	PSME1	HMOX1	TXNIP	FCGR1A	CTSL	FCGR3A	ACTB	ARPC3	ARPC2	ISG15	RPS2	RPS6	RPSA	RPS4X	RPS5	RPS11	RPS13	RPS20	RPS24	RPL10A	RPL5	RPL7A	RPL9	RPL12	RPL19	RPL27	RPL30	RPL29	RPL39	TUBA1B	CALR	CXCR4	SLC25A6	CEBPD	CD163
	Reactome8	0.22	REACTOME_INFLUENZA_INFECTION	HSP90AA1	HSPA1A	UBA52	ISG15	RPS2	RPS6	RPSA	RPS4X	RPS5	RPS11	RPS13	RPS20	RPS24	RPL10A	RPL5	RPL7A	RPL9	RPL12	RPL19	RPL27	RPL30	RPL29	RPL39	CALR	SLC25A6
	Reactome9	0.29	REACTOME_REGULATION_OF_EXPRESSION_OF_SLITS_AND_ROBOS	UBA52	UBB	UBC	PSME2	PSMB9	PSME1	RPS2	RPS6	RPSA	RPS4X	RPS5	RPS11	RPS13	RPS20	RPS24	RPL10A	RPL5	RPL7A	RPL9	RPL12	RPL19	RPL27	RPL30	RPL29	RPL39
	Reactome10	0.16	REACTOME_EUKARYOTIC_TRANSLATION_ELONGATION	UBA52	RPS2	RPS6	RPSA	RPS4X	RPS5	RPS11	RPS13	RPS20	RPS24	RPL10A	RPL5	RPL7A	RPL9	RPL12	RPL19	RPL27	RPL30	RPL29	RPL39	EEF1B2
Bi's TAM.NR	Reactome1	0.18	REACTOME_INNATE_IMMUNE_SYSTEM	CD36	IGLC2	IGLC3	HP	FCN1	FABP5	MME	LGALS3	RETN	FUCA1	CSTB	MCEMP1	IGHG1	IGHG2	IL1B	FOS	FCER1A	ATP6V0D2	CLEC10A
	Reactome2	0.35	REACTOME_HEMOSTASIS	CD36	IGLC2	IGLC3	SPARC	IGHA1	SDC2	THBS1	IGHM	THBD	CD9	SELENOP	TFPI
	Reactome3	0.4	REACTOME_BINDING_AND_UPTAKE_OF_LIGANDS_BY_SCAVENGER_RECEPTORS	CD36	IGLC2	IGLC3	HP	SPARC	IGHA1
	Reactome4	0.51	REACTOME_NEUTROPHIL_DEGRANULATION	CD36	HP	FCN1	FABP5	MME	LGALS3	RETN	FUCA1	CSTB	MCEMP1
	Reactome5	0.11	REACTOME_EXTRACELLULAR_MATRIX_ORGANIZATION	SPARC	SDC2	THBS1	VCAN	MMP19	HTRA1	PCOLCE2	MFAP5
	Reactome6	0.35	REACTOME_CREATION_OF_C4_AND_C2_ACTIVATORS	IGLC2	IGLC3	FCN1	IGHG1	IGHG2
	Reactome7	0.35	REACTOME_INITIAL_TRIGGERING_OF_COMPLEMENT	IGLC2	IGLC3	FCN1	IGHG1	IGHG2
	Reactome8	0.17	REACTOME_SIGNALING_BY_INTERLEUKINS	CD36	IGHG1	IL1B	FOS	CXCL8	CXCL2	CCL3	IL7R	IL2RA
	Reactome9	0.3	REACTOME_INTERLEUKIN_10_SIGNALING	IL1B	CXCL8	CXCL2	CCL3
	Reactome10	0.45	REACTOME_METABOLISM_OF_FAT_SOLUBLE_VITAMINS	SDC2	RBP1	RBP4	LPL
Bi's NK.R	Reactome1	0.2	REACTOME_EUKARYOTIC_TRANSLATION_ELONGATION	RPS27A	UBA52	RPS27	RPS2	RPS7	RPS9	FAU	RPS3	RPS3A	RPS4X	RPS4Y1	RPS5	RPS8	RPS10	RPS12	RPS13	RPS15	RPS15A	RPS17	RPS18	RPS19	RPS21	RPS24	RPS25	RPS26	RPS28	RPS29	RPL35	RPL13A	RPL36	RPL3	RPL5	RPL6	RPL7	RPL7A	RPL9	RPL10	RPL11	RPL12	RPL15	RPL18	RPL18A	RPL19	RPL21	RPL22	RPL24
	Reactome2	0.094	REACTOME_REGULATION_OF_EXPRESSION_OF_SLITS_AND_ROBOS	RPS27A	UBA52	RPS27	RPS2	RPS7	RPS9	FAU	RPS3	RPS3A	RPS4X	RPS4Y1	RPS5	RPS8	RPS10	RPS12	RPS13	RPS15	RPS15A	RPS17	RPS18	RPS19	RPS21	RPS24	RPS25	RPS26	RPS28	RPS29	RPL35	RPL13A	RPL36	RPL3	RPL5	RPL6	RPL7	RPL7A	RPL9	RPL10	RPL11	RPL12	RPL15	RPL18	RPL18A	RPL19	RPL21	RPL22	RPL24
	Reactome3	0.12	REACTOME_SIGNALING_BY_ROBO_RECEPTORS	RPS27A	UBA52	RPS27	RPS2	RPS7	RPS9	FAU	RPS3	RPS3A	RPS4X	RPS4Y1	RPS5	RPS8	RPS10	RPS12	RPS13	RPS15	RPS15A	RPS17	RPS18	RPS19	RPS21	RPS24	RPS25	RPS26	RPS28	RPS29	RPL35	RPL13A	RPL36	RPL3	RPL5	RPL6	RPL7	RPL7A	RPL9	RPL10	RPL11	RPL12	RPL15	RPL18	RPL18A	RPL19	RPL21	RPL22	RPL24
	Reactome4	0.094	REACTOME_SRP_DEPENDENT_COTRANSLATIONAL_PROTEIN_TARGETING_TO_MEMBRANE	RPS27A	UBA52	RPS27	RPS2	RPS7	RPS9	FAU	RPS3	RPS3A	RPS4X	RPS4Y1	RPS5	RPS8	RPS10	RPS12	RPS13	RPS15	RPS15A	RPS17	RPS18	RPS19	RPS21	RPS24	RPS25	RPS26	RPS28	RPS29	RPL35	RPL13A	RPL36	RPL3	RPL5	RPL6	RPL7	RPL7A	RPL9	RPL10	RPL11	RPL12	RPL15	RPL18	RPL18A	RPL19	RPL21	RPL22	RPL24
	Reactome5	0.12	REACTOME_RESPONSE_OF_EIF2AK4_GCN2_TO_AMINO_ACID_DEFICIENCY	RPS27A	UBA52	RPS27	RPS2	RPS7	RPS9	FAU	RPS3	RPS3A	RPS4X	RPS4Y1	RPS5	RPS8	RPS10	RPS12	RPS13	RPS15	RPS15A	RPS17	RPS18	RPS19	RPS21	RPS24	RPS25	RPS26	RPS28	RPS29	RPL35	RPL13A	RPL36	RPL3	RPL5	RPL6	RPL7	RPL7A	RPL9	RPL10	RPL11	RPL12	RPL15	RPL18	RPL18A	RPL19	RPL21	RPL22	RPL24
	Reactome6	0.094	REACTOME_EUKARYOTIC_TRANSLATION_INITIATION	RPS27A	UBA52	RPS27	RPS2	RPS7	RPS9	FAU	RPS3	RPS3A	RPS4X	RPS4Y1	RPS5	RPS8	RPS10	RPS12	RPS13	RPS15	RPS15A	RPS17	RPS18	RPS19	RPS21	RPS24	RPS25	RPS26	RPS28	RPS29	RPL35	RPL13A	RPL36	RPL3	RPL5	RPL6	RPL7	RPL7A	RPL9	RPL10	RPL11	RPL12	RPL15	RPL18	RPL18A	RPL19	RPL21	RPL22	RPL24
	Reactome7	0.12	REACTOME_NONSENSE_MEDIATED_DECAY_NMD	RPS27A	UBA52	RPS27	RPS2	RPS7	RPS9	FAU	RPS3	RPS3A	RPS4X	RPS4Y1	RPS5	RPS8	RPS10	RPS12	RPS13	RPS15	RPS15A	RPS17	RPS18	RPS19	RPS21	RPS24	RPS25	RPS26	RPS28	RPS29	RPL35	RPL13A	RPL36	RPL3	RPL5	RPL6	RPL7	RPL7A	RPL9	RPL10	RPL11	RPL12	RPL15	RPL18	RPL18A	RPL19	RPL21	RPL22	RPL24
	Reactome8	0.12	REACTOME_SELENOAMINO_ACID_METABOLISM	RPS27A	UBA52	RPS27	RPS2	RPS7	RPS9	FAU	RPS3	RPS3A	RPS4X	RPS4Y1	RPS5	RPS8	RPS10	RPS12	RPS13	RPS15	RPS15A	RPS17	RPS18	RPS19	RPS21	RPS24	RPS25	RPS26	RPS28	RPS29	RPL35	RPL13A	RPL36	RPL3	RPL5	RPL6	RPL7	RPL7A	RPL9	RPL10	RPL11	RPL12	RPL15	RPL18	RPL18A	RPL19	RPL21	RPL22	RPL24
	Reactome9	0.15	REACTOME_INFLUENZA_INFECTION	RPS27A	UBA52	RPS27	RPS2	RPS7	RPS9	FAU	RPS3	RPS3A	RPS4X	RPS4Y1	RPS5	RPS8	RPS10	RPS12	RPS13	RPS15	RPS15A	RPS17	RPS18	RPS19	RPS21	RPS24	RPS25	RPS26	RPS28	RPS29	RPL35	RPL13A	RPL36	RPL3	RPL5	RPL6	RPL7	RPL7A	RPL9	RPL10	RPL11	RPL12	RPL15	RPL18	RPL18A	RPL19	RPL21	RPL22	RPL24
	Reactome10	0.12	REACTOME_CELLULAR_RESPONSE_TO_STARVATION	RPS27A	UBA52	RPS27	RPS2	RPS7	RPS9	FAU	RPS3	RPS3A	RPS4X	RPS4Y1	RPS5	RPS8	RPS10	RPS12	RPS13	RPS15	RPS15A	RPS17	RPS18	RPS19	RPS21	RPS24	RPS25	RPS26	RPS28	RPS29	RPL35	RPL13A	RPL36	RPL3	RPL5	RPL6	RPL7	RPL7A	RPL9	RPL10	RPL11	RPL12	RPL15	RPL18	RPL18A	RPL19	RPL21	RPL22	RPL24
Bi's NK.NR	Reactome1	0.2	REACTOME_RESPIRATORY_ELECTRON_TRANSPORT_ATP_SYNTHESIS_BY_CHEMIOSMOTIC_COUPLING_AND_HEAT_PRODUCTION_BY_UNCOUPLING_PROTEINS	MT-ND1	MT-ND2	MT-ND3	MT-ND4	MT-ND6	NDUFB2	MT-CO1	MT-CO2	MT-CO3	MT-CYB	ATP5MC1	MT-ATP6
	Reactome2	0.2	REACTOME_THE_CITRIC_ACID_TCA_CYCLE_AND_RESPIRATORY_ELECTRON_TRANSPORT	MT-ND1	MT-ND2	MT-ND3	MT-ND4	MT-ND6	NDUFB2	MT-CO1	MT-CO2	MT-CO3	MT-CYB	ATP5MC1	MT-ATP6
	Reactome3	0.37	REACTOME_RESPIRATORY_ELECTRON_TRANSPORT	MT-ND1	MT-ND2	MT-ND3	MT-ND4	MT-ND6	NDUFB2	MT-CO1	MT-CO2	MT-CO3	MT-CYB
	Reactome4	0.5	REACTOME_COMPLEX_I_BIOGENESIS	MT-ND1	MT-ND2	MT-ND3	MT-ND4	MT-ND6	NDUFB2
	Reactome5	0.16	REACTOME_CELLULAR_RESPONSES_TO_STIMULI	MT-CO1	MT-CO2	MT-CO3	HBB	FOS	TUBA1A	RORA	XPO1	IGFBP7	CDKN2D	CRYAB
	Reactome6	0.35	REACTOME_IMMUNOREGULATORY_INTERACTIONS_BETWEEN_A_LYMPHOID_AND_A_NON_LYMPHOID_CELL	IGLC2	IGLC3	TYROBP	CD160	KLRB1	KLRF1
	Reactome7	0.16	REACTOME_INNATE_IMMUNE_SYSTEM	HBB	FOS	IGLC2	IGLC3	TYROBP	IGHG1	GZMM	FCER1G	TXK	IQGAP2	DDX3X
	Reactome8	0.24	REACTOME_SCAVENGING_OF_HEME_FROM_PLASMA	HBB	IGLC2	IGLC3	IGHA1
	Reactome9	0.48	REACTOME_INITIAL_TRIGGERING_OF_COMPLEMENT	IGLC2	IGLC3	IGHG1	GZMM
	Reactome10	0.3	REACTOME_FCERI_MEDIATED_CA_2_MOBILIZATION	IGLC2	IGLC3	FCER1G	TXK
Bi's NKT.R	Reactome1	0.25	REACTOME_CYTOKINE_SIGNALING_IN_IMMUNE_SYSTEM	PSME2	PSMA4	PSMB2	PSMB3	PSMB9	PSMB10	PSME1	CDC42	ITGB2	HLA-A	HLA-C	UBE2L6	HLA-DPA1	HLA-DPB1	HLA-DQA1	HLA-DQB1	HLA-DRA	HLA-DRB1	HLA-DRB5	CSK	VCAM1	RBX1	MIF	CFL1	RPS6KA1	SAA1	ISG15	STAT1	CEBPD	GSTO1	CCL5	CCL3	BATF	IL32	HAVCR2	IRF9	GBP5	SLA
	Reactome2	0.24	REACTOME_ADAPTIVE_IMMUNE_SYSTEM	PSME2	PSMA4	PSMB2	PSMB3	PSMB9	PSMB10	PSME1	CDC42	ITGB2	HLA-A	HLA-C	UBE2L6	HLA-DPA1	HLA-DPB1	HLA-DQA1	HLA-DQB1	HLA-DRA	HLA-DRB1	HLA-DRB5	CSK	VCAM1	RBX1	CTSD	KLRD1	EVL	TRAT1	FKBP1A	TAP1	TAP2	CD74	HLA-DMA	LAG3	UBE2F	RBCK1	ZNRF1	ITGB7	HCST	NCR3	SH2D1A	CRTAM
	Reactome3	0.19	REACTOME_INNATE_IMMUNE_SYSTEM	PSME2	PSMA4	PSMB2	PSMB3	PSMB9	PSMB10	PSME1	CDC42	ITGB2	HLA-A	HLA-C	UBE2L6	MIF	CFL1	RPS6KA1	SAA1	ISG15	CTSD	KLRD1	HSPA1A	PYCARD	ACTB	ACTG1	ACTR3	TXNIP	CAP1	CD63	SERPINB6	HSPA1B	CST3	PKM	STOM	GYG1	FABP5	SRP14	COTL1	NHLRC3	CD53	RAC2	ATP6V0D1	C1QA	C1QB	C1QC	GNLY
	Reactome4	0.48	REACTOME_TCR_SIGNALING	PSME2	PSMA4	PSMB2	PSMB3	PSMB9	PSMB10	PSME1	HLA-DPA1	HLA-DPB1	HLA-DQA1	HLA-DQB1	HLA-DRA	HLA-DRB1	HLA-DRB5	CSK	EVL	TRAT1
	Reactome5	0.28	REACTOME_SIGNALING_BY_INTERLEUKINS	PSME2	PSMA4	PSMB2	PSMB3	PSMB9	PSMB10	PSME1	CDC42	ITGB2	VCAM1	RBX1	MIF	CFL1	RPS6KA1	SAA1	STAT1	CEBPD	GSTO1	CCL5	CCL3	BATF	IL32	HAVCR2
	Reactome6	0.28	REACTOME_INTERFERON_GAMMA_SIGNALING	HLA-A	HLA-C	HLA-DPA1	HLA-DPB1	HLA-DQA1	HLA-DQB1	HLA-DRA	HLA-DRB1	HLA-DRB5	VCAM1	STAT1	IRF9	GBP5
	Reactome7	0.55	REACTOME_INTERFERON_SIGNALING	HLA-A	HLA-C	UBE2L6	HLA-DPA1	HLA-DPB1	HLA-DQA1	HLA-DQB1	HLA-DRA	HLA-DRB1	HLA-DRB5	VCAM1	ISG15	STAT1	IRF9	GBP5
	Reactome8	0.24	REACTOME_PD_1_SIGNALING	HLA-DPA1	HLA-DPB1	HLA-DQA1	HLA-DQB1	HLA-DRA	HLA-DRB1	HLA-DRB5	CSK
	Reactome9	0.26	REACTOME_INFECTIOUS_DISEASE	PSME2	PSMA4	PSMB2	PSMB3	PSMB9	PSMB10	PSME1	CDC42	HLA-A	RBX1	ISG15	CEBPD	FKBP1A	HSPA1A	PYCARD	ACTB	ACTG1	ACTR3	TXNIP	RPS2	RPS26	MAP2K2	APOBEC3G	NELFCD	PGK1	DAD1	GRSF1
	Reactome10	0.17	REACTOME_NEUTROPHIL_DEGRANULATION	ITGB2	HLA-A	HLA-C	MIF	CTSD	HSPA1A	PYCARD	CAP1	CD63	SERPINB6	HSPA1B	CST3	PKM	STOM	GYG1	FABP5	SRP14	COTL1	NHLRC3	CD53
Bi's NKT.NR	Reactome1	0.24	REACTOME_EUKARYOTIC_TRANSLATION_ELONGATION	RPS27A	RPS6	RPS14	RPSA	RPS3	RPS3A	RPS4X	RPS8	RPS10	RPS11	RPS12	RPS13	RPS16	RPS17	RPS18	RPS20	RPS21	RPS23	RPLP0	RPL13A	RPL10A	RPL3	RPL5	RPL8	RPL9	RPL10	RPL11	RPL13	RPL17	RPL23A	RPL24	RPL27	RPL30	RPL27A	RPL28	RPL31	RPL32	RPL35A	RPL37A	RPL38	RPL36A	RPLP2	RPL14	EEF1A1	EEF1B2
	Reactome2	0.24	REACTOME_RESPONSE_OF_EIF2AK4_GCN2_TO_AMINO_ACID_DEFICIENCY	RPS27A	RPS6	RPS14	RPSA	RPS3	RPS3A	RPS4X	RPS8	RPS10	RPS11	RPS12	RPS13	RPS16	RPS17	RPS18	RPS20	RPS21	RPS23	RPLP0	RPL13A	RPL10A	RPL3	RPL5	RPL8	RPL9	RPL10	RPL11	RPL13	RPL17	RPL23A	RPL24	RPL27	RPL30	RPL27A	RPL28	RPL31	RPL32	RPL35A	RPL37A	RPL38	RPL36A	RPLP2	RPL14	ATF4
	Reactome3	0.34	REACTOME_SRP_DEPENDENT_COTRANSLATIONAL_PROTEIN_TARGETING_TO_MEMBRANE	RPS27A	RPS6	RPS14	RPSA	RPS3	RPS3A	RPS4X	RPS8	RPS10	RPS11	RPS12	RPS13	RPS16	RPS17	RPS18	RPS20	RPS21	RPS23	RPLP0	RPL13A	RPL10A	RPL3	RPL5	RPL8	RPL9	RPL10	RPL11	RPL13	RPL17	RPL23A	RPL24	RPL27	RPL30	RPL27A	RPL28	RPL31	RPL32	RPL35A	RPL37A	RPL38	RPL36A	RPLP2	RPL14	SEC11C	SSR4
	Reactome4	0.15	REACTOME_EUKARYOTIC_TRANSLATION_INITIATION	RPS27A	RPS6	RPS14	RPSA	RPS3	RPS3A	RPS4X	RPS8	RPS10	RPS11	RPS12	RPS13	RPS16	RPS17	RPS18	RPS20	RPS21	RPS23	RPLP0	RPL13A	RPL10A	RPL3	RPL5	RPL8	RPL9	RPL10	RPL11	RPL13	RPL17	RPL23A	RPL24	RPL27	RPL30	RPL27A	RPL28	RPL31	RPL32	RPL35A	RPL37A	RPL38	RPL36A	RPLP2	RPL14	PABPC1	EIF4A1
	Reactome5	0.23	REACTOME_NONSENSE_MEDIATED_DECAY_NMD	RPS27A	RPS6	RPS14	RPSA	RPS3	RPS3A	RPS4X	RPS8	RPS10	RPS11	RPS12	RPS13	RPS16	RPS17	RPS18	RPS20	RPS21	RPS23	RPLP0	RPL13A	RPL10A	RPL3	RPL5	RPL8	RPL9	RPL10	RPL11	RPL13	RPL17	RPL23A	RPL24	RPL27	RPL30	RPL27A	RPL28	RPL31	RPL32	RPL35A	RPL37A	RPL38	RPL36A	RPLP2	RPL14	PABPC1
	Reactome6	0.18	REACTOME_SELENOAMINO_ACID_METABOLISM	RPS27A	RPS6	RPS14	RPSA	RPS3	RPS3A	RPS4X	RPS8	RPS10	RPS11	RPS12	RPS13	RPS16	RPS17	RPS18	RPS20	RPS21	RPS23	RPLP0	RPL13A	RPL10A	RPL3	RPL5	RPL8	RPL9	RPL10	RPL11	RPL13	RPL17	RPL23A	RPL24	RPL27	RPL30	RPL27A	RPL28	RPL31	RPL32	RPL35A	RPL37A	RPL38	RPL36A	RPLP2	RPL14
	Reactome7	0.24	REACTOME_CELLULAR_RESPONSE_TO_STARVATION	RPS27A	RPS6	RPS14	RPSA	RPS3	RPS3A	RPS4X	RPS8	RPS10	RPS11	RPS12	RPS13	RPS16	RPS17	RPS18	RPS20	RPS21	RPS23	RPLP0	RPL13A	RPL10A	RPL3	RPL5	RPL8	RPL9	RPL10	RPL11	RPL13	RPL17	RPL23A	RPL24	RPL27	RPL30	RPL27A	RPL28	RPL31	RPL32	RPL35A	RPL37A	RPL38	RPL36A	RPLP2	RPL14	ATF4
	Reactome8	0.23	REACTOME_REGULATION_OF_EXPRESSION_OF_SLITS_AND_ROBOS	RPS27A	RPS6	RPS14	RPSA	RPS3	RPS3A	RPS4X	RPS8	RPS10	RPS11	RPS12	RPS13	RPS16	RPS17	RPS18	RPS20	RPS21	RPS23	RPLP0	RPL13A	RPL10A	RPL3	RPL5	RPL8	RPL9	RPL10	RPL11	RPL13	RPL17	RPL23A	RPL24	RPL27	RPL30	RPL27A	RPL28	RPL31	RPL32	RPL35A	RPL37A	RPL38	RPL36A	RPLP2	RPL14	PABPC1
	Reactome9	0.18	REACTOME_INFLUENZA_INFECTION	RPS27A	RPS6	RPS14	RPSA	RPS3	RPS3A	RPS4X	RPS8	RPS10	RPS11	RPS12	RPS13	RPS16	RPS17	RPS18	RPS20	RPS21	RPS23	RPLP0	RPL13A	RPL10A	RPL3	RPL5	RPL8	RPL9	RPL10	RPL11	RPL13	RPL17	RPL23A	RPL24	RPL27	RPL30	RPL27A	RPL28	RPL31	RPL32	RPL35A	RPL37A	RPL38	RPL36A	RPLP2	RPL14
	Reactome10	0.35	REACTOME_TRANSLATION	RPS27A	RPS6	RPS14	RPSA	RPS3	RPS3A	RPS4X	RPS8	RPS10	RPS11	RPS12	RPS13	RPS16	RPS17	RPS18	RPS20	RPS21	RPS23	RPLP0	RPL13A	RPL10A	RPL3	RPL5	RPL8	RPL9	RPL10	RPL11	RPL13	RPL17	RPL23A	RPL24	RPL27	RPL30	RPL27A	RPL28	RPL31	RPL32	RPL35A	RPL37A	RPL38	RPL36A	RPLP2	RPL14	EEF1A1	EEF1B2	SEC11C
Bi's Treg.R	Reactome1	0.14	REACTOME_INNATE_IMMUNE_SYSTEM	PSMD14	PSMA2	PSMB1	PSMB7	PSMC2	PSMD7	PSMD13	HLA-A	B2M	HLA-B	HLA-C	PTPN6	RAP1B	ITGB2	PSMB8	UBB	UBC	PSME2	PSMA4	PSMA7	PSMB2	PSMB3	PSMB9	PSMB10	PSMC4	PSMC5	PSMD4	PSMD8	PSME1	PSMF1	HLA-E	LCK	UBE2D2	GRAP2	CAPZA1	UBE2L6	HSP90AA1	GSDMD	ANXA2	CNN2	BST2	ISG15	CFL1	TNIP2	SAA1	VRK3
	Reactome2	0.063	REACTOME_CYTOKINE_SIGNALING_IN_IMMUNE_SYSTEM	PSMD14	PSMA2	PSMB1	PSMB7	PSMC2	PSMD7	PSMD13	HLA-A	B2M	HLA-B	HLA-C	PTPN6	RAP1B	ITGB2	PSMB8	UBB	UBC	PSME2	PSMA4	PSMA7	PSMB2	PSMB3	PSMB9	PSMB10	PSMC4	PSMC5	PSMD4	PSMD8	PSME1	PSMF1	HLA-E	LCK	UBE2D2	GRAP2	CAPZA1	UBE2L6	HSP90AA1	GSDMD	ANXA2	CNN2	BST2	ISG15	CFL1	TNIP2	SAA1	VRK3
	Reactome3	0.16	REACTOME_ADAPTIVE_IMMUNE_SYSTEM	PSMD14	PSMA2	PSMB1	PSMB7	PSMC2	PSMD7	PSMD13	HLA-A	B2M	HLA-B	HLA-C	PTPN6	RAP1B	ITGB2	PSMB8	UBB	UBC	PSME2	PSMA4	PSMA7	PSMB2	PSMB3	PSMB9	PSMB10	PSMC4	PSMC5	PSMD4	PSMD8	PSME1	PSMF1	HLA-E	LCK	UBE2D2	GRAP2	CAPZA1	UBE2L6	CYBA	VAMP8	TYROBP	CTSC	CTSA	CD247	UBE2K	HLA-F	HLA-DPA1	HLA-DPB1
	Reactome4	0.068	REACTOME_NEUTROPHIL_DEGRANULATION	PSMD14	PSMA2	PSMB1	PSMB7	PSMC2	PSMD7	PSMD13	HLA-A	B2M	HLA-B	HLA-C	PTPN6	RAP1B	ITGB2	HSP90AA1	GSDMD	ANXA2	CNN2	BST2	CYBA	VAMP8	TYROBP	CTSC	CTSA	HSPA1A	XRCC6	XRCC5	ARPC5	PYCARD	HMOX2	PRDX6	RHOA	PPIE	LGALS3	CAP1	RHOG	BIN2	ATP6V1D	HSPA1B	FCER1G	COMMD3	RAB10	TRAPPC1	CST3	FTH1	PSAP
	Reactome5	0.1	REACTOME_ANTIGEN_PROCESSING_CROSS_PRESENTATION	PSMD14	PSMA2	PSMB1	PSMB7	PSMC2	PSMD7	PSMD13	HLA-A	B2M	HLA-B	HLA-C	PSMB8	UBB	UBC	PSME2	PSMA4	PSMA7	PSMB2	PSMB3	PSMB9	PSMB10	PSMC4	PSMC5	PSMD4	PSMD8	PSME1	PSMF1	HLA-E	CYBA	VAMP8	HLA-F	CALR	TAP1	TAP2	TAPBP	SEC61G
	Reactome6	0.22	REACTOME_TCR_SIGNALING	PSMD14	PSMA2	PSMB1	PSMB7	PSMC2	PSMD7	PSMD13	PSMB8	UBB	UBC	PSME2	PSMA4	PSMA7	PSMB2	PSMB3	PSMB9	PSMB10	PSMC4	PSMC5	PSMD4	PSMD8	PSME1	PSMF1	LCK	UBE2D2	GRAP2	CD247	HLA-DPA1	HLA-DPB1	HLA-DQA1	HLA-DQB1	HLA-DRA	HLA-DRB1	HLA-DRB5	EVL	CD3D	CD3E
	Reactome7	0.11	REACTOME_INFECTIOUS_DISEASE	PSMD14	PSMA2	PSMB1	PSMB7	PSMC2	PSMD7	PSMD13	HLA-A	B2M	PSMB8	UBB	UBC	PSME2	PSMA4	PSMA7	PSMB2	PSMB3	PSMB9	PSMB10	PSMC4	PSMC5	PSMD4	PSMD8	PSME1	PSMF1	LCK	HSP90AA1	GSDMD	ISG15	CYBA	CD247	HSPA1A	XRCC6	XRCC5	ARPC5	PYCARD	TXNIP	TXN	POLR2H	ACTB	ACTG1	ARPC4	ARPC3	ACTR3	ARPC2	ARPC1B
	Reactome8	0.37	REACTOME_SIGNALING_BY_INTERLEUKINS	PSMD14	PSMA2	PSMB1	PSMB7	PSMC2	PSMD7	PSMD13	PTPN6	RAP1B	ITGB2	PSMB8	UBB	UBC	PSME2	PSMA4	PSMA7	PSMB2	PSMB3	PSMB9	PSMB10	PSMC4	PSMC5	PSMD4	PSMD8	PSME1	PSMF1	LCK	CAPZA1	HSP90AA1	GSDMD	ANXA2	CNN2	CFL1	TNIP2	SAA1	VRK3	RBX1	CCR5	SOD1	STAT1	PTPN7	PIM1	IL2RG	IL32	STXBP2	AIP
	Reactome9	0.044	REACTOME_CELLULAR_RESPONSE_TO_CHEMICAL_STRESS	PSMD14	PSMA2	PSMB1	PSMB7	PSMC2	PSMD7	PSMD13	PSMB8	UBB	UBC	PSME2	PSMA4	PSMA7	PSMB2	PSMB3	PSMB9	PSMB10	PSMC4	PSMC5	PSMD4	PSMD8	PSME1	PSMF1	CYBA	HMOX2	PRDX6	TXNIP	TXN	RBX1	SOD1	COX5B	COX6B1	COX7B	COX8A	COX5A	PRDX1
	Reactome10	0.091	REACTOME_AUF1_HNRNP_D0_BINDS_AND_DESTABILIZES_MRNA	PSMD14	PSMA2	PSMB1	PSMB7	PSMC2	PSMD7	PSMD13	PSMB8	UBB	UBC	PSME2	PSMA4	PSMA7	PSMB2	PSMB3	PSMB9	PSMB10	PSMC4	PSMC5	PSMD4	PSMD8	PSME1	PSMF1	HSPA1A	HNRNPD
Bi's Treg.NR	Reactome1	0.18	REACTOME_EUKARYOTIC_TRANSLATION_INITIATION	RPS3A	RPS4X	RPS17	RPS21	RPS29	RPLP0	RPL22	RPL34	RPL3	RPL7	RPL13	RPL17	RPL38	RPL36A	PABPC1	EIF4B	EIF3L
	Reactome2	0.12	REACTOME_TRANSLATION	RPS3A	RPS4X	RPS17	RPS21	RPS29	RPLP0	RPL22	RPL34	RPL3	RPL7	RPL13	RPL17	RPL38	RPL36A	PABPC1	EIF4B	EIF3L	EEF2	MT-RNR1	MT-RNR2
	Reactome3	0.18	REACTOME_EUKARYOTIC_TRANSLATION_ELONGATION	RPS3A	RPS4X	RPS17	RPS21	RPS29	RPLP0	RPL22	RPL34	RPL3	RPL7	RPL13	RPL17	RPL38	RPL36A	EEF2
	Reactome4	0.24	REACTOME_NONSENSE_MEDIATED_DECAY_NMD	RPS3A	RPS4X	RPS17	RPS21	RPS29	RPLP0	RPL22	RPL34	RPL3	RPL7	RPL13	RPL17	RPL38	RPL36A	PABPC1
	Reactome5	0.17	REACTOME_RESPONSE_OF_EIF2AK4_GCN2_TO_AMINO_ACID_DEFICIENCY	RPS3A	RPS4X	RPS17	RPS21	RPS29	RPLP0	RPL22	RPL34	RPL3	RPL7	RPL13	RPL17	RPL38	RPL36A
	Reactome6	0.17	REACTOME_SRP_DEPENDENT_COTRANSLATIONAL_PROTEIN_TARGETING_TO_MEMBRANE	RPS3A	RPS4X	RPS17	RPS21	RPS29	RPLP0	RPL22	RPL34	RPL3	RPL7	RPL13	RPL17	RPL38	RPL36A
	Reactome7	0.087	REACTOME_RRNA_PROCESSING	RPS3A	RPS4X	RPS17	RPS21	RPS29	RPLP0	RPL22	RPL34	RPL3	RPL7	RPL13	RPL17	RPL38	RPL36A	MT-RNR1	MT-RNR2
	Reactome8	0.17	REACTOME_SELENOAMINO_ACID_METABOLISM	RPS3A	RPS4X	RPS17	RPS21	RPS29	RPLP0	RPL22	RPL34	RPL3	RPL7	RPL13	RPL17	RPL38	RPL36A
	Reactome9	0.24	REACTOME_REGULATION_OF_EXPRESSION_OF_SLITS_AND_ROBOS	RPS3A	RPS4X	RPS17	RPS21	RPS29	RPLP0	RPL22	RPL34	RPL3	RPL7	RPL13	RPL17	RPL38	RPL36A	PABPC1
	Reactome10	0.13	REACTOME_METABOLISM_OF_RNA	RPS3A	RPS4X	RPS17	RPS21	RPS29	RPLP0	RPL22	RPL34	RPL3	RPL7	RPL13	RPL17	RPL38	RPL36A	PABPC1	EIF4B	MT-RNR1	MT-RNR2	ZFP36	CNOT4	SF1
Au's CD8T.R	Reactome1	0.0051	REACTOME_CYTOKINE_SIGNALING_IN_IMMUNE_SYSTEM	UBB	UBC	RELA	NFKB1	UBE2D3	RORA	JUN	FOS	CDKN1B	RANBP2	NUP98	HSPA8	HSP90AA1	HSPA9	STAT3	SOD1	SOCS3	STAT1	IFNG	EIF4A3	YWHAZ	GATA3	TGFB1	JUNB	VCAM1	HLA-DPA1	HLA-DPB1	HLA-DQA1	HLA-DQB1	HLA-DRA	HLA-DRB1	IFITM1	EIF4A2	CD44	ISG15	KPNA2	OASL	IRF1	GBP5	TRIM26	MX1	EIF4G2	ARIH1	IFITM2	IFI6	ISG20
	Reactome2	0.1	REACTOME_CELLULAR_RESPONSES_TO_STIMULI	UBB	UBC	RELA	NFKB1	UBE2D3	RORA	JUN	FOS	CDKN1B	RANBP2	NUP98	HSPA8	HSP90AA1	HSPA9	STAT3	SOD1	UBE2S	NR3C1	H3-3B	H2AX	H2AZ1	CYCS	RHEB	PRDX2	CITED2	HSPA5	TUBB4B	TUBA4A	TUBA1A	HSPA1A	HSPB1	HSPA1B	FKBP4	DNAJB1	HSPH1	DNAJB6	DEDD2	HSP90AB1	PTGES3	HSPA4	BAG3	RPS20	RPL22L1	EXOSC9	STIP1	DNAJA1
	Reactome3	0.19	REACTOME_RNA_POLYMERASE_II_TRANSCRIPTION	UBB	UBC	RELA	NFKB1	UBE2D3	RORA	JUN	FOS	CDKN1B	SOCS3	STAT1	IFNG	EIF4A3	YWHAZ	GATA3	TGFB1	JUNB	UBE2S	NR3C1	H3-3B	H2AX	H2AZ1	CYCS	RHEB	PRDX2	CITED2	FBXO32	PPP2R5C	CTLA4	POLR2K	POLR2A	CCNH	CNOT6L	RBM8A	SRSF2	SRSF7	SRSF3	SRSF5	PAPOLA	SRRT	SLBP	NR1H2	PAF1	NR4A2	LGALS3	SLC2A3
	Reactome4	0.13	REACTOME_INTERFERON_SIGNALING	UBB	UBC	RANBP2	NUP98	SOCS3	STAT1	IFNG	EIF4A3	VCAM1	HLA-DPA1	HLA-DPB1	HLA-DQA1	HLA-DQB1	HLA-DRA	HLA-DRB1	IFITM1	EIF4A2	CD44	ISG15	KPNA2	OASL	IRF1	GBP5	TRIM26	MX1	EIF4G2	ARIH1	IFITM2	IFI6	ISG20	XAF1
	Reactome5	0.24	REACTOME_ADAPTIVE_IMMUNE_SYSTEM	UBB	UBC	RELA	NFKB1	UBE2D3	SOCS3	YWHAZ	VCAM1	HLA-DPA1	HLA-DPB1	HLA-DQA1	HLA-DQB1	HLA-DRA	HLA-DRB1	IFITM1	NFKBIA	FYN	MAP3K8	UBE2S	HSPA5	TUBB4B	TUBA4A	TUBA1A	FBXO32	PPP2R5C	CTLA4	CTSA	UBE2B	UBE2A	UBE2E3	SIAH2	WSB1	MALT1	MYLIP	CD28	ICOS	TRAT1	CD74	ORAI1	LAG3	RNF19A	RNF114	REL	KLRG1	KLRB1	SH2D1A
	Reactome6	0.15	REACTOME_SIGNALING_BY_INTERLEUKINS	UBB	UBC	RELA	NFKB1	RORA	JUN	FOS	HSPA8	HSP90AA1	HSPA9	STAT3	SOD1	SOCS3	STAT1	IFNG	YWHAZ	GATA3	TGFB1	JUNB	VCAM1	NFKBIA	FYN	MAP3K8	NFKB2	DUSP4	PELI1	SQSTM1	STAT5A	ANXA1	BATF	MCL1	IL7R	TCP1	IL21R	HAVCR2	IL10RA
	Reactome7	0.44	REACTOME_ATTENUATION_PHASE	UBB	HSPA8	HSP90AA1	HSPA1A	HSPB1	HSPA1B	FKBP4	DNAJB1	HSPH1	DNAJB6	DEDD2	HSP90AB1	PTGES3
	Reactome8	0.27	REACTOME_CELLULAR_RESPONSE_TO_HEAT_STRESS	UBB	RANBP2	NUP98	HSPA8	HSP90AA1	HSPA9	HSPA5	HSPA1A	HSPB1	HSPA1B	FKBP4	DNAJB1	HSPH1	DNAJB6	DEDD2	HSP90AB1	PTGES3	HSPA4	BAG3
	Reactome9	0.25	REACTOME_METABOLISM_OF_RNA	UBB	UBC	RANBP2	NUP98	HSPA8	EIF4A3	YWHAZ	EIF4A2	HSPA1A	HSPB1	RPS20	RPL22L1	EXOSC9	POLR2K	POLR2A	CCNH	CNOT6L	RBM8A	SRSF2	SRSF7	SRSF3	SRSF5	PAPOLA	SRRT	SLBP	NOP58	TRA2B	BCAS2	SF3A1	HNRNPA0	PPIL4	BUD31	WTAP	PABPC1	ETF1	GSPT1	ZFP36L1	ZFP36	DDX21	PNRC2	ISG20L2
	Reactome10	0.44	REACTOME_HSF1_DEPENDENT_TRANSACTIVATION	UBB	HSPA8	HSP90AA1	HSPA1A	HSPB1	HSPA1B	FKBP4	DNAJB1	HSPH1	DNAJB6	DEDD2	HSP90AB1	PTGES3
Au's CD8T.NR	Reactome1	0.09	REACTOME_INNATE_IMMUNE_SYSTEM	NCKAP1L	ACTB	ACTG1	MYO9B	WAS	WASF2	CYFIP2	ACTR2	MAPK1	MYH9	ACTR3	ARPC1B	TUBB	PYCARD	PSMA6	PLCG1	PRKACB	CD3G	CD247	TXNIP	HMOX2	DIAPH1	IQGAP1	ARHGAP45	ARHGAP9	STK10	RAC2	ADAM10	CAP1	PTPN6	ITGB2	ITGAL	HUWE1	UBR4	IGF2R	RAB14	TRAPPC1	COPB1	TBC1D10C	TCIRG1	PSAP	CD63	BIN2	DBNL	ORMDL3	ATP8A1
	Reactome2	0.13	REACTOME_INFECTIOUS_DISEASE	NCKAP1L	ACTB	ACTG1	MYO9B	WAS	WASF2	CYFIP2	ACTR2	MAPK1	MYH9	ACTR3	ARPC1B	TUBB	PYCARD	PSMA6	PLCG1	PRKACB	CD3G	CD247	TXNIP	CLTC	ITGB1	XPO1	AP2S1	AP2B1	SH3KBP1	RBX1	GSK3B	RPS15A	RPS21	RPS26	RPS29	RPL17	RPL26	RPL37A	RPL38	RPL36A	FKBP1A	RNF213	PDCD1	VPS4B	VPS36	NCOR1	TBL1XR1	RBBP4	NUP210
	Reactome3	0.2	REACTOME_SIGNALING_BY_RHO_GTPASES_MIRO_GTPASES_AND_RHOBTB3	NCKAP1L	ACTB	ACTG1	MYO9B	WAS	WASF2	CYFIP2	ACTR2	MAPK1	MYH9	ACTR3	ARPC1B	HMOX2	DIAPH1	IQGAP1	ARHGAP45	ARHGAP9	STK10	RAC2	CLTC	ITGB1	XPO1	NCK2	CAPZB	ZAP70	PTK2B	DOCK10	DOCK8	KTN1	PKN1	PREX1	DEF6	ARHGAP30	ARHGAP4	RALBP1	TAOK3	ARHGAP15	ARHGEF3	FGD3	IL32	SLC4A7	TMOD3	MSI2	EVL	PFN1	RHOT2
	Reactome4	0.33	REACTOME_RHO_GTPASE_CYCLE	NCKAP1L	ACTB	ACTG1	MYO9B	WAS	WASF2	CYFIP2	HMOX2	DIAPH1	IQGAP1	ARHGAP45	ARHGAP9	STK10	RAC2	CLTC	ITGB1	NCK2	CAPZB	ZAP70	PTK2B	DOCK10	DOCK8	KTN1	PKN1	PREX1	DEF6	ARHGAP30	ARHGAP4	RALBP1	TAOK3	ARHGAP15	ARHGEF3	FGD3	IL32	SLC4A7	TMOD3	MSI2
	Reactome5	0.28	REACTOME_NEUTROPHIL_DEGRANULATION	NCKAP1L	ACTR2	MAPK1	TUBB	PYCARD	HMOX2	DIAPH1	IQGAP1	ARHGAP45	ARHGAP9	STK10	ADAM10	CAP1	PTPN6	ITGB2	ITGAL	HUWE1	UBR4	IGF2R	RAB14	TRAPPC1	COPB1	TBC1D10C	TCIRG1	PSAP	CD63	BIN2	DBNL	ORMDL3	ATP8A1	ATP11B	NME2	KCNAB2	CSTB	PA2G4	DYNLT1	CD53
	Reactome6	0.32	REACTOME_RESPIRATORY_ELECTRON_TRANSPORT_ATP_SYNTHESIS_BY_CHEMIOSMOTIC_COUPLING_AND_HEAT_PRODUCTION_BY_UNCOUPLING_PROTEINS	COX6A1	MT-CO1	MT-ND2	MT-ND3	MT-ND5	MT-ND6	NDUFA3	NDUFB1	NDUFB3	NDUFC1	NDUFS8	NDUFA12	UQCR11	MT-CYB	ATP5MC1	MT-ATP8	ATP5F1C	ATP5F1E	ATP5PB	ATP5ME	ATP5PF
	Reactome7	0.096	REACTOME_NERVOUS_SYSTEM_DEVELOPMENT	ACTB	ACTG1	MYO9B	ACTR2	MAPK1	MYH9	ACTR3	ARPC1B	PSMA6	PLCG1	PRKACB	ADAM10	CAP1	RPS6KA3	CLTC	ITGB1	AP2S1	AP2B1	SH3KBP1	RBX1	GSK3B	RPS15A	RPS21	RPS26	RPS29	RPL17	RPL26	RPL37A	RPL38	RPL36A	NCK2	EVL	PFN1	PIK3CD	RASA1	MYL12A	SEMA4D	MBP
	Reactome8	0.084	REACTOME_ADAPTIVE_IMMUNE_SYSTEM	WAS	PSMA6	PLCG1	PRKACB	CD3G	CD247	PTPN6	ITGB2	ITGAL	HUWE1	UBR4	GRAP2	SOCS1	LCP2	ICAM3	NFATC3	CLTC	ITGB1	AP2S1	AP2B1	SH3KBP1	RBX1	FKBP1A	RNF213	PDCD1	CAPZB	ZAP70	EVL	PIK3CD	DCTN2	AKT1	CD3D	LNPEP	ANAPC5	INPP5D	CD99	PTEN	FBXW5	CD96	HCST	SLAMF6	HERC1	TRIP12	NPEPPS	BTN3A3
	Reactome9	0.28	REACTOME_MEMBRANE_TRAFFICKING	ACTB	ACTG1	ACTR2	MYH9	ACTR3	CD3G	IGF2R	RAB14	TRAPPC1	COPB1	TBC1D10C	CLTC	AP2S1	AP2B1	SH3KBP1	VPS4B	VPS36	CAPZB	DCTN2	AKT1	CD3D	LNPEP	ARRB2	NEDD8	TGOLN2	AAK1	BIN1	RAB8B	MAN1A2	COPE	COPZ1	PPP6R1	EXOC4	RIN3	DENND2D	SYTL1	STX16	NAA38
	Reactome10	0.32	REACTOME_THE_CITRIC_ACID_TCA_CYCLE_AND_RESPIRATORY_ELECTRON_TRANSPORT	COX6A1	MT-CO1	MT-ND2	MT-ND3	MT-ND5	MT-ND6	NDUFA3	NDUFB1	NDUFB3	NDUFC1	NDUFS8	NDUFA12	UQCR11	MT-CYB	ATP5MC1	MT-ATP8	ATP5F1C	ATP5F1E	ATP5PB	ATP5ME	ATP5PF
Au's CD4T.R	Reactome1	0.021	REACTOME_CYTOKINE_SIGNALING_IN_IMMUNE_SYSTEM	UBB	UBC	NFKB1	RELA	JUN	FOS	HSP90AA1	HSPA8	HSP90B1	MAPKAPK2	UBE2D3	CDKN1A	RORA	SOD2	STAT3	HIF1A	HSPA9	SOD1	CDKN1B	RANBP2	NUP98	FYN	PIK3R1	NFKBIA	GSDMD	ANXA2	CNN2	NFKB2	PELI1	DUSP4	KRAS	HLA-A	B2M	HLA-B	HLA-C	HLA-E	UBE2M	CD44	ISG15	BIRC2	BIRC3	RELB	SOCS3	YWHAZ	ITGB1	STAT1
	Reactome2	0.069	REACTOME_CELLULAR_RESPONSES_TO_STIMULI	UBB	UBC	NFKB1	RELA	JUN	FOS	HSP90AA1	HSPA8	HSP90B1	MAPKAPK2	UBE2D3	CDKN1A	RORA	SOD2	STAT3	HIF1A	HSPA9	SOD1	CDKN1B	RANBP2	NUP98	TUBB4B	CAPZA2	HSP90AB1	HSPA1A	ATP6V0C	UBE2S	CALR	TUBA4A	TUBA1A	HSPA5	CEBPB	NR3C1	H3-3B	H2AZ1	H2AZ2	CYCS	LAMTOR5	RHEB	CITED2	LMNA	PTGES3	RPS20	RPL22L1	NFE2L2	DNAJB1
	Reactome3	0.015	REACTOME_INNATE_IMMUNE_SYSTEM	UBB	UBC	NFKB1	RELA	JUN	FOS	HSP90AA1	HSPA8	HSP90B1	MAPKAPK2	UBE2D3	FYN	PIK3R1	NFKBIA	GSDMD	ANXA2	CNN2	NFKB2	PELI1	DUSP4	KRAS	HLA-A	B2M	HLA-B	HLA-C	HLA-E	UBE2M	CD44	ISG15	BIRC2	BIRC3	RELB	TUBB4B	CAPZA2	HSP90AB1	HSPA1A	ATP6V0C	NFATC2	CTSA	PTPRC	UBE2K	CTNNB1	POLR2K	LGALS3	SLC2A3	RHOG
	Reactome4	0.07	REACTOME_SIGNALING_BY_INTERLEUKINS	UBB	UBC	NFKB1	RELA	JUN	FOS	HSP90AA1	HSPA8	HSP90B1	MAPKAPK2	CDKN1A	RORA	SOD2	STAT3	HIF1A	HSPA9	SOD1	FYN	PIK3R1	NFKBIA	GSDMD	ANXA2	CNN2	NFKB2	PELI1	DUSP4	SOCS3	YWHAZ	ITGB1	STAT1	TGFB1	JUNB	SQSTM1	STAT5A	STAT5B	VIM	ANXA1	BATF	MCL1	RALA	IL2RB	TCP1	IL21R	CCL4
	Reactome5	0.14	REACTOME_ADAPTIVE_IMMUNE_SYSTEM	UBB	UBC	NFKB1	RELA	UBE2D3	FYN	PIK3R1	NFKBIA	KRAS	HLA-A	B2M	HLA-B	HLA-C	HLA-E	UBE2M	SOCS3	YWHAZ	ITGB1	HLA-DQB1	HLA-DRB1	IFITM1	TUBB4B	CAPZA2	UBE2S	CALR	TUBA4A	TUBA1A	HSPA5	NFATC2	CTSA	PTPRC	UBE2K	PPP2R5C	CTLA4	CD28	TRAT1	ICOS	PDIA3	TAP1	TAPBP	ERAP1	SIAH2	UBE2B	UBE2A	ARIH2	RNF19A
	Reactome6	0.055	REACTOME_RNA_POLYMERASE_II_TRANSCRIPTION	UBB	UBC	NFKB1	RELA	JUN	FOS	UBE2D3	CDKN1A	RORA	SOD2	CDKN1B	KRAS	SOCS3	YWHAZ	STAT1	TGFB1	JUNB	SUMO1	EIF4A3	UBE2S	CEBPB	NR3C1	H3-3B	H2AZ1	H2AZ2	CYCS	LAMTOR5	RHEB	CITED2	NFATC2	CTNNB1	POLR2K	LGALS3	SLC2A3	PPP2R5C	CTLA4	MECP2	NR4A1	RNMT	TRIM28	GTF2B	YWHAQ	RBM8A	SRSF2	SRSF7	SLBP
	Reactome7	0.2	REACTOME_DISEASES_OF_SIGNAL_TRANSDUCTION_BY_GROWTH_FACTOR_RECEPTORS_AND_SECOND_MESSENGERS	UBB	UBC	HSP90AA1	CDKN1A	STAT3	CDKN1B	RANBP2	FYN	PIK3R1	KRAS	STAT1	TGFB1	JUNB	SQSTM1	STAT5A	STAT5B	CEBPB	LMNA	CTNNB1	POLR2K	RHOG	PPP2R5C	CD28	TRAT1	ICOS	MECP2	NR4A1	PPP1CC	PPP1CB	TPM4	GOLGB1	AREG	EML4	ETV6	GOLGA4	ZC3HAV1
	Reactome8	0.25	REACTOME_INTERFERON_SIGNALING	UBB	UBC	RANBP2	NUP98	HLA-A	B2M	HLA-B	HLA-C	HLA-E	CD44	ISG15	SOCS3	STAT1	HLA-DQB1	HLA-DRB1	IFITM1	SUMO1	EIF4A3	IRF1	GBP4	GBP5	IFI6	ISG20	EIF4G2	ARIH1
	Reactome9	0.11	REACTOME_NEUTROPHIL_DEGRANULATION	NFKB1	HSP90AA1	HSPA8	GSDMD	ANXA2	CNN2	HLA-A	B2M	HLA-B	HLA-C	CD44	TUBB4B	HSP90AB1	HSPA1A	ATP6V0C	CTSA	PTPRC	LGALS3	SLC2A3	RHOG	STOM	CD55	B4GALT1	SDCBP	SURF4	FTH1	GOLGA7	VAPA	GLIPR1	DEGS1	ADGRE5	PNP	DDX3X	COTL1	YPEL5
	Reactome10	0.074	REACTOME_INFECTIOUS_DISEASE	UBB	UBC	NFKB1	RELA	JUN	HSP90AA1	RANBP2	NUP98	FYN	GSDMD	NFKB2	HLA-A	B2M	ISG15	ITGB1	TGFB1	SUMO1	TUBB4B	HSP90AB1	HSPA1A	CALR	TUBA4A	TUBA1A	NR3C1	PTGES3	RPS20	RPL22L1	NFE2L2	CTNNB1	POLR2K	WIPF1	CD28	RNMT	TRIM28	GTF2B	RAB5A	MAN2A1	MAP1LC3B	VPS37B	GNG2	GNAI3	ATP1B3	ATP1A1	ARID4B	SFPQ	CXCR4
Au's CD4T.NR	Reactome1	0.018	REACTOME_INNATE_IMMUNE_SYSTEM	PSMA1	PSMA6	AP1M1	WAS	PLCG1	CD3G	CD247	PRKACB	MAPK1	TXNIP	ARPC5	ACTR2	TUBB	PYCARD	CASP1	MYO9B	ACTR3	ARPC1B	WASF2	CYFIP2	PCBP2	NCF1	ITGAL	VAMP8	CTSC	PTPN6	SELL	PRKCQ	GRAP2	TAB2	LCP2	ITK	CARD11	UBA3	RASGRP2	NFATC3	LAMTOR1	TCIRG1	ADAM10	IGF2R	RAB10	TRAPPC1	COPB1	TBC1D10C	BIN2	NME2
	Reactome2	0.091	REACTOME_INFECTIOUS_DISEASE	PSMA1	PSMA6	AP1M1	WAS	PLCG1	CD3G	CD247	PRKACB	MAPK1	TXNIP	ARPC5	ACTR2	TUBB	PYCARD	CASP1	MYO9B	ACTR3	ARPC1B	WASF2	CYFIP2	NUP210	RPS27L	RPS21	RPS26	RPS29	RPL17	RPL34	RPL38	RPL36A	RPLP2	POLR2B	POLR2J	PABPN1	AP2B1	SH3KBP1	RNF213	FKBP1A	GSK3B	RBBP4	SUPT16H	GTF2A2	CHD3	CHMP7	VPS36	BANF1	PDCD6IP
	Reactome3	0.26	REACTOME_METABOLISM_OF_RNA	PSMA1	PSMA6	PCBP2	NUP210	RPS27L	RPS21	RPS26	RPS29	RPL17	RPL34	RPL38	RPL36A	RPLP2	POLR2B	POLR2J	PABPN1	SNW1	SNRPE	SRSF1	PCF11	LSM2	SNRPD1	PRPF8	SF3B3	LSM6	LSM3	U2SURP	CWC15	CCAR1	SNRNP70	SNRPA	THOC3	CNOT4	UPF3A	NHP2	EPRS1	TSEN54
	Reactome4	0.0039	REACTOME_ADAPTIVE_IMMUNE_SYSTEM	PSMA1	PSMA6	AP1M1	WAS	PLCG1	CD3G	CD247	PRKACB	NCF1	ITGAL	VAMP8	CTSC	PTPN6	SELL	PRKCQ	GRAP2	TAB2	LCP2	ITK	CARD11	UBA3	RASGRP2	NFATC3	AP2B1	SH3KBP1	RNF213	FKBP1A	ANAPC5	DCTN2	PTEN	RICTOR	EVL	HLA-DRA	INPP5D	LNPEP	CD40LG	THEM4	UBE2G2	TPP2	NPEPPS	ERAP2
	Reactome5	0.2	REACTOME_CELLULAR_RESPONSES_TO_STIMULI	PSMA1	PSMA6	MAPK1	TXNIP	NCF1	LAMTOR1	TCIRG1	NUP210	RPS27L	RPS21	RPS26	RPS29	RPL17	RPL34	RPL38	RPL36A	RPLP2	GSK3B	RBBP4	ANAPC5	DCTN2	MT-CO1	CDK6	ANAPC16	MDM4	ATM	LAMTOR4	PHC3	TNRC6B	FKBP5	TLN1	MT2A	EIF2S2	EP400	ETS1	CABIN1	ADD1	TPP1
	Reactome6	0.099	REACTOME_NEUTROPHIL_DEGRANULATION	AP1M1	MAPK1	ARPC5	ACTR2	TUBB	PYCARD	ITGAL	VAMP8	CTSC	PTPN6	SELL	LAMTOR1	TCIRG1	ADAM10	IGF2R	RAB10	TRAPPC1	COPB1	TBC1D10C	BIN2	NME2	NPC2	CPNE1	TSPAN14	ORMDL3	KCNAB2	CSTB	PA2G4	TMBIM1
	Reactome7	0.33	REACTOME_MRNA_SPLICING	PCBP2	POLR2B	POLR2J	PABPN1	SNW1	SNRPE	SRSF1	PCF11	LSM2	SNRPD1	PRPF8	SF3B3	LSM6	LSM3	U2SURP	CWC15	CCAR1	SNRNP70	SNRPA
	Reactome8	0.081	REACTOME_RNA_POLYMERASE_II_TRANSCRIPTION	PSMA1	PSMA6	MAPK1	TXNIP	CASP1	ITGAL	PRKCQ	LAMTOR1	PTPN4	POLR2B	POLR2J	PABPN1	GSK3B	RBBP4	SUPT16H	GTF2A2	CHD3	SNW1	SNRPE	SRSF1	PCF11	THOC3	CNOT4	ANAPC5	PTEN	RICTOR	MT-CO1	CDK6	ANAPC16	MDM4	ATM	LAMTOR4	PHC3	TNRC6B	FKBP5	MAML2	CCND3	RUNX1	CBFB	LEF1	RBL2	PRDM1	ARID1B	SMARCC2	SMARCE1	ARID1A
	Reactome9	0.16	REACTOME_TCR_SIGNALING	PSMA1	PSMA6	WAS	PLCG1	CD3G	CD247	PRKCQ	GRAP2	TAB2	LCP2	ITK	CARD11	PTEN	EVL	HLA-DRA	INPP5D
	Reactome10	0.33	REACTOME_PROCESSING_OF_CAPPED_INTRON_CONTAINING_PRE_MRNA	PCBP2	NUP210	POLR2B	POLR2J	PABPN1	SNW1	SNRPE	SRSF1	PCF11	LSM2	SNRPD1	PRPF8	SF3B3	LSM6	LSM3	U2SURP	CWC15	CCAR1	SNRNP70	SNRPA	THOC3
Au's Treg.R	Reactome1	0.2	REACTOME_CELLULAR_RESPONSES_TO_STIMULI	UBB	UBC	RANBP2	HSPA8	MAPKAPK2	NFKB1	HSP90AA1	JUN	UBE2D3	FOS	RORA	HSPA9	STAT3	SOD1	CDKN1B	HSPA1A	RPS27	RPS14	RPS3A	RPS5	RPS12	RPS15A	RPS20	RPL22L1	RPL8	RPL18A	RPL19	RPL21	RPL30	RPL32	RPL39	RPLP1	HSPB1	CALR	TUBA1A	HSP90AB1	NR3C1	PTGES3	NFE2L2	HSPA5	HSPA1B	ATP6V0C	ATP6V1G1	PRDX6	H3-3B	H2AZ1
	Reactome2	0.047	REACTOME_CYTOKINE_SIGNALING_IN_IMMUNE_SYSTEM	UBB	UBC	RANBP2	HSPA8	MAPKAPK2	NFKB1	HSP90AA1	JUN	UBE2D3	FOS	RORA	HSPA9	STAT3	SOD1	CDKN1B	YWHAZ	EIF4A3	EIF4A2	HNRNPA2B1	HLA-A	B2M	FYN	ITGB1	ARF1	ISG15	TGFB1	GSDMD	HLA-B	HLA-C	HLA-E	HLA-DPA1	HLA-DPB1	HLA-DQA1	HLA-DQB1	HLA-DRA	HLA-DRB1	IFITM1	PIK3R1	NFKBIA	CD44	STAT1	IRF1	GBP5	IFITM2	IFI6	ISG20
	Reactome3	0.19	REACTOME_METABOLISM_OF_RNA	UBB	UBC	RANBP2	HSPA8	MAPKAPK2	HSPA1A	RPS27	RPS14	RPS3A	RPS5	RPS12	RPS15A	RPS20	RPL22L1	RPL8	RPL18A	RPL19	RPL21	RPL30	RPL32	RPL39	RPLP1	HSPB1	YWHAZ	EIF4A3	EIF4A2	HNRNPA2B1	POLR2A	CCNH	SUPT5H	DDX5	YWHAB	PABPC1	RBM8A	GSPT1	SRSF2	SRSF7	SRSF3	SRSF5	PAPOLA	SLBP	CNOT6L	TRA2B	TXNL4A	BCAS2	SF3A1
	Reactome4	0.06	REACTOME_INFECTIOUS_DISEASE	UBB	UBC	RANBP2	NFKB1	HSP90AA1	JUN	HSPA1A	RPS27	RPS14	RPS3A	RPS5	RPS12	RPS15A	RPS20	RPL22L1	RPL8	RPL18A	RPL19	RPL21	RPL30	RPL32	RPL39	RPLP1	CALR	TUBA1A	HSP90AB1	NR3C1	PTGES3	NFE2L2	HLA-A	B2M	FYN	ITGB1	ARF1	ISG15	TGFB1	GSDMD	POLR2A	CCNH	SUPT5H	DDX5	CALM1	ITGA4	CD28	CTNNB1	WIPF1
	Reactome5	0.24	REACTOME_ADAPTIVE_IMMUNE_SYSTEM	UBB	UBC	NFKB1	UBE2D3	CALR	TUBA1A	HSPA5	YWHAZ	HLA-A	B2M	FYN	ITGB1	ARF1	HLA-B	HLA-C	HLA-E	HLA-DPA1	HLA-DPB1	HLA-DQA1	HLA-DQB1	HLA-DRA	HLA-DRB1	IFITM1	PIK3R1	NFKBIA	YWHAB	CALM1	ITGA4	CD28	PTPRC	SELL	CD81	PPP2R5C	CTLA4	TAP1	TAPBP	ICOS	PTPN22	ORAI1	CLEC2D	SH2D1A	UBE2B	WSB1	RNF19A	RNF114	REL
	Reactome6	0.54	REACTOME_INTERFERON_SIGNALING	UBB	UBC	RANBP2	EIF4A3	EIF4A2	HLA-A	B2M	ISG15	HLA-B	HLA-C	HLA-E	HLA-DPA1	HLA-DPB1	HLA-DQA1	HLA-DQB1	HLA-DRA	HLA-DRB1	IFITM1	CD44	STAT1	IRF1	GBP5	IFITM2	IFI6	ISG20	ARIH1
	Reactome7	0.25	REACTOME_INFLUENZA_INFECTION	RANBP2	HSP90AA1	HSPA1A	RPS27	RPS14	RPS3A	RPS5	RPS12	RPS15A	RPS20	RPL22L1	RPL8	RPL18A	RPL19	RPL21	RPL30	RPL32	RPL39	RPLP1	CALR	ISG15	TGFB1	POLR2A
	Reactome8	0.026	REACTOME_INNATE_IMMUNE_SYSTEM	UBB	UBC	HSPA8	MAPKAPK2	NFKB1	HSP90AA1	JUN	UBE2D3	FOS	HSPA1A	HSP90AB1	HSPA1B	ATP6V0C	ATP6V1G1	PRDX6	HLA-A	B2M	FYN	ISG15	GSDMD	HLA-B	HLA-C	HLA-E	PIK3R1	NFKBIA	CD44	PELI1	DUSP4	BIRC3	CALM1	CTNNB1	WIPF1	PTPRC	SELL	CD81	SLC2A3	RHOG	IQGAP2	ARHGAP9	FTH1	SURF4	STING1	GLIPR1	ADGRE5	DDX3X	SERPINB1
	Reactome9	0.33	REACTOME_NONSENSE_MEDIATED_DECAY_NMD	RPS27	RPS14	RPS3A	RPS5	RPS12	RPS15A	RPS20	RPL22L1	RPL8	RPL18A	RPL19	RPL21	RPL30	RPL32	RPL39	RPLP1	EIF4A3	PABPC1	RBM8A	GSPT1
	Reactome10	0.36	REACTOME_EUKARYOTIC_TRANSLATION_ELONGATION	RPS27	RPS14	RPS3A	RPS5	RPS12	RPS15A	RPS20	RPL22L1	RPL8	RPL18A	RPL19	RPL21	RPL30	RPL32	RPL39	RPLP1	EEF1B2	EEF1D
Au's Treg.NR	Reactome1	0.086	REACTOME_INNATE_IMMUNE_SYSTEM	ARPC5	ACTR2	NCKAP1L	DOCK2	TUBB	XRCC5	PYCARD	PTPN6	ITGB2	HMGB1	TNFRSF1B	ADAM10	IQGAP1	ITGAL	CTSC	VAMP8	HUWE1	CTSB	CAP1	DIAPH1	HMOX2	TCIRG1	GPI	CTSZ	TRAPPC1	RAB10	IGF2R	TBC1D10C	CD63	CD58	DBNL	PGAM1	PKM	NME2	CAB39	ORMDL3	KCNAB2	PDAP1	CSTB	NBEAL2	PA2G4	TMEM30A	CD53	PSMB8	PSMA4	PSMA6
	Reactome2	0.32	REACTOME_NEUTROPHIL_DEGRANULATION	ARPC5	ACTR2	NCKAP1L	DOCK2	TUBB	XRCC5	PYCARD	PTPN6	ITGB2	HMGB1	TNFRSF1B	ADAM10	IQGAP1	ITGAL	CTSC	VAMP8	HUWE1	CTSB	CAP1	DIAPH1	HMOX2	TCIRG1	GPI	CTSZ	TRAPPC1	RAB10	IGF2R	TBC1D10C	CD63	CD58	DBNL	PGAM1	PKM	NME2	CAB39	ORMDL3	KCNAB2	PDAP1	CSTB	NBEAL2	PA2G4	TMEM30A	CD53
	Reactome3	0.17	REACTOME_INFECTIOUS_DISEASE	ARPC5	ACTR2	NCKAP1L	DOCK2	TUBB	XRCC5	PYCARD	PSMB8	PSMA4	PSMA6	PSMC5	PLCG1	CD4	ACTB	ACTG1	POLR2L	MYO9B	ACTR3	ARPC1B	CYFIP2	TXNIP	MYO5A	RBX1	CANX	CLTC	FKBP1A	RNF213	POLR2B	POLR2G	POLR2I	GSK3B	NCOR2	HDAC1	TUBA1B	AP2S1	CLTA	SH3KBP1	RBBP4	RPS27L	RPS4Y1	RPS26	UBE2I	BANF1	CHD3	PABPN1	SUPT16H
	Reactome4	0.065	REACTOME_CYTOKINE_SIGNALING_IN_IMMUNE_SYSTEM	PTPN6	ITGB2	HMGB1	TNFRSF1B	PSMB8	PSMA4	PSMA6	PSMC5	PLCG1	CD4	BCL2L1	TAB2	GRAP2	CFL1	RPS6KA5	PIN1	MAPKAPK3	BCL2	IRF3	RBX1	CANX	CAMK2D	INPP5D	EIF4G1	PTK2B	IL32	IL2RG	TNFRSF18	P4HB	MT2A	IRF2	CISH	PTPN7	IL27RA	TALDO1	LTA	CD27	LTB	EIF4E3	EIF4G3	SLA
	Reactome5	0.15	REACTOME_DISEASES_OF_SIGNAL_TRANSDUCTION_BY_GROWTH_FACTOR_RECEPTORS_AND_SECOND_MESSENGERS	ADAM10	IQGAP1	PSMB8	PSMA4	PSMA6	PSMC5	PLCG1	ACTB	ACTG1	POLR2L	BCL2L1	RAC2	RBX1	CLTC	FKBP1A	RNF213	POLR2B	POLR2G	POLR2I	GSK3B	NCOR2	HDAC1	CAMK2D	PTEN	KAT2B	RBPJ	TLN1	ERBIN	CTBP1	MARK3	BIRC6
	Reactome6	0.037	REACTOME_ADAPTIVE_IMMUNE_SYSTEM	PTPN6	ITGB2	HMGB1	ITGAL	CTSC	VAMP8	HUWE1	CTSB	PSMB8	PSMA4	PSMA6	PSMC5	PLCG1	CD4	TAB2	GRAP2	LCP2	RASGRP1	RBX1	CANX	CLTC	FKBP1A	RNF213	TUBA1B	AP2S1	CLTA	SH3KBP1	INPP5D	PTEN	VASP	THEM4	FBXW5	ASB2	UBA1	SEC61B	TRIP12	NPEPPS	ERAP2	HLA-DMA	CD79B	CD96	HCST
	Reactome7	0.21	REACTOME_RESPIRATORY_ELECTRON_TRANSPORT_ATP_SYNTHESIS_BY_CHEMIOSMOTIC_COUPLING_AND_HEAT_PRODUCTION_BY_UNCOUPLING_PROTEINS	MT-CO1	COX7A2L	MT-ND2	MT-ND4	MT-ND5	MT-ND6	NDUFA3	NDUFB1	NDUFB3	NDUFB6	NDUFS8	NDUFA12	MT-CYB	ATP5MC1	MT-ATP8	ATP5F1E	ATP5ME	ATP5PF
	Reactome8	0.32	REACTOME_DEVELOPMENTAL_BIOLOGY	ARPC5	ACTR2	ADAM10	CAP1	PSMB8	PSMA4	PSMA6	PSMC5	PLCG1	ACTB	ACTG1	POLR2L	MYO9B	ACTR3	ARPC1B	CFL1	RPS6KA5	RBX1	CLTC	POLR2B	POLR2G	POLR2I	GSK3B	NCOR2	TUBA1B	AP2S1	CLTA	SH3KBP1	RBBP4	RPS27L	RPS4Y1	RPS26	EIF4G1	KAT2B	RBPJ	TLN1	VASP	PFN1	MYL6	CCND3	TCF12	RUNX1	CBFB	SEMA4D	NCOA3	ZNF638
	Reactome9	0.25	REACTOME_SIGNALING_BY_RHO_GTPASES_MIRO_GTPASES_AND_RHOBTB3	ARPC5	ACTR2	NCKAP1L	DOCK2	IQGAP1	DIAPH1	HMOX2	ACTB	ACTG1	MYO9B	ACTR3	ARPC1B	CYFIP2	CFL1	PIN1	RAC2	CLTC	TUBA1B	PTK2B	IL32	ERBIN	PFN1	MYL6	LBR	TMPO	DOCK10	KTN1	PREX1	ESYT1	TAOK3	GMIP	ARHGEF6	SLK	SLC4A7	EFHD2	TMOD3	MSI2	RAP1GDS1
	Reactome10	0.044	REACTOME_CELL_CYCLE	TUBB	PSMB8	PSMA4	PSMA6	PSMC5	POLR2L	RBX1	POLR2B	POLR2G	POLR2I	GSK3B	HDAC1	TUBA1B	RBBP4	UBE2I	BANF1	CCND3	LBR	TMPO	MDM4	CDK6	ANAPC16	ATM	CCND2	SMC3	NHP2	POLD4	WAPL	OFD1	SSNA1	MZT2B	NEK7	CTDNEP1	ARPP19	ATRX	RSF1	REC8
[truncated: 68 more columns]

## Sheet: Figure 1b
Extended data 2. Enriched GOBP, Hallmark, KEGG, and Reactome gene sets of 26 DE gene-lists and their ROC p-values. Related to Fig. S2.
FDR-adjusted p values of ROC curves of gene sets enriched in seven significant differentially expressed (DE) gene lists. Related to Fig. S2e.
Annotation:	P values were FDR-adjusted by the Benjamini–Hochberg method.
	P values/adjusted p values < 0.05 are highlighted in red font.
DE gene-list	Fig. 1b rownames	p-values	p.adjust	Gene sets	Genes
Bi's CD4T.R	GOBP1	0.0063	0.04	GOBP_IMMUNE_RESPONSE	IFNG	HMGB1	PYCARD	CD74	LGALS3	CORO1A	HLA-DPA1	HSP90AA1	HMGB2	XRCC5	GBP5	STING1	VAMP8	CXCL13	LGALS9	LCK	TYROBP	CCL5	CCL3	FCER1G	C1QA	HLA-E	HLA-A	HAVCR2	LAG3	TRBC2	IFI35	IFI16	PARP9	GBP1	HLA-B	KLRD1	C1QC	C1QB	NLRC5	CCL4	SPON2	RBCK1	HLA-DRB1	LGALS1	BAX	B2M	APOE	ISG15	CYBA
	GOBP2	0.059	0.078	GOBP_REGULATION_OF_IMMUNE_SYSTEM_PROCESS	IFNG	HMGB1	PYCARD	CD74	LGALS3	CORO1A	HLA-DPA1	HSP90AA1	HMGB2	XRCC5	GBP5	STING1	VAMP8	CXCL13	LGALS9	LCK	TYROBP	CCL5	CCL3	FCER1G	C1QA	HLA-E	HLA-A	HAVCR2	LAG3	TRBC2	IFI35	IFI16	PARP9	GBP1	HLA-B	KLRD1	C1QC	C1QB	NLRC5	CCL4	SPON2	RBCK1	HLA-DRB1	LGALS1	BAX	B2M	APOE	ISG15	CYBA
	GOBP3	0.012	0.04	GOBP_BIOLOGICAL_PROCESS_INVOLVED_IN_INTERSPECIES_INTERACTION_BETWEEN_ORGANISMS	IFNG	HMGB1	PYCARD	CD74	LGALS3	CORO1A	HLA-DPA1	HSP90AA1	HMGB2	XRCC5	GBP5	STING1	VAMP8	CXCL13	LGALS9	LCK	TYROBP	CCL5	CCL3	FCER1G	C1QA	HLA-E	HLA-A	HAVCR2	LAG3	TRBC2	IFI35	IFI16	PARP9	GBP1	HLA-B	KLRD1	C1QC	C1QB	NLRC5	CCL4	SPON2	RBCK1	HLA-DRB1	LGALS1	BAX	B2M	APOE	ISG15	CYBA
	GOBP4	0.078	0.078	GOBP_POSITIVE_REGULATION_OF_IMMUNE_SYSTEM_PROCESS	IFNG	HMGB1	PYCARD	CD74	LGALS3	CORO1A	HLA-DPA1	HSP90AA1	HMGB2	XRCC5	GBP5	STING1	VAMP8	CXCL13	LGALS9	LCK	TYROBP	CCL5	CCL3	FCER1G	C1QA	HLA-E	HLA-A	HAVCR2	LAG3	TRBC2	IFI35	IFI16	PARP9	GBP1	HLA-B	KLRD1	C1QC	C1QB	NLRC5	CCL4	SPON2	RBCK1	HLA-DRB1	LGALS1	BAX	B2M	PARK7	LAPTM5	CTSC
	GOBP5	0.073	0.078	GOBP_DEFENSE_RESPONSE	IFNG	HMGB1	PYCARD	CD74	LGALS3	CORO1A	HLA-DPA1	HSP90AA1	HMGB2	XRCC5	GBP5	STING1	VAMP8	CXCL13	LGALS9	LCK	TYROBP	CCL5	CCL3	FCER1G	C1QA	HLA-E	HLA-A	HAVCR2	LAG3	TRBC2	IFI35	IFI16	PARP9	GBP1	HLA-B	KLRD1	C1QC	C1QB	NLRC5	CCL4	SPON2	RBCK1	HLA-DRB1	LGALS1	APOE	ISG15	CYBA	BST2	ZNF683
	GOBP6	0.044	0.0733	GOBP_DEFENSE_RESPONSE_TO_OTHER_ORGANISM	IFNG	HMGB1	PYCARD	CD74	LGALS3	CORO1A	HLA-DPA1	HSP90AA1	HMGB2	XRCC5	GBP5	STING1	VAMP8	CXCL13	LGALS9	LCK	TYROBP	CCL5	CCL3	FCER1G	C1QA	HLA-E	HLA-A	HAVCR2	LAG3	TRBC2	IFI35	IFI16	PARP9	GBP1	HLA-B	KLRD1	C1QC	C1QB	NLRC5	CCL4	SPON2	RBCK1	APOE	ISG15	CYBA	BST2	ZNF683	STAT1	CD96
	GOBP7	0.07	0.078	GOBP_PROTEIN_CONTAINING_COMPLEX_ORGANIZATION	IFNG	HMGB1	PYCARD	CD74	LGALS3	CORO1A	HLA-DPA1	HSP90AA1	HMGB2	XRCC5	GBP5	STING1	VAMP8	CXCL13	HLA-DRB1	BAX	B2M	APOE	ISG15	CYBA	HSPA1A	HSPA1B	PARK7	HLA-DRA	HLA-DPB1	HLA-DQB1	HLA-DMB	HLA-DMA	HLA-DQA1	HLA-DRB5	CD247	FKBP1A	CDC42	GSDMD	PSTPIP1	PRF1	LCP1	DBNL	RHOA	CALR	HCLS1	MSN	CIB1	EIF6	DDIT4
	GOBP8	0.023	0.0575	GOBP_INNATE_IMMUNE_RESPONSE	IFNG	HMGB1	PYCARD	CD74	LGALS3	CORO1A	HLA-DPA1	HSP90AA1	HMGB2	XRCC5	GBP5	STING1	LGALS9	LCK	TYROBP	CCL5	CCL3	FCER1G	C1QA	HLA-E	HLA-A	HAVCR2	LAG3	TRBC2	IFI35	IFI16	PARP9	GBP1	HLA-B	KLRD1	C1QC	C1QB	NLRC5	CCL4	SPON2	APOE	ISG15	CYBA	BST2	ZNF683	STAT1	CD96	OASL	CDC42	GSDMD
	GOBP9	0.04	0.0733	GOBP_CELL_ACTIVATION	IFNG	HMGB1	PYCARD	CD74	LGALS3	CORO1A	HLA-DPA1	VAMP8	LGALS9	LCK	TYROBP	CCL5	CCL3	FCER1G	C1QA	HLA-E	HLA-A	HAVCR2	LAG3	TRBC2	IFI35	HLA-DRB1	LGALS1	BAX	B2M	APOE	BST2	ZNF683	LAPTM5	CTSC	ITGB2	ADA	HLA-DRA	HLA-DPB1	HLA-DQB1	HLA-DMB	HLA-DMA	HLA-DQA1	HLA-DRB5	CD27	CSK	RAC2	CD8A	LCP2	CST7
	GOBP10	0.011	0.04	GOBP_PROTEOLYSIS	IFNG	HMGB1	PYCARD	LGALS9	LCK	IFI16	RBCK1	BAX	APOE	ISG15	BST2	GPX1	HSPA1A	HSPA1B	PARK7	LAPTM5	CTSC	CD27	UBE2N	CST7	PRELID1	GZMB	IFI27	CASP1	IFI6	GAPDH	RNF187	GZMA	TNFSF10	CTSW	RHOA	CALR	CHMP4B	CHMP2A	LAMTOR5	CARD16	ENO1	CST3	VCP	PARP1	ELOB	RPS6KA1	BCAP31	ATP5IF1	ARL6IP5
Bi's CD8T.R	GOBP1	0.0077	0.045	GOBP_IMMUNE_RESPONSE	CD74	BAX	CORO1A	HLA-DRB1	HMGB1	PYCARD	HLA-DPA1	AIF1	B2M	VAMP8	HLA-DPB1	HLA-DRA	HLA-DQB1	HLA-DMB	HLA-DMA	HLA-DQA1	HLA-DRB5	APOE	FKBP1A	CD81	CCL5	HLA-A	HLA-E	HAVCR2	TNFSF4	CRTAM	LAG3	LGALS1	LCK	SOCS1	LAMP1	TRBC2	XRCC6	CCL3	C1QA	IFI35	LAPTM5	RAC2	CSK	CD27	CD70	CD8A	CD8B	CD38	ITGB2
	GOBP2	0.059	0.0737	GOBP_CELL_ACTIVATION	CD74	BAX	CORO1A	HLA-DRB1	HMGB1	PYCARD	HLA-DPA1	AIF1	B2M	VAMP8	HLA-DPB1	HLA-DRA	HLA-DQB1	HLA-DMB	HLA-DMA	HLA-DQA1	HLA-DRB5	APOE	FKBP1A	CD81	CCL5	HLA-A	HLA-E	HAVCR2	TNFSF4	CRTAM	LAG3	LGALS1	LCK	SOCS1	LAMP1	TRBC2	XRCC6	CCL3	C1QA	IFI35	LAPTM5	RAC2	CSK	CD27	CD70	CD8A	CD8B	CD38	ITGB2
	GOBP3	0.027	0.054	GOBP_REGULATION_OF_IMMUNE_SYSTEM_PROCESS	CD74	BAX	CORO1A	HLA-DRB1	HMGB1	PYCARD	HLA-DPA1	AIF1	B2M	VAMP8	HLA-DPB1	HLA-DRA	HLA-DQB1	HLA-DMB	HLA-DMA	HLA-DQA1	HLA-DRB5	APOE	FKBP1A	CD81	CCL5	HLA-A	HLA-E	HAVCR2	TNFSF4	CRTAM	LAG3	LGALS1	LCK	SOCS1	LAMP1	TRBC2	XRCC6	CCL3	C1QA	IFI35	LAPTM5	RAC2	CSK	CD27	CD70	CD8A	CD8B	CD38	ITGB2
	GOBP4	0.12	0.1333	GOBP_PROTEIN_CONTAINING_COMPLEX_ORGANIZATION	CD74	BAX	CORO1A	HLA-DRB1	HMGB1	PYCARD	HLA-DPA1	AIF1	B2M	VAMP8	HLA-DPB1	HLA-DRA	HLA-DQB1	HLA-DMB	HLA-DMA	HLA-DQA1	HLA-DRB5	APOE	FKBP1A	PRF1	LCP1	GBP5	RPS19	STING1	CXCL13	PARK7	SKAP1	CD247	ISG15	CDC42	STMP1	PSTPIP1	RHOA	CD3E	HCLS1	CALR	HSPA8	DDIT4	CHMP2A	CHMP5	COTL1	CFL1	VCP	TMSB4X	ARF6
	GOBP5	0.037	0.0617	GOBP_POSITIVE_REGULATION_OF_IMMUNE_SYSTEM_PROCESS	CD74	BAX	CORO1A	HLA-DRB1	HMGB1	PYCARD	HLA-DPA1	AIF1	B2M	VAMP8	HLA-DPB1	HLA-DRA	HLA-DQB1	HLA-DMB	HLA-DMA	HLA-DQA1	HLA-DRB5	CD81	CCL5	HLA-A	HLA-E	HAVCR2	TNFSF4	CRTAM	LAG3	LGALS1	LCK	SOCS1	LAMP1	TRBC2	XRCC6	CCL3	C1QA	IFI35	LAPTM5	RAC2	CSK	CD27	CD70	CD8A	CD8B	CD38	ITGB2	CTSC	DGKZ
	GOBP6	0.059	0.0737	GOBP_BIOLOGICAL_PROCESS_INVOLVED_IN_INTERSPECIES_INTERACTION_BETWEEN_ORGANISMS	CD74	BAX	CORO1A	HLA-DRB1	HMGB1	PYCARD	HLA-DPA1	AIF1	B2M	VAMP8	APOE	CD81	CCL5	HLA-A	HLA-E	HAVCR2	TNFSF4	CRTAM	LAG3	LGALS1	LCK	SOCS1	LAMP1	TRBC2	XRCC6	CCL3	C1QA	IFI35	BST2	PRF1	RAB27A	NKG7	BATF	PRDX1	RBPJ	ACTG1	GBP5	RPS19	STING1	CXCL13	ISG15	GBP1	HLA-B	C1QC	C1QB
	GOBP7	0.018	0.045	GOBP_LYMPHOCYTE_ACTIVATION	CD74	BAX	CORO1A	HLA-DRB1	HMGB1	PYCARD	HLA-DPA1	AIF1	B2M	HLA-DPB1	HLA-DRA	HLA-DQB1	HLA-DMB	HLA-DMA	HLA-DQA1	HLA-DRB5	FKBP1A	CD81	CCL5	HLA-A	HLA-E	HAVCR2	TNFSF4	CRTAM	LAG3	LGALS1	LCK	SOCS1	LAMP1	TRBC2	XRCC6	LAPTM5	RAC2	CSK	CD27	CD70	CD8A	CD8B	CD38	BST2	PRELID1	PAG1	SIT1	PRF1	LCP1
	GOBP8	0.018	0.045	GOBP_T_CELL_ACTIVATION	CD74	BAX	CORO1A	HLA-DRB1	HMGB1	PYCARD	HLA-DPA1	AIF1	B2M	HLA-DPB1	HLA-DRA	HLA-DQB1	HLA-DMB	HLA-DMA	HLA-DQA1	HLA-DRB5	FKBP1A	CD81	CCL5	HLA-A	HLA-E	HAVCR2	TNFSF4	CRTAM	LAG3	LGALS1	LCK	SOCS1	LAPTM5	RAC2	CSK	CD27	CD70	CD8A	CD8B	PRELID1	PAG1	SIT1	LCP1	RAB27A	NKG7	BATF	SEMA4A	EOMES	RHOA
	GOBP9	0.014	0.045	GOBP_CELLULAR_MACROMOLECULE_LOCALIZATION	CD74	BAX	VAMP8	APOE	CD81	LAMP1	LAPTM5	RAC2	CSK	ITGB2	LCP1	RAB27A	GBP5	PARK7	SKAP1	CD247	ISG15	GBP1	PRKCH	FYB1	CDC42	GZMB	SP100	GBP2	GPR137B	ACTB	HCLS1	CALR	HSPA8	VCP	TMSB4X	ARF6	SUMO1	AP2S1	NPM1	RPL11	ARL3	CLTA	RACK1	PIN1	TMSB10	TSPO	RAB7A	IL10RA	LAMTOR5
	GOBP10	0.14	0.14	GOBP_ATP_METABOLIC_PROCESS	PARK7	GAPDH	RHOA	HSPA8	DDIT4	VCP	TMSB4X	SDHAF2	NDUFA6	NDUFB3	NDUFB8	NDUFC1	NDUFC2	NDUFS5	COX7A2	TSPO	ENO1	ATP5IF1	FIS1	ATP5PF	ATP5MG	ATP5F1E	ATP5MF	ISCU	NDUFA4	PKM	CHCHD2	DGUOK	COX5B	COX4I1	COX5A	UQCR10	COX7C	SDHC	PGK1	PGAM1	TPI1	ATP5MC2	ATP5MC3
Bi's Mono.R	GOBP1	0.0092	0.028	GOBP_IMMUNE_RESPONSE	HLA-E	FCGR2B	HAVCR2	HLA-A	LAG3	HLA-F	IL18	CD74	VSIG4	CGAS	CD47	TREM2	IFI35	CD40	FCGR3A	TNFRSF14	C1QA	MNDA	CCL5	SOCS1	IRF7	HLA-B	C3	SERPING1	A2M	DHX58	C1QC	C2	C1QB	GBP5	IFI16	HMGB2	HSP90AA1	AKIRIN2	PARP9	GBP1	MIF	VAMP3	HLA-DPA1	CCL2	CXCL10	AXL	CSF1R	CCL8	SLAMF8
	GOBP2	0.01	0.028	GOBP_BIOLOGICAL_PROCESS_INVOLVED_IN_INTERSPECIES_INTERACTION_BETWEEN_ORGANISMS	HLA-E	FCGR2B	HAVCR2	HLA-A	LAG3	HLA-F	IL18	CD74	VSIG4	CGAS	CD47	TREM2	IFI35	CD40	FCGR3A	TNFRSF14	C1QA	MNDA	CCL5	SOCS1	IRF7	HLA-B	C3	SERPING1	A2M	DHX58	C1QC	C2	C1QB	GBP5	IFI16	HMGB2	HSP90AA1	AKIRIN2	PARP9	GBP1	MIF	VAMP3	HLA-DPA1	CCL2	CXCL10	AXL	CSF1R	CCL8	SLAMF8
	GOBP3	0.068	0.0844	GOBP_DEFENSE_RESPONSE	HLA-E	FCGR2B	HAVCR2	HLA-A	LAG3	HLA-F	IL18	CD74	VSIG4	CGAS	CD47	TREM2	IFI35	CD40	FCGR3A	TNFRSF14	C1QA	MNDA	CCL5	SOCS1	IRF7	HLA-B	C3	SERPING1	A2M	DHX58	C1QC	C2	C1QB	GBP5	IFI16	HMGB2	HSP90AA1	AKIRIN2	PARP9	GBP1	MIF	VAMP3	HLA-DPA1	CCL2	CXCL10	AXL	CSF1R	CCL8	SLAMF8
	GOBP4	0.013	0.028	GOBP_DEFENSE_RESPONSE_TO_OTHER_ORGANISM	HLA-E	FCGR2B	HAVCR2	HLA-A	LAG3	HLA-F	IL18	CD74	VSIG4	CGAS	CD47	TREM2	IFI35	CD40	FCGR3A	TNFRSF14	C1QA	MNDA	CCL5	SOCS1	IRF7	HLA-B	C3	SERPING1	A2M	DHX58	C1QC	C2	C1QB	GBP5	IFI16	HMGB2	HSP90AA1	AKIRIN2	PARP9	GBP1	MIF	VAMP3	HLA-DPA1	CCL2	CXCL10	AXL	CSF1R	CCL8	SLAMF8
	GOBP5	0.014	0.028	GOBP_INNATE_IMMUNE_RESPONSE	HLA-E	FCGR2B	HAVCR2	HLA-A	LAG3	HLA-F	IL18	CD74	VSIG4	CGAS	CD47	TREM2	IFI35	CD40	FCGR3A	TNFRSF14	C1QA	MNDA	CCL5	SOCS1	IRF7	HLA-B	C3	SERPING1	A2M	DHX58	C1QC	C2	C1QB	GBP5	IFI16	HMGB2	HSP90AA1	AKIRIN2	PARP9	GBP1	MIF	VAMP3	HLA-DPA1	CCL2	CXCL10	AXL	CSF1R	CCL8	SLAMF8
	GOBP6	0.071	0.0844	GOBP_REGULATION_OF_IMMUNE_SYSTEM_PROCESS	HLA-E	FCGR2B	HAVCR2	HLA-A	LAG3	HLA-F	IL18	CD74	VSIG4	CGAS	CD47	TREM2	IFI35	CD40	FCGR3A	TNFRSF14	C1QA	MNDA	CCL5	SOCS1	IRF7	HLA-B	C3	SERPING1	A2M	DHX58	C1QC	C2	C1QB	GBP5	IFI16	HMGB2	HSP90AA1	AKIRIN2	PARP9	GBP1	MIF	VAMP3	HLA-DPA1	CCL2	CXCL10	AXL	CSF1R	CCL8	SLAMF8
	GOBP7	0.076	0.0844	GOBP_POSITIVE_REGULATION_OF_IMMUNE_SYSTEM_PROCESS	HLA-E	FCGR2B	HAVCR2	HLA-A	LAG3	HLA-F	IL18	CD74	VSIG4	CGAS	CD47	TREM2	IFI35	CD40	FCGR3A	TNFRSF14	C1QA	MNDA	CCL5	SOCS1	IRF7	HLA-B	C3	SERPING1	A2M	DHX58	C1QC	C2	C1QB	GBP5	IFI16	HMGB2	HSP90AA1	AKIRIN2	PARP9	GBP1	MIF	VAMP3	HLA-DPA1	CCL2	CXCL10	AXL	CSF1R	CCL8	IL15
	GOBP8	0.0041	0.028	GOBP_REGULATION_OF_IMMUNE_RESPONSE	HLA-E	FCGR2B	HAVCR2	HLA-A	LAG3	HLA-F	IL18	CD74	VSIG4	CGAS	CD47	TREM2	IFI35	CD40	FCGR3A	TNFRSF14	C1QA	MNDA	CCL5	SOCS1	IRF7	HLA-B	C3	SERPING1	A2M	DHX58	C1QC	C2	C1QB	GBP5	IFI16	HMGB2	HSP90AA1	AKIRIN2	PARP9	GBP1	SLAMF8	CLEC4E	IRF1	APOE	FCGR1A	BANF1	PARP14	CDC37	TIFA
	GOBP9	0.11	0.11	GOBP_CELL_ACTIVATION	HLA-E	FCGR2B	HAVCR2	HLA-A	LAG3	HLA-F	IL18	CD74	VSIG4	CGAS	CD47	TREM2	IFI35	CD40	FCGR3A	TNFRSF14	C1QA	MNDA	CCL5	SOCS1	MIF	VAMP3	HLA-DPA1	CCL2	CXCL10	AXL	SLAMF8	CLEC4E	IRF1	APOE	BST2	PRDX1	SLAMF7	GSN	UBD	IL15	HAMP	HLA-DRB1	CD81	IDO1	HSPD1	CD274	THEMIS2	CTSC	SNAP23
	GOBP10	0.033	0.055	GOBP_IMMUNE_EFFECTOR_PROCESS	HLA-E	FCGR2B	HAVCR2	HLA-A	LAG3	HLA-F	IL18	CD74	VSIG4	CGAS	CD47	TREM2	IFI35	CD40	FCGR3A	TNFRSF14	C1QA	IRF7	HLA-B	C3	SERPING1	A2M	DHX58	C1QC	C2	C1QB	MIF	VAMP3	HLA-DPA1	SLAMF8	CLEC4E	FCGR1A	BST2	PRDX1	SLAMF7	TUBB	HLA-DRB1	CD81	HSPD1	CTSC	SNAP23	HLA-DPB1	HLA-DMB	HLA-DQB1	CD8A
Bi's Treg.R	GOBP1	0.0091	0.05	GOBP_IMMUNE_RESPONSE	PYCARD	FADD	LGALS3	CD74	HSP90AA1	CORO1A	AIF1	UBE2K	GBP5	XRCC5	STING1	CXCL13	VAMP8	HLA-DRB1	HLA-DPA1	BAX	B2M	CYRIB	LCK	CCL5	IFI16	TYROBP	LAMP1	PTPN6	IRF7	TNIP2	AKIRIN2	HLA-F	C1QA	FCER1G	SLAMF1	HLA-E	HLA-A	HAVCR2	XRCC6	IFI35	GBP1	HLA-B	C1QC	C1QB	CCL4	CCL20	APOE	ISG15	CYBA
	GOBP2	0.047	0.0638	GOBP_BIOLOGICAL_PROCESS_INVOLVED_IN_INTERSPECIES_INTERACTION_BETWEEN_ORGANISMS	PYCARD	FADD	LGALS3	CD74	HSP90AA1	CORO1A	AIF1	UBE2K	GBP5	XRCC5	STING1	CXCL13	VAMP8	HLA-DRB1	HLA-DPA1	BAX	B2M	CYRIB	LCK	CCL5	IFI16	TYROBP	LAMP1	PTPN6	IRF7	TNIP2	AKIRIN2	HLA-F	C1QA	FCER1G	SLAMF1	HLA-E	HLA-A	HAVCR2	XRCC6	IFI35	GBP1	HLA-B	C1QC	C1QB	CCL4	CCL20	APOE	ISG15	CYBA
	GOBP3	0.034	0.0638	GOBP_REGULATION_OF_IMMUNE_SYSTEM_PROCESS	PYCARD	FADD	LGALS3	CD74	HSP90AA1	CORO1A	AIF1	UBE2K	GBP5	XRCC5	STING1	CXCL13	VAMP8	HLA-DRB1	HLA-DPA1	BAX	B2M	CYRIB	LCK	CCL5	IFI16	TYROBP	LAMP1	PTPN6	IRF7	TNIP2	AKIRIN2	HLA-F	C1QA	FCER1G	SLAMF1	HLA-E	HLA-A	HAVCR2	XRCC6	IFI35	GBP1	HLA-B	C1QC	C1QB	CCL4	CCL20	APOE	ISG15	CYBA
	GOBP4	0.11	0.11	GOBP_POSITIVE_REGULATION_OF_IMMUNE_SYSTEM_PROCESS	PYCARD	FADD	LGALS3	CD74	HSP90AA1	CORO1A	AIF1	UBE2K	GBP5	XRCC5	STING1	CXCL13	VAMP8	HLA-DRB1	HLA-DPA1	BAX	B2M	CYRIB	LCK	CCL5	IFI16	TYROBP	LAMP1	PTPN6	IRF7	TNIP2	AKIRIN2	HLA-F	C1QA	FCER1G	SLAMF1	HLA-E	HLA-A	HAVCR2	XRCC6	IFI35	GBP1	HLA-B	C1QC	C1QB	CCL4	CCL20	PARK7	HLA-DPB1	HLA-DRA
	GOBP5	0.032	0.0638	GOBP_PROTEIN_CONTAINING_COMPLEX_ORGANIZATION	PYCARD	FADD	LGALS3	CD74	HSP90AA1	CORO1A	AIF1	UBE2K	GBP5	XRCC5	STING1	CXCL13	VAMP8	HLA-DRB1	HLA-DPA1	BAX	B2M	CYRIB	APOE	ISG15	CYBA	HSPA1A	HSPA1B	GSDMD	PRF1	KIF5B	PSTPIP1	PARK7	HLA-DPB1	HLA-DRA	HLA-DQB1	CD247	LPXN	HLA-DQA1	HLA-DRB5	FKBP1A	TAPBP	LCP1	RHOA	DDIT4	ATG12	COTL1	CFL1	TSG101	CHMP2A
	GOBP6	0.051	0.0638	GOBP_DEFENSE_RESPONSE	PYCARD	FADD	LGALS3	CD74	HSP90AA1	CORO1A	AIF1	UBE2K	GBP5	XRCC5	STING1	CXCL13	VAMP8	HLA-DRB1	HLA-DPA1	LCK	CCL5	IFI16	TYROBP	LAMP1	PTPN6	IRF7	TNIP2	AKIRIN2	HLA-F	C1QA	FCER1G	SLAMF1	HLA-E	HLA-A	HAVCR2	XRCC6	IFI35	GBP1	HLA-B	C1QC	C1QB	CCL4	CCL20	APOE	ISG15	CYBA	STAT1	OAS1	OASL
	GOBP7	0.013	0.05	GOBP_PROGRAMMED_CELL_DEATH	PYCARD	FADD	LGALS3	CD74	HSP90AA1	CORO1A	AIF1	BAX	LCK	CCL5	IFI16	TYROBP	LAMP1	PTPN6	IRF7	TNIP2	APOE	HSPA1A	HSPA1B	STAT1	GSDMD	PRF1	CASP4	IFI6	GAPDH	IFI27	GZMM	SP100	MX1	CCR5	GZMA	PARK7	LAPTM5	ITGB2	CTSC	PRKCH	CD27	CXCR3	PDCD1	PRELID1	RHOA	DDIT4	CFL1	BNIP3L	REST
	GOBP8	0.015	0.05	GOBP_REGULATION_OF_IMMUNE_RESPONSE	PYCARD	FADD	LGALS3	CD74	HSP90AA1	UBE2K	GBP5	XRCC5	STING1	CXCL13	VAMP8	HLA-DRB1	BAX	B2M	CYRIB	LCK	CCL5	IFI16	TYROBP	LAMP1	PTPN6	IRF7	TNIP2	AKIRIN2	HLA-F	C1QA	FCER1G	SLAMF1	HLA-E	HLA-A	HAVCR2	XRCC6	IFI35	GBP1	HLA-B	C1QC	C1QB	APOE	ISG15	CYBA	HSPA1A	HSPA1B	OAS1	OASL	PARK7
	GOBP9	0.044	0.0638	GOBP_DEFENSE_RESPONSE_TO_OTHER_ORGANISM	PYCARD	FADD	LGALS3	CD74	HSP90AA1	CORO1A	AIF1	UBE2K	GBP5	XRCC5	STING1	CXCL13	VAMP8	HLA-DPA1	LCK	CCL5	IFI16	TYROBP	LAMP1	PTPN6	IRF7	AKIRIN2	HLA-F	C1QA	FCER1G	SLAMF1	HLA-E	HLA-A	HAVCR2	XRCC6	IFI35	GBP1	HLA-B	C1QC	C1QB	CCL4	CCL20	APOE	ISG15	CYBA	STAT1	OAS1	OASL	BST2	GSDMD
	GOBP10	0.073	0.0811	GOBP_INNATE_IMMUNE_RESPONSE	PYCARD	FADD	LGALS3	CD74	HSP90AA1	CORO1A	AIF1	UBE2K	GBP5	XRCC5	STING1	HLA-DPA1	LCK	CCL5	IFI16	TYROBP	LAMP1	PTPN6	IRF7	AKIRIN2	HLA-F	C1QA	FCER1G	SLAMF1	HLA-E	HLA-A	HAVCR2	XRCC6	IFI35	GBP1	HLA-B	C1QC	C1QB	CCL4	CCL20	APOE	ISG15	CYBA	STAT1	OAS1	OASL	BST2	GSDMD	KIF5B	PSTPIP1
Au's CD8T.R	GOBP1	0.17	0.18	GOBP_POSITIVE_REGULATION_OF_NUCLEOBASE_CONTAINING_COMPOUND_METABOLIC_PROCESS	ZC3H12A	XBP1	NFE2L2	CD74	HMGB2	RELA	DDX3X	SFPQ	NFKBIA	HSPA1A	BCL3	RGCC	HSP90AA1	HSP90AB1	GATA3	STAT1	IRF1	TGFB1	PLSCR1	BIRC2	CD28	CD38	AHR	IFNG	ZFP36	JUN	NFKB1	ZFP36L1	ATF4	CITED2	TP53INP1	ATF3	HSPA5	BCLAF1	SQSTM1	NR4A2	JMY	BTG2	UBE2B	TMF1	EIF5A	NR4A1	PIM2	SRA1	ARF4
	GOBP2	0.031	0.0917	GOBP_PROGRAMMED_CELL_DEATH	ZC3H12A	XBP1	NFE2L2	CD74	HMGB2	RELA	DDX3X	SFPQ	NFKBIA	HSPA1A	BCL3	RGCC	HSP90AA1	HSP90AB1	GATA3	STAT1	IRF1	TGFB1	PLSCR1	BIRC2	CD28	CD38	AHR	IFNG	ZFP36	JUN	NFKB1	ZFP36L1	ATF4	CITED2	TP53INP1	ATF3	HSPA5	BCLAF1	SQSTM1	NR4A2	JMY	BTG2	UBE2B	TMF1	EIF5A	NR4A1	PIM2	SRA1	ARF4
	GOBP3	0.047	0.0917	GOBP_IMMUNE_RESPONSE	ZC3H12A	XBP1	NFE2L2	CD74	HMGB2	RELA	DDX3X	SFPQ	NFKBIA	HSPA1A	BCL3	RGCC	HSP90AA1	HSP90AB1	GATA3	STAT1	IRF1	TGFB1	PLSCR1	BIRC2	CD28	CD38	AHR	IFNG	NR1H2	BATF	REL	NR4A3	RORA	HMCES	RNF168	TBX21	AKIRIN2	DDX21	HLA-DRB1	ZC3HAV1	STAT3	ELF1	NFKB2	EXOSC9	ANXA1	HSPA1B	HSPD1	TNFAIP3	CTLA4
	GOBP4	0.055	0.0917	GOBP_CELLULAR_RESPONSE_TO_STRESS	ZC3H12A	XBP1	NFE2L2	CD74	HMGB2	RELA	DDX3X	SFPQ	NFKBIA	HSPA1A	BCL3	RGCC	HSP90AA1	HSP90AB1	ZFP36	JUN	NFKB1	ZFP36L1	ATF4	CITED2	TP53INP1	ATF3	HSPA5	BCLAF1	SQSTM1	NR4A2	JMY	BTG2	UBE2B	NR1H2	BATF	REL	NR4A3	RORA	HMCES	RNF168	FOS	HSPA8	KLF2	PER1	MORF4L2	IER5	KDM6B	BACH1	SLC38A2
	GOBP5	0.081	0.1013	GOBP_POSITIVE_REGULATION_OF_RNA_METABOLIC_PROCESS	ZC3H12A	XBP1	NFE2L2	CD74	HMGB2	RELA	DDX3X	SFPQ	NFKBIA	HSPA1A	BCL3	RGCC	GATA3	STAT1	IRF1	TGFB1	PLSCR1	BIRC2	CD28	CD38	AHR	ZFP36	JUN	NFKB1	ZFP36L1	ATF4	CITED2	TP53INP1	ATF3	HSPA5	BCLAF1	SQSTM1	NR4A2	JMY	BTG2	TMF1	EIF5A	NR4A1	PIM2	SRA1	ARF4	NR3C1	MEF2D	CSRNP1	NR1H2
	GOBP6	0.041	0.0917	GOBP_BIOLOGICAL_PROCESS_INVOLVED_IN_INTERSPECIES_INTERACTION_BETWEEN_ORGANISMS	ZC3H12A	XBP1	NFE2L2	CD74	HMGB2	RELA	DDX3X	SFPQ	NFKBIA	HSPA1A	BCL3	HSP90AA1	HSP90AB1	GATA3	STAT1	IRF1	TGFB1	PLSCR1	BIRC2	IFNG	ZFP36	JUN	NFKB1	TMF1	EIF5A	NR4A1	PIM2	TCP1	NR1H2	BATF	REL	TBX21	AKIRIN2	DDX21	HLA-DRB1	ZC3HAV1	FOS	HSPA8	JUND	PAF1	LITAF	CCNT1	ANXA1	HSPA1B	HSPD1
	GOBP7	0.047	0.0917	GOBP_REGULATION_OF_IMMUNE_SYSTEM_PROCESS	ZC3H12A	XBP1	NFE2L2	CD74	HMGB2	RELA	DDX3X	SFPQ	NFKBIA	HSPA1A	RGCC	HSP90AA1	HSP90AB1	GATA3	STAT1	IRF1	TGFB1	PLSCR1	BIRC2	CD28	CD38	AHR	IFNG	ZFP36	ZFP36L1	NR1H2	NR4A3	RORA	HMCES	TBX21	AKIRIN2	DDX21	HLA-DRB1	STAT3	ELF1	FOS	JUND	PAF1	PITHD1	AKIRIN1	ANXA1	HSPA1B	HSPD1	TNFAIP3	CTLA4
	GOBP8	0.18	0.18	GOBP_POSITIVE_REGULATION_OF_CELLULAR_BIOSYNTHETIC_PROCESS	ZC3H12A	XBP1	NFE2L2	CD74	HMGB2	RELA	DDX3X	SFPQ	NFKBIA	BCL3	RGCC	HSP90AA1	HSP90AB1	GATA3	STAT1	IRF1	TGFB1	PLSCR1	BIRC2	CD28	CD38	AHR	IFNG	JUN	NFKB1	ATF4	CITED2	TP53INP1	ATF3	HSPA5	BCLAF1	SQSTM1	NR4A2	JMY	TMF1	EIF5A	NR4A1	PIM2	SRA1	ARF4	NR3C1	MEF2D	CSRNP1	TCP1	NR1H2
	GOBP9	0.041	0.0917	GOBP_POSITIVE_REGULATION_OF_GENE_EXPRESSION	ZC3H12A	XBP1	NFE2L2	CD74	HMGB2	RELA	DDX3X	HSPA1A	BCL3	RGCC	HSP90AA1	GATA3	STAT1	IRF1	TGFB1	PLSCR1	CD28	IFNG	ZFP36	ATF4	CITED2	TP53INP1	ATF3	TMF1	EIF5A	NR1H2	BATF	NR4A3	RORA	HMCES	TBX21	AKIRIN2	DDX21	STAT3	HSPA8	SLC38A2	TOB1	PABPC1	NUP98	SRSF5	TRA2B	HNRNPLL	POLR2A	ANXA1	HSPA1B
	GOBP10	0.074	0.1013	GOBP_REGULATION_OF_CELL_DEATH	ZC3H12A	XBP1	NFE2L2	CD74	HMGB2	RELA	DDX3X	SFPQ	HSPA1A	BCL3	RGCC	HSP90AA1	HSP90AB1	GATA3	STAT1	BIRC2	CD28	CD38	IFNG	ZFP36	JUN	NFKB1	ZFP36L1	ATF4	CITED2	TP53INP1	ATF3	HSPA5	BCLAF1	SQSTM1	NR4A2	JMY	BTG2	UBE2B	TMF1	EIF5A	NR4A1	PIM2	SRA1	ARF4	TCP1	NR4A3	FOS	ANXA1	HSPA1B
Au's CD4T.NR	GOBP1	0.0077	0.0192	GOBP_LYMPHOCYTE_ACTIVATION	CARD11	TESPA1	HLA-DRA	PYCARD	WAS	FKBP1A	NCK2	PTK2B	ATM	LEF1	FOXP1	CD40LG	PTPN6	CD27	BCL2	CAMK4	SLAMF1	VSIR	SASH3	ITK	THEMIS	TNFSF8	PRDM1	NDFIP1	TGFBR2	RUNX1	CBFB	CDK6	PRKCQ	CD84	SIT1	DOCK8	CCDC88B	RIPOR2	SIRPG	MAD1L1	INPP5D	PLCL2	ID2	IKZF3	SH3KBP1	TBC1D10C	CD3G	TCIRG1	BCL11B
	GOBP2	0.0063	0.0192	GOBP_CELL_ACTIVATION	CARD11	TESPA1	HLA-DRA	PYCARD	WAS	FKBP1A	NCK2	PTK2B	ATM	LEF1	FOXP1	CD40LG	PTPN6	CD27	BCL2	CAMK4	SLAMF1	VSIR	SASH3	ITK	THEMIS	TNFSF8	PRDM1	NDFIP1	TGFBR2	RUNX1	CBFB	CDK6	PRKCQ	CD84	SIT1	DOCK8	CCDC88B	RIPOR2	SIRPG	MAD1L1	INPP5D	PLCL2	ID2	IKZF3	SH3KBP1	TBC1D10C	CD3G	TCIRG1	BCL11B
	GOBP3	0.0077	0.0192	GOBP_REGULATION_OF_IMMUNE_SYSTEM_PROCESS	CARD11	TESPA1	HLA-DRA	PYCARD	WAS	FKBP1A	NCK2	PTK2B	ATM	LEF1	FOXP1	CD40LG	PTPN6	CD27	BCL2	CAMK4	SLAMF1	VSIR	SASH3	ITK	THEMIS	TNFSF8	PRDM1	NDFIP1	TGFBR2	RUNX1	CBFB	CDK6	PRKCQ	CD84	SIT1	DOCK8	CCDC88B	RIPOR2	SIRPG	MAD1L1	INPP5D	PLCL2	ID2	IKZF3	SH3KBP1	TBC1D10C	VAMP8	ADAM10	CTSC
	GOBP4	0.073	0.0811	GOBP_PROTEIN_CONTAINING_COMPLEX_ORGANIZATION	CARD11	TESPA1	HLA-DRA	PYCARD	WAS	FKBP1A	NCK2	PTK2B	ATM	CD3G	VAMP8	ADAM10	TLN1	SKAP1	LPXN	CD247	SAMHD1	CARD8	EPRS1	SETX	PDCD6IP	CTCF	ARID1A	RSF1	BPTF	SMARCE1	SMARCC2	INO80E	SUPT16H	SSBP1	NAP1L4	CHMP7	ZNF207	TMOD3	RPS27L	GSK3B	BIN1	MDM4	TMC8	CYFIP2	GTF2A2	UBTF	SORL1	PRPF8	LSM2
	GOBP5	0.017	0.0257	GOBP_T_CELL_ACTIVATION	CARD11	TESPA1	HLA-DRA	PYCARD	WAS	FKBP1A	NCK2	LEF1	FOXP1	CD40LG	PTPN6	CD27	BCL2	CAMK4	SLAMF1	VSIR	SASH3	ITK	THEMIS	TNFSF8	PRDM1	NDFIP1	TGFBR2	RUNX1	CBFB	CDK6	PRKCQ	CD84	SIT1	DOCK8	CCDC88B	RIPOR2	SIRPG	MAD1L1	CD3G	TCIRG1	BCL11B	RUNX2	ITGAL	APBB1IP	CCND3
	GOBP6	0.013	0.0257	GOBP_MONONUCLEAR_CELL_DIFFERENTIATION	CARD11	TESPA1	HLA-DRA	PTK2B	ATM	LEF1	FOXP1	CD40LG	PTPN6	CD27	BCL2	CAMK4	SLAMF1	VSIR	SASH3	ITK	THEMIS	TNFSF8	PRDM1	NDFIP1	TGFBR2	RUNX1	CBFB	CDK6	INPP5D	PLCL2	ID2	IKZF3	CD3G	TCIRG1	BCL11B	RUNX2	DOCK10	MFNG	ZBTB7A	IKZF1	GON4L
	GOBP7	0.0026	0.0192	GOBP_IMMUNE_RESPONSE	CARD11	TESPA1	HLA-DRA	PYCARD	WAS	FKBP1A	PTK2B	LEF1	FOXP1	CD40LG	PTPN6	CD27	BCL2	CAMK4	SLAMF1	VSIR	SASH3	ITK	THEMIS	TNFSF8	PRDM1	NDFIP1	PRKCQ	CD84	SIT1	INPP5D	PLCL2	TCIRG1	ITGAL	APBB1IP	DOCK10	MFNG	VAMP8	CTSC	LCP2	SKAP1	LPXN	CD247	SAMHD1	MAPK1	IRF3	NONO	PLCG1	PRKCH	NLRC5
	GOBP8	0.069	0.0811	GOBP_POSITIVE_REGULATION_OF_IMMUNE_SYSTEM_PROCESS	CARD11	TESPA1	HLA-DRA	PYCARD	NCK2	PTK2B	LEF1	FOXP1	CD40LG	PTPN6	CD27	BCL2	CAMK4	SLAMF1	VSIR	SASH3	ITK	THEMIS	TGFBR2	RUNX1	CBFB	PRKCQ	CD84	DOCK8	CCDC88B	RIPOR2	SIRPG	INPP5D	PLCL2	ID2	SH3KBP1	VAMP8	ADAM10	CTSC	LCP2	SKAP1	LPXN	CD247	MAPK1	IRF3	NONO	PLCG1	PRKCH	NLRC5	HK1
	GOBP9	0.23	0.23	GOBP_CHROMOSOME_ORGANIZATION	ATM	PRKCQ	MAD1L1	ZBTB7A	IKZF1	PURA	MAPK1	BANF1	SETX	PDCD6IP	CTCF	ARID1A	RSF1	BPTF	SMARCE1	SMARCC2	INO80E	SUPT16H	SSBP1	NAP1L4	CHMP7	ZNF207	MLLT3	APEX1	OGT	PPP1R10	DNMT1	ARID1B	CREBZF	NSD1	KDM5A	ASH1L	BAZ1B	EP400	MPHOSPH8	CTBP1	CHD3	CBX3	CBX5	TASOR	RESF1	RBBP4	KANSL1	RBL2	CABIN1
	GOBP10	0.018	0.0257	GOBP_IMMUNE_SYSTEM_DEVELOPMENT	CARD11	TESPA1	HLA-DRA	PTK2B	ATM	LEF1	FOXP1	CD40LG	PTPN6	CD27	BCL2	CAMK4	SLAMF1	VSIR	SASH3	ITK	THEMIS	TNFSF8	PRDM1	NDFIP1	TGFBR2	RUNX1	CBFB	CDK6	MAD1L1	INPP5D	PLCL2	ID2	IKZF3	CD3G	TCIRG1	BCL11B	RUNX2	DOCK10	MFNG	ZBTB7A	IKZF1	GON4L	SELPLG	SAMHD1	MAPK1	ETS1	CNOT4	SMAP1	TMOD3
Au's Treg.NR	GOBP1	0.051	0.085	GOBP_PROTEIN_CONTAINING_COMPLEX_ORGANIZATION	PYCARD	PTK2B	NCKAP1L	CYRIB	PLEC	DBNL	CFL1	MICAL1	CYFIP2	PREX1	TLN1	DIAPH1	TWF2	TMOD3	WDR1	ADD1	PFN1	VASP	ARPC5	ARPC5L	ARPC1B	SSH2	LIMA1	TTN	TTC17	RAP1GDS1	ASB2	BAX	PRKDC	HMGB1	PRF1	HLA-DMA	FKBP1A	VAMP8	XRCC5	LPXN	STMP1	EPRS1	GSK3B	ATRX	PIN1	CLTC	NEK7	ATM	ANP32B
	GOBP2	0.11	0.11	GOBP_ACTIN_FILAMENT_BASED_PROCESS	PYCARD	PTK2B	NCKAP1L	CYRIB	PLEC	DBNL	CFL1	MICAL1	CYFIP2	PREX1	TLN1	DIAPH1	TWF2	TMOD3	WDR1	ADD1	PFN1	VASP	ARPC5	ARPC5L	ARPC1B	SSH2	LIMA1	TTN	TTC17	RAP1GDS1	ASB2	BCL2	RAC2	DOCK2	ACTG1	PHPT1	MYO1G	ACTR2	ACTR3	SH3KBP1	ACTN4	ACTB	ABI3	MYO5A	CORO1B	IQGAP1	PAM	CCDC88C	PARVG
	GOBP3	0.0043	0.034	GOBP_IMMUNE_RESPONSE	PYCARD	PTK2B	NCKAP1L	CYRIB	PLEC	DBNL	BAX	PRKDC	HMGB1	PRF1	HLA-DMA	FKBP1A	VAMP8	XRCC5	LPXN	STMP1	EPRS1	BCL2	RAC2	DOCK2	ACTG1	PHPT1	MYO1G	ACTR2	ACTR3	GAPDH	ERBIN	TUBB	TCIRG1	PRELID1	FOXP1	CD27	TNFRSF1B	PTPN6	LGALS1	IL27RA	INPP5D	ITGB2	CTSC	GPI	IRF3	LTA	PLCG1	CXCR3	SEMA4D
	GOBP4	0.091	0.1011	GOBP_CYTOSKELETON_ORGANIZATION	PYCARD	PTK2B	NCKAP1L	CYRIB	PLEC	DBNL	CFL1	MICAL1	CYFIP2	PREX1	TLN1	DIAPH1	TWF2	TMOD3	WDR1	ADD1	PFN1	VASP	ARPC5	ARPC5L	ARPC1B	SSH2	LIMA1	TTN	TTC17	RAP1GDS1	ASB2	GSK3B	ATRX	PIN1	CLTC	NEK7	BCL2	RAC2	DOCK2	ACTG1	PHPT1	MYO1G	ACTR2	ACTR3	SH3KBP1	ACTN4	ACTB	ABI3	MYO5A
	GOBP5	0.017	0.034	GOBP_PROGRAMMED_CELL_DEATH	PYCARD	PTK2B	NCKAP1L	CFL1	MICAL1	CYFIP2	BAX	PRKDC	HMGB1	PRF1	GSK3B	ATM	ANP32B	SETX	PPP1CA	MDM4	FAF1	TMC8	RPS27L	SPG7	BCL2	SH3KBP1	ACTN4	CAMK2D	GAPDH	TCIRG1	PRELID1	FOXP1	CD27	TNFRSF1B	PTPN6	LGALS1	IL27RA	INPP5D	ITGB2	CTSC	GPI	IRF3	LTA	PLCG1	CXCR3	SEMA4D	SON	IKZF3	BCL11B
	GOBP6	0.016	0.034	GOBP_CELL_ACTIVATION	PYCARD	PTK2B	NCKAP1L	CYRIB	PREX1	TLN1	BAX	PRKDC	HMGB1	PRF1	HLA-DMA	FKBP1A	VAMP8	ATM	ADAM10	BCL2	RAC2	DOCK2	ACTG1	SH3KBP1	ACTB	ACTA2	TCIRG1	PRELID1	FOXP1	CD27	TNFRSF1B	PTPN6	LGALS1	IL27RA	INPP5D	ITGB2	CTSC	CD4	ITGAL	SLAMF1	RASGRP1	CD46	SASH3	CD84	PRDM1	SIT1	CD79B	RBPJ	DOCK10
	GOBP7	0.0092	0.034	GOBP_LYMPHOCYTE_ACTIVATION	PYCARD	PTK2B	NCKAP1L	CYRIB	PREX1	BAX	PRKDC	HMGB1	PRF1	HLA-DMA	FKBP1A	ATM	BCL2	RAC2	DOCK2	SH3KBP1	TCIRG1	PRELID1	FOXP1	CD27	TNFRSF1B	PTPN6	LGALS1	IL27RA	INPP5D	CD4	ITGAL	SLAMF1	RASGRP1	CD46	SASH3	CD84	PRDM1	SIT1	CD79B	RBPJ	DOCK10	IKZF3	BCL11B	RIPOR2	TBC1D10C	CDK6	ID2	RUNX1	CBFB
	GOBP8	0.073	0.0912	GOBP_CELLULAR_MACROMOLECULE_LOCALIZATION	PLEC	DIAPH1	TWF2	BAX	VAMP8	XRCC5	GSK3B	ATRX	PIN1	CLTC	ATM	ANP32B	ADAM10	MACROH2A1	TMED10	CLTA	AP2S1	RAC2	ACTB	ABI3	MYO5A	CORO1B	ERBIN	TCIRG1	ITGB2	CD4	ITGAL	MACF1	BCL2L1	PPP1R10	PDCD5	ARL6IP5	TXNIP	RASSF5	ORMDL3	HDGF	TIA1	RIPOR2	HUWE1	VPS13C	TMED9	WAPL	TASOR	NPEPPS	MDFIC
	GOBP9	0.064	0.0912	GOBP_REGULATION_OF_IMMUNE_SYSTEM_PROCESS	PYCARD	PTK2B	NCKAP1L	CYRIB	BAX	PRKDC	HMGB1	HLA-DMA	FKBP1A	VAMP8	XRCC5	LPXN	ATM	ADAM10	BCL2	RAC2	PHPT1	MYO1G	SH3KBP1	ERBIN	PRELID1	FOXP1	CD27	TNFRSF1B	PTPN6	LGALS1	IL27RA	INPP5D	ITGB2	CTSC	GPI	IRF3	LTA	PLCG1	CXCR3	CD4	SLAMF1	RASGRP1	CD46	SASH3	CD84	PRDM1	SIT1	CD79B	LCP2
	GOBP10	0.011	0.034	GOBP_REGULATION_OF_CELL_DEATH	PYCARD	PTK2B	NCKAP1L	CFL1	MICAL1	BAX	PRKDC	HMGB1	PRF1	GSK3B	ATM	ANP32B	SETX	PPP1CA	MDM4	FAF1	TMC8	EIF4G1	BCL2	ACTN4	CAMK2D	PRELID1	FOXP1	CD27	TNFRSF1B	PTPN6	LGALS1	IL27RA	INPP5D	ITGB2	CTSC	GPI	IRF3	LTA	PLCG1	SEMA4D	SON	IKZF3	BCL11B	BCL2L1	PPP1R10	PDCD5	ARL6IP5	TXNIP	RASSF5
[truncated: 84 more columns]
