# Supplementary material for: An immunotherapy response prediction model derived from proliferative CD4+ T cells and antigen-presenting monocytes in ccRCC
Source: Front Immunol. 2022 Aug 25;13:972227. doi: 10.3389/fimmu.2022.972227 (PMC9452905; doi:10.3389/fimmu.2022.972227)
Supplement: Supplementary file 3 [file DataSheet_3.zip › Extended Data/Extended data 3. GSEA results of Bi's monocytes, Au's CD4Ts and Tregs.xlsx]

## Sheet: Au's CD4T_C4 (MKI67+CD4Ts)
Extended data 3. GSEA results of Bi's monocytes, Au's CD4Ts and Tregs.
Annotation: GSEA results based on Au's CD4T_C4 vs. Others DE results. Related to Fig. 2h, Fig. S3g.
Description	setSize	enrichmentScore	NES	pvalue	p.adjust	qvalues	rank	leading_edge	core_enrichment
GOBP_BLOOD_VESSEL_MORPHOGENESIS	461	-0.532014	-1.80404	1e-10	3.365e-08	2.69248e-08	2264	tags=21%, list=12%, signal=19%	FMNL3/ROCK1/VEZF1/CCM2/CXCR3/ADGRG1/MTDH/TGFBR3/HIPK1/PTK2B/PLXDC1/NPRL3/STIM1/CEACAM1/EGLN1/GTF2I/CYSLTR1/ARID2/OTULIN/ITGAV/SOS1/SEMA4A/HDAC5/B4GALT1/NOTCH2/STAT1/SRF/ID1/CIB1/ATP2B4/PRCP/PIK3CB/ZMIZ1/TMIGD2/HIF1A/TGFBR1/JMJD6/ITGA5/SIRT1/NFE2L2/PLCG1/SEC24B/MIA3/PRKCA/ELK3/S1PR1/FBXW7/CHD7/PTEN/SH2D2A/PRDM1/CTNNB1/ADAM8/VAV3/MECP2/UBP1/CASP8/EMC10/GADD45A/PIK3C2A/RNF213/JAK1/RUNX1/LEF1/ETS1/PP…
GOBP_CHROMOSOME_SEGREGATION	307	0.749843	2.14597	1e-10	3.365e-08	2.69248e-08	1655	tags=45%, list=9%, signal=41%	MKI67/TOP2A/CENPF/UBE2C/NUSAP1/PTTG1/CENPE/CENPK/SMC4/SMC2/PLK1/CDCA8/CEP55/ANAPC11/CDT1/KIFC1/ZWINT/KNL1/CDC20/RAN/SLC25A5/DLGAP5/BRCA1/NCAPH/KIF22/MAD2L1/CCNB1/NCAPD2/FEN1/BANF1/RMI2/NCAPG2/KIF23/RACGAP1/SMC3/RAD21/NCAPD3/CENPX/ESCO2/NCAPG/NUF2/AURKB/CENPW/CDCA5/PRC1/SKA2/TACC3/BUB1/BUB1B/KIF2C/NDC80/FBXO5/INCENP/KIF14/HJURP/CENPN/KIF4A/CENPH/SPC24/ECT2/TTK/SPC25/SMC1A/DDX11/SGO2/KMT5A/PPP2R1A/…
GOBP_DNA_DEPENDENT_DNA_REPLICATION	155	0.755292	2.05855	1e-10	3.365e-08	2.69248e-08	1393	tags=46%, list=7%, signal=43%	MCM7/PCNA/MCM3/CDT1/MCM5/MCM4/ALYREF/NUCKS1/FEN1/MCM2/MCM6/RRM1/GMNN/CENPX/BRCA2/GINS2/FBXO5/ORC6/E2F8/TOPBP1/FAM111A/POLD3/ATAD5/GINS4/DDX11/ZGRF1/CDC45/POLE3/POLA2/MCM10/RFWD3/RECQL4/CDK2/DNA2/RFC4/RFC3/HMGA1/RFC2/MMS22L/WDHD1/LIG1/RFC1/CDC6/STOML2/TONSL/TIMELESS/POLE/PRIM1/RECQL/POLQ/POLD1/POLA1/POLD2/DONSON/RFC5/CCNE2/FANCM/BLM/GEN1/GINS1/MCMBP/CHTF18/E2F7/MGME1/POLE4/POLE2/RPA1/DSCC1/ZMPSTE2…
GOBP_DNA_REPAIR	490	0.640967	1.88986	1e-10	3.365e-08	2.69248e-08	1707	tags=33%, list=9%, signal=31%	HMGB2/CDK1/MCM7/PCNA/HMGB1/DEK/PTTG1/CLSPN/MCM3/RPA3/MCM5/NUDT1/UHRF1/MCM4/BRCA1/KIF22/ACTB/NUCKS1/FEN1/MCM2/NSD2/RMI2/MCM6/SMC3/RAD21/RRM1/CENPX/ESCO2/BRCA2/GINS2/FOXM1/DTL/RAD51AP1/CDCA5/CHEK1/UBE2T/PARK7/TOPBP1/FAM111A/YEATS4/POLD3/SMC1A/GINS4/RBX1/DDX11/PPP4C/CDC45/PCLAF/RNASEH2A/NEIL3/MSH6/PRKDC/USP1/MAD2L2/RFWD3/PSMD14/RECQL4/MSH2/CDK2/RUVBL1/SFPQ/PARP1/FANCL/DNA2/XRCC6/RFC4/UCHL5/RFC3/FANC…
GOBP_DNA_REPLICATION	269	0.729156	2.06664	1e-10	3.365e-08	2.69248e-08	1393	tags=42%, list=7%, signal=39%	CDK1/MCM7/PTMS/PCNA/DUT/MCM3/CCNA2/RPA3/CDT1/MCM5/MCM4/NASP/ALYREF/NUCKS1/FEN1/MCM2/FAM111B/RMI2/MCM6/SMC3/RRM1/GMNN/CENPX/ESCO2/BRCA2/GINS2/DTL/NAP1L1/FBXO5/ORC6/CHEK1/E2F8/TOPBP1/FAM111A/RRM2/POLD3/ATAD5/GINS4/DDX11/ZGRF1/RBBP7/CDC45/POLE3/PCLAF/RNASEH2A/POLA2/MCM10/PPP2R1A/RFWD3/RECQL4/CDK2/RUVBL1/DNA2/RFC4/UCHL5/RFC3/HMGA1/RFC2/MMS22L/WDHD1/CHAF1A/LIG1/RFC1/CDC6/RBBP4/SSRP1/STOML2/TONSL/FAF1/…
GOBP_DOUBLE_STRAND_BREAK_REPAIR	256	0.682193	1.92606	1e-10	3.365e-08	2.69248e-08	1707	tags=35%, list=9%, signal=32%	HMGB2/MCM7/HMGB1/DEK/MCM3/RPA3/MCM5/MCM4/BRCA1/ACTB/NUCKS1/FEN1/MCM2/NSD2/RMI2/MCM6/RAD21/ESCO2/BRCA2/GINS2/FOXM1/RAD51AP1/CDCA5/CHEK1/YEATS4/GINS4/DDX11/PPP4C/CDC45/PRKDC/MAD2L2/RFWD3/PSMD14/RECQL4/MSH2/RUVBL1/SFPQ/PARP1/DNA2/XRCC6/NABP2/MMS22L/MLH1/RBBP8/TONSL/NSMCE2/RAD54L/TIMELESS/RECQL/RAD54B/POLQ/RAD51C/ACTL6A/POLA1/FANCB/TRIP13/FANCD2/XRCC5/RPA2/FANCM/BLM/TP53/GEN1/RMI1/RUVBL2/PRPF19/ACTR2…
GOBP_MEIOTIC_CELL_CYCLE	199	0.735132	2.0384	1e-10	3.365e-08	2.69248e-08	1180	tags=31%, list=6%, signal=29%	TOP2A/ASPM/PTTG1/CKS2/SMC4/CCNB2/SMC2/PLK1/CDC20/NCAPH/NCAPD2/SMC3/RAD21/PKMYT1/NCAPD3/CENPX/BRCA2/NUF2/RAD51AP1/BUB1/BUB1B/NDC80/FBXO5/INCENP/FBXO43/TTK/AURKA/SMC1A/SGO2/MSH6/PPP2R1A/NEK2/SGO1/CDK2/MND1/ACTR3/KIF18A/MLH1/BUB3/RBBP8/TUBG1/ESPL1/RAD54L/NDC1/RAD54B/RAD51C/TRIP13/FANCD2/MASTL/CDC25B/CCNE2/FANCM/CALR/RMI1/ACTR2/PSMD13/SYCP2/FANCA/FIGNL1/XRCC2/RPA1
GOBP_MEIOTIC_CELL_CYCLE_PROCESS	152	0.767549	2.08623	1e-10	3.365e-08	2.69248e-08	1095	tags=34%, list=6%, signal=32%	TOP2A/ASPM/PTTG1/CKS2/SMC4/CCNB2/SMC2/PLK1/CDC20/NCAPH/NCAPD2/RAD21/NCAPD3/CENPX/BRCA2/NUF2/RAD51AP1/BUB1/BUB1B/NDC80/FBXO5/INCENP/FBXO43/TTK/AURKA/SGO2/MSH6/PPP2R1A/SGO1/MND1/ACTR3/KIF18A/MLH1/TUBG1/ESPL1/RAD54L/NDC1/RAD54B/RAD51C/TRIP13/FANCD2/MASTL/CDC25B/CCNE2/FANCM/CALR/RMI1/ACTR2/PSMD13/SYCP2/FANCA/FIGNL1
GOBP_MITOTIC_NUCLEAR_DIVISION	275	0.72075	2.05044	1e-10	3.365e-08	2.69248e-08	1518	tags=40%, list=8%, signal=38%	MKI67/CENPF/UBE2C/NUSAP1/PTTG1/TPX2/CENPE/CENPK/SMC4/SMC2/UBE2S/PLK1/CDCA8/CEP55/ANAPC11/CDT1/KIFC1/ZWINT/CDC20/RAN/DLGAP5/NCAPH/KIF22/MYBL2/RANBP1/MAD2L1/CCNB1/NCAPD2/KIF11/BANF1/NCAPG2/KIF23/RACGAP1/SMC3/RAD21/PKMYT1/KIF20B/NCAPD3/ANLN/NCAPG/NUF2/AURKB/CDCA5/PRC1/MZT1/TACC3/BUB1/KIF15/BUB1B/KIF2C/NDC80/FBXO5/KIF14/CHEK1/KIF4A/FBXO43/TTK/AURKA/SMC1A/SGO2/KMT5A/RHOA/PPP2R1A/MAD2L2/KPNB1/NEK2/SGO1…
GOBP_MITOTIC_SISTER_CHROMATID_SEGREGATION	167	0.789108	2.15796	1e-10	3.365e-08	2.69248e-08	1518	tags=50%, list=8%, signal=46%	CENPF/UBE2C/NUSAP1/PTTG1/CENPE/CENPK/SMC4/SMC2/PLK1/CDCA8/CEP55/ANAPC11/CDT1/KIFC1/ZWINT/CDC20/RAN/DLGAP5/NCAPH/KIF22/MAD2L1/CCNB1/NCAPD2/NCAPG2/KIF23/RACGAP1/SMC3/RAD21/NCAPD3/NCAPG/NUF2/AURKB/CDCA5/PRC1/TACC3/BUB1/BUB1B/KIF2C/NDC80/FBXO5/KIF14/KIF4A/TTK/SMC1A/SGO2/KMT5A/PPP2R1A/MAD2L2/KPNB1/NEK2/SGO1/SPAG5/BAZ1B/KIF18A/PSMG2/CHMP2A/KNTC1/BUB3/CDC6/TUBG1/ESPL1/NSMCE2/PSRC1/TRIP13/CDK5RAP2/TPR/GE…
GOBP_NUCLEAR_CHROMOSOME_SEGREGATION	251	0.767	2.17072	1e-10	3.365e-08	2.69248e-08	1518	tags=45%, list=8%, signal=42%	TOP2A/CENPF/UBE2C/NUSAP1/PTTG1/CENPE/CENPK/SMC4/SMC2/PLK1/CDCA8/CEP55/ANAPC11/CDT1/KIFC1/ZWINT/KNL1/CDC20/RAN/DLGAP5/NCAPH/KIF22/MAD2L1/CCNB1/NCAPD2/FEN1/RMI2/NCAPG2/KIF23/RACGAP1/SMC3/RAD21/NCAPD3/CENPX/ESCO2/NCAPG/NUF2/AURKB/CDCA5/PRC1/TACC3/BUB1/BUB1B/KIF2C/NDC80/FBXO5/INCENP/KIF14/KIF4A/SPC24/ECT2/TTK/SPC25/SMC1A/DDX11/SGO2/KMT5A/PPP2R1A/MAD2L2/KPNB1/NEK2/SGO1/SFPQ/SPAG5/BAZ1B/ACTR3/KIF18A/PS…
GOBP_ORGANELLE_FISSION	421	0.703412	2.05713	1e-10	3.365e-08	2.69248e-08	1518	tags=34%, list=8%, signal=32%	MKI67/TOP2A/ASPM/CENPF/UBE2C/NUSAP1/PTTG1/TPX2/CKS2/CENPE/CENPK/SMC4/CCNB2/SMC2/UBE2S/PLK1/CDCA8/CEP55/ANAPC11/CDT1/KIFC1/ZWINT/CDC20/RAN/DLGAP5/NCAPH/KIF22/MYBL2/RANBP1/MAD2L1/CCNB1/NCAPD2/KIF11/BANF1/NCAPG2/KIF23/RACGAP1/SMC3/RAD21/PKMYT1/KIF20B/NCAPD3/ANLN/CENPX/BRCA2/NCAPG/NUF2/AURKB/RAD51AP1/CDCA5/PRC1/MZT1/TACC3/BUB1/KIF15/BUB1B/KIF2C/NDC80/FBXO5/INCENP/KIF14/CHEK1/KIF4A/FBXO43/TTK/AURKA/SM…
GOBP_REGULATION_OF_CHROMOSOME_ORGANIZATION	202	0.714502	1.98401	1e-10	3.365e-08	2.69248e-08	1494	tags=39%, list=8%, signal=36%	TOP2A/CENPF/UBE2C/PTTG1/CENPE/SMC4/SMC2/PLK1/ANAPC11/CDT1/ZWINT/DLGAP5/NCAPH/DNMT1/MAD2L1/CCNB1/NCAPD2/FEN1/MCM2/RMI2/RAD21/NCAPG/AURKB/CDCA5/TACC3/BUB1/BUB1B/NDC80/FBXO5/HNRNPA1/HNRNPD/TTK/HNRNPA2B1/DDX11/CCT6A/MAD2L2/NEK2/CCT2/CDK2/RUVBL1/SFPQ/PARP1/BAZ1B/ACD/UCHL5/PSMG2/NABP2/KNTC1/BUB3/CDC6/ESPL1/CTCF/NSMCE2/CCT8/TRIM28/ACTL6A/CCT5/TRIP13/CDK5RAP2/CCT7/CCT4/MAPK3/TPR/XRCC5/GEN1/RUVBL2/DKC1/CD…
GOBP_SISTER_CHROMATID_SEGREGATION	191	0.784794	2.18196	1e-10	3.365e-08	2.69248e-08	1518	tags=49%, list=8%, signal=46%	TOP2A/CENPF/UBE2C/NUSAP1/PTTG1/CENPE/CENPK/SMC4/SMC2/PLK1/CDCA8/CEP55/ANAPC11/CDT1/KIFC1/ZWINT/CDC20/RAN/DLGAP5/NCAPH/KIF22/MAD2L1/CCNB1/NCAPD2/FEN1/RMI2/NCAPG2/KIF23/RACGAP1/SMC3/RAD21/NCAPD3/ESCO2/NCAPG/NUF2/AURKB/CDCA5/PRC1/TACC3/BUB1/BUB1B/KIF2C/NDC80/FBXO5/KIF14/KIF4A/TTK/SMC1A/DDX11/SGO2/KMT5A/PPP2R1A/MAD2L2/KPNB1/NEK2/SGO1/SFPQ/SPAG5/BAZ1B/KIF18A/PSMG2/CHMP2A/KNTC1/BUB3/PHB2/CDC6/TUBG1/ESP…
HALLMARK_E2F_TARGETS	198	0.881279	2.44397	1e-10	9.39908e-10	3.95751e-10	1330	tags=76%, list=7%, signal=71%	STMN1/TUBB/MKI67/TOP2A/HMGB2/CDK1/MCM7/PCNA/TMPO/DUT/DEK/BIRC5/PTTG1/CKS1B/ASF1B/MCM3/HELLS/CKS2/CENPE/RPA3/SMC4/CCNB2/UBE2S/PLK1/EZH2/CDCA8/TK1/MCM5/LMNB1/CDC20/MCM4/RAN/ATAD2/DLGAP5/BRCA1/NASP/CENPM/CDKN3/KPNA2/KIF22/MYBL2/RANBP1/CDCA3/DNMT1/MAD2L1/SNRPB/NCAPD2/MCM2/JPT1/MCM6/HMMR/RACGAP1/SMC3/RAD21/ANP32E/PA2G4/BRCA2/HMGB3/AURKB/SLBP/RAD51AP1/NAP1L1/TACC3/BUB1B/KIF2C/ORC6/CHEK1/UBE2T/MXD3/KIF4…
HALLMARK_G2M_CHECKPOINT	193	0.833084	2.30445	1e-10	9.39908e-10	3.95751e-10	999	tags=54%, list=5%, signal=52%	STMN1/MKI67/TOP2A/HMGN2/CENPF/UBE2C/NUSAP1/CDK1/TMPO/MT2A/BIRC5/PTTG1/CKS1B/MCM3/TPX2/CCNA2/CKS2/CENPE/SMC4/CCNB2/SMC2/UBE2S/PLK1/EZH2/MCM5/LMNB1/KNL1/CDC20/NASP/CDKN3/KPNA2/KIF22/MYBL2/CENPA/MAD2L1/TROAP/KIF11/MCM2/JPT1/NSD2/MCM6/HMMR/KIF23/RACGAP1/RAD21/KIF20B/BRCA2/GINS2/E2F1/HMGB3/AURKB/SNRPD1/PRC1/TACC3/BUB1/KIF15/CCNF/TFDP1/KIF2C/NDC80/FBXO5/ORC6/INCENP/CHEK1/KIF4A/DTYMK/HNRNPD/DDX39A/TTK/A…
HALLMARK_MYC_TARGETS_V1	196	0.786748	2.18041	1e-10	9.39908e-10	3.95751e-10	1629	tags=59%, list=9%, signal=55%	TYMS/MCM7/PCNA/DUT/DEK/CCNA2/MCM5/PPIA/CDC20/MCM4/RAN/KPNA2/ERH/RANBP1/MAD2L1/HDGF/CBX3/MCM2/MCM6/COX5A/RRM1/SNRPG/YWHAQ/PA2G4/SNRPD1/NAP1L1/TFDP1/PCBP1/LSM2/PSMB2/HNRNPA1/HNRNPD/HNRNPR/CDK4/HNRNPA2B1/EIF2S2/PSMD8/RPLP0/LDHA/PPM1G/HNRNPA3/CDC45/POLE3/PSMB3/ILF2/USP1/NDUFAB1/SRSF3/KPNB1/CCT2/PSMD14/CDK2/SNRPD3/UBA2/XRCC6/TXNL4A/RFC4/SRM/NOP56/CYC1/BUB3/SLC25A3/SRSF2/PHB2/PSMA4/HPRT1/PSMA6/IMPDH2/S…
HALLMARK_OXIDATIVE_PHOSPHORYLATION	200	0.747027	2.07375	1e-10	9.39908e-10	3.95751e-10	2468	tags=58%, list=13%, signal=51%	SLC25A5/ATP5MC3/COX8A/COX5A/UQCRQ/NDUFB6/NDUFB1/IDH2/NDUFB3/COX6C/ATP5PF/ATP5MF/ATP5MC1/NDUFA4/COX6A1/LDHA/ATP6V1F/NDUFS8/ETFB/LDHB/MRPS11/NDUFA2/COX17/COX7B/NDUFB2/NDUFAB1/ATP5F1C/NDUFB7/BAX/ATP5PB/ATP5F1B/MRPL11/CYC1/ECI1/DECR1/SLC25A3/SUCLG1/PHB2/COX7A2/ATP5ME/ACAA2/TIMM10/VDAC1/GOT2/VDAC2/PRDX3/ATP5MG/NDUFS6/ATP5F1E/SDHB/UQCRFS1/COX6B1/UQCRC1/GPX4/MDH1/NDUFA1/NDUFA6/NDUFA3/VDAC3/ACAT1/NDUFA8/…
HALLMARK_TNFA_SIGNALING_VIA_NFKB	190	-0.810365	-2.55757	1e-10	9.39908e-10	3.95751e-10	1235	tags=43%, list=7%, signal=41%	BCL2A1/NAMPT/ICAM1/NFE2L2/TANK/KLF9/CCL20/KLF10/BIRC2/PTPRE/PMEPA1/CFLAR/ZBTB10/IER5/GADD45A/CEBPB/RELB/EGR1/BCL6/ATP2B1/NFKB1/RHOB/CSF1/ATF3/DNAJB4/ZC3H12A/PHLDA1/ID2/MAP3K8/LDLR/NFKBIA/CEBPD/IRF1/TGIF1/GPR183/EIF1/TIPARP/DUSP5/IL6ST/SQSTM1/BCL3/NFAT5/DUSP1/PER1/REL/BHLHE40/IER2/KLF6/PFKFB3/SOCS3/CDKN1A/DUSP2/PPP1R15A/CCNL1/TRAF1/FOSL2/KDM6B/NR4A3/SAT1/TNF/PDE4B/GADD45B/CD44/NR4A2/PTGER4/JUN/FOS…
REACTOME_CELL_CYCLE_CHECKPOINTS	255	0.773722	2.18165	1e-10	6.77647e-09	4.86068e-09	1655	tags=53%, list=9%, signal=49%	CENPF/UBE2C/CDK1/MCM7/BIRC5/CLSPN/MCM3/CCNA2/CENPE/RPA3/CENPK/CCNB2/UBE2S/PLK1/CDCA8/ANAPC11/MCM5/ZWINT/KNL1/CDC20/MCM4/BRCA1/CENPM/CENPU/CENPA/MAD2L1/CCNB1/CKAP5/GTSE1/MCM2/NSD2/RMI2/MCM6/PKMYT1/YWHAQ/YWHAH/NUF2/AURKB/PSME2/SKA2/BUB1/BUB1B/KIF2C/NDC80/ORC6/INCENP/CHEK1/PSMB9/CENPN/CENPH/TOPBP1/PSMC3/RANGAP1/PSMB2/SPC24/CDKN2A/SPC25/PSMD8/CENPP/PSMA5/CDC45/SGO2/SEM1/PSMB3/PSMC1/MCM10/PPP2R1A/PSMD…
REACTOME_CELL_CYCLE_MITOTIC	489	0.752875	2.21569	1e-10	6.77647e-09	4.86068e-09	1685	tags=49%, list=9%, signal=46%	TUBB/TUBA1B/TOP2A/TYMS/CENPF/UBE2C/CDK1/MCM7/PCNA/TMPO/BIRC5/PTTG1/CKS1B/MCM3/TPX2/CCNA2/CENPE/RPA3/DHFR/CENPK/SMC4/CCNB2/SMC2/UBE2S/TUBB4B/PLK1/CDCA8/ANAPC11/CDT1/TK1/MCM5/ZWINT/LMNB1/KNL1/CDC20/MCM4/RAN/NCAPH/CENPM/CENPU/MYBL2/CENPA/MAD2L1/CCNB1/NCAPD2/CKAP5/FEN1/GTSE1/MCM2/BANF1/MCM6/NCAPG2/HMMR/KIF23/SMC3/RAD21/TUBA1C/PKMYT1/MZT2B/NCAPD3/GMNN/ESCO2/GINS2/E2F1/NCAPG/FOXM1/NUF2/AURKB/CDCA5/PSME…
REACTOME_CHROMOSOME_MAINTENANCE	90	0.833955	2.15561	1e-10	6.77647e-09	4.86068e-09	2122	tags=74%, list=11%, signal=66%	PCNA/CCNA2/RPA3/CENPK/KNL1/CENPM/CENPU/CENPA/FEN1/CENPX/CENPW/MIS18BP1/HJURP/CENPN/CENPH/POLD3/POLR2L/CENPP/RBBP7/POLA2/CDK2/RUVBL1/DNA2/ACD/RFC4/RFC3/RFC2/LIG1/RFC1/RBBP4/POLR2J/NHP2/CENPQ/PRIM1/POLD1/POLA1/POLD2/POLR2H/OIP5/POLR2E/ITGB3BP/RFC5/RPA2/BLM/NPM1/POLR2F/RUVBL2/DKC1/CHTF18/POLR2I/RPA1/DSCC1/CENPL/PRIM2/PPP6R3/MIS18A/CENPO/POLR2D/NOP10/TINF2/CENPI/POLR2C/PIF1/POLR2G/TERF2/GAR1/CHTF8
REACTOME_DNA_REPLICATION_PRE_INITIATION	87	0.830328	2.14733	1e-10	6.77647e-09	4.86068e-09	1886	tags=72%, list=10%, signal=65%	MCM7/MCM3/RPA3/CDT1/MCM5/MCM4/MCM2/MCM6/GMNN/E2F1/PSME2/ORC6/PSMB9/PSMC3/PSMB2/PSMD8/PSMA5/CDC45/POLE3/SEM1/PSMB3/POLA2/PSMC1/MCM10/KPNB1/PSMD14/CDK2/PSMB8/PSMB1/PSMA4/PSMA6/PSMC5/CDC6/PSMB6/PSMA3/PSMB10/PSMD9/POLE/PRIM1/E2F3/POLA1/PSMB7/RPA2/PSMA7/PSMC2/PSMD13/E2F2/PSME1/PSMD4/MCM8/POLE4/POLE2/RPA1/PSME3/PRIM2/ORC1/PSMD1/PSMD2/PSMC6/DBF4/PSMD3/ORC3/PSMB4
REACTOME_G2_M_CHECKPOINTS	133	0.797633	2.1332	1e-10	6.77647e-09	4.86068e-09	1609	tags=57%, list=9%, signal=53%	CDK1/MCM7/CLSPN/MCM3/RPA3/CCNB2/MCM5/MCM4/BRCA1/CCNB1/GTSE1/MCM2/NSD2/RMI2/MCM6/PKMYT1/YWHAQ/YWHAH/PSME2/ORC6/CHEK1/PSMB9/TOPBP1/PSMC3/PSMB2/PSMD8/PSMA5/CDC45/SEM1/PSMB3/PSMC1/MCM10/PSMD14/CDK2/DNA2/PSMB8/RFC4/BARD1/RFC3/RFC2/PSMB1/PSMA4/RBBP8/PSMA6/PSMC5/CDC6/PSMB6/PSMA3/PSMB10/PSMD9/WEE1/PSMB7/RFC5/RPA2/PSMA7/BLM/TP53/RMI1/MDC1/PSMC2/PSMD13/BABAM1/PSME1/PSMD4/RAD17/MCM8/RPA1/PSME3/RHNO1/BRCC3/O…
REACTOME_MITOTIC_G1_PHASE_AND_G1_S_TRANSITION	148	0.795394	2.15025	1e-10	6.77647e-09	4.86068e-09	1415	tags=58%, list=8%, signal=54%	TOP2A/TYMS/CDK1/MCM7/PCNA/CKS1B/MCM3/CCNA2/RPA3/DHFR/CDT1/TK1/MCM5/MCM4/MYBL2/CCNB1/MCM2/MCM6/GMNN/E2F1/PSME2/TFDP1/FBXO5/ORC6/PSMB9/PSMC3/PSMB2/CDKN2A/RRM2/CDK4/PSMD8/PSMA5/CDC45/POLE3/SEM1/PSMB3/POLA2/PSMC1/MCM10/PPP2R1A/PSMD14/CDK2/PSMB8/CDKN2C/PSMB1/PSMA4/PSMA6/PSMC5/CDC6/RBBP4/PSMB6/PSMA3/PSMB10/PSMD9/POLE/PRIM1/E2F3/WEE1/POLA1/PSMB7/RBL1/RPA2/LIN54/HDAC1/CCNE2/PSMA7/JAK2/PPP2R3B/PSMC2/PSMD1…
REACTOME_MITOTIC_METAPHASE_AND_ANAPHASE	229	0.767281	2.14763	1e-10	6.77647e-09	4.86068e-09	1655	tags=50%, list=9%, signal=46%	TUBA1B/CENPF/UBE2C/CDK1/TMPO/BIRC5/PTTG1/CENPE/CENPK/CCNB2/UBE2S/TUBB4B/PLK1/CDCA8/ANAPC11/ZWINT/LMNB1/KNL1/CDC20/RAN/CENPM/CENPU/CENPA/MAD2L1/CCNB1/CKAP5/BANF1/SMC3/RAD21/TUBA1C/NUF2/AURKB/CDCA5/PSME2/SKA2/BUB1/BUB1B/KIF2C/NDC80/FBXO5/INCENP/PSMB9/CENPN/CENPH/PSMC3/RANGAP1/PSMB2/SPC24/SPC25/SMC1A/PSMD8/CENPP/PSMA5/SGO2/SEM1/PSMB3/PSMC1/PPP2R1A/KPNB1/PSMD14/SGO1/PSMB8/KIF18A/CHMP2A/KNTC1/BUB3/PSM…
REACTOME_MITOTIC_PROMETAPHASE	196	0.757045	2.09354	1e-10	6.77647e-09	4.86068e-09	1655	tags=45%, list=9%, signal=42%	TUBB/TUBA1B/CENPF/CDK1/BIRC5/CENPE/CENPK/SMC4/CCNB2/SMC2/TUBB4B/PLK1/CDCA8/ZWINT/KNL1/CDC20/NCAPH/CENPM/CENPU/CENPA/MAD2L1/CCNB1/NCAPD2/CKAP5/SMC3/RAD21/TUBA1C/MZT2B/NCAPG/NUF2/AURKB/CDCA5/MZT1/SKA2/BUB1/DCTN3/BUB1B/KIF2C/NDC80/INCENP/CENPN/CENPH/RANGAP1/SPC24/SPC25/SMC1A/MZT2A/CENPP/SGO2/PPP2R1A/NEK2/SGO1/ODF2/CNTRL/KIF18A/KNTC1/BUB3/CEP152/TUBG1/CENPQ/CCP110/ACTR1A/CDK5RAP2/ITGB3BP/NEDD1/DYNLL1…
REACTOME_M_PHASE	347	0.738836	2.13641	1e-10	6.77647e-09	4.86068e-09	1706	tags=46%, list=9%, signal=42%	TUBB/TUBA1B/CENPF/UBE2C/CDK1/TMPO/BIRC5/PTTG1/CENPE/CENPK/SMC4/CCNB2/SMC2/UBE2S/TUBB4B/PLK1/CDCA8/ANAPC11/ZWINT/LMNB1/KNL1/CDC20/RAN/NCAPH/CENPM/CENPU/CENPA/MAD2L1/CCNB1/NCAPD2/CKAP5/BANF1/NCAPG2/KIF23/SMC3/RAD21/TUBA1C/MZT2B/NCAPD3/NCAPG/NUF2/AURKB/CDCA5/PSME2/MZT1/SKA2/BUB1/DCTN3/BUB1B/KIF2C/NDC80/FBXO5/INCENP/PSMB9/CENPN/CENPH/PSMC3/RANGAP1/PSMB2/SPC24/SPC25/SMC1A/PSMD8/MZT2A/CENPP/PSMA5/SGO2/…
REACTOME_RESOLUTION_OF_SISTER_CHROMATID_COHESION	120	0.795865	2.10695	1e-10	6.77647e-09	4.86068e-09	1655	tags=51%, list=9%, signal=47%	TUBA1B/CENPF/CDK1/BIRC5/CENPE/CENPK/CCNB2/TUBB4B/PLK1/CDCA8/ZWINT/KNL1/CDC20/CENPM/CENPU/CENPA/MAD2L1/CCNB1/CKAP5/SMC3/RAD21/TUBA1C/NUF2/AURKB/CDCA5/SKA2/BUB1/BUB1B/KIF2C/NDC80/INCENP/CENPN/CENPH/RANGAP1/SPC24/SPC25/SMC1A/CENPP/SGO2/PPP2R1A/SGO1/KIF18A/KNTC1/BUB3/CENPQ/ITGB3BP/DYNLL1/SKA1/DYNC1I2/DSN1/NSL1/PPP1CC/NUP107/CENPL/WAPL/ZWILCH/RCC2/PPP2R5D/DYNC1LI1/CENPO/NDE1
REACTOME_RHO_GTPASES_ACTIVATE_FORMINS	133	0.761857	2.03752	1e-10	6.77647e-09	4.86068e-09	1655	tags=44%, list=9%, signal=41%	TUBA1B/CENPF/BIRC5/CENPE/CENPK/TUBB4B/PLK1/CDCA8/ZWINT/KNL1/CDC20/CENPM/CENPU/CENPA/PFN1/MAD2L1/ACTB/CKAP5/ACTG1/TUBA1C/NUF2/AURKB/SKA2/BUB1/BUB1B/KIF2C/NDC80/INCENP/CENPN/CENPH/RANGAP1/DIAPH3/SPC24/SPC25/CENPP/SGO2/RHOA/PPP2R1A/SGO1/KIF18A/KNTC1/BUB3/CENPQ/RAC1/ITGB3BP/DYNLL1/SKA1/DYNC1I2/DSN1/NSL1/PPP1CC/NUP107/CENPL/ZWILCH/RCC2/PPP2R5D/DYNC1LI1/CENPO/NDE1
REACTOME_RHO_GTPASE_EFFECTORS	248	0.67417	1.89871	1e-10	6.77647e-09	4.86068e-09	1655	tags=33%, list=9%, signal=31%	TUBA1B/CENPF/BIRC5/CENPE/CENPK/TUBB4B/PLK1/CDCA8/ZWINT/KNL1/CDC20/CENPM/CENPU/CENPA/ARPC5/PFN1/MAD2L1/ACTB/CFL1/CKAP5/ACTG1/TUBA1C/YWHAQ/YWHAH/NUF2/AURKB/PRC1/SKA2/BUB1/BUB1B/KIF2C/NDC80/INCENP/KIF14/MYL6/CENPN/CENPH/RANGAP1/DIAPH3/SPC24/ARPC2/ARPC1B/SPC25/CENPP/SGO2/RHOA/PPP2R1A/SGO1/CIT/ACTR3/KIF18A/KNTC1/RAC2/BUB3/BRK1/CENPQ/RAC1/ITGB3BP/DYNLL1/MAPK3/SKA1/MYL12B/DYNC1I2/PIN1/CALM1/DSN1/ACTR2/N…
REACTOME_SEPARATION_OF_SISTER_CHROMATIDS	184	0.77846	2.13667	1e-10	6.77647e-09	4.86068e-09	1655	tags=52%, list=9%, signal=48%	TUBA1B/CENPF/UBE2C/BIRC5/PTTG1/CENPE/CENPK/UBE2S/TUBB4B/PLK1/CDCA8/ANAPC11/ZWINT/KNL1/CDC20/CENPM/CENPU/CENPA/MAD2L1/CKAP5/SMC3/RAD21/TUBA1C/NUF2/AURKB/CDCA5/PSME2/SKA2/BUB1/BUB1B/KIF2C/NDC80/INCENP/PSMB9/CENPN/CENPH/PSMC3/RANGAP1/PSMB2/SPC24/SPC25/SMC1A/PSMD8/CENPP/PSMA5/SGO2/SEM1/PSMB3/PSMC1/PPP2R1A/PSMD14/SGO1/PSMB8/KIF18A/KNTC1/BUB3/PSMB1/PSMA4/PSMA6/PSMC5/PSMB6/PSMA3/PSMB10/PSMD9/ESPL1/CENPQ…
REACTOME_SYNTHESIS_OF_DNA	118	0.832044	2.20137	1e-10	6.77647e-09	4.86068e-09	1415	tags=66%, list=8%, signal=62%	UBE2C/MCM7/PCNA/MCM3/CCNA2/RPA3/UBE2S/ANAPC11/CDT1/MCM5/MCM4/FEN1/MCM2/MCM6/GINS2/PSME2/ORC6/PSMB9/PSMC3/PSMB2/POLD3/GINS4/RBX1/PSMD8/PSMA5/CDC45/POLE3/SEM1/PSMB3/POLA2/PSMC1/PSMD14/CDK2/DNA2/PSMB8/RFC4/RFC3/RFC2/LIG1/PSMB1/PSMA4/PSMA6/PSMC5/RFC1/CDC6/PSMB6/PSMA3/PSMB10/PSMD9/POLE/PRIM1/POLD1/POLA1/POLD2/PSMB7/RFC5/RPA2/CCNE2/PSMA7/GINS1/PSMC2/PSMD13/PSME1/CDC23/PSMD4/MCM8/ANAPC15/POLE4/POLE2/RPA…
REACTOME_S_PHASE	160	0.781971	2.11927	1e-10	6.77647e-09	4.86068e-09	1415	tags=58%, list=8%, signal=54%	UBE2C/MCM7/PCNA/CKS1B/MCM3/CCNA2/RPA3/UBE2S/ANAPC11/CDT1/MCM5/MCM4/FEN1/MCM2/MCM6/SMC3/RAD21/ESCO2/GINS2/E2F1/CDCA5/PSME2/TFDP1/ORC6/PSMB9/PSMC3/PSMB2/POLD3/CDK4/SMC1A/GINS4/RBX1/PSMD8/PSMA5/CDC45/POLE3/SEM1/PSMB3/POLA2/PSMC1/PSMD14/CDK2/DNA2/PSMB8/RFC4/RFC3/RFC2/LIG1/PSMB1/PSMA4/PSMA6/PSMC5/RFC1/CDC6/RBBP4/PSMB6/PSMA3/PSMB10/PSMD9/POLE/PRIM1/WEE1/POLD1/POLA1/POLD2/PSMB7/RFC5/RPA2/CDC25B/LIN54/CC…
HALLMARK_IL2_STAT5_SIGNALING	190	-0.646132	-2.03924	1.12789e-10	9.39908e-10	3.95751e-10	2310	tags=40%, list=12%, signal=35%	IKZF4/ABCB1/CD83/CASP3/RABGAP1L/RGS16/CSF2/CISH/TNFRSF18/MAPKAPK2/PLPP1/MAFF/CD79B/FURIN/IL18R1/ITGAV/DENND5A/CD48/GLIPR2/MXD1/P4HA1/IL2RA/IL4R/TIAM1/PRKCH/IGF2R/BCL2L1/CCND2/ITGA6/ARL4A/SLC39A8/HOPX/IL2RB/SOCS1/IFITM3/CCR4/PHTF2/TTC39B/TNFRSF1B/FGL2/SNX9/GPR65/AHR/NDRG1/RHOB/CSF1/IFNGR1/CST7/GABARAPL1/PHLDA1/IKZF2/FLT3LG/MAP3K8/PLIN2/PRNP/BATF/RHOH/SELL/CDC42SE2/TNFRSF4/LTB/IL10RA/ICOS/PLEC/ADAM…
GOBP_REGULATION_OF_CELL_CELL_ADHESION	386	-0.530233	-1.78705	1.59355e-10	5.00481e-08	4.00456e-08	1642	tags=25%, list=9%, signal=24%	PRKCD/ITCH/TNFSF13B/HLA-DQB1/CD300A/FLOT2/TNFSF14/RIPK2/IL2RA/IL4R/DENND6A/ZMIZ1/TMIGD2/DUSP22/GATA3/PIEZO1/TNFRSF14/SLAMF1/STAT5B/RPS3/MIA3/TFRC/RASGRP1/PRKCA/IFNG/CD28/TESPA1/LAPTM5/CD5/ADAM8/CD3E/NCK2/ITPKB/PRKCQ/NDFIP1/NCKAP1L/TMEM131L/SOCS1/HLA-A/JAK3/ITGA4/B2M/NFKBID/PTPN22/FGL2/JAK1/RUNX1/CEBPB/LEF1/BCL6/ETS1/MAD1L1/VSIR/CCDC88B/ZC3H12A/SKAP1/MAP3K8/PRNP/PELI1/CBLB/LGALS3/LAX1/IRF1/RARA/CD…
REACTOME_MITOTIC_SPINDLE_CHECKPOINT	110	0.771248	2.02413	1.62772e-10	1.04174e-08	7.4723e-09	1655	tags=51%, list=9%, signal=47%	CENPF/UBE2C/BIRC5/CENPE/CENPK/UBE2S/PLK1/CDCA8/ANAPC11/ZWINT/KNL1/CDC20/CENPM/CENPU/CENPA/MAD2L1/CKAP5/NUF2/AURKB/SKA2/BUB1/BUB1B/KIF2C/NDC80/INCENP/CENPN/CENPH/RANGAP1/SPC24/SPC25/CENPP/SGO2/PPP2R1A/SGO1/KIF18A/KNTC1/BUB3/CENPQ/ITGB3BP/DYNLL1/SKA1/DYNC1I2/DSN1/NSL1/CDC23/ANAPC15/PPP1CC/NUP107/CENPL/ANAPC16/ZWILCH/RCC2/PPP2R5D/DYNC1LI1/CENPO/NDE1
GOBP_DNA_CONFORMATION_CHANGE	247	0.666864	1.8818	1.91555e-10	5.6401e-08	4.51288e-08	1299	tags=37%, list=7%, signal=35%	TOP2A/HMGB2/NUSAP1/CDK1/MCM7/HMGB1/ASF1B/MCM3/HELLS/SMC4/SMC2/PLK1/EZH2/MCM5/MCM4/NCAPH/NASP/ANP32B/DNMT1/DNAJC9/NCAPD2/CBX3/MCM2/BANF1/MCM6/NCAPG2/NCAPD3/GINS2/NCAPG/HMGB3/NAP1L1/CENPW/CDCA5/HJURP/HNRNPA2B1/GINS4/DDX11/CENPP/CDC45/POLE3/HP1BP3/KMT5A/RECQL4/CDK2/RUVBL1/DNA2/BAZ1B/XRCC6/RFC4/RFC3/HMGA1/RFC2/CHAF1A/RBBP4/CTCF/RAD54L/HAT1/RECQL/CHAF1B/RAD54B/POLQ/TRIM28/MBD2/OIP5/CTBP1/SET/ITGB3BP/R…
REACTOME_MITOTIC_G2_G2_M_PHASES	191	0.707537	1.94974	1.9739e-10	1.19681e-08	8.58457e-09	1459	tags=43%, list=8%, signal=40%	TUBB/TUBA1B/CENPF/CDK1/TPX2/CCNA2/CCNB2/TUBB4B/PLK1/MYBL2/CCNB1/CKAP5/GTSE1/HMMR/TUBA1C/PKMYT1/MZT2B/E2F1/FOXM1/PSME2/MZT1/DCTN3/PSMB9/PSMC3/PSMB2/AURKA/RBX1/PSMD8/MZT2A/PSMA5/SEM1/PSMB3/PSMC1/PPP2R1A/NEK2/PSMD14/CDK2/ODF2/CNTRL/PSMB8/PSMB1/PSMA4/PSMA6/CEP152/PSMC5/RBBP4/PSMB6/PSMA3/PSMB10/PSMD9/TUBG1/E2F3/WEE1/CCP110/PSMB7/ACTR1A/CDK5RAP2/NEDD1/DYNLL1/CDC25B/LIN54/PSMA7/SSNA1/TP53/DYNC1I2/PPP2R3…
REACTOME_THE_CITRIC_ACID_TCA_CYCLE_AND_RESPIRATORY_ELECTRON_TRANSPORT	173	0.707557	1.93286	7.4794e-10	4.30813e-08	3.09017e-08	2943	tags=57%, list=16%, signal=48%	ATP5MC3/COX8A/COX5A/UQCRQ/NDUFB6/NDUFB1/IDH2/NDUFB3/COX6C/ATP5PF/ATP5MF/ATP5MC1/NDUFB11/NDUFA4/COX6A1/LDHA/MT-ND6/NDUFS8/NDUFB10/ETFB/LDHB/NDUFA2/COX7B/NDUFB2/NDUFAB1/ATP5F1C/NDUFB7/ATP5PB/ATP5F1B/CYC1/MPC2/SUCLG1/BSG/NDUFA12/ATP5ME/VDAC1/ATP5MG/NDUFS6/ATP5F1E/SDHB/UQCRFS1/COX16/COX6B1/UQCRC1/GLO1/NDUFA1/NDUFA6/NDUFA3/NDUFA8/NDUFS7/UQCR10/ATP5PD/NDUFC2/ATP5F1A/NDUFS3/NDUFC1/NDUFB4/MPC1/FH/DLD/SDH…
GOBP_LEUKOCYTE_DIFFERENTIATION	472	-0.500731	-1.70998	8.67939e-10	2.38224e-07	1.90613e-07	2133	tags=31%, list=11%, signal=28%	ADAM17/LMBR1L/MALT1/NKAP/DNAJA3/PTK2B/CSF2/GAB3/STAT6/LIG4/GPR89A/CEACAM1/SRP54/THEMIS/CD79B/RC3H1/IL18R1/SOS1/SEMA4A/PCID2/HDAC5/TNFSF13B/NOTCH2/SRF/ZEB1/RIPK2/APP/GPR68/IL2RA/L3MBTL3/IL4R/ZMIZ1/IL6R/GATA3/CD2/JMJD6/CD3G/SIRT1/KAT7/ATP6AP1/FNIP1/SLAMF1/IRF2BP2/TCTA/HDAC4/ATP7A/IKZF3/PREX1/MR1/STAT5B/BCL11B/TFRC/RASGRP1/PRKCA/SOS2/IFNG/FBXW7/HECTD1/CHD7/CD28/FBXO7/KLF10/ZNF683/TESPA1/PRDM1/IKZF1/…
GOBP_CELL_CYCLE_PHASE_TRANSITION	467	0.585574	1.7273	9.10217e-10	2.38224e-07	1.90613e-07	1643	tags=30%, list=9%, signal=28%	CENPF/UBE2C/CDK1/CLSPN/CKS1B/CCNA2/CKS2/CENPE/CCNB2/UBE2S/PLK1/EZH2/ANAPC11/CDT1/ZWINT/DLGAP5/BRCA1/NASP/CDKN3/CALM3/MAD2L1/CCNB1/GTSE1/RAD21/RRM1/PKMYT1/CALM2/ANLN/E2F1/FOXM1/AURKB/DTL/CDCA5/PSME2/WDR76/TACC3/BUB1/CCNF/TFDP1/BUB1B/NDC80/FBXO5/KIF14/CHEK1/TOPBP1/CDKN2A/TTK/RRM2/AURKA/CDK4/ATAD5/CDC45/PRKDC/CDK2AP2/MAD2L2/RFWD3/MSH2/CDK2/DNA2/CIT/PSMG2/CHMP2A/CDKN2C/NABP2/KNTC1/BUB3/PHB2/RBBP8/SAS…
GOBP_T_CELL_ACTIVATION	437	-0.504805	-1.71342	9.97726e-10	2.47383e-07	1.97942e-07	2133	tags=33%, list=11%, signal=30%	ADAM17/YES1/LMBR1L/MALT1/NKAP/DNAJA3/FCHO1/RAB29/STAT6/LIG4/GPR89A/CEACAM1/TIGIT/THEMIS/RC3H1/IL18R1/SOS1/SEMA4A/ITCH/CD48/TNFSF13B/HLA-DQB1/CD300A/SRF/FLOT2/ZEB1/SLAMF7/TNFSF14/RIPK2/IL2RA/IL4R/ZMIZ1/TMIGD2/DUSP22/IL6R/GATA3/CD2/JMJD6/CD3G/TNFRSF14/ICAM1/SLAMF1/ATP7A/PREX1/MR1/STAT5B/RPS3/BCL11B/TFRC/RASGRP1/SOS2/IFNG/CHD7/CD28/ZNF683/TESPA1/LAPTM5/PRDM1/CTNNB1/CD5/ADAM8/CD3E/FOXP1/NCK2/ITPKB/PR…
GOBP_MITOTIC_CELL_CYCLE_PHASE_TRANSITION	382	0.600894	1.75023	1.06941e-09	2.51899e-07	2.01556e-07	1643	tags=34%, list=9%, signal=31%	CENPF/UBE2C/CDK1/CLSPN/CKS1B/CCNA2/CKS2/CENPE/CCNB2/UBE2S/PLK1/EZH2/ANAPC11/CDT1/ZWINT/DLGAP5/BRCA1/NASP/CDKN3/CALM3/MAD2L1/CCNB1/GTSE1/RAD21/RRM1/PKMYT1/CALM2/ANLN/E2F1/FOXM1/AURKB/DTL/CDCA5/PSME2/TACC3/BUB1/CCNF/TFDP1/BUB1B/NDC80/FBXO5/KIF14/CHEK1/TOPBP1/CDKN2A/TTK/RRM2/AURKA/CDK4/ATAD5/PRKDC/CDK2AP2/MAD2L2/RFWD3/CDK2/CIT/PSMG2/CHMP2A/CDKN2C/NABP2/KNTC1/BUB3/PHB2/RBBP8/SASS6/CDC6/STIL/ESPL1/NSM…
KEGG_HUNTINGTONS_DISEASE	164	0.715898	1.94025	1.44673e-09	1.52316e-07	1.13642e-07	2416	tags=51%, list=13%, signal=45%	SLC25A5/ATP5MC3/COX8A/COX5A/UQCRQ/NDUFB6/NDUFB1/NDUFB3/COX6C/AP2S1/ATP5PF/ATP5MC1/POLR2L/NDUFA4/COX6A1/NDUFS8/NDUFB10/NDUFA2/COX7B/NDUFB2/NDUFAB1/ATP5F1C/NDUFB7/BAX/ATP5PB/ATP5F1B/CYC1/COX7A2/POLR2J/VDAC1/VDAC2/NDUFS6/ATP5F1E/SDHB/UQCRFS1/COX6B1/POLR2H/UQCRC1/POLR2E/NDUFA1/NDUFA6/NDUFA3/VDAC3/HDAC1/TFAM/NDUFA8/NDUFS7/UQCR10/TP53/ATP5PD/NDUFC2/ATP5F1A/POLR2F/AP2M1/DCTN2/NDUFS3/NDUFC1/NDUFB4/CLTA/S…
GOBP_IMMUNE_RESPONSE_REGULATING_SIGNALING_PATHWAY	403	-0.511929	-1.73647	2.26916e-09	5.09048e-07	4.07311e-07	2129	tags=26%, list=11%, signal=23%	YES1/MALT1/NR1D1/ZDHHC5/FCHO1/RAB29/GPR108/CEACAM1/MAPKAPK2/GCSAM/THEMIS/UNC93B1/FYB1/CD79B/RC3H1/TRIM25/MAP2K4/GFI1/OTULIN/SOS1/CREBBP/SARM1/CD226/PRKCD/ANKRD17/ITCH/SPPL3/IRF3/HLA-DQB1/CD300A/EPG5/MAPKAPK3/CD247/PAK2/PLEKHA1/FLOT2/PDE4D/SLC39A10/RIPK2/CMTM3/DUSP22/GATA3/BTLA/ELF1/CTSS/APPL2/PRKCH/BAG6/PLCG1/XIAP/LCP2/RPS3/KLHL6/RPS6KA3/BTN3A2/CD28/BIRC2/TESPA1/LAPTM5/VAV3/FOXP1/PRKCQ/NFATC2/INP…
KEGG_PARKINSONS_DISEASE	116	0.758841	1.97291	2.5107e-09	1.52316e-07	1.13642e-07	2296	tags=59%, list=12%, signal=53%	SLC25A5/ATP5MC3/COX8A/COX5A/UQCRQ/NDUFB6/NDUFB1/NDUFB3/PARK7/COX6C/ATP5PF/ATP5MC1/NDUFA4/COX6A1/MT-ND6/NDUFS8/NDUFB10/NDUFA2/COX7B/NDUFB2/NDUFAB1/ATP5F1C/NDUFB7/UBE2L6/ATP5PB/ATP5F1B/CYC1/COX7A2/VDAC1/VDAC2/NDUFS6/ATP5F1E/SDHB/UQCRFS1/COX6B1/UQCRC1/NDUFA1/NDUFA6/NDUFA3/VDAC3/NDUFA8/NDUFS7/UQCR10/ATP5PD/NDUFC2/ATP5F1A/NDUFS3/NDUFC1/NDUFB4/SDHD/NDUFV1/NDUFV2/COX5B/ATP5MC2/NDUFB9/UQCRHL/COX7A2L/ATP5…
HALLMARK_INFLAMMATORY_RESPONSE	168	-0.631665	-1.97715	2.6046e-09	1.86043e-08	7.8334e-09	1501	tags=31%, list=8%, signal=29%	ATP2C1/KIF1B/IL18RAP/OSM/RGS16/EIF2AK2/PLAUR/IL18R1/CD48/MXD1/RIPK2/IL4R/HIF1A/TIMP1/ITGA5/NAMPT/ICAM1/RHOG/SLAMF1/LCP2/CCL20/RASGRP1/CXCR6/IL2RB/GPR132/PTPRE/TNFRSF1B/GNA15/PIK3R5/TAPBP/ATP2B1/AHR/NFKB1/CSF1/SEMA4D/KCNA3/LDLR/NFKBIA/IRF1/GPR183/SELL/IL10RA/IFITM1/KLF6/CDKN1A/PDE4B/PTGER4/CD55/CCR7/CD69/BTG2/IL7R
GOBP_REGULATION_OF_CHROMOSOME_SEGREGATION	83	0.801571	2.01656	2.9789e-09	6.37891e-07	5.10404e-07	1515	tags=51%, list=8%, signal=47%	MKI67/CENPF/UBE2C/PTTG1/CENPE/PLK1/ANAPC11/CDT1/ZWINT/DLGAP5/MAD2L1/CCNB1/RMI2/RAD21/AURKB/TACC3/BUB1/BUB1B/KIF2C/NDC80/FBXO5/TTK/MAD2L2/PSMG2/KNTC1/BUB3/CDCA2/CDC6/ESPL1/NSMCE2/TRIP13/CDK5RAP2/RAD18/TPR/GEN1/CDC23/ANAPC15/SMC6/WAPL/PLSCR1/ZWILCH/RCC2
GOBP_SPINDLE_ORGANIZATION	189	0.693086	1.92283	3.24135e-09	6.62408e-07	5.30021e-07	1645	tags=33%, list=9%, signal=31%	STMN1/TUBB/ASPM/TPX2/CENPE/CCNB2/PLK1/KIFC1/CDC20/RAN/DLGAP5/MYBL2/CCNB1/CKAP5/KIF11/KIF23/RACGAP1/SMC3/NUF2/AURKB/PRC1/MZT1/TACC3/KIF15/NDC80/FBXO5/INCENP/KIF4A/CENPH/TTK/AURKA/SPC25/SMC1A/RHOA/PPP2R1A/KPNB1/NEK2/SPAG5/CHMP2A/MLH1/SAC3D1/STIL/TUBG1/ESPL1/POLDIP2/PSRC1/RCC1/TPR/WDR62/KNSTRN/DCTN2/GPSM2/HAUS1/RAB11A/CHMP1A/TUBGCP4/TACC1/CHMP4A/DRG1/NUP62/CHMP5/PCNT/ABRAXAS2
GOBP_AEROBIC_RESPIRATION	172	0.696833	1.90233	3.37461e-09	6.62408e-07	5.30021e-07	2443	tags=53%, list=13%, signal=46%	CDK1/CCNB1/COX5A/BLOC1S1/UQCRQ/NDUFB6/NDUFB1/UQCC2/IDH2/CHCHD2/NDUFB3/PARK7/ATP5PF/ATP5MF/NDUFA4/COX6A1/MT-ND6/NDUFS8/NDUFB10/RHOA/NDUFA2/NDUFB2/NDUFAB1/ATP5F1C/MSH2/NDUFB7/ATP5PB/ATP5F1B/CYC1/SUCLG1/NDUFA12/COX7A2/ATP5ME/STOML2/ATP5MG/NDUFS6/COA6/ATP5F1E/SDHB/UQCRFS1/UQCRC1/MDH1/NDUFA1/NDUFA6/NDUFA3/SHMT2/NDUFA8/NDUFS7/UQCR10/ATP5PD/NDUFC2/ATP5F1A/OXA1L/NDUFS3/NDUFC1/NDUFB4/FH/DLD/SDHD/NDUFV1/ND…
GOBP_RESPONSE_TO_PEPTIDE	385	-0.511936	-1.72528	3.96152e-09	7.46508e-07	5.97314e-07	1668	tags=23%, list=9%, signal=21%	PPP1R9B/PRKCD/HDAC5/STAT1/RAB10/ID1/SCAP/RIPK2/LPIN2/GRB2/POR/STXBP3/IRS2/APP/EPHA4/RPL23/MBD5/PLCB1/ADRB2/TIMP1/APPL2/CRY2/BCL2L11/DENND4C/SIRT1/NAMPT/ICAM1/PTPN1/KAT7/NFE2L2/STAT5B/TBC1D4/SRSF5/OGT/PIP4K2C/APRT/TSC2/MAX/PTPRE/CRY1/PRKCQ/CFLAR/SOCS1/JAK3/ITGA4/PIP4K2A/PRKAA1/LPIN1/NDEL1/ABCC1/UCP2/PTPN22/PIK3C2A/VAMP2/VPS13C/EGR1/ATP2B1/NFKB1/KAT2B/NLRP1/PRNP/NFKBIA/GSK3B/PDE3B/SORL1/FOXO1/STAT4…
REACTOME_SWITCHING_OF_ORIGINS_TO_A_POST_REPLICATIVE_STATE	89	0.795516	2.05917	4.42301e-09	2.42633e-07	1.74038e-07	1415	tags=57%, list=8%, signal=53%	UBE2C/MCM7/MCM3/CCNA2/UBE2S/ANAPC11/CDT1/MCM5/MCM4/MCM2/MCM6/PSME2/ORC6/PSMB9/PSMC3/PSMB2/RBX1/PSMD8/PSMA5/SEM1/PSMB3/PSMC1/PSMD14/CDK2/PSMB8/PSMB1/PSMA4/PSMA6/PSMC5/CDC6/PSMB6/PSMA3/PSMB10/PSMD9/PSMB7/CCNE2/PSMA7/PSMC2/PSMD13/PSME1/CDC23/PSMD4/MCM8/ANAPC15/PSME3/ANAPC16/SKP2/CCNE1/ORC1/PSMD1/PSMD2
GOBP_CHROMOSOME_SEPARATION	89	0.795925	2.01757	4.78052e-09	8.66194e-07	6.93079e-07	1100	tags=44%, list=6%, signal=41%	TOP2A/CENPF/UBE2C/PTTG1/CENPE/PLK1/ANAPC11/CDT1/ZWINT/DLGAP5/NCAPH/MAD2L1/CCNB1/RAD21/CENPX/AURKB/TACC3/BUB1/BUB1B/NDC80/FBXO5/TTK/PPP2R1A/MAD2L2/PSMG2/KNTC1/MLH1/BUB3/CDC6/ESPL1/NSMCE2/TRIP13/CDK5RAP2/TPR/FANCM/GEN1/RMI1/CDC23/ANAPC15
REACTOME_DNA_STRAND_ELONGATION	32	0.923761	1.99867	6.11874e-09	3.204e-07	2.29819e-07	1330	tags=94%, list=7%, signal=87%	MCM7/PCNA/MCM3/RPA3/MCM5/MCM4/FEN1/MCM2/MCM6/GINS2/POLD3/GINS4/CDC45/POLA2/DNA2/RFC4/RFC3/RFC2/LIG1/RFC1/PRIM1/POLD1/POLA1/POLD2/RFC5/RPA2/GINS1/MCM8/RPA1/PRIM2
REACTOME_DNA_DOUBLE_STRAND_BREAK_REPAIR	131	0.732918	1.95714	7.56041e-09	3.78678e-07	2.71621e-07	1372	tags=40%, list=7%, signal=38%	PCNA/CLSPN/CCNA2/RPA3/BRCA1/KPNA2/SUMO2/FEN1/NSD2/RMI2/BRCA2/RAD51AP1/CHEK1/TOPBP1/POLD3/PPP4C/POLE3/PRKDC/CDK2/PARP1/DNA2/BAZ1B/XRCC6/RFC4/BARD1/RFC3/RFC2/RBBP8/RFC1/UBE2I/TIMELESS/POLE/POLQ/RAD51C/POLD1/POLD2/RFC5/XRCC5/RPA2/BLM/TP53/GEN1/RMI1/MDC1/BABAM1/RAD17/XRCC2/POLE4/POLE2/RPA1/RHNO1/BRCC3/PARP2
GOBP_MICROTUBULE_CYTOSKELETON_ORGANIZATION_INVOLVED_IN_MITOSIS	148	0.717303	1.94223	7.93372e-09	1.3672e-06	1.09396e-06	1655	tags=38%, list=9%, signal=35%	STMN1/NUSAP1/TPX2/CENPE/PLK1/KIFC1/CDC20/RAN/DLGAP5/MYBL2/CENPA/MAD2L1/CCNB1/CKAP5/KIF11/KIF23/RACGAP1/SMC3/NUF2/AURKB/PRC1/MZT1/TACC3/KIF15/NDC80/KIF4A/CENPH/TTK/AURKA/SPC25/SMC1A/RHOA/KPNB1/NEK2/CHMP2A/STIL/TUBG1/ESPL1/POLDIP2/PSRC1/CDK5RAP2/RCC1/TPR/WDR62/DCTN2/GPSM2/RAB11A/CHMP1A/TACC1/CHMP4A/DRG1/NUP62/CHMP5/PCNT/ABRAXAS2/NDE1
GOBP_RECOMBINATIONAL_REPAIR	155	0.709362	1.93336	8.12602e-09	1.3672e-06	1.09396e-06	1494	tags=37%, list=8%, signal=35%	MCM7/MCM3/RPA3/MCM5/MCM4/BRCA1/ACTB/NUCKS1/FEN1/MCM2/RMI2/MCM6/RAD21/BRCA2/GINS2/RAD51AP1/CHEK1/YEATS4/GINS4/PPP4C/CDC45/MAD2L2/RFWD3/PSMD14/RECQL4/RUVBL1/SFPQ/PARP1/NABP2/MMS22L/RBBP8/TONSL/NSMCE2/RAD54L/TIMELESS/RECQL/RAD54B/POLQ/RAD51C/ACTL6A/FANCB/RPA2/FANCM/BLM/GEN1/RMI1/RUVBL2/ACTR2/MCM8/FIGNL1/XRCC2/RPA1/PARPBP/RHNO1/SMC6/INTS3/VPS72/YY1
REACTOME_HOMOLOGY_DIRECTED_REPAIR	103	0.758803	1.97939	1.17619e-08	5.6457e-07	4.0496e-07	1372	tags=46%, list=7%, signal=43%	PCNA/CLSPN/CCNA2/RPA3/BRCA1/SUMO2/FEN1/NSD2/RMI2/BRCA2/RAD51AP1/CHEK1/TOPBP1/POLD3/PPP4C/POLE3/CDK2/PARP1/DNA2/RFC4/BARD1/RFC3/RFC2/RBBP8/RFC1/UBE2I/TIMELESS/POLE/POLQ/RAD51C/POLD1/POLD2/RFC5/RPA2/BLM/GEN1/RMI1/MDC1/BABAM1/RAD17/XRCC2/POLE4/POLE2/RPA1/RHNO1/BRCC3/PARP2
HALLMARK_MITOTIC_SPINDLE	197	0.665352	1.84537	1.33093e-08	8.31832e-08	3.50245e-08	962	tags=23%, list=5%, signal=22%	TOP2A/CENPF/NUSAP1/CDK1/BIRC5/TPX2/CENPE/SMC4/CCNB2/PLK1/LMNB1/DLGAP5/KIF22/CKAP5/KIF11/KIF23/RACGAP1/SMC3/KIF20B/ANLN/BRCA2/PRC1/BUB1/KIF15/KIF2C/NDC80/FBXO5/INCENP/KIF4A/ECT2/TTK/AURKA/SMC1A/NEK2/CNTRL/SPTBN1/KNTC1/RFC1/SASS6/SAC3D1/ESPL1/ARHGDIA/CDK5RAP2/RALBP1/CAPZB/CEP57
GOBP_MITOTIC_SPINDLE_ORGANIZATION	124	0.73473	1.94619	1.38974e-08	2.18235e-06	1.74619e-06	1645	tags=40%, list=9%, signal=37%	STMN1/TPX2/CENPE/PLK1/KIFC1/CDC20/RAN/DLGAP5/MYBL2/CCNB1/CKAP5/KIF11/KIF23/RACGAP1/SMC3/NUF2/AURKB/PRC1/MZT1/TACC3/KIF15/NDC80/KIF4A/CENPH/TTK/AURKA/SPC25/SMC1A/RHOA/KPNB1/NEK2/CHMP2A/STIL/TUBG1/POLDIP2/PSRC1/RCC1/TPR/WDR62/DCTN2/GPSM2/RAB11A/CHMP1A/TACC1/CHMP4A/DRG1/NUP62/CHMP5/PCNT/ABRAXAS2
REACTOME_PROCESSING_OF_CAPPED_INTRON_CONTAINING_PRE_MRNA	237	0.636379	1.78625	1.78493e-08	8.22495e-07	5.89966e-07	2341	tags=46%, list=12%, signal=41%	LSM4/ALYREF/SNRPB/LSM3/SNRNP25/YBX1/SNRPG/SNRPD1/SLBP/SNRPE/HNRNPF/PCBP1/LSM5/LSM2/SNRPF/HNRNPA1/HNRNPD/DDX39A/HNRNPR/SF3B4/HNRNPA2B1/POLR2L/HNRNPA3/HNRNPM/PABPN1/SNRNP40/SRSF3/SNRPD3/TXNL4A/MAGOHB/SF3A2/SNRPC/HNRNPUL1/NUDT21/SRSF2/PPIH/POLR2J/SNRPA/HNRNPK/NDC1/EIF4E/RBMX/POLR2H/SF3B6/POLR2E/SRSF4/TPR/SRSF10/SRRT/SRSF9/SNW1/SF3B2/POLR2F/ZCRB1/PRPF19/NUP50/RBM17/THOC7/PTBP1/DDX46/ELAVL1/PHF5A/DHX9…
GOBP_LEUKOCYTE_CELL_CELL_ADHESION	326	-0.522156	-1.74547	2.61998e-08	3.98152e-06	3.18579e-06	1623	tags=29%, list=9%, signal=27%	ITCH/TNFSF13B/HLA-DQB1/CD300A/FLOT2/TNFSF14/RIPK2/IL2RA/IL4R/ZMIZ1/TMIGD2/DUSP22/GATA3/TNFRSF14/SELPLG/ITGA5/ICAM1/SLAMF1/STAT5B/RPS3/MIA3/SLC39A8/TFRC/RASGRP1/IFNG/CD28/TESPA1/LAPTM5/CD5/ADAM8/CD3E/NCK2/ITPKB/PRKCQ/NDFIP1/NCKAP1L/TMEM131L/SOCS1/HLA-A/JAK3/ITGA4/B2M/NFKBID/PTPN22/FGL2/RUNX1/CEBPB/LEF1/BCL6/ETS1/MAD1L1/VSIR/CCDC88B/ZC3H12A/SEMA4D/ITGB1/SKAP1/MAP3K8/PRNP/PELI1/CBLB/LGALS3/LAX1/IRF1…
REACTOME_APC_C_MEDIATED_DEGRADATION_OF_CELL_CYCLE_PROTEINS	86	0.78541	2.02829	2.88529e-08	1.27841e-06	9.16986e-07	1415	tags=57%, list=8%, signal=53%	UBE2C/CDK1/PTTG1/CCNA2/UBE2S/PLK1/ANAPC11/CDC20/MAD2L1/CCNB1/AURKB/PSME2/BUB1B/FBXO5/PSMB9/PSMC3/PSMB2/AURKA/PSMD8/PSMA5/SEM1/PSMB3/PSMC1/NEK2/PSMD14/CDK2/PSMB8/BUB3/PSMB1/PSMA4/PSMA6/PSMC5/PSMB6/PSMA3/PSMB10/PSMD9/PSMB7/PSMA7/PSMC2/PSMD13/PSME1/CDC23/PSMD4/ANAPC15/PSME3/ANAPC16/SKP2/PSMD1/PSMD2
REACTOME_ORC1_REMOVAL_FROM_CHROMATIN	69	0.811665	2.02485	3.94396e-08	1.68275e-06	1.20702e-06	1886	tags=68%, list=10%, signal=62%	MCM7/MCM3/CCNA2/CDT1/MCM5/MCM4/MCM2/MCM6/PSME2/ORC6/PSMB9/PSMC3/PSMB2/RBX1/PSMD8/PSMA5/SEM1/PSMB3/PSMC1/PSMD14/CDK2/PSMB8/PSMB1/PSMA4/PSMA6/PSMC5/CDC6/PSMB6/PSMA3/PSMB10/PSMD9/PSMB7/PSMA7/PSMC2/PSMD13/PSME1/PSMD4/MCM8/PSME3/SKP2/ORC1/PSMD1/PSMD2/PSMC6/PSMD3/ORC3/PSMB4
GOBP_REGULATION_OF_VASCULATURE_DEVELOPMENT	216	-0.571487	-1.80222	4.12835e-08	6.07771e-06	4.86303e-06	2143	tags=22%, list=11%, signal=20%	MTDH/HIPK1/PTK2B/STIM1/CEACAM1/EGLN1/GTF2I/CYSLTR1/SEMA4A/STAT1/ID1/ATP2B4/PIK3CB/TMIGD2/HIF1A/ITGA5/SIRT1/NFE2L2/PLCG1/PRKCA/ADAM10/CTNNB1/MECP2/EMC10/GADD45A/JAK1/RUNX1/ETS1/PPP1R16B/ERAP1/AKT3/RHOB/ZC3H12A/AGO2/ITGB1/CEMIP2/PDE3B/GLUL/TGFBR2/STAT3/XBP1/CXCR4/TNF/KLF2/BTG1/TNFAIP3/RGCC
GOBP_REGULATION_OF_LYMPHOCYTE_ACTIVATION	441	-0.48184	-1.6351	5.42763e-08	7.74835e-06	6.19979e-06	1636	tags=26%, list=9%, signal=24%	PCID2/ITCH/TNFSF13B/HLA-DQB1/CD300A/FLOT2/SLC39A10/ZEB1/TNFSF14/RIPK2/IRS2/IL2RA/IL4R/ZMIZ1/TMIGD2/DUSP22/GATA3/CD2/TNFRSF14/SLAMF1/IKZF3/STAT5B/RPS3/AP1G1/TFRC/RASGRP1/SOS2/IFNG/TBC1D10C/PKN1/CD28/FBXO7/ZNF683/TESPA1/LAPTM5/PRDM1/HLA-F/CTNNB1/CD5/ADAM8/KMT5B/VAV3/CD3E/NCK2/ITPKB/PRKCQ/NFATC2/INPP5D/NDFIP1/NCKAP1L/TMEM131L/SOCS1/HLA-A/JAK3/B2M/NFKBID/TNFRSF1B/PTPN22/FGL2/LAT/RUNX1/CEBPB/LEF1/BCL6…
GOBP_CELLULAR_RESPONSE_TO_HORMONE_STIMULUS	453	-0.473514	-1.60418	6.40243e-08	8.87113e-06	7.09817e-06	1976	tags=26%, list=10%, signal=24%	EEF2K/STAT6/USP8/CRK/CEACAM1/PLPP1/TRERF1/NPC1/RAB8B/NSMF/THRA/ARNTL/UGCG/PRKCD/HDAC5/GNG2/BBS2/STAT1/ABHD2/RAB10/CNOT2/LPIN2/GRB2/POR/IRS2/KDM4C/VPS11/MBD5/PRCP/ZMIZ1/STRN3/PLCB1/UBA5/CTSS/APPL2/URI1/CRY2/BCL2L11/DENND4C/PRMT2/SIRT1/NAMPT/PTPN1/NFE2L2/STAT5B/TBC1D4/KLF9/SRSF5/OGT/PKN1/LATS1/PIP4K2C/PTGDR/APRT/TSC2/GTF2H1/LBH/MAX/PTPRE/CRY1/PMEPA1/FOXP1/NCOA2/TAF7/PRKCQ/CFLAR/SOCS1/JAK3/PIP4K2A/P…
HALLMARK_KRAS_SIGNALING_UP	166	-0.617154	-1.93144	6.69791e-08	3.72106e-07	1.56676e-07	2730	tags=26%, list=14%, signal=22%	ENG/CBL/NAP1L2/KLF4/FUCA1/ABCB1/ZNF277/SDCCAG8/MTMR10/RABGAP1L/RBM4/RGS16/ADAM17/AMMECR1/CSF2/PLAUR/CBR4/IGFBP3/STRN/CTSS/ANKH/CCND2/CCL20/USP12/LAPTM5/PRDM1/IKZF1/ADAM8/ST6GAL1/TNFRSF1B/ETS1/ID2/CCSER2/GADD45G/SATB1/CD37/IL10RA/CXCR4/PPP1R15A/TRAF1/TNFAIP3/BIRC3/IL7R
REACTOME_RESPIRATORY_ELECTRON_TRANSPORT_ATP_SYNTHESIS_BY_CHEMIOSMOTIC_COUPLING_AND_HEAT_PRODUCTION_BY_UNCOUPLING_PROTEINS	125	0.719036	1.90519	6.81083e-08	2.80217e-06	2.00996e-06	2299	tags=55%, list=12%, signal=49%	ATP5MC3/COX8A/COX5A/UQCRQ/NDUFB6/NDUFB1/NDUFB3/COX6C/ATP5PF/ATP5MF/ATP5MC1/NDUFB11/NDUFA4/COX6A1/MT-ND6/NDUFS8/NDUFB10/ETFB/NDUFA2/COX7B/NDUFB2/NDUFAB1/ATP5F1C/NDUFB7/ATP5PB/ATP5F1B/CYC1/NDUFA12/ATP5ME/ATP5MG/NDUFS6/ATP5F1E/SDHB/UQCRFS1/COX16/COX6B1/UQCRC1/NDUFA1/NDUFA6/NDUFA3/NDUFA8/NDUFS7/UQCR10/ATP5PD/NDUFC2/ATP5F1A/NDUFS3/NDUFC1/NDUFB4/SDHD/NDUFV1/NDUFA11/NDUFV2/COX5B/ATP5MC2/NDUFB9/COX20/COX…
GOBP_DNA_PACKAGING	153	0.69059	1.87892	8.25084e-08	1.08449e-05	8.67743e-06	1290	tags=35%, list=7%, signal=33%	TOP2A/HMGB2/NUSAP1/CDK1/ASF1B/HELLS/SMC4/SMC2/PLK1/EZH2/NCAPH/NASP/ANP32B/DNMT1/DNAJC9/NCAPD2/CBX3/MCM2/BANF1/NCAPG2/NCAPD3/NCAPG/NAP1L1/CENPW/CDCA5/HJURP/CENPP/POLE3/HP1BP3/KMT5A/CDK2/BAZ1B/CHAF1A/RBBP4/CTCF/HAT1/CHAF1B/TRIM28/MBD2/OIP5/CTBP1/SET/ITGB3BP/TPR/LIN54/HDAC1/TP53/NPM1/SAMD1/SCMH1/CHRAC1/CHMP1A/WAPL/SART3
GOBP_REGULATION_OF_MITOTIC_CELL_CYCLE	410	0.565495	1.65463	8.2873e-08	1.08449e-05	8.67743e-06	1695	tags=31%, list=9%, signal=29%	MKI67/CENPF/UBE2C/NUSAP1/CDK1/CLSPN/CKS1B/CKS2/CENPE/RPA3/PLK1/EZH2/ANAPC11/CDT1/ZWINT/DLGAP5/BRCA1/MAD2L1/CCNB1/GTSE1/RAD21/RRM1/PKMYT1/KIF20B/GMNN/ANLN/BRCA2/E2F1/AURKB/DTL/CDCA5/PSME2/BUB1/TFDP1/BUB1B/NDC80/FBXO5/KIF14/CHEK1/TOPBP1/CDKN2A/FBXO43/TTK/RRM2/AURKA/CDK4/ATAD5/PRKDC/CDK2AP2/MAD2L2/NEK2/RFWD3/MSH2/CDK2/PSMG2/CDKN2C/NABP2/KNTC1/BUB3/PHB2/CDCA2/SASS6/CDC6/STIL/ESPL1/NSMCE2/WEE1/POLDIP2…
GOBP_NEGATIVE_REGULATION_OF_IMMUNE_SYSTEM_PROCESS	344	-0.511465	-1.7157	9.11316e-08	1.15538e-05	9.24467e-06	1973	tags=26%, list=10%, signal=23%	STAT6/TMBIM6/LYAR/CRK/CEACAM1/TIGIT/GCSAM/YTHDF3/RC3H1/CNOT7/FURIN/ITCH/CD300A/ADAR/GPR68/IL2RA/IL4R/PLCB1/DUSP22/ELF1/TNFRSF14/SLAMF1/TCTA/PLCG1/MIA3/TBC1D10C/PKN1/FBXW7/FBXO7/TSPAN32/LAPTM5/HLA-F/CTNNB1/HLA-B/INPP5D/NDFIP1/NCKAP1L/TMEM131L/SOCS1/HLA-A/JAK3/UBASH3A/PTPN22/FGL2/RUNX1/TOB2/CEBPB/NLRC3/BCL6/MAD1L1/VSIR/NR1H2/AHR/SERPINB9/CST7/ZC3H12A/ID2/CD96/LDLR/PRNP/PELI1/CBLB/LGALS3/LAX1/IRF1/R…
REACTOME_TELOMERE_MAINTENANCE	63	0.816695	2.0121	9.30832e-08	3.69765e-06	2.65228e-06	2122	tags=71%, list=11%, signal=64%	PCNA/CCNA2/RPA3/FEN1/POLD3/POLR2L/POLA2/CDK2/RUVBL1/DNA2/ACD/RFC4/RFC3/RFC2/LIG1/RFC1/POLR2J/NHP2/PRIM1/POLD1/POLA1/POLD2/POLR2H/POLR2E/RFC5/RPA2/BLM/POLR2F/RUVBL2/DKC1/CHTF18/POLR2I/RPA1/DSCC1/PRIM2/PPP6R3/POLR2D/NOP10/TINF2/POLR2C/PIF1/POLR2G/TERF2/GAR1/CHTF8
GOBP_T_CELL_DIFFERENTIATION	239	-0.556527	-1.77929	9.31953e-08	1.15538e-05	9.24467e-06	2133	tags=36%, list=11%, signal=33%	ADAM17/LMBR1L/MALT1/NKAP/DNAJA3/STAT6/LIG4/GPR89A/THEMIS/RC3H1/IL18R1/SOS1/SEMA4A/SRF/ZEB1/RIPK2/IL2RA/IL4R/ZMIZ1/IL6R/GATA3/CD2/JMJD6/CD3G/ATP7A/PREX1/MR1/STAT5B/BCL11B/RASGRP1/SOS2/IFNG/CHD7/CD28/ZNF683/TESPA1/PRDM1/CTNNB1/ADAM8/CD3E/FOXP1/ITPKB/NCKAP1L/TMEM131L/SOCS1/JAK3/B2M/NFKBID/PTPN22/FGL2/RUNX1/LEF1/RELB/EGR1/BCL6/VSIR/ZC3H12A/RUNX2/CAMK4/BATF/IRF1/RARA/CD46/LFNG/TNFSF8/GPR183/RHOH/TGFBR…
GOBP_ATP_METABOLIC_PROCESS	244	0.626553	1.76585	9.74836e-08	1.17755e-05	9.4221e-06	2340	tags=41%, list=12%, signal=37%	CDK1/GAPDH/ATP5MC3/CCNB1/TPI1/ENO1/COX5A/PGAM1/UQCRQ/NDUFB6/NDUFB1/UQCC2/CHCHD2/NDUFB3/PARK7/ATP5PF/PKM/ATP5MF/ATP5MC1/NDUFA4/COX6A1/LDHA/MT-ND6/NDUFS8/NDUFB10/RHOA/NDUFA2/NDUFB2/NDUFAB1/ATP5F1C/MSH2/PARP1/NDUFB7/ATP5PB/ATP5F1B/TMSB4X/CYC1/NDUFA12/COX7A2/ATP5ME/STOML2/ATP5IF1/ATP5MG/NDUFS6/COA6/ATP5F1E/UQCRFS1/UQCRC1/OLA1/NDUFA1/NDUFA6/NDUFA3/SHMT2/NDUFA8/NDUFS7/PFKL/UQCR10/TP53/ATP5PD/NDUFC2/NUD…
GOBP_PROTEIN_DNA_COMPLEX_SUBUNIT_ORGANIZATION	163	0.674596	1.84305	1.12717e-07	1.32753e-05	1.06221e-05	1671	tags=35%, list=9%, signal=32%	HMGB2/CENPF/HMGB1/ASF1B/HELLS/CENPE/CENPK/CDT1/DLGAP5/NASP/CENPA/ANP32B/DNAJC9/MCM2/ANP32E/GMNN/CENPX/NAP1L1/CENPW/HJURP/CENPN/CENPH/CENPP/CDC45/POLE3/HP1BP3/RUVBL1/UCHL5/HMGA1/KNTC1/CHAF1A/SMARCA4/SSRP1/CTCF/CHAF1B/SUPT16H/RAD51C/ACTL6A/OIP5/SET/ITGB3BP/TAF10/LIN54/TP53/NPM1/RUVBL2/PIH1D1/SMARCD2/CHRAC1/SMARCB1/SART3/VPS72/YY1/PSMC6/MIS18A/CENPO/GTF2A2
GOBP_CYTOKINE_MEDIATED_SIGNALING_PATHWAY	377	-0.484388	-1.62633	1.66438e-07	1.91241e-05	1.5302e-05	2235	tags=27%, list=12%, signal=24%	IL12RB1/RNF185/CXCR3/IL18RAP/IL21R/OSM/ADAM17/HIPK1/PTK2B/CARD8/CSF2/STAT6/TNFRSF18/CEACAM1/YTHDF3/CCR8/AIM2/OAS2/CNOT7/PPP2CB/ACTN4/GFI1/OTULIN/IL18R1/SOS1/AGPAT2/HSP90AB1/UGCG/BBS2/TNFSF13B/IRF3/TBK1/STAT1/CIB1/RIPK2/ADAR/IL2RA/IL4R/PLCB1/HIF1A/CTR9/IL6R/APPL2/SHARPIN/TNFRSF14/SIRT1/PTPN1/RNF113A/FAS/RFFL/XIAP/STAT5B/CCL20/IFNG/ZBP1/CXCR6/IL2RB/TRIM44/BIRC2/LAPTM5/SOCS1/IFITM3/JAK3/CCR4/CASP8/C…
GOBP_MONONUCLEAR_CELL_DIFFERENTIATION	373	-0.500606	-1.67782	1.76408e-07	1.9787e-05	1.58325e-05	2133	tags=32%, list=11%, signal=29%	ADAM17/LMBR1L/MALT1/NKAP/DNAJA3/PTK2B/CSF2/STAT6/LIG4/GPR89A/THEMIS/CD79B/RC3H1/IL18R1/SOS1/SEMA4A/PCID2/HDAC5/TNFSF13B/NOTCH2/SRF/ZEB1/RIPK2/GPR68/IL2RA/IL4R/ZMIZ1/IL6R/GATA3/CD2/JMJD6/CD3G/KAT7/FNIP1/SLAMF1/IRF2BP2/HDAC4/ATP7A/IKZF3/PREX1/MR1/STAT5B/BCL11B/RASGRP1/SOS2/IFNG/HECTD1/CHD7/CD28/FBXO7/ZNF683/TESPA1/PRDM1/IKZF1/CTNNB1/ADAM8/HLA-B/CD3E/FOXP1/ITPKB/INPP5D/NDFIP1/NCKAP1L/TMEM131L/SOCS1/…
REACTOME_ACTIVATION_OF_THE_PRE_REPLICATIVE_COMPLEX	33	0.892561	1.93794	1.76988e-07	6.79633e-06	4.87492e-06	1393	tags=79%, list=7%, signal=73%	MCM7/MCM3/RPA3/CDT1/MCM5/MCM4/MCM2/MCM6/GMNN/ORC6/CDC45/POLE3/POLA2/MCM10/CDK2/CDC6/POLE/PRIM1/POLA1/RPA2/MCM8/POLE4/POLE2/RPA1/PRIM2/ORC1
GOBP_REGULATION_OF_NUCLEAR_DIVISION	116	0.725476	1.90745	1.94865e-07	2.12862e-05	1.7032e-05	1497	tags=41%, list=8%, signal=38%	MKI67/CENPF/NUSAP1/PLK1/ANAPC11/CDT1/ZWINT/CDC20/DLGAP5/MAD2L1/CCNB1/RAD21/PKMYT1/KIF20B/AURKB/RAD51AP1/BUB1/BUB1B/NDC80/FBXO5/CHEK1/FBXO43/TTK/AURKA/MAD2L2/NEK2/PSMG2/KNTC1/BUB3/CDCA2/ESPL1/NSMCE2/TRIP13/CDK5RAP2/RCC1/TPR/GEN1/CALR/PIN1/CDC23/ANAPC15/AURKAIP1/MTBP/TOM1L2/PDXP/ZWILCH/NUP62
GOBP_POSITIVE_REGULATION_OF_CELL_CYCLE_PROCESS	197	0.651451	1.80408	1.9881e-07	2.12862e-05	1.7032e-05	1695	tags=35%, list=9%, signal=32%	UBE2C/NUSAP1/CDK1/EZH2/ANAPC11/CDT1/DLGAP5/RANBP1/MAD2L1/CCNB1/FEN1/KIF23/RACGAP1/RAD21/RRM1/KIF20B/AURKB/DTL/RAD51AP1/CDCA5/TFDP1/NDC80/FBXO5/KIF14/E2F8/ECT2/RRM2/AURKA/CDK4/ATAD5/DDX11/RHOA/SFPQ/SPAG5/CIT/PHB2/SASS6/CDC6/STIL/ESPL1/NSMCE2/POLDIP2/RAD51C/APEX1/TPR/CDC25B/GEN1/NPM1/CDC23/EIF4G1/GPSM2/E2F7/RAB11A/CCND3/RHNO1/MTBP/FAM83D/PLSCR1/MAP3K20/PLK4/SLF1/NUP62/RCC2/THOC5/CPSF3/DBF4/PPP1R35/…
REACTOME_MRNA_SPLICING	187	0.649473	1.78699	2.13704e-07	7.9415e-06	5.69635e-06	2212	tags=47%, list=12%, signal=42%	LSM4/ALYREF/SNRPB/LSM3/SNRNP25/YBX1/SNRPG/SNRPD1/SNRPE/HNRNPF/PCBP1/LSM5/LSM2/SNRPF/HNRNPA1/HNRNPD/HNRNPR/SF3B4/HNRNPA2B1/POLR2L/HNRNPA3/HNRNPM/PABPN1/SNRNP40/SRSF3/SNRPD3/TXNL4A/MAGOHB/SF3A2/SNRPC/HNRNPUL1/NUDT21/SRSF2/PPIH/POLR2J/SNRPA/HNRNPK/RBMX/POLR2H/SF3B6/POLR2E/SRSF4/SRSF10/SRRT/SRSF9/SNW1/SF3B2/POLR2F/ZCRB1/PRPF19/RBM17/PTBP1/DDX46/ELAVL1/PHF5A/DHX9/SNU13/MAGOH/RNPS1/POLR2I/DNAJC8/PPIL1/…
GOBP_POSITIVE_REGULATION_OF_CELL_ADHESION	373	-0.497045	-1.66589	2.44158e-07	2.55606e-05	2.04521e-05	1604	tags=25%, list=9%, signal=23%	RREB1/TNFSF13B/HLA-DQB1/FLOT2/CIB1/TNFSF14/RIPK2/EPHA4/IL2RA/IL4R/DENND6A/ZMIZ1/TMIGD2/GATA3/PIEZO1/TNFRSF14/ITGA5/SLAMF1/PREX1/STAT5B/RPS3/TFRC/RASGRP1/PRKCA/IFNG/UNC13D/CD28/TESPA1/CD5/ADAM8/VAV3/CD3E/NCK2/ITPKB/PRKCQ/NCKAP1L/SOCS1/HLA-A/JAK3/ITGA4/B2M/NFKBID/PTPN22/PPP3CA/JAK1/RUNX1/LDB1/LEF1/STX4/BCL6/ETS1/VSIR/NEDD9/CCDC88B/CSF1/CASS4/SKAP1/MAP3K8/GSK3B/RARA/CD46/UTRN/RHOH/IL6ST/SPOCK2/TGFBR…
GOBP_IMMUNE_RESPONSE_REGULATING_CELL_SURFACE_RECEPTOR_SIGNALING_PATHWAY	267	-0.525213	-1.70282	2.55239e-07	2.61398e-05	2.09156e-05	2129	tags=27%, list=11%, signal=24%	YES1/MALT1/FCHO1/RAB29/CEACAM1/GCSAM/THEMIS/FYB1/CD79B/RC3H1/MAP2K4/SOS1/CREBBP/CD226/PRKCD/SPPL3/HLA-DQB1/CD300A/CD247/PAK2/PLEKHA1/PDE4D/SLC39A10/RIPK2/CMTM3/DUSP22/GATA3/BTLA/ELF1/APPL2/PRKCH/BAG6/PLCG1/LCP2/RPS3/KLHL6/BTN3A2/CD28/TESPA1/LAPTM5/VAV3/FOXP1/PRKCQ/NFATC2/INPP5D/NCKAP1L/HLA-A/UBASH3A/NFKBID/PTPN22/EP300/BTN3A1/TRAT1/ZC3H12A/TXK/SKAP1/PRNP/CBLB/LGALS3/LAX1/PLCL2/EZR/PTPRC/FYN/ZAP70…
GOBP_CELLULAR_RESPIRATION	211	0.643982	1.79341	2.79681e-07	2.80336e-05	2.24309e-05	2443	tags=47%, list=13%, signal=41%	CDK1/CCNB1/COX5A/BLOC1S1/UQCRQ/NDUFB6/NDUFB1/UQCC2/IDH2/CHCHD2/NDUFB3/PARK7/ATP5PF/ATP5MF/NDUFA4/COX6A1/MT-ND6/NDUFS8/NDUFB10/ETFB/RHOA/NDUFA2/NDUFB2/NDUFAB1/ATP5F1C/MSH2/NDUFB7/ATP5PB/ATP5F1B/CYC1/SUCLG1/NDUFA12/COX7A2/ATP5ME/STOML2/ATP5MG/NDUFS6/COA6/ATP5F1E/SDHB/UQCRFS1/UQCRC1/MDH1/NDUFA1/NDUFA6/NDUFA3/SHMT2/NDUFA8/NDUFS7/UQCR10/ATP5PD/NDUFC2/ATP5F1A/OXA1L/NDUFS3/PNPT1/NDUFC1/NDUFB4/FH/DLD/SDH…
REACTOME_KINESINS	51	0.83394	1.97057	2.90386e-07	1.0355e-05	7.42752e-06	465	tags=29%, list=2%, signal=29%	TUBA1B/CENPE/TUBB4B/KIFC1/KIF22/KIF11/KIF23/RACGAP1/TUBA1C/KIF20B/KIF15/KIF2C/KIF4A/KIF20A/KIF18A
REACTOME_ORGANELLE_BIOGENESIS_AND_MAINTENANCE	274	0.598966	1.69878	2.96628e-07	1.0355e-05	7.42752e-06	2525	tags=32%, list=13%, signal=28%	TUBB/TUBA1B/CDK1/TUBB4B/PLK1/ATP5MC3/CKAP5/TUBA1C/HSPB11/IDH2/DCTN3/ATP5PF/ATP5MF/ATP5MC1/PPP2R1A/NEK2/ATP5F1C/CCT2/ODF2/CNTRL/ATP5PB/ATP5F1B/CEP152/ATP5ME/TUBG1/CEP89/ATP5MG/CCT8/ATP5F1E/CCP110/CCT5/ACTR1A/CDK5RAP2/NEDD1/DYNLL1/CCT4/TFAM/SSNA1/TMEM11/ATP5PD/ATP5F1A/DYNC1I2/CALM1/DCTN2/CEP57/CEP78/RAB8A/HAUS1/RAB11A/MTX1/TRAF3IP1/ATP5MC2/IFT74/CCT3/HCFC1/CEP41/NCOA6/PLK4/SSBP1/PCNT/MKKS/NDE1/ATP5…
GOBP_REGULATION_OF_CHROMOSOME_SEPARATION	69	0.793381	1.95386	2.97987e-07	2.88741e-05	2.31034e-05	1100	tags=46%, list=6%, signal=44%	CENPF/UBE2C/PTTG1/CENPE/PLK1/ANAPC11/CDT1/ZWINT/DLGAP5/MAD2L1/CCNB1/RAD21/AURKB/TACC3/BUB1/BUB1B/NDC80/FBXO5/TTK/MAD2L2/PSMG2/KNTC1/BUB3/CDC6/ESPL1/NSMCE2/TRIP13/CDK5RAP2/TPR/GEN1/CDC23/ANAPC15
GOBP_DNA_RECOMBINATION	281	0.609261	1.73296	3.00325e-07	2.88741e-05	2.31034e-05	1242	tags=28%, list=7%, signal=27%	TOP2A/HMGB2/MCM7/HMGB1/MCM3/RPA3/MCM5/MCM4/BRCA1/KPNA2/ACTB/ALYREF/NUCKS1/FEN1/MCM2/NSD2/RMI2/MCM6/RAD21/CENPX/BRCA2/GINS2/HMGB3/RAD51AP1/CHEK1/YEATS4/ATAD5/GINS4/PPP4C/CDC45/MSH6/PRKDC/MAD2L2/RFWD3/PSMD14/RECQL4/MSH2/RUVBL1/SFPQ/PARP1/MND1/UCHL5/NABP2/MMS22L/MLH1/TNFSF4/LIG1/RBBP8/UNG/TONSL/NSMCE2/RAD54L/TIMELESS/RECQL/RAD54B/POLQ/RAD51C/ACTL6A/FANCB/TRIP13/FANCD2/APEX1/TPRKB/XRCC5/RPA2/FANCM/BL…
GOBP_NEGATIVE_REGULATION_OF_ORGANELLE_ORGANIZATION	310	0.593648	1.70048	3.35704e-07	3.16301e-05	2.53086e-05	2096	tags=26%, list=11%, signal=23%	STMN1/TOP2A/CENPF/PTTG1/TPX2/PLK1/CDT1/ZWINT/SLC25A5/BRCA1/PFN1/MAD2L1/CCNB1/MCM2/RAD21/AURKB/CORO1A/BUB1/CCNF/BUB1B/NDC80/FBXO5/CHEK1/HNRNPA1/FBXO43/TTK/TMSB10/MAD2L2/PARP1/BAZ1B/ACD/PSMG2/SPTBN1/TMSB4X/TRIOBP/KNTC1/GDI2/CKAP2/BUB3/ACAA2/ESPL1/CCP110/TRIP13/CDK5RAP2/TPR/GMFG/TP53/GEN1/NPM1/CAPZB/ANAPC15/AURKAIP1/NAT10/TRIAP1/MTBP/WAPL/HNRNPC/GHITM/PPIF/TOM1L2/DCP2/CHMP4A/MPHOSPH9/ZWILCH/PRELID1/…
GOBP_REGULATION_OF_CELL_CYCLE_PHASE_TRANSITION	355	0.571273	1.65281	3.49704e-07	3.19605e-05	2.5573e-05	1643	tags=31%, list=9%, signal=29%	CENPF/UBE2C/CDK1/CLSPN/CENPE/PLK1/EZH2/ANAPC11/CDT1/ZWINT/DLGAP5/BRCA1/MAD2L1/CCNB1/GTSE1/RAD21/RRM1/ANLN/E2F1/AURKB/DTL/CDCA5/PSME2/WDR76/BUB1/TFDP1/BUB1B/NDC80/FBXO5/KIF14/CHEK1/TOPBP1/CDKN2A/TTK/RRM2/AURKA/CDK4/ATAD5/CDC45/PRKDC/CDK2AP2/MAD2L2/RFWD3/MSH2/CDK2/DNA2/PSMG2/CDKN2C/NABP2/KNTC1/BUB3/PHB2/SASS6/CDC6/STIL/ESPL1/NSMCE2/TIMELESS/WEE1/RAD51C/RNASEH2B/DONSON/TRIP13/CDK5RAP2/RBL1/FANCD2/AP…
GOBP_NEGATIVE_REGULATION_OF_IMMUNE_EFFECTOR_PROCESS	97	-0.686574	-1.99476	3.5278e-07	3.19605e-05	2.5573e-05	1954	tags=30%, list=10%, signal=27%	TMBIM6/CRK/CEACAM1/RC3H1/CD300A/IL4R/DUSP22/SLAMF1/HLA-F/HLA-B/NDFIP1/NCKAP1L/HLA-A/JAK3/FGL2/BCL6/AHR/SERPINB9/ZC3H12A/CD96/LGALS3/CD46/TGFB1/PTPRC/HLA-E/TNF/CD55/IL7R/ANXA1
REACTOME_CROSS_PRESENTATION_OF_SOLUBLE_EXOGENOUS_ANTIGENS_ENDOSOMES	48	0.833204	1.93991	3.65676e-07	1.20568e-05	8.64819e-06	1886	tags=65%, list=10%, signal=58%	PSME2/PSMB9/PSMC3/PSMB2/PSMD8/PSMA5/SEM1/PSMB3/PSMC1/PSMD14/PSMB8/PSMB1/PSMA4/PSMA6/PSMC5/PSMB6/PSMA3/PSMB10/PSMD9/PSMB7/PSMA7/PSMC2/PSMD13/PSME1/PSMD4/PSME3/PSMD1/PSMD2/PSMC6/PSMD3/PSMB4
REACTOME_MHC_CLASS_II_ANTIGEN_PRESENTATION	113	0.721775	1.89817	3.73139e-07	1.20568e-05	8.64819e-06	1093	tags=29%, list=6%, signal=28%	TUBA1B/CENPE/TUBB4B/KIF22/HLA-DRA/KIF11/KIF23/RACGAP1/TUBA1C/LAG3/KIF15/DCTN3/KIF2C/CD74/KIF4A/HLA-DRB5/AP2S1/HLA-DQA1/HLA-DRB1/KIF20A/KIF18A/HLA-DPA1/HLA-DPB1/ACTR1A/HLA-DMA/DYNLL1/AP1M1/AP2M1/DYNC1I2/AP1S1/DCTN2/CAPZB/CLTA
REACTOME_INTERLEUKIN_4_AND_INTERLEUKIN_13_SIGNALING	95	-0.697006	-1.99143	3.76775e-07	1.20568e-05	8.64819e-06	1545	tags=35%, list=8%, signal=32%	STAT1/ZEB1/IL4R/HIF1A/TIMP1/IL6R/GATA3/ICAM1/BCL2L1/S1PR1/HSP90AA1/SOCS1/JAK3/TNFRSF1B/JAK1/BCL6/ITGB1/BATF/CEBPD/FOXO1/TGFB1/STAT3/HSPA8/PIK3R1/SOCS3/RORA/CDKN1A/BCL2/TNF/FOS/MCL1/JUNB/ANXA1
GOBP_PROTON_TRANSMEMBRANE_TRANSPORT	120	0.711911	1.8741	3.82533e-07	3.40021e-05	2.72065e-05	2257	tags=41%, list=12%, signal=36%	SLC25A5/ATP5MC3/COX8A/COX5A/PARK7/ATP5PF/ATP5MF/ATP5MC1/NDUFA4/COX6A1/ATP6V1F/COX17/COX7B/ATP5F1C/ATP5PB/ATP5F1B/TMSB4X/CYC1/SLC25A3/PHB2/ATP5ME/STOML2/ATP5MG/ATP5F1E/UQCRFS1/COX6B1/UQCRC1/TESC/NDUFS7/UQCR10/ATP5PD/ATP5F1A/CYB5A/SLC9A3R1/SLC22A18/COX5B/ATP6V1A/ATP5MC2/PPIF/COX7A2L/ATP5PO/HVCN1/ATP6V0D1/UQCRH/ATP5F1D/COX4I1/MT-CO2/MT-CO1/MT-ND5
GOBP_POSITIVE_REGULATION_OF_CELL_CYCLE	268	0.600427	1.70289	3.97383e-07	3.4668e-05	2.77394e-05	1738	tags=30%, list=9%, signal=27%	UBE2C/NUSAP1/CDK1/CKS1B/CKS2/EZH2/ANAPC11/CDT1/DLGAP5/RANBP1/MAD2L1/CCNB1/FEN1/KIF23/RACGAP1/RAD21/RRM1/KIF20B/BRCA2/AURKB/DTL/RAD51AP1/CDCA5/TFDP1/NDC80/FBXO5/KIF14/CHEK1/E2F8/ECT2/RRM2/AURKA/CDK4/ATAD5/DDX11/RHOA/SFPQ/SPAG5/CIT/PHB2/SASS6/CDC6/STIL/ESPL1/NSMCE2/POLDIP2/RAD51C/EIF4E/PSRC1/APEX1/TPR/CDC25B/GEN1/CALR/NPM1/CDC23/RAD23A/EIF4G1/GPSM2/E2F7/RAB11A/CCND3/RHNO1/MTBP/FAM83D/HCFC1/USP22/PL…
REACTOME_RESOLUTION_OF_ABASIC_SITES_AP_SITES	37	0.878502	1.96503	4.31645e-07	1.31196e-05	9.41054e-06	1372	tags=62%, list=7%, signal=58%	PCNA/RPA3/FEN1/POLD3/POLE3/PARP1/RFC4/RFC3/RFC2/LIG1/RFC1/UNG/POLE/POLD1/POLD2/APEX1/RFC5/RPA2/POLE4/POLE2/RPA1/MPG/PARP2
REACTOME_APC_C_CDH1_MEDIATED_DEGRADATION_OF_CDC20_AND_OTHER_APC_C_CDH1_TARGETED_PROTEINS_IN_LATE_MITOSIS_EARLY_G1	73	0.782587	1.96721	4.32765e-07	1.31196e-05	9.41054e-06	2728	tags=75%, list=14%, signal=65%	UBE2C/PTTG1/UBE2S/PLK1/ANAPC11/CDC20/AURKB/PSME2/PSMB9/PSMC3/PSMB2/AURKA/PSMD8/PSMA5/SEM1/PSMB3/PSMC1/PSMD14/PSMB8/PSMB1/PSMA4/PSMA6/PSMC5/PSMB6/PSMA3/PSMB10/PSMD9/PSMB7/PSMA7/PSMC2/PSMD13/PSME1/CDC23/PSMD4/ANAPC15/PSME3/ANAPC16/SKP2/PSMD1/PSMD2/PSMC6/PSMD3/PSMB4/ANAPC1/RB1/UBB/UBE2E1/FZR1/PSMC4/PSMF1/ANAPC7/PSMB5/CDC26/PSMD6/ANAPC5
GOBP_GENERATION_OF_PRECURSOR_METABOLITES_AND_ENERGY	429	0.552172	1.61768	6.01216e-07	5.14969e-05	4.12049e-05	2340	tags=31%, list=12%, signal=28%	CDK1/GAPDH/CCNB1/COX8A/TPI1/ENO1/COX5A/BLOC1S1/PGAM1/UQCRQ/NDUFB6/NDUFB1/UQCC2/TALDO1/IDH2/CHCHD2/NDUFB3/PARK7/COX6C/ATP5PF/PKM/ATP5MF/NDUFA4/COX6A1/LDHA/PPP1CA/MT-ND6/NDUFS8/NDUFB10/ETFB/RHOA/NDUFA2/COX17/NDUFB2/NDUFAB1/ATP5F1C/MSH2/NDUFB7/ATP5PB/ATP5F1B/CYC1/SUCLG1/PHB2/NDUFA12/COX7A2/ATP5ME/STOML2/OXCT1/ATP5IF1/ATP5MG/NDUFS6/COA6/ATP5F1E/SDHB/PGD/UQCRFS1/UQCRC1/MDH1/NDUFA1/NDUFA6/NDUFA3/ACAT1/…
GOBP_NUCLEOSIDE_PHOSPHATE_BIOSYNTHETIC_PROCESS	213	0.629583	1.75251	6.17209e-07	5.19227e-05	4.15456e-05	2632	tags=32%, list=14%, signal=28%	TYMS/DUT/TK1/ATP5MC3/ENO1/RRM1/DTYMK/ATP5PF/ATP5MF/ATP5MC1/RRM2/MTHFD1/PAICS/NME2/ATP5F1C/PARP1/ATP5PB/ATP5F1B/ACOT7/TMSB4X/MPC2/HPRT1/IMPDH2/ATP5ME/STOML2/ATP5MG/ATP5F1E/SHMT1/CTPS1/ACAT1/PRPSAP1/ATP5PD/ATP5F1A/GUK1/DCK/NME1/DLD/AK2/ACLY/DCAKD/PRPS2/PPCDC/CMPK2/ADA/PARP9/ATP6V1A/ATP5MC2/NADK/GART/GMPS/ADSL/AK6/SLC35B2/ATP5PO/ELOVL1/PPAT/CMPK1/PDK2/PANK2/ATP5F1D/NME4/MT-CO2/SLC25A12/UQCC3/SLC25A1…
REACTOME_IMMUNOREGULATORY_INTERACTIONS_BETWEEN_A_LYMPHOID_AND_A_NON_LYMPHOID_CELL	144	-0.613234	-1.84371	6.26892e-07	1.85174e-05	1.32823e-05	1657	tags=19%, list=9%, signal=17%	CD226/CD300A/CD247/SLAMF7/CD3G/ICAM1/HLA-C/HCST/ICAM2/HLA-F/HLA-B/CD3E/HLA-A/ITGA4/TRAV19/B2M/JAML/ITGB1/CD96/SELL/CD40LG/IFITM1/HLA-E/TRBV12-3/CLEC2B/TRBV7-9/KLRB1
KEGG_JAK_STAT_SIGNALING_PATHWAY	115	-0.652854	-1.91346	6.48288e-07	2.35977e-05	1.76061e-05	3127	tags=43%, list=17%, signal=36%	PIK3CA/SPRY1/STAM2/IL2/IFNAR1/IL21/MYC/IL10/CBL/CCND1/PIK3CD/IL12RB1/IRF9/IL21R/OSM/CSF2/CISH/STAT6/SOS1/CREBBP/STAT1/GRB2/IL2RA/PIK3CB/IL4R/IL6R/BCL2L1/CCND2/STAT5B/SOS2/IFNG/IL2RB/SOCS1/JAK3/PIAS1/STAM/JAK1/PIK3R5/EP300/AKT3/IFNGR1/CBLB/STAT4/IL6ST/STAT3/IL10RA/PIK3R1/SOCS3/IL7R
REACTOME_EXTENSION_OF_TELOMERES	49	0.830712	1.93466	7.13638e-07	2.05528e-05	1.47423e-05	2122	tags=73%, list=11%, signal=65%	PCNA/CCNA2/RPA3/FEN1/POLD3/POLA2/CDK2/RUVBL1/DNA2/ACD/RFC4/RFC3/RFC2/LIG1/RFC1/NHP2/PRIM1/POLD1/POLA1/POLD2/RFC5/RPA2/BLM/RUVBL2/DKC1/CHTF18/RPA1/DSCC1/PRIM2/PPP6R3/NOP10/TINF2/PIF1/TERF2/GAR1/CHTF8
GOBP_PROTEIN_LOCALIZATION_TO_CHROMOSOME	86	0.756175	1.90633	7.50556e-07	5.98341e-05	4.78759e-05	1515	tags=47%, list=8%, signal=43%	CDK1/PLK1/EZH2/CDT1/KNL1/CENPA/RAD21/ESCO2/BRCA2/AURKB/CDCA5/NDC80/TTK/CCT6A/CCT2/MSH2/ACD/NABP2/KNTC1/BUB3/CENPQ/CTCF/CCT8/CCT5/CCT7/CCT4/XRCC5/RPA2/RUVBL2/DKC1/PIH1D1/MCM8/RPA1/MTBP/WAPL/CHAMP1/CCT3/ZWILCH/SLF1/RCC2
GOBP_MEIOTIC_CHROMOSOME_SEGREGATION	69	0.78324	1.92888	7.53153e-07	5.98341e-05	4.78759e-05	1020	tags=39%, list=5%, signal=37%	TOP2A/PTTG1/SMC4/SMC2/PLK1/NCAPH/RAD21/CENPX/NUF2/BUB1/BUB1B/TTK/SGO2/PPP2R1A/SGO1/ACTR3/MLH1/ESPL1/NDC1/RAD51C/TRIP13/FANCD2/CCNE2/FANCM/RMI1/ACTR2/SYCP2
GOBP_METAPHASE_ANAPHASE_TRANSITION_OF_CELL_CYCLE	63	0.797263	1.95271	7.55752e-07	5.98341e-05	4.78759e-05	1100	tags=49%, list=6%, signal=46%	CENPF/UBE2C/CENPE/PLK1/ANAPC11/CDT1/ZWINT/DLGAP5/MAD2L1/CCNB1/RAD21/AURKB/TACC3/BUB1/BUB1B/NDC80/FBXO5/TTK/MAD2L2/PSMG2/KNTC1/BUB3/CDC6/ESPL1/NSMCE2/TRIP13/CDK5RAP2/TPR/GEN1/CDC23/ANAPC15
GOBP_REGULATION_OF_MITOTIC_NUCLEAR_DIVISION	99	0.733159	1.88283	7.62057e-07	5.98341e-05	4.78759e-05	1497	tags=44%, list=8%, signal=41%	MKI67/CENPF/NUSAP1/PLK1/ANAPC11/CDT1/ZWINT/DLGAP5/MAD2L1/CCNB1/RAD21/PKMYT1/KIF20B/AURKB/BUB1/BUB1B/NDC80/FBXO5/CHEK1/FBXO43/TTK/AURKA/MAD2L2/NEK2/PSMG2/KNTC1/BUB3/CDCA2/ESPL1/NSMCE2/TRIP13/CDK5RAP2/RCC1/TPR/GEN1/PIN1/CDC23/ANAPC15/AURKAIP1/MTBP/TOM1L2/PDXP/ZWILCH/NUP62
GOBP_POSITIVE_REGULATION_OF_CELL_CELL_ADHESION	254	-0.529894	-1.70467	8.10123e-07	6.25654e-05	5.00613e-05	1602	tags=28%, list=8%, signal=26%	TNFSF13B/HLA-DQB1/FLOT2/TNFSF14/RIPK2/IL2RA/IL4R/DENND6A/ZMIZ1/TMIGD2/GATA3/PIEZO1/TNFRSF14/SLAMF1/STAT5B/RPS3/TFRC/RASGRP1/IFNG/CD28/TESPA1/CD5/ADAM8/CD3E/NCK2/ITPKB/PRKCQ/NCKAP1L/SOCS1/HLA-A/JAK3/ITGA4/B2M/NFKBID/PTPN22/JAK1/RUNX1/LEF1/BCL6/ETS1/VSIR/CCDC88B/SKAP1/MAP3K8/RARA/CD46/RHOH/IL6ST/TGFBR2/CITED2/SELENOK/NFAT5/PTPRC/CD4/ICOS/CD40LG/ANK3/ADAM19/RASAL3/XBP1/HLA-E/FYN/ZAP70/NR4A3/TNF/CD44…
GOBP_REGULATION_OF_INFLAMMATORY_RESPONSE	285	-0.510553	-1.67381	8.40138e-07	6.38369e-05	5.10787e-05	1390	tags=19%, list=7%, signal=17%	APP/IL2RA/GATA3/RICTOR/SHARPIN/PLCG1/XIAP/STAT5B/IFNG/ZBP1/ASH1L/AOAH/CD28/BIRC2/ADAM8/FOXP1/NDFIP1/ABCC1/TNFRSF1B/VAMP2/CYLD/CEBPB/NLRC3/PDCD4/BCL6/ETS1/NFKB1/SBNO2/CST7/GPSM3/NCF1/NLRP1/LDLR/NFKBIA/NR1D2/METRNL/IL6ST/ATM/PTPRC/NEAT1/HLA-E/ALOX5AP/FYN/SOCS3/RORA/TNF/PTGER4/NFKBIZ/CCR7/TNFAIP3/BIRC3/ZFP36/ANXA1
GOBP_FAT_CELL_DIFFERENTIATION	178	-0.572446	-1.77396	8.55448e-07	6.39685e-05	5.11839e-05	2915	tags=31%, list=15%, signal=26%	PPARG/SYAP1/ZBTB7B/ANKRD26/ATF5/ATF2/KLF4/TBL1XR1/CCND1/CREBL2/ALDH6A1/INSIG1/ZBTB16/FBXO9/PER2/NR1D1/AXIN1/SOD2/BBS9/ARNTL/RREB1/BBS2/PLAC8/PLCB1/ADRB2/GATA3/SIRT1/RETREG1/ARL4A/SDF4/GRK5/SOCS1/PIAS1/CEBPB/EP300/FAM120B/ERAP1/ASXL2/ZC3H12A/ID2/CEBPD/FOXO1/TGFB1/METRNL/ARID5B/ZFP36L1/XBP1/RORA/STK4/NR4A3/TNF/ZFP36L2/NR4A2/NR4A1/ZFP36
REACTOME_BASE_EXCISION_REPAIR	44	0.844716	1.95551	9.71901e-07	2.7308e-05	1.95877e-05	1372	tags=57%, list=7%, signal=53%	PCNA/RPA3/FEN1/POLD3/POLE3/NEIL3/PARP1/ACD/RFC4/RFC3/RFC2/LIG1/RFC1/UNG/POLE/POLD1/POLD2/APEX1/RFC5/RPA2/POLE4/POLE2/RPA1/MPG/PARP2
GOBP_EXTERNAL_ENCAPSULATING_STRUCTURE_ORGANIZATION	216	-0.537739	-1.69579	1.08112e-06	7.95804e-05	6.36757e-05	2730	tags=17%, list=14%, signal=14%	ENG/RIC8A/DPP4/SPINT2/CSGALNACT1/WASHC1/PLOD3/QSOX1/POMT1/FURIN/EXOC8/NFKB2/B4GALT1/P4HA1/APP/TGFBR1/CTSS/LTBP3/ATP7A/SLC39A8/CST3/RIC1/ADAM10/ADAM8/CFLAR/DNAJB6/TNFRSF1B/RUNX1/SERPINH1/ITGB1/TGFB1/SPOCK2/BCL3/TNF/PBXIP1/RGCC
KEGG_ALZHEIMERS_DISEASE	149	0.676545	1.81472	1.1017e-06	3.34182e-05	2.49332e-05	2296	tags=48%, list=12%, signal=43%	GAPDH/ATP5MC3/CALM3/COX8A/COX5A/CALM2/UQCRQ/NDUFB6/NDUFB1/NDUFB3/COX6C/ATP5PF/ATP5MC1/NDUFA4/COX6A1/NDUFS8/NDUFB10/NDUFA2/COX7B/NDUFB2/NDUFAB1/ATP5F1C/NDUFB7/ATP5PB/ATP5F1B/CYC1/COX7A2/NDUFS6/ATP5F1E/SDHB/UQCRFS1/COX6B1/UQCRC1/NDUFA1/NDUFA6/NDUFA3/MAPK3/NDUFA8/NDUFS7/UQCR10/ATP5PD/NDUFC2/ATP5F1A/CALM1/NDUFS3/NDUFC1/NDUFB4/CASP7/SDHD/NDUFV1/PPP3CB/HSD17B10/NDUFV2/COX5B/ATP5MC2/NDUFB9/UQCRHL/NCSTN/…
GOBP_NEGATIVE_REGULATION_OF_CELL_CYCLE_PROCESS	258	0.594511	1.67973	1.18318e-06	8.57531e-05	6.86147e-05	1471	tags=31%, list=8%, signal=29%	CENPF/CDK1/PTTG1/CLSPN/PLK1/EZH2/CDT1/ZWINT/BRCA1/MAD2L1/CCNB1/GTSE1/RAD21/E2F1/AURKB/DTL/WDR76/BUB1/CCNF/BUB1B/NDC80/FBXO5/CHEK1/E2F8/TOPBP1/FBXO43/TTK/CDC45/PRKDC/CDK2AP2/MAD2L2/NEK2/RFWD3/MSH2/CDK2/DNA2/BAZ1B/PSMG2/CHMP2A/NABP2/KNTC1/BUB3/CDC6/ESPL1/TIMELESS/WEE1/CCP110/RNASEH2B/DONSON/TRIP13/CDK5RAP2/RBL1/FANCD2/TPR/RPA2/CASP2/RPS27L/BLM/TP53/GEN1/NPM1/MDC1/PRPF19/BABAM1/BRD7/RAD17/E2F7/ANAPC…
GOBP_CELL_CYCLE_G2_M_PHASE_TRANSITION	141	0.675845	1.81672	1.39049e-06	9.92513e-05	7.94153e-05	1393	tags=36%, list=7%, signal=34%	CENPF/CDK1/CLSPN/CCNA2/CCNB2/PLK1/BRCA1/CALM3/CCNB1/RAD21/RRM1/PKMYT1/CALM2/FOXM1/AURKB/DTL/NDC80/FBXO5/KIF14/CHEK1/TOPBP1/AURKA/CDK4/ATAD5/CDK2/CIT/NABP2/CDC6/WEE1/RAD51C/RNASEH2B/DONSON/MASTL/CDC25B/BLM/TP53/NPM1/CALM1/MELK/ARPP19/BABAM1/ENSA/RAD17/RAB11A/FBXL3/CCNQ/BRCC3/INTS3/SKP2/KHDRBS1/ORC1
GOBP_TRANSMEMBRANE_RECEPTOR_PROTEIN_TYROSINE_KINASE_SIGNALING_PATHWAY	480	-0.449562	-1.53586	1.50842e-06	0.000106062	8.48648e-05	2205	tags=21%, list=12%, signal=19%	PTPRA/SH2B1/CASP3/ADAM17/YES1/INPP5K/PTK2B/ZGPAT/AHI1/STAT6/PLAUR/CRK/IFT20/CEACAM1/MAPKAPK2/PILRB/IGFBP3/SOS1/ZFYVE28/MVB12B/PRKCD/DSTYK/MAPKAPK3/PAK2/PLEKHA1/DGKD/GRB2/IRS2/EPHB6/EPHA4/MBD5/PIK3CB/ARNT/PLCB1/ADRB2/HIF1A/TIAM1/GATA3/ITGA5/SIRT1/NAMPT/PTPN1/IGF2R/PLCG1/RAPGEF1/LCP2/ZFYVE27/STAT5B/OGT/GIGYF1/FBXW7/PIP4K2C/SIPA1L1/ZDHHC17/TSC2/ZFAND5/CTNNB1/PTPRE/CD3E/NCK2/PRKCQ/SOCS1/JAK3/PIP4K2A/…
GOBP_REGULATION_OF_DNA_REPLICATION	121	0.693892	1.82721	1.65034e-06	0.000112737	9.02057e-05	1609	tags=40%, list=9%, signal=37%	CDK1/PCNA/CCNA2/CDT1/NUCKS1/SMC3/GMNN/ESCO2/BRCA2/GINS2/FBXO5/E2F8/ATAD5/GINS4/POLE3/PPP2R1A/CDK2/RUVBL1/DNA2/RFC4/UCHL5/RFC3/RFC2/CDC6/STOML2/FAF1/TIMELESS/ACTL6A/DONSON/RFC5/BLM/TP53/GINS1/GTPBP4/RUVBL2/TTF1/DHX9/CHTF18/RAD17/E2F7/JADE1/DSCC1/CHRAC1/WAPL/ZMPSTE24/YY1/SSBP1/S100A11/DBF4
GOBP_SPINDLE_ASSEMBLY	124	0.692624	1.83466	1.65121e-06	0.000112737	9.02057e-05	1518	tags=32%, list=8%, signal=30%	TUBB/ASPM/TPX2/CCNB2/PLK1/KIFC1/CDC20/MYBL2/KIF11/KIF23/RACGAP1/SMC3/AURKB/PRC1/MZT1/KIF15/NDC80/FBXO5/INCENP/KIF4A/AURKA/SMC1A/RHOA/KPNB1/NEK2/SPAG5/CHMP2A/MLH1/SAC3D1/POLDIP2/RCC1/TPR/GPSM2/HAUS1/RAB11A/CHMP1A/TUBGCP4/CHMP4A/DRG1/CHMP5
REACTOME_THE_ROLE_OF_GTSE1_IN_G2_M_PROGRESSION_AFTER_G2_CHECKPOINT	73	0.769439	1.93416	1.7482e-06	4.79506e-05	3.43944e-05	1415	tags=51%, list=8%, signal=47%	TUBA1B/CDK1/CCNB2/TUBB4B/PLK1/CCNB1/GTSE1/TUBA1C/PSME2/PSMB9/PSMC3/PSMB2/PSMD8/PSMA5/SEM1/PSMB3/PSMC1/PSMD14/PSMB8/PSMB1/PSMA4/PSMA6/PSMC5/PSMB6/PSMA3/PSMB10/PSMD9/PSMB7/PSMA7/TP53/PSMC2/PSMD13/PSME1/PSMD4/PSME3/PSMD1/PSMD2
REACTOME_G1_S_SPECIFIC_TRANSCRIPTION	28	0.895109	1.90119	2.05955e-06	5.41023e-05	3.88069e-05	1393	tags=71%, list=7%, signal=66%	TYMS/CDK1/PCNA/DHFR/CDT1/TK1/E2F1/TFDP1/FBXO5/RRM2/CDC45/CDC6/RBBP4/POLA1/RBL1/LIN54/HDAC1/LIN52/CCNE1/ORC1
REACTOME_PCNA_DEPENDENT_LONG_PATCH_BASE_EXCISION_REPAIR	21	0.925701	1.88145	2.06641e-06	5.41023e-05	3.88069e-05	1180	tags=90%, list=6%, signal=85%	PCNA/RPA3/FEN1/POLD3/POLE3/RFC4/RFC3/RFC2/LIG1/RFC1/POLE/POLD1/POLD2/APEX1/RFC5/RPA2/POLE4/POLE2/RPA1
GOBP_CELL_CYCLE_CHECKPOINT_SIGNALING	165	0.651397	1.77807	2.19234e-06	0.000147544	0.000118056	1632	tags=36%, list=9%, signal=34%	CENPF/CDK1/CLSPN/PLK1/CDT1/ZWINT/BRCA1/MAD2L1/CCNB1/GTSE1/E2F1/AURKB/DTL/WDR76/BUB1/BUB1B/NDC80/CHEK1/TOPBP1/TTK/CDC45/PRKDC/MAD2L2/RFWD3/MSH2/CDK2/DNA2/PSMG2/NABP2/KNTC1/BUB3/CDC6/TIMELESS/RNASEH2B/DONSON/TRIP13/CDK5RAP2/FANCD2/TPR/RPA2/CASP2/RPS27L/BLM/TP53/GEN1/MDC1/PRPF19/BABAM1/RAD17/ANAPC15/TRIAP1/RHNO1/PIDD1/BRCC3/INTS3/ORC1/MAP3K20/ZWILCH/THOC5/DYNC1LI1
GOBP_MEIOSIS_I_CELL_CYCLE_PROCESS	99	0.720308	1.84983	2.31583e-06	0.00015366	0.00012295	1020	tags=30%, list=5%, signal=29%	TOP2A/PTTG1/CKS2/CCNB2/PLK1/RAD21/CENPX/BRCA2/RAD51AP1/NDC80/FBXO5/AURKA/SGO2/MSH6/SGO1/MND1/MLH1/ESPL1/RAD54L/NDC1/RAD54B/RAD51C/TRIP13/FANCD2/CDC25B/CCNE2/FANCM/RMI1/PSMD13/SYCP2
GOBP_CYTOKINESIS	144	0.66969	1.80581	2.38e-06	0.000155724	0.000124602	1518	tags=33%, list=8%, signal=30%	STMN1/NUSAP1/PLK1/CEP55/CALM3/CENPA/KIF23/RACGAP1/KIF20B/CALM2/ANLN/BRCA2/AURKB/PRC1/DCTN3/INCENP/KIF14/KIF4A/E2F8/ECT2/AURKA/RHOA/KIF20A/CIT/ACTR3/CHMP2A/SPTBN1/CKAP2/CDC6/ESPL1/POLDIP2/CCP110/CDC25B/STAMBP/PIN1/CALM1/ACTR2/E2F7/MYO19/RAB11A/CNTROB/CHMP1A/PDXP/CHMP4A/PLK4/NUP62/CHMP5
KEGG_CELL_CYCLE	121	0.701833	1.83851	2.39284e-06	6.22139e-05	4.64176e-05	1011	tags=40%, list=5%, signal=39%	CDK1/MCM7/PCNA/PTTG1/MCM3/CCNA2/CCNB2/PLK1/ANAPC11/MCM5/CDC20/MCM4/MAD2L1/CCNB1/MCM2/MCM6/SMC3/RAD21/PKMYT1/YWHAQ/YWHAH/E2F1/BUB1/TFDP1/BUB1B/ORC6/CHEK1/CDKN2A/TTK/CDK4/SMC1A/RBX1/CDC45/PRKDC/MAD2L2/CDK2/CDKN2C/BUB3/CDC6/ESPL1/E2F3/WEE1/RBL1/CDC25B/HDAC1/CCNE2/TP53/E2F2/CDC23
GOBP_NON_MEMBRANE_BOUNDED_ORGANELLE_ASSEMBLY	347	0.560853	1.61806	2.63138e-06	0.000169814	0.000135875	1645	tags=25%, list=9%, signal=23%	TUBB/ASPM/CENPF/TPX2/CENPE/CENPK/CCNB2/PLK1/LSM4/KIFC1/CDC20/DLGAP5/BRCA1/MYBL2/CENPA/KIF11/LSM3/ACTG1/KIF23/RACGAP1/SMC3/ANLN/CENPX/AURKB/CENPW/PRC1/MZT1/KIF15/NDC80/FBXO5/INCENP/CENPN/KIF4A/CENPH/AURKA/SMC1A/RPLP0/PRKDC/RHOA/MRPS11/KPNB1/NEK2/CDK2/SPAG5/CHMP2A/KNTC1/MLH1/CEP152/SASS6/SAC3D1/STIL/RPSA/POLDIP2/CCP110/RRP7A/CDK5RAP2/RCC1/TPR/XRCC5/WDR62/RPS27L/DHX30/LCP1/NPM1/C1QBP/GPSM2/MSN/HAUS1…
REACTOME_ACTIVATION_OF_ATR_IN_RESPONSE_TO_REPLICATION_STRESS	37	0.859783	1.92316	2.66432e-06	6.82065e-05	4.89237e-05	1609	tags=65%, list=9%, signal=59%	MCM7/CLSPN/MCM3/RPA3/MCM5/MCM4/MCM2/MCM6/ORC6/CHEK1/CDC45/MCM10/CDK2/RFC4/RFC3/RFC2/CDC6/RFC5/RPA2/RAD17/MCM8/RPA1/ORC1/DBF4
GOBP_REGULATION_OF_T_CELL_ACTIVATION	296	-0.498948	-1.64879	2.71413e-06	0.000170731	0.000136609	1623	tags=30%, list=9%, signal=28%	ITCH/TNFSF13B/HLA-DQB1/CD300A/FLOT2/ZEB1/TNFSF14/RIPK2/IL2RA/IL4R/ZMIZ1/TMIGD2/DUSP22/GATA3/CD2/TNFRSF14/SLAMF1/STAT5B/RPS3/TFRC/RASGRP1/SOS2/IFNG/CD28/ZNF683/TESPA1/LAPTM5/PRDM1/CTNNB1/CD5/ADAM8/CD3E/NCK2/ITPKB/PRKCQ/NDFIP1/NCKAP1L/TMEM131L/SOCS1/HLA-A/JAK3/B2M/NFKBID/TNFRSF1B/PTPN22/FGL2/LAT/RUNX1/CEBPB/LEF1/BCL6/MAD1L1/VSIR/CCDC88B/ZC3H12A/CAMK4/MAP3K8/PRNP/PELI1/CBLB/LGALS3/LAX1/IRF1/RARA/CD4…
GOBP_NUCLEOBASE_CONTAINING_SMALL_MOLECULE_METABOLIC_PROCESS	488	0.526062	1.55119	2.71806e-06	0.000170731	0.000136609	2340	tags=24%, list=12%, signal=22%	TYMS/DUT/GAPDH/TK1/NUDT1/RAN/ATP5MC3/ERH/TPI1/ENO1/RRM1/PGAM1/APOBEC3C/DTYMK/PARK7/ATP5PF/DCTPP1/PKM/ATP5MF/ATP5MC1/RRM2/MTHFD1/PAICS/LDHA/PMVK/RHOA/NME2/ATP5F1C/PARP1/ATP5PB/ATP5F1B/ACOT7/TMSB4X/MPC2/HPRT1/IMPDH2/ICMT/ATP5ME/STOML2/UNG/ATP5MG/ATP5F1E/RNASEH2B/SHMT1/CTPS1/ACAT1/SHMT2/PRPSAP1/PFKL/ATP5PD/NUDT5/ATP5F1A/GUK1/CNP/DCK/NME1/DNPH1/DGAT1/GALT/DLD/APOBEC3G/AK2/ACLY/DCAKD/ITPA/PRPS2/NAXE/H…
HALLMARK_UV_RESPONSE_DN	132	-0.604775	-1.82714	2.86704e-06	1.43352e-05	6.03588e-06	2436	tags=36%, list=13%, signal=32%	NIPBL/PEX14/PPARG/MYC/IGF1R/DLG1/PIK3CD/INSIG1/ATRX/INPP4B/ATP2C1/WDR37/NEK7/PHF3/TGFBR3/MTA1/ATRN/NOTCH2/SPOP/ID1/TENT4A/ATP2B4/ZMIZ1/ATXN1/PRKCA/PTEN/SIPA1L1/PRDM2/MRPS31/YTHDC1/GRK5/ABCC1/RUNX1/ATP2B1/CELF2/AKT3/NFKB1/SCAF8/LDLR/NR1D2/RASA2/TGFBR2/CITED2/CDKN1B/DUSP1/FYN/NR3C1/BHLHE40
GOBP_NEGATIVE_REGULATION_OF_CHROMOSOME_ORGANIZATION	85	0.738223	1.86043	3.11405e-06	0.000191089	0.000152898	1471	tags=41%, list=8%, signal=38%	TOP2A/CENPF/PTTG1/PLK1/CDT1/ZWINT/MAD2L1/CCNB1/MCM2/RAD21/AURKB/BUB1/BUB1B/NDC80/FBXO5/HNRNPA1/TTK/MAD2L2/PARP1/BAZ1B/ACD/PSMG2/KNTC1/BUB3/ESPL1/TRIP13/CDK5RAP2/TPR/GEN1/ANAPC15/NAT10/WAPL/HNRNPC/DCP2/ZWILCH
GOBP_PROTEIN_DNA_COMPLEX_ASSEMBLY	118	0.696597	1.83536	3.13207e-06	0.000191089	0.000152898	1290	tags=34%, list=7%, signal=32%	HMGB2/CENPF/HMGB1/ASF1B/HELLS/CENPE/CENPK/CDT1/DLGAP5/NASP/CENPA/ANP32B/DNAJC9/MCM2/GMNN/CENPX/NAP1L1/CENPW/HJURP/CENPN/CENPH/CENPP/CDC45/POLE3/HP1BP3/KNTC1/CHAF1A/SMARCA4/CHAF1B/RAD51C/OIP5/SET/ITGB3BP/TAF10/TP53/NPM1/PIH1D1/CHRAC1/SMARCB1/SART3
GOBP_METAPHASE_PLATE_CONGRESSION	65	0.766898	1.88466	3.17925e-06	0.000191089	0.000152898	1518	tags=48%, list=8%, signal=44%	CENPF/CENPE/CDCA8/CEP55/CDT1/KIFC1/KIF22/CCNB1/NUF2/AURKB/CDCA5/KIF2C/NDC80/INCENP/KIF14/KPNB1/SPAG5/KIF18A/CHMP2A/MLH1/CENPQ/PSRC1/DCTN2/CDC23/RAB11A/CHMP1A/FAM83D/CHAMP1/CHMP4A/NUP62/CHMP5
GOBP_ATP_SYNTHESIS_COUPLED_ELECTRON_TRANSPORT	83	0.733189	1.84452	3.20442e-06	0.000191089	0.000152898	2296	tags=61%, list=12%, signal=54%	CDK1/CCNB1/COX5A/UQCRQ/NDUFB6/NDUFB1/CHCHD2/NDUFB3/PARK7/NDUFA4/COX6A1/MT-ND6/NDUFS8/NDUFB10/NDUFA2/NDUFB2/NDUFAB1/NDUFB7/CYC1/NDUFA12/NDUFS6/COA6/UQCRFS1/NDUFA1/NDUFA6/NDUFA3/NDUFA8/NDUFS7/UQCR10/NDUFC2/NDUFS3/NDUFC1/NDUFB4/DLD/SDHD/NDUFV1/NDUFV2/COX5B/NDUFB9/GHITM/UQCRHL/COX7A2L/UQCRH/BID/NDUFA5/COQ9/COX4I1/MT-CO2/MT-CO1/MT-ND5/NDUFS2
GOBP_POSITIVE_REGULATION_OF_CYTOKINE_PRODUCTION	391	-0.464057	-1.56304	3.30829e-06	0.000194817	0.000155881	1823	tags=23%, list=10%, signal=21%	AIM2/OAS2/FURIN/IL18R1/AGPAT2/CD226/IRF3/TBK1/STAT1/PDE4D/RIPK2/APP/IL4R/DHX36/ARNT/PLCB1/TMIGD2/HIF1A/IL6R/GATA3/TMED10/CD2/TNFRSF14/SIRT1/SLAMF1/STAT5B/RPS3/RASGRP1/IFNG/BTN3A2/CD28/LAPTM5/HLA-F/ADAM8/HSP90AA1/CLU/CD3E/FOXP1/PRKCQ/HLA-A/B2M/CASP8/PTPN22/RUNX1/AKIRIN2/CEBPB/EGR1/BTN3A1/CCDC88B/IFNGR1/TXK/GPSM3/NLRP1/CAMK4/BATF/PELI1/IRF1/RARA/CD46/SORL1/TGFB1/ZBTB20/IL6ST/SLC7A5/STAT3/BCL3/SELEN…
REACTOME_RESOLUTION_OF_AP_SITES_VIA_THE_MULTIPLE_NUCLEOTIDE_PATCH_REPLACEMENT_PATHWAY	24	0.908322	1.87475	3.36106e-06	8.41727e-05	6.0376e-05	1372	tags=88%, list=7%, signal=81%	PCNA/RPA3/FEN1/POLD3/POLE3/PARP1/RFC4/RFC3/RFC2/LIG1/RFC1/POLE/POLD1/POLD2/APEX1/RFC5/RPA2/POLE4/POLE2/RPA1/PARP2
GOBP_ANTIGEN_RECEPTOR_MEDIATED_SIGNALING_PATHWAY	197	-0.543893	-1.70793	3.55116e-06	0.000206537	0.000165259	2091	tags=30%, list=11%, signal=27%	MALT1/FCHO1/RAB29/CEACAM1/GCSAM/THEMIS/FYB1/CD79B/RC3H1/CD226/SPPL3/HLA-DQB1/CD300A/CD247/PLEKHA1/PDE4D/SLC39A10/RIPK2/CMTM3/DUSP22/GATA3/ELF1/PRKCH/PLCG1/LCP2/RPS3/KLHL6/BTN3A2/CD28/TESPA1/LAPTM5/VAV3/FOXP1/NFATC2/INPP5D/NCKAP1L/HLA-A/UBASH3A/NFKBID/PTPN22/BTN3A1/TRAT1/ZC3H12A/TXK/SKAP1/PRNP/CBLB/LGALS3/LAX1/PLCL2/EZR/PTPRC/FYN/ZAP70/BCL2/PDE4B/ITK/NFKBIZ/CCR7
GOBP_ENERGY_DERIVATION_BY_OXIDATION_OF_ORGANIC_COMPOUNDS	283	0.573583	1.63226	3.75397e-06	0.00021567	0.000172567	2443	tags=37%, list=13%, signal=33%	CDK1/CCNB1/COX5A/BLOC1S1/UQCRQ/NDUFB6/NDUFB1/UQCC2/IDH2/CHCHD2/NDUFB3/PARK7/ATP5PF/ATP5MF/NDUFA4/COX6A1/PPP1CA/MT-ND6/NDUFS8/NDUFB10/ETFB/RHOA/NDUFA2/NDUFB2/NDUFAB1/ATP5F1C/MSH2/NDUFB7/ATP5PB/ATP5F1B/CYC1/SUCLG1/NDUFA12/COX7A2/ATP5ME/STOML2/ATP5MG/NDUFS6/COA6/ATP5F1E/SDHB/UQCRFS1/UQCRC1/MDH1/NDUFA1/NDUFA6/NDUFA3/SHMT2/NDUFA8/NDUFS7/UQCR10/TP53/ATP5PD/NDUFC2/ATP5F1A/OXA1L/NDUFS3/ACADM/PNPT1/NDUFC1…
GOBP_RESPONSE_TO_TOPOLOGICALLY_INCORRECT_PROTEIN	147	-0.591431	-1.79245	3.84753e-06	0.000218382	0.000174737	2290	tags=35%, list=12%, signal=31%	ATXN3/RNF185/HSPA5/EIF2AK2/TOR1B/TMBIM6/TMEM129/EDEM1/TRAM1/HSP90AB1/RHBDD2/CUL3/RHBDD1/BCL2L11/PTPN1/NFE2L2/BAG6/HERPUD2/STT3B/CREBRF/EDEM3/AMFR/DNAJC3/BAG3/HSP90AA1/CLU/NCK2/NGLY1/BFAR/SERP1/EP300/DNAJB2/SERPINH1/ATF3/DNAJB4/DNAJB9/HERPUD1/OPTN/DNAJA1/HSPA1B/HSPE1/HSPA8/XBP1/PPP1R15B/PIK3R1/PPP1R15A/HSPA1A/ERN1/HSPH1/DNAJB1/HSPA6
REACTOME_COPI_DEPENDENT_GOLGI_TO_ER_RETROGRADE_TRAFFIC	90	0.716229	1.85131	3.88167e-06	9.51423e-05	6.82444e-05	2294	tags=32%, list=12%, signal=28%	TUBA1B/CENPE/TUBB4B/KIFC1/KIF22/KIF11/KIF23/RACGAP1/TUBA1C/KIF20B/KIF15/KIF2C/KIF4A/KIF20A/KIF18A/KIF18B/ARF3/NAPA/TMED2/KIF21B/STX18/KIFAP3/KIF5B/TUBA4A/KDELR3/COPG2/COPE/KLC2/ARFGAP3
GOBP_REGULATION_OF_HEMOPOIESIS	310	-0.490157	-1.62728	3.97205e-06	0.000222766	0.000178245	1563	tags=27%, list=8%, signal=26%	P4HTM/NOTCH2/STAT1/CIB1/ZEB1/RIPK2/PURB/GPR68/IL2RA/IL4R/ZMIZ1/ARNT/HIF1A/CTR9/GATA3/CD2/RCOR1/KAT7/TCTA/IKZF3/STAT5B/RASGRP1/PRKCA/SOS2/IFNG/FBXW7/CD28/FBXO7/KLF10/ZNF683/TESPA1/PRDM1/CTNNB1/ADAM8/HLA-B/FOXP1/ITPKB/INPP5D/NDFIP1/NCKAP1L/TMEM131L/SOCS1/JAK3/B2M/CASP8/NFKBID/FGL2/RUNX1/TOB2/LDB1/CEBPB/LEF1/BCL6/ETS1/VSIR/CSF1/ZC3H12A/ID2/CAMK4/NFKBIA/KLF13/LGALS3/IRF1/RARA/CD46/TGFB1/RHOH/TGFBR2/S…
REACTOME_HDR_THROUGH_HOMOLOGOUS_RECOMBINATION_HRR	67	0.76338	1.89689	4.01332e-06	9.63197e-05	6.9089e-05	1220	tags=48%, list=6%, signal=45%	PCNA/RPA3/BRCA1/RMI2/BRCA2/RAD51AP1/CHEK1/TOPBP1/POLD3/POLE3/DNA2/RFC4/BARD1/RFC3/RFC2/RBBP8/RFC1/POLE/RAD51C/POLD1/POLD2/RFC5/RPA2/BLM/GEN1/RMI1/RAD17/XRCC2/POLE4/POLE2/RPA1/RHNO1
GOBP_RESPONSE_TO_TRANSFORMING_GROWTH_FACTOR_BETA	209	-0.53006	-1.67238	4.49241e-06	0.000248985	0.000199224	2730	tags=28%, list=14%, signal=24%	ENG/PXN/IGF1R/CDKN2B/LPXN/MEN1/ACVR1/HPGD/ROCK1/HSPA5/ADAM17/YES1/TGFBR3/AXIN1/CRK/ZMIZ2/FURIN/SMURF2/CREBBP/RNF111/HSP90AB1/SMURF1/PAK2/ID1/ZEB1/ZMIZ1/DUSP22/TGFBR1/APPL2/SIRT1/LTBP3/USP9Y/LATS1/BCL9L/GLG1/TRIM33/PMEPA1/CFLAR/LTBP4/SMAD4/EP300/SKI/ITGB1/SKIL/LDLRAD4/TGFB1/SDCBP/USP15/TGFBR2/STAT3/CITED2/ZFP36L1/FYN/NR3C1/HSPA1A/ZFP36L2/JUN/FOS
GOBP_MYELOID_LEUKOCYTE_ACTIVATION	191	-0.554647	-1.72191	4.62427e-06	0.000253313	0.000202687	1657	tags=25%, list=9%, signal=23%	CD226/PRKCD/NOTCH2/CD300A/STXBP3/SNAP23/APP/IL4R/CD2/JMJD6/SLAMF1/LCP2/PREX1/RASGRP1/IFNG/PTGDR/UNC13D/ADAM10/CRTC3/TSPAN32/CLU/FOXP1/VAMP2/LAT/RELB/STX4/NDRG1/CSF1/SBNO2/IFNGR1/CST7/ZC3H12A/PJA2/CAMK4/LDLR/BATF/RHOH/KMT2E/TGFBR2/ATM/PTPRC/RORA/NR4A3/TNF/JUN/JUND/ANXA1
REACTOME_PCP_CE_PATHWAY	88	0.727993	1.88418	4.63371e-06	0.000108939	7.81409e-05	2575	tags=53%, list=14%, signal=46%	PFN1/PSME2/PSMB9/PSMC3/AP2S1/PSMB2/PSMD8/PSMA5/SEM1/PSMB3/RHOA/PSMC1/PSMD14/PSMB8/RAC2/PSMB1/PSMA4/PSMA6/PSMC5/PSMB6/PSMA3/PSMB10/PSMD9/RAC1/PSMB7/PSMA7/AP2M1/PSMC2/PSMD13/PSME1/SCRIB/PSMD4/CLTA/PSME3/PSMD1/PSMD2/PSMC6/PSMD3/PSMB4/FZD6/UBB/PSMC4/AP2A2/PSMF1/CLTB/AP2B1/PSMB5
GOBP_REGULATION_OF_DNA_METABOLIC_PROCESS	358	0.546893	1.58555	4.79001e-06	0.000259376	0.000207538	1761	tags=28%, list=9%, signal=26%	PCNA/HMGB1/DEK/CDT1/BRCA1/KPNA2/ACTB/ALYREF/GZMA/NUCKS1/NSD2/RMI2/GMNN/GINS2/FOXM1/AURKB/RAD51AP1/SUB1/TFDP1/CHEK1/HNRNPA1/YEATS4/HNRNPD/ATAD5/HNRNPA2B1/GINS4/DDX11/PPP4C/MSH6/PRKDC/CCT6A/USP1/MAD2L2/NEK2/CCT2/MSH2/CDK2/RUVBL1/PARP1/BAX/ACD/RFC4/UCHL5/RFC3/RFC2/NABP2/MLH1/TNFSF4/RBBP8/TOX/TIMELESS/CCT8/POLQ/TRIM28/MBD2/ACTL6A/CCT5/FANCB/CCT7/RFC5/CCT4/MAPK3/XRCC5/RPA2/BLM/TP53/NPM1/GINS1/RUVBL2/D…
REACTOME_LAGGING_STRAND_SYNTHESIS	20	0.927174	1.86144	4.90595e-06	0.000113033	8.10773e-05	1330	tags=95%, list=7%, signal=88%	PCNA/RPA3/FEN1/POLD3/POLA2/DNA2/RFC4/RFC3/RFC2/LIG1/RFC1/PRIM1/POLD1/POLA1/POLD2/RFC5/RPA2/RPA1/PRIM2
GOBP_RESPONSE_TO_PEPTIDE_HORMONE	316	-0.485071	-1.61341	4.98961e-06	0.000267114	0.00021373	1642	tags=21%, list=9%, signal=20%	PRKCD/HDAC5/STAT1/RAB10/SCAP/LPIN2/GRB2/POR/STXBP3/IRS2/MBD5/PLCB1/TIMP1/APPL2/CRY2/DENND4C/SIRT1/NAMPT/PTPN1/NFE2L2/STAT5B/TBC1D4/SRSF5/OGT/PIP4K2C/APRT/TSC2/MAX/PTPRE/CRY1/PRKCQ/CFLAR/SOCS1/JAK3/PIP4K2A/PRKAA1/LPIN1/NDEL1/UCP2/PIK3C2A/VAMP2/VPS13C/EGR1/ATP2B1/NFKB1/KAT2B/GSK3B/PDE3B/SORL1/FOXO1/STAT4/STAT3/ZFP36L1/CDKN1B/XBP1/PIK3R1/SOCS3/LEPROTL1/SESN3/NR4A3/NR4A2/AREG/NR4A1/BTG1/JUND/BTG2/ANX…
GOBP_REGULATION_OF_MITOTIC_CELL_CYCLE_PHASE_TRANSITION	274	0.580508	1.65133	5.20441e-06	0.000275483	0.000220426	1685	tags=35%, list=9%, signal=32%	CENPF/UBE2C/CDK1/CLSPN/CENPE/PLK1/EZH2/ANAPC11/CDT1/ZWINT/DLGAP5/BRCA1/MAD2L1/CCNB1/GTSE1/RAD21/RRM1/ANLN/E2F1/AURKB/DTL/CDCA5/PSME2/BUB1/TFDP1/BUB1B/NDC80/FBXO5/KIF14/CHEK1/TOPBP1/CDKN2A/TTK/RRM2/AURKA/CDK4/ATAD5/PRKDC/CDK2AP2/MAD2L2/RFWD3/CDK2/PSMG2/CDKN2C/NABP2/KNTC1/BUB3/PHB2/SASS6/CDC6/STIL/ESPL1/NSMCE2/WEE1/RAD51C/RNASEH2B/DONSON/TRIP13/CDK5RAP2/RBL1/APEX1/TPR/RPA2/CASP2/CDC25B/RPS27L/BLM/T…
REACTOME_METABOLISM_OF_POLYAMINES	58	0.785299	1.91024	5.31896e-06	0.000120146	8.61793e-05	1886	tags=62%, list=10%, signal=56%	PSME2/PSMB9/PSMC3/PSMB2/PSMD8/PSMA5/SEM1/PSMB3/PSMC1/PSMD14/SMS/PSMB8/SRM/PSMB1/PSMA4/PSMA6/PSMC5/PSMB6/PSMA3/PSMB10/PSMD9/PSMB7/PSMA7/PSMC2/PSMD13/PSME1/OAZ2/PSMD4/PSME3/ODC1/PSMD1/PSMD2/PSMC6/PSMD3/OAZ1/PSMB4
KEGG_PROTEASOME	43	0.82735	1.87897	5.34788e-06	0.000121664	9.07733e-05	1886	tags=72%, list=10%, signal=65%	PSME2/PSMB9/PSMC3/PSMB2/PSMD8/PSMA5/SEM1/PSMB3/PSMC1/PSMD14/PSMB8/PSMB1/PSMA4/PSMA6/PSMC5/PSMB6/PSMA3/PSMB10/POMP/PSMB7/PSMA7/PSMC2/PSMD13/PSME1/PSMD4/PSME3/PSMD1/PSMD2/PSMC6/PSMD3/PSMB4
GOBP_POSITIVE_REGULATION_OF_CELL_ACTIVATION	358	-0.458822	-1.53372	5.49321e-06	0.000287539	0.000230072	1657	tags=22%, list=9%, signal=21%	CD226/PCID2/TNFSF13B/HLA-DQB1/FLOT2/SLC39A10/TNFSF14/RIPK2/IRS2/IL2RA/IL4R/ZMIZ1/TMIGD2/GATA3/CD2/TNFRSF14/SLAMF1/STAT5B/RPS3/AP1G1/TFRC/RASGRP1/IFNG/CD28/TESPA1/HLA-F/CD5/ADAM8/KMT5B/VAV3/CD3E/NCK2/ITPKB/PRKCQ/NFATC2/INPP5D/NCKAP1L/SOCS1/HLA-A/JAK3/B2M/NFKBID/PTPN22/RUNX1/LEF1/STX4/BCL6/VSIR/CCDC88B/MAP3K8/PELI1/RARA/CD46/GPR183/TGFB1/RHOH/IL6ST/TGFBR2/TNFRSF4/SELENOK/PTPRC/CD4/ICOS/CD40LG/RASAL…
GOBP_MYELOID_CELL_DIFFERENTIATION	330	-0.467183	-1.56049	5.73188e-06	0.000296735	0.00023743	1563	tags=25%, list=8%, signal=23%	P4HTM/NOTCH2/STAT1/NBEAL2/SRF/CIB1/ADAR/PURB/APP/GPR68/L3MBTL3/ARNT/HIF1A/CTR9/KAT6A/GATA3/JMJD6/UBA5/RCOR1/SIRT1/KAT7/ATP6AP1/TCTA/SLC25A38/STAT5B/TFRC/PRKCA/IFNG/FBXW7/KLF10/IKZF1/CTNNB1/FOXP1/ITPKB/INPP5D/NDFIP1/NCKAP1L/JAK3/PIP4K2A/B2M/CASP8/PAFAH1B1/RUNX1/TOB2/LDB1/CEBPB/LEF1/RELB/EP300/BCL6/ETS1/CSF1/SBNO2/RPS14/ID2/OSTM1/CAMK4/BATF/NFKBIA/KLF13/PRKX/RARA/GPR183/TGFB1/SNRK/KMT2E/TGFBR2/STAT…
REACTOME_HIV_INFECTION	226	0.596919	1.67182	6.00053e-06	0.000132935	9.53526e-05	2586	tags=46%, list=14%, signal=40%	PPIA/RAN/SLC25A5/RANBP1/FEN1/BANF1/PSME2/PSMB9/PSMC3/AP2S1/RANGAP1/PSMB2/TAF15/POLR2L/RBX1/PSMD8/PSMA5/SEM1/PSMB3/PSMC1/ELOB/KPNB1/PSMD14/XRCC6/PSMB8/HMGA1/CHMP2A/LIG1/PSMB1/PSMA4/PSMA6/PSMC5/SSRP1/PSMB6/PSMA3/POLR2J/PSMB10/PSMD9/ELOC/PSIP1/RAC1/NDC1/SUPT16H/POLR2H/PSMB7/POLR2E/NELFCD/TAF10/RCC1/TPR/XRCC5/PSMA7/AP1M1/NPM1/POLR2F/AP2M1/AP1S1/PSMC2/PSMD13/NUP50/PSME1/PSMD4/TAF9B/APOBEC3G/POLR2I/NUP…
GOBP_KINETOCHORE_ORGANIZATION	23	0.902208	1.87828	6.0918e-06	0.00031194	0.000249597	513	tags=65%, list=3%, signal=64%	CENPF/CENPE/CENPK/SMC4/SMC2/CDT1/DLGAP5/CENPA/CENPX/NUF2/CENPW/NDC80/CENPN/CENPH/KNTC1
REACTOME_NGF_STIMULATED_TRANSCRIPTION	36	-0.814333	-1.98464	6.28816e-06	0.000136679	9.80379e-05	1491	tags=31%, list=8%, signal=28%	SRF/ID1/TCF12/MEF2D/EP300/EGR1/ID2/FOS/JUND/FOSB/JUNB
GOBP_POSITIVE_REGULATION_OF_LEUKOCYTE_CELL_CELL_ADHESION	220	-0.523715	-1.65301	6.41292e-06	0.000324852	0.000259928	1602	tags=30%, list=8%, signal=28%	TNFSF13B/HLA-DQB1/FLOT2/TNFSF14/RIPK2/IL2RA/IL4R/ZMIZ1/TMIGD2/GATA3/TNFRSF14/SLAMF1/STAT5B/RPS3/TFRC/RASGRP1/IFNG/CD28/TESPA1/CD5/ADAM8/CD3E/NCK2/ITPKB/PRKCQ/NCKAP1L/SOCS1/HLA-A/JAK3/ITGA4/B2M/NFKBID/PTPN22/RUNX1/LEF1/BCL6/ETS1/VSIR/CCDC88B/SKAP1/MAP3K8/RARA/CD46/RHOH/IL6ST/TGFBR2/SELENOK/NFAT5/PTPRC/CD4/ICOS/CD40LG/RASAL3/XBP1/HLA-E/FYN/ZAP70/NR4A3/TNF/CD44/HSPH1/CD55/NFKBIZ/CCR7/IL7R/ANXA1
GOBP_NEGATIVE_REGULATION_OF_LYMPHOCYTE_MEDIATED_IMMUNITY	49	-0.758996	-1.927	7.06848e-06	0.000354251	0.000283452	1320	tags=37%, list=7%, signal=34%	CRK/CEACAM1/DUSP22/SLAMF1/HLA-F/HLA-B/NDFIP1/NCKAP1L/HLA-A/BCL6/AHR/SERPINB9/CD96/CD46/PTPRC/HLA-E/CD55/IL7R
REACTOME_CDT1_ASSOCIATION_WITH_THE_CDC6_ORC_ORIGIN_COMPLEX	58	0.780136	1.89768	7.59108e-06	0.000161943	0.00011616	1886	tags=66%, list=10%, signal=59%	CDT1/GMNN/PSME2/ORC6/PSMB9/PSMC3/PSMB2/PSMD8/PSMA5/SEM1/PSMB3/PSMC1/PSMD14/PSMB8/PSMB1/PSMA4/PSMA6/PSMC5/CDC6/PSMB6/PSMA3/PSMB10/PSMD9/PSMB7/PSMA7/PSMC2/PSMD13/PSME1/PSMD4/MCM8/PSME3/ORC1/PSMD1/PSMD2/PSMC6/PSMD3/ORC3/PSMB4
GOBP_HETEROTYPIC_CELL_CELL_ADHESION	53	-0.754014	-1.95276	8.08119e-06	0.000400742	0.000320651	1724	tags=30%, list=9%, signal=28%	IL10/CD47/WNK1/KLF4/ITGAV/FLOT2/CD2/ITGA5/ITGA4/ITGB1/SKAP1/PTPRC/MBP/TNF/CD44/MYADM
GOBP_RESPONSE_TO_BACTERIUM	496	-0.428893	-1.47452	8.31592e-06	0.000408087	0.000326528	2146	tags=19%, list=11%, signal=18%	LYZ/MTDH/ADAM17/MALT1/CCDC186/NR1D1/TRAV5/RAB29/CARD8/PPP1R11/CSF2/SOD2/CA5B/MAPKAPK2/PRPF8/TRAV13-2/OAS2/UPF1/TRAV39/GFI1/PRKCD/ANKRD17/IRF3/PLAC8/TBK1/TRAV1-1/NOTCH2/MAPKAPK3/ZNFX1/RIPK2/FKBP5/CTR9/IL6R/SHARPIN/TNFRSF14/IL18BP/IKZF3/MR1/CCL20/PRKCA/TAB2/KLHL6/RPS6KA3/TRAV10/CHD7/TRAV13-1/HLA-B/FOXP1/HLA-A/CCR4/B2M/CASP8/TNFRSF1B/PTPN22/RNF213/AKIRIN2/CEBPB/PDCD4/ERAP1/RAB14/RPL39/NFKB1/TRAV4/SB…
REACTOME_RESPIRATORY_ELECTRON_TRANSPORT	103	0.695018	1.813	9.27437e-06	0.000194256	0.000139337	2902	tags=61%, list=15%, signal=52%	COX8A/COX5A/UQCRQ/NDUFB6/NDUFB1/NDUFB3/COX6C/NDUFB11/NDUFA4/COX6A1/MT-ND6/NDUFS8/NDUFB10/ETFB/NDUFA2/COX7B/NDUFB2/NDUFAB1/NDUFB7/CYC1/NDUFA12/NDUFS6/SDHB/UQCRFS1/COX16/COX6B1/UQCRC1/NDUFA1/NDUFA6/NDUFA3/NDUFA8/NDUFS7/UQCR10/NDUFC2/NDUFS3/NDUFC1/NDUFB4/SDHD/NDUFV1/NDUFA11/NDUFV2/COX5B/NDUFB9/COX20/COX7A2L/NDUFAF3/UQCRH/NDUFA5/COX4I1/MT-CO2/MT-CO1/MT-ND5/NDUFS2/TRAP1/NUBPL/TIMMDC1/NDUFA10/NDUFA13/E…
GOBP_MITOTIC_CELL_CYCLE_CHECKPOINT_SIGNALING	127	0.66954	1.78088	9.86585e-06	0.000479155	0.000383392	1471	tags=39%, list=8%, signal=37%	CENPF/CDK1/CLSPN/PLK1/CDT1/ZWINT/BRCA1/MAD2L1/CCNB1/GTSE1/AURKB/DTL/BUB1/BUB1B/NDC80/CHEK1/TOPBP1/TTK/PRKDC/MAD2L2/RFWD3/MSH2/CDK2/PSMG2/NABP2/KNTC1/BUB3/CDC6/DONSON/TRIP13/CDK5RAP2/FANCD2/TPR/RPA2/CASP2/RPS27L/BLM/TP53/GEN1/MDC1/BABAM1/RAD17/ANAPC15/TRIAP1/PIDD1/BRCC3/INTS3/ORC1/MAP3K20/ZWILCH
REACTOME_SIGNALING_BY_GPCR	441	-0.437503	-1.48026	1.03218e-05	0.000212334	0.000152305	1805	tags=15%, list=10%, signal=14%	CYSLTR1/PPP2CB/SOS1/PRKCD/GNG2/FGD3/PDE4D/DGKD/GRB2/APP/GPR68/PLCB1/ADRB2/TIAM1/PRKCH/RASGRP2/PREX1/GNB5/P2RY10/CCL20/RASGRP1/PRKCA/SOS2/PRKAR2A/RPS6KA3/S1PR1/PTGDR/CXCR6/GPR132/VAV3/PRKCQ/GRK5/ARHGEF3/CCR4/PLCB2/PPP3CA/ADGRE5/GNA15/LPAR2/PIK3R5/LPAR6/DGKA/ITPR1/AKT3/GPR65/RHOB/RGS14/PSAP/GPSM3/CAMK4/CAMK2D/PRKX/PDE3B/GNA13/PPP3CC/GPR183/AKAP13/PDE7A/PIK3R1/CXCR4/CCR6/PDE4B/PTGER4/CD55/CCR7/ANXA1
REACTOME_HOST_INTERACTIONS_OF_HIV_FACTORS	129	0.671559	1.7893	1.08772e-05	0.000219834	0.000157684	1886	tags=48%, list=10%, signal=44%	PPIA/RAN/SLC25A5/RANBP1/BANF1/PSME2/PSMB9/PSMC3/AP2S1/RANGAP1/PSMB2/RBX1/PSMD8/PSMA5/SEM1/PSMB3/PSMC1/ELOB/KPNB1/PSMD14/PSMB8/HMGA1/PSMB1/PSMA4/PSMA6/PSMC5/PSMB6/PSMA3/PSMB10/PSMD9/ELOC/PSIP1/RAC1/NDC1/PSMB7/RCC1/TPR/PSMA7/AP1M1/NPM1/AP2M1/AP1S1/PSMC2/PSMD13/NUP50/PSME1/PSMD4/APOBEC3G/NUP107/PSME3/NUP210/PSMD1/PSMD2/NUP62/NUP188/PSMC6/NUP153/PSMD3/NUP205/XPO1/AAAS/PSMB4
GOBP_MYELOID_LEUKOCYTE_DIFFERENTIATION	176	-0.544912	-1.68692	1.10715e-05	0.000532222	0.000425854	1390	tags=24%, list=7%, signal=22%	APP/GPR68/L3MBTL3/GATA3/SIRT1/ATP6AP1/TCTA/TFRC/PRKCA/IFNG/FBXW7/KLF10/CTNNB1/FOXP1/INPP5D/NDFIP1/CASP8/PAFAH1B1/RUNX1/TOB2/CEBPB/LEF1/RELB/CSF1/SBNO2/ID2/OSTM1/CAMK4/BATF/RARA/GPR183/TGFB1/TGFBR2/CITED2/CD4/ZFP36L1/PIK3R1/TNF/JUN/FOS/CCR7/JUNB
HALLMARK_IL6_JAK_STAT3_SIGNALING	77	-0.680137	-1.87238	1.1234e-05	4.68085e-05	1.97088e-05	2235	tags=34%, list=12%, signal=30%	IL12RB1/IRF9/CSF2/IL18R1/STAT1/GRB2/IL2RA/IL4R/PTPN1/FAS/SOCS1/ITGA4/TNFRSF1B/PIK3R5/CSF1/IFNGR1/MAP3K8/IRF1/TGFB1/IL6ST/STAT3/LTB/SOCS3/TNF/CD44/JUN
GOBP_RESPONSE_TO_MECHANICAL_STIMULUS	155	-0.560961	-1.71037	1.15462e-05	0.000549437	0.000439628	1768	tags=22%, list=9%, signal=20%	TNFRSF10B/MAP2K4/USP53/STAT1/TNFSF14/PIEZO1/FAS/MAP3K14/HABP4/PKD1/XPC/BAG3/CTNNB1/CASP8/GADD45A/TNFRSF10A/NFKB1/SLC38A2/NFKBIA/TTN/IRF1/TGFBR2/CITED2/PLEC/FYN/CXCR4/TNF/PTGER4/JUN/TXNIP/FOS/JUND/BTG2/FOSB
REACTOME_CILIUM_ASSEMBLY	184	0.617657	1.69531	1.16957e-05	0.000232301	0.000166626	2525	tags=32%, list=13%, signal=28%	TUBB/TUBA1B/CDK1/TUBB4B/PLK1/CKAP5/TUBA1C/HSPB11/DCTN3/PPP2R1A/NEK2/CCT2/ODF2/CNTRL/CEP152/TUBG1/CEP89/CCT8/CCP110/CCT5/ACTR1A/CDK5RAP2/NEDD1/DYNLL1/CCT4/SSNA1/DYNC1I2/DCTN2/CEP57/CEP78/RAB8A/HAUS1/RAB11A/TRAF3IP1/IFT74/CCT3/CEP41/PLK4/PCNT/MKKS/NDE1/KIF24/HAUS5/KIFAP3/SCLT1/CEP250/EXOC6/TUBA4A/PKD2/IFT52/CEP162/YWHAE/CEP131/B9D2/BBIP1/PRKACA/IFT27/TTBK2
GOBP_DNA_REPLICATION_INITIATION	36	0.836569	1.87843	1.24013e-05	0.000577208	0.000461849	1393	tags=58%, list=7%, signal=54%	MCM7/MCM3/CDT1/MCM5/MCM4/MCM2/MCM6/GMNN/ORC6/TOPBP1/CDC45/POLA2/MCM10/CDK2/CDC6/PRIM1/POLA1/CCNE2/PRIM2/CCNE1/ORC1
GOBP_DOUBLE_STRAND_BREAK_REPAIR_VIA_BREAK_INDUCED_REPLICATION	12	0.97067	1.77408	1.2494e-05	0.000577208	0.000461849	348	tags=75%, list=2%, signal=74%	MCM7/MCM3/MCM5/MCM4/MCM2/MCM6/GINS2/GINS4/CDC45
GOBP_DNA_STRAND_ELONGATION_INVOLVED_IN_DNA_REPLICATION	15	0.951808	1.82974	1.24974e-05	0.000577208	0.000461849	891	tags=93%, list=5%, signal=89%	MCM7/PCNA/MCM3/MCM4/POLD3/POLE3/DNA2/RFC4/RFC3/LIG1/POLE/POLA1/POLD2/GINS1
KEGG_OOCYTE_MEIOSIS	100	0.696309	1.78294	1.25815e-05	0.000254425	0.000189826	1160	tags=32%, list=6%, signal=30%	CDK1/PTTG1/CCNB2/PLK1/ANAPC11/CDC20/CALM3/MAD2L1/CCNB1/SMC3/PKMYT1/CALM2/YWHAQ/YWHAH/BUB1/FBXO5/FBXO43/AURKA/SMC1A/RBX1/PPP1CA/PPP2R1A/MAD2L2/SGO1/CDK2/ESPL1/MAPK3/CCNE2/CALM1/CDC23/PPP3CB/PPP1CC
HALLMARK_HYPOXIA	182	-0.544136	-1.7125	1.29108e-05	4.96568e-05	2.09081e-05	1114	tags=21%, list=6%, signal=20%	ATP7A/ZNF292/PRKCA/SLC6A6/WSB1/ISG20/MXI1/UGP2/ETS1/KDM3A/NDRG1/ATF3/KLHL24/PLIN2/TIPARP/PAM/CITED2/IDS/DDIT4/CDKN1B/DUSP1/NR3C1/BHLHE40/KLF6/PFKFB3/RORA/CXCR4/CDKN1A/PPP1R15A/FOSL2/BCL2/JUN/FOS/BTG1/PNRC1/TNFAIP3/ZFP36/SLC2A3
GOBP_ELECTRON_TRANSPORT_CHAIN	151	0.636536	1.72467	1.30386e-05	0.000596359	0.000477173	2340	tags=41%, list=12%, signal=36%	CDK1/CCNB1/COX5A/UQCRQ/NDUFB6/NDUFB1/CHCHD2/NDUFB3/PARK7/NDUFA4/COX6A1/MT-ND6/NDUFS8/NDUFB10/ETFB/NDUFA2/NDUFB2/NDUFAB1/NDUFB7/CYC1/NDUFA12/NDUFS6/COA6/SDHB/UQCRFS1/NDUFA1/NDUFA6/NDUFA3/NDUFA8/NDUFS7/UQCR10/NDUFC2/AKR7A2/CYB5A/NDUFS3/NDUFC1/NDUFB4/DLD/SDHD/NDUFV1/NDUFV2/COX5B/NDUFB9/GHITM/UQCRHL/CYBA/COX7A2L/IDH3B/SRD5A1/ADH5/NDOR1/CIAPIN1/UQCRH/BID/NDUFA5/COQ9/COX4I1/MT-CO2/MT-CO1/MT-ND5/NDUFS2/…
GOBP_G_PROTEIN_COUPLED_RECEPTOR_SIGNALING_PATHWAY_COUPLED_TO_CYCLIC_NUCLEOTIDE_SECOND_MESSENGER	25	-0.861024	-1.93384	1.33583e-05	0.000605104	0.00048417	2	tags=8%, list=0%, signal=8%	TSHR/ANXA1
GOBP_NEGATIVE_REGULATION_OF_IMMUNE_RESPONSE	152	-0.572472	-1.73442	1.42053e-05	0.000635819	0.000508746	1973	tags=28%, list=10%, signal=25%	STAT6/LYAR/CRK/CEACAM1/YTHDF3/RC3H1/CNOT7/FURIN/CD300A/ADAR/IL4R/DUSP22/TNFRSF14/SLAMF1/PLCG1/HLA-F/HLA-B/INPP5D/NDFIP1/NCKAP1L/HLA-A/JAK3/FGL2/NLRC3/BCL6/NR1H2/AHR/SERPINB9/ZC3H12A/CD96/LGALS3/CD46/USP15/SAMSN1/PTPRC/SAMHD1/HLA-E/FYN/CD55/TNFAIP3/IL7R/ANXA1
GOBP_NEGATIVE_REGULATION_OF_LEUKOCYTE_MEDIATED_IMMUNITY	59	-0.712353	-1.8944	1.43063e-05	0.000635819	0.000508746	1939	tags=34%, list=10%, signal=31%	CRK/CEACAM1/CD300A/DUSP22/SLAMF1/HLA-F/HLA-B/NDFIP1/NCKAP1L/HLA-A/JAK3/BCL6/AHR/SERPINB9/CD96/CD46/PTPRC/HLA-E/CD55/IL7R
KEGG_PYRIMIDINE_METABOLISM	92	0.710415	1.80327	1.46347e-05	0.000266351	0.000198724	2032	tags=42%, list=11%, signal=38%	TYMS/DUT/TK1/RRM1/DTYMK/RRM2/POLD3/POLR2L/POLE3/POLA2/NME2/POLR2J/POLE/PRIM1/POLD1/POLA1/POLD2/POLR2H/POLR2E/CTPS1/POLR2F/DCK/NME1/PNPT1/CANT1/POLR3K/POLR2I/POLE4/POLE2/ITPA/CMPK2/PRIM2/NT5C3A/POLR1A/NT5C2/POLR2D/POLR2C/POLR2G/CMPK1
GOBP_RESPONSE_TO_TEMPERATURE_STIMULUS	143	-0.576627	-1.74399	1.48657e-05	0.000652188	0.000521844	2158	tags=29%, list=11%, signal=26%	TMEM135/DNAJA3/HSBP1L1/ST8SIA1/SOD2/MAPKAPK2/THRA/CREBBP/HSP90AB1/PLAC8/DNAJA4/DHX36/ADRB2/APPL2/SIRT1/CHORDC1/DNAJC3/BAG3/HSP90AA1/TP53INP1/DNAJB6/CASP8/PRKAA1/UCP2/IER5/EP300/ATP2B1/DNAJB4/NFKBIA/CIRBP/GSK3B/FOXO1/DNAJA1/METRNL/ATM/HSPA1B/CXCR4/HSPA1A/FOS/DNAJB1/HSPA6
GOBP_CYTOSKELETON_DEPENDENT_CYTOKINESIS	83	0.71388	1.79595	1.49515e-05	0.000652188	0.000521844	1652	tags=37%, list=9%, signal=34%	STMN1/NUSAP1/PLK1/CEP55/CENPA/KIF23/RACGAP1/KIF20B/ANLN/AURKB/DCTN3/INCENP/KIF4A/ECT2/RHOA/KIF20A/CIT/ACTR3/CHMP2A/SPTBN1/CKAP2/ESPL1/POLDIP2/STAMBP/ACTR2/CNTROB/CHMP1A/CHMP4A/NUP62/CHMP5/MITD1
REACTOME_GOLGI_TO_ER_RETROGRADE_TRANSPORT	122	0.662857	1.75943	1.66411e-05	0.000324924	0.000233064	2294	tags=33%, list=12%, signal=29%	TUBA1B/CENPE/TUBB4B/KIFC1/KIF22/KIF11/KIF23/RACGAP1/TUBA1C/KIF20B/KIF15/DCTN3/KIF2C/KIF4A/KIF20A/KIF18A/GALNT1/PAFAH1B3/ACTR1A/DYNLL1/DYNC1I2/DCTN2/CAPZB/KIF18B/ARF3/NAPA/TMED2/GALNT2/KIF21B/DYNC1LI1/STX18/KIFAP3/KIF5B/CAPZA1/TUBA4A/KDELR3/COPG2/COPE/KLC2/ARFGAP3
REACTOME_DEPOSITION_OF_NEW_CENPA_CONTAINING_NUCLEOSOMES_AT_THE_CENTROMERE	28	0.870386	1.84868	1.69524e-05	0.000325486	0.000233467	1651	tags=79%, list=9%, signal=72%	CENPK/KNL1/CENPM/CENPU/CENPA/CENPX/CENPW/MIS18BP1/HJURP/CENPN/CENPH/CENPP/RBBP7/RUVBL1/RBBP4/CENPQ/OIP5/ITGB3BP/NPM1/CENPL/MIS18A/CENPO
GOBP_REGULATION_OF_MITOTIC_SISTER_CHROMATID_SEGREGATION	45	0.801241	1.85633	1.71329e-05	0.000737244	0.000589901	1100	tags=51%, list=6%, signal=48%	CENPF/PTTG1/PLK1/CDT1/ZWINT/MAD2L1/CCNB1/RAD21/AURKB/BUB1/BUB1B/NDC80/FBXO5/TTK/MAD2L2/PSMG2/KNTC1/BUB3/TRIP13/CDK5RAP2/TPR/GEN1/ANAPC15
GOBP_CELLULAR_RESPONSE_TO_PEPTIDE	285	-0.477529	-1.56554	1.72144e-05	0.000737244	0.000589901	1668	tags=26%, list=9%, signal=24%	EEF2K/STAT6/CRK/CEACAM1/RAB8B/PPP1R9B/PRKCD/HDAC5/STAT1/RAB10/ID1/RIPK2/LPIN2/GRB2/POR/IRS2/APP/EPHA4/RPL23/MBD5/PLCB1/ADRB2/APPL2/BCL2L11/DENND4C/SIRT1/NAMPT/ICAM1/PTPN1/NFE2L2/STAT5B/TBC1D4/SRSF5/OGT/PIP4K2C/APRT/TSC2/MAX/PTPRE/PRKCQ/CFLAR/SOCS1/JAK3/ITGA4/PIP4K2A/PRKAA1/LPIN1/NDEL1/ABCC1/UCP2/PTPN22/PIK3C2A/VAMP2/ATP2B1/NFKB1/KAT2B/PRNP/GSK3B/PDE3B/SORL1/FOXO1/STAT3/KLF3/ZFP36L1/XBP1/FYN/PIK3R…
GOBP_REGULATION_OF_LEUKOCYTE_PROLIFERATION	213	-0.512707	-1.62176	1.77985e-05	0.000755396	0.000604425	1623	tags=29%, list=9%, signal=27%	ITCH/TNFSF13B/CD300A/SLC39A10/RIPK2/IRS2/IL2RA/TMIGD2/TNFRSF14/SLAMF1/IKZF3/STAT5B/RPS3/TFRC/SOS2/PKN1/CD28/CTNNB1/VAV3/CD3E/NCK2/PRKCQ/NFATC2/INPP5D/NDFIP1/NCKAP1L/TMEM131L/HLA-A/JAK3/ST6GAL1/TNFRSF1B/PTPN22/CEBPB/BCL6/MAD1L1/VSIR/CCDC88B/AHR/CSF1/PRNP/PELI1/CBLB/LGALS3/IRF1/CD46/TNFSF8/GPR183/IL6ST/TGFBR2/TNFRSF4/SELENOK/ATM/PTPRC/CD40LG/RASAL3/HLA-E/ZAP70/CDKN1A/BCL2/CD55/TNFAIP3/ANXA1
REACTOME_MITOCHONDRIAL_TRANSLATION	94	0.688715	1.78808	1.82126e-05	0.00034395	0.000246711	3867	tags=71%, list=20%, signal=57%	MRPL51/MRPL37/MRPS11/MRPL58/MRPL11/MRPL27/MRPL13/MRPL2/MRPL35/MRPS10/CHCHD1/MRPS14/OXA1L/TUFM/MRPL54/MRPL14/GADD45GIP1/AURKAIP1/MRPL57/MRPS33/MRPS12/MRPS21/MRPS16/MRPL3/MRPL15/MRPS34/MRPL16/MRPL18/MRPS36/MRPS26/MRPS15/MRPL17/MRPL34/MRPL28/MRPL19/MRPL21/MRPS35/MRPL39/MRPL23/MRPL20/MRPL50/MRPS28/MRPS7/TSFM/MRPL52/MRPS18A/MRPL44/MRPL33/MRPL12/MRPS9/MTRF1L/ERAL1/MRPS25/MRPL30/MRPL41/MRPL22/MRPL49/MRP…
GOBP_NEGATIVE_REGULATION_OF_CYTOKINE_PRODUCTION	230	-0.503733	-1.59725	1.86975e-05	0.000786462	0.000629282	978	tags=17%, list=5%, signal=16%	DICER1/IFNG/LAPTM5/HLA-F/INPP5D/N4BP1/NDFIP1/NCKAP1L/JAK3/PTPN22/CYLD/NLRC3/LEF1/RELB/PDCD4/BCL6/VSIR/ATP2B1/NFKB1/ZC3H12A/CD96/PRNP/SIGIRR/RNF125/RARA/TGFB1/BCL3/EZR/PTPRC/SRGN/REL/TNF/PTGER4/KLF2/CCR7/TNFAIP3/ZFP36/RGCC/ANXA1
KEGG_RIBOSOME	85	-0.653944	-1.8371	1.95654e-05	0.000323719	0.000241525	1779	tags=66%, list=9%, signal=60%	RPS24/RPL37/RPL27/RPL23A/RPS29/RPL29/RPL17/UBA52/RPL7A/RPS9/RPS6/RPLP2/RPL7/RPL12/RPS12/RPL23/RPL18A/RPS18/RPL31/RPL24/RPL21/RPL8/RPL18/RPL27A/RPS15A/RPS3A/RPS3/RPL13A/RPS15/RPL5/RPL36/RPS11/RPS23/RPS28/FAU/RPL3/RPL19/RPL14/RPS20/RPL28/RPL41/RPL13/RPS13/RPL36AL/RPL11/RPL38/RPL39/RPL32/RPS25/RPL35A/RPS27A/RPL10/RPL9/RPS27/RPL34/RPL30
GOBP_NEGATIVE_REGULATION_OF_NUCLEAR_DIVISION	50	0.796063	1.89077	1.95716e-05	0.000815943	0.000652871	1632	tags=58%, list=9%, signal=53%	CENPF/PLK1/CDT1/ZWINT/MAD2L1/CCNB1/RAD21/AURKB/BUB1/BUB1B/NDC80/FBXO5/CHEK1/FBXO43/TTK/MAD2L2/PSMG2/KNTC1/BUB3/TRIP13/CDK5RAP2/TPR/GEN1/ANAPC15/AURKAIP1/MTBP/TOM1L2/ZWILCH/DYNC1LI1
GOBP_CELLULAR_RESPONSE_TO_CALCIUM_ION	61	-0.710042	-1.89869	2.13173e-05	0.000880927	0.000704868	719	tags=20%, list=4%, signal=19%	RASGRP2/ITPKB/PRKAA1/CPNE3/BRAF/CAMK2D/ALOX5AP/JUN/FOS/JUND/FOSB/JUNB
REACTOME_ABC_FAMILY_PROTEINS_MEDIATED_TRANSPORT	92	0.691171	1.79821	2.18748e-05	0.000406447	0.00029154	2781	tags=49%, list=15%, signal=42%	PSME2/PSMB9/PSMC3/PSMB2/EIF2S2/PSMD8/PSMA5/SEM1/PSMB3/PSMC1/PSMD14/PSMB8/PSMB1/PSMA4/PSMA6/PSMC5/PSMB6/PSMA3/PSMB10/PSMD9/RNF5/PSMB7/DERL2/PSMA7/PSMC2/PSMD13/PSME1/PSMD4/PSME3/EIF2S1/PSMD1/PSMD2/DERL3/PSMC6/PSMD3/PSMB4/UBB/ABCF1/PSMC4/ERLEC1/PSMF1/PSMB5/ABCC11/PSMD6/PEX19
GOBP_ALPHA_BETA_T_CELL_ACTIVATION	146	-0.571475	-1.73123	2.31999e-05	0.00095039	0.000760448	1725	tags=36%, list=9%, signal=33%	IL18R1/SEMA4A/ITCH/CD300A/RIPK2/IL4R/IL6R/GATA3/TNFRSF14/ATP7A/BCL11B/IFNG/CD28/ZNF683/PRDM1/CD3E/FOXP1/ITPKB/PRKCQ/NCKAP1L/SOCS1/HLA-A/JAK3/NFKBID/PTPN22/RUNX1/LEF1/RELB/BCL6/VSIR/ZC3H12A/BATF/CBLB/IRF1/RARA/TNFSF8/GPR183/TGFBR2/STAT3/BCL3/LY9/PTPRC/RASAL3/HLA-E/ZAP70/RORA/BCL2/HSPH1/PTGER4/ITK/CD55/NFKBIZ/ANXA1
KEGG_T_CELL_RECEPTOR_SIGNALING_PATHWAY	102	-0.630872	-1.8241	2.34262e-05	0.000355297	0.000265086	1499	tags=39%, list=8%, signal=36%	CD247/PAK2/GRB2/PIK3CB/CD3G/MAP3K14/PLCG1/LCP2/RASGRP1/SOS2/IFNG/CD28/VAV3/CD3E/NCK2/PRKCQ/NFATC2/PPP3CA/LAT/PIK3R5/AKT3/NFKB1/NFATC1/MAP3K8/NFKBIA/GSK3B/CBLB/PPP3CC/NFAT5/PTPRC/CD4/ICOS/CD40LG/FYN/ZAP70/PIK3R1/TNF/JUN/ITK/FOS
HALLMARK_ESTROGEN_RESPONSE_EARLY	171	-0.534844	-1.67065	2.34878e-05	8.38849e-05	3.53199e-05	2687	tags=27%, list=14%, signal=23%	MYC/IGF1R/MYBBP1A/KLF4/SIAH2/CLIC3/UNC119/CCND1/FDFT1/SLC37A1/DHCR7/CISH/SLC26A2/FLNB/UGCG/KDM4B/B4GALT1/ABHD2/CHPT1/FKBP5/MAST4/TIAM1/ELF1/AFF1/RETREG1/BCL11B/RASGRP1/NADSYN1/DYNLT3/ABLIM1/AMFR/KLF10/ISG20L2/TOB1/FAM102A/RARA/TIPARP/IL6ST/SLC7A5/FCMR/XBP1/BHLHE40/BCL2/CD44/FOS/AREG
REACTOME_HEDGEHOG_OFF_STATE	107	0.682825	1.78525	2.40976e-05	0.000440641	0.000316067	2581	tags=41%, list=14%, signal=36%	TUBA1B/TUBB4B/TUBA1C/PSME2/PSMB9/PSMC3/PSMB2/RBX1/PSMD8/PSMA5/SEM1/PSMB3/PSMC1/PSMD14/PSMB8/PSMB1/PSMA4/PSMA6/PSMC5/PSMB6/PSMA3/PSMB10/PSMD9/PSMB7/PSMA7/PSMC2/PSMD13/PSME1/PSMD4/GNAS/PSME3/PSMD1/PSMD2/PSMC6/PSMD3/PSMB4/TUBA4A/UBB/IFT52/PSMC4/PRKACA/PSMF1/PSMB5/SKP1
GOBP_POSITIVE_REGULATION_OF_LOCOMOTION	456	-0.426171	-1.44406	2.43319e-05	0.0009765	0.000781339	1810	tags=19%, list=10%, signal=18%	DIAPH1/NSMF/SMURF2/ACTN4/ITGAV/SEMA4A/RREB1/CAPN7/NUMB/GLIPR2/CIB1/TNFSF14/IRS2/APP/EPHA4/PIK3CB/PTP4A1/HIF1A/TIAM1/IL6R/GATA3/TGFBR1/TNFRSF14/ITGA5/SIRT1/ICAM1/NFE2L2/SLAMF1/PLCG1/ATP7A/ITGA6/MIA3/CCL20/PRKCA/IFNG/S1PR1/ADAM10/ATP8A1/CAMK1D/ADAM8/FOXP1/NCKAP1L/SYNE2/ITGA4/MGAT5/AKIRIN1/CCR4/EMC10/PIK3C2A/PPP3CA/CPNE3/LEF1/STX4/ETS1/VSIR/NEDD9/AKT3/RHOB/CSF1/CASS4/ZC3H12A/GPSM3/SEMA4D/AGO2/ITGB1/…
GOBP_MUSCLE_TISSUE_DEVELOPMENT	284	-0.472047	-1.546	2.43626e-05	0.0009765	0.000781339	2022	tags=19%, list=11%, signal=17%	EMD/NPRL3/HIVEP3/FLNB/IFT20/MAFF/ARID2/ARNTL/VGLL4/NOTCH2/SRF/JARID2/TGFBR1/CCNT2/S1PR1/HOPX/CHD7/PTEN/MEF2D/ZFAND5/CTNNB1/CFLAR/AKIRIN1/PRKAA1/PPP3CA/RUNX1/SMAD4/LEF1/EP300/EGR1/SKI/ATF3/ITGB1/ID2/LUC7L/TTN/NR1D2/RARA/TGFB1/TIPARP/DDX17/TGFBR2/AKAP13/CITED2/DDX5/PLEC/RIPOR2/GPCPD1/KDM6B/BCL2/FOS/NR4A1/LMNA/BTG2
GOBP_CHROMOSOME_CONDENSATION	30	0.862995	1.87798	2.44591e-05	0.0009765	0.000781339	443	tags=50%, list=2%, signal=49%	TOP2A/NUSAP1/CDK1/SMC4/SMC2/PLK1/NCAPH/NCAPD2/BANF1/NCAPG2/NCAPD3/NCAPG/CDCA5/KMT5A/BAZ1B
GOBP_POSITIVE_REGULATION_OF_DNA_METABOLIC_PROCESS	217	0.581605	1.62458	2.65311e-05	0.00104208	0.00083381	1531	tags=29%, list=8%, signal=27%	PCNA/HMGB1/BRCA1/ACTB/NSD2/GINS2/FOXM1/AURKB/RAD51AP1/HNRNPA1/YEATS4/HNRNPD/ATAD5/HNRNPA2B1/GINS4/DDX11/PRKDC/CCT6A/MAD2L2/NEK2/CCT2/MSH2/CDK2/RUVBL1/PARP1/BAX/ACD/RFC4/RFC3/RFC2/NABP2/MLH1/TNFSF4/RBBP8/TOX/TIMELESS/CCT8/TRIM28/ACTL6A/CCT5/FANCB/CCT7/RFC5/CCT4/MAPK3/XRCC5/GINS1/RUVBL2/DKC1/ACTR2/BABAM1/DHX9/CHTF18/DSCC1/DTX3L/USP7/PARP9/BRCC3/PRIM2/CCT3/EXOSC3/SLF1/VPS72/CEBPG
GOBP_REGULATION_OF_LEUKOCYTE_DIFFERENTIATION	243	-0.49323	-1.58476	2.65441e-05	0.00104208	0.00083381	1475	tags=27%, list=8%, signal=25%	ZEB1/RIPK2/GPR68/IL2RA/IL4R/ZMIZ1/GATA3/CD2/TCTA/IKZF3/STAT5B/RASGRP1/PRKCA/SOS2/IFNG/FBXW7/CD28/FBXO7/KLF10/ZNF683/TESPA1/PRDM1/CTNNB1/ADAM8/HLA-B/FOXP1/ITPKB/INPP5D/NDFIP1/NCKAP1L/TMEM131L/SOCS1/JAK3/CASP8/NFKBID/FGL2/RUNX1/TOB2/CEBPB/LEF1/BCL6/VSIR/CSF1/ZC3H12A/ID2/CAMK4/LGALS3/IRF1/RARA/CD46/TGFB1/RHOH/TGFBR2/PTPRC/CD4/TCF7/ZFP36L1/XBP1/ZAP70/PIK3R1/TNF/ZFP36L2/FOS/NFKBIZ/IL7R/ANXA1
REACTOME_G2_M_DNA_DAMAGE_CHECKPOINT	61	0.765608	1.87352	2.69101e-05	0.00048001	0.000344305	1297	tags=46%, list=7%, signal=43%	CDK1/RPA3/BRCA1/CCNB1/NSD2/RMI2/YWHAQ/YWHAH/CHEK1/TOPBP1/DNA2/RFC4/BARD1/RFC3/RFC2/RBBP8/WEE1/RFC5/RPA2/BLM/TP53/RMI1/MDC1/BABAM1/RAD17/RPA1/RHNO1/BRCC3
GOBP_MUSCLE_ORGAN_DEVELOPMENT	242	-0.50024	-1.6041	2.70533e-05	0.00104481	0.000836001	1285	tags=17%, list=7%, signal=16%	TGFBR1/SIRT1/CCNT2/FOXK1/TCF12/S1PR1/CHD7/MEF2D/CTNNB1/KMT5B/CFLAR/AKIRIN1/PRKAA1/ADARB1/PPP3CA/SMAD4/SERP1/LEF1/EP300/EGR1/SKI/ATF3/LUC7L/TTN/NR1D2/TGFB1/DDX17/UTRN/CITED2/ARID5B/DDX5/CHD2/PLEC/XBP1/RIPOR2/GPCPD1/BCL2/FOS/NR4A1/BTG2
GOBP_REGULATION_OF_CELL_DIVISION	149	0.639915	1.73396	2.70574e-05	0.00104481	0.000836001	1497	tags=26%, list=8%, signal=24%	ASPM/PLK1/CALM3/YBX1/KIF23/RACGAP1/KIF20B/CALM2/BRCA2/AURKB/PRC1/ORC6/KIF14/E2F8/ECT2/AURKA/TADA3/CDK2AP2/RHOA/KIF20A/CIT/CDC6/POLDIP2/CCP110/RBL1/CDC25B/BLM/ITGB1BP1/PIN1/CALM1/KIF18B/E2F7/MYO19/RAB11A/VEGFB/PDXP/PLK4/NUP62
REACTOME_EUKARYOTIC_TRANSLATION_ELONGATION	91	-0.647239	-1.83583	2.70839e-05	0.00048001	0.000344305	1779	tags=54%, list=9%, signal=49%	RPL7/EEF1D/RPL12/RPS12/EEF1B2/RPL23/RPL18A/RPS18/RPL31/RPL24/RPL21/RPL8/RPL18/RPL27A/RPS15A/RPS3A/RPS3/RPL13A/RPS15/RPL5/RPL36/RPS11/RPS23/RPS28/FAU/RPL3/RPL19/RPL14/EEF2/RPS20/RPL28/RPL41/RPL13/RPS13/EEF1A1/RPL36AL/RPL11/RPL38/RPL39/RPL32/RPS25/RPS14/RPL35A/RPS27A/RPL10/RPL9/RPS27/RPL34/RPL30
GOBP_DNA_BIOSYNTHETIC_PROCESS	174	0.617429	1.69104	2.73295e-05	0.00104674	0.000837542	2122	tags=39%, list=11%, signal=34%	TYMS/CENPF/PCNA/TK1/GINS2/AURKB/DTL/TFDP1/CHEK1/HNRNPA1/HNRNPD/POLD3/HNRNPA2B1/GINS4/POLE3/PCLAF/CCT6A/MAD2L2/NEK2/CCT2/ACD/RFC4/RFC3/RFC2/NABP2/LIG1/RFC1/NHP2/CCT8/POLE/POLDIP2/POLQ/POLD1/POLA1/POLD2/CCT5/CCT7/RFC5/CCT4/MAPK3/XRCC5/TP53/GINS1/DKC1/CHTF18/FAAP20/POLE4/POLE2/JADE1/NAT10/RPA1/DSCC1/CHRAC1/PHB/HNRNPC/CCT3/DCP2/CDKN2D/NOP10/TINF2/USP10/PIF1/MEAF6/TERF2/PRIMPOL/GAR1/CHTF8
REACTOME_DISORDERS_OF_TRANSMEMBRANE_TRANSPORTERS	143	0.640088	1.7232	2.86935e-05	0.000500833	0.000359241	2680	tags=40%, list=14%, signal=34%	PSME2/PSMB9/PSMC3/PSMB2/PSMD8/PSMA5/SEM1/PSMB3/PSMC1/PSMD14/PSMB8/PSMB1/PSMA4/PSMA6/BSG/PSMC5/PSMB6/PSMA3/PSMB10/PSMD9/RNF5/NDC1/PSMB7/TPR/DERL2/PSMA7/PSMC2/PSMD13/NUP50/PSME1/PSMD4/SLC22A18/NUP107/PSME3/NUP210/PSMD1/PSMD2/DERL3/NUP62/NUP188/PSMC6/NUP153/PSMD3/SLC40A1/NUP205/AAAS/PSMB4/UBB/SLC16A1/POM121C/PSMC4/NUP93/ERLEC1/PSMF1/PSMB5/SLC11A2/PSMD6
GOBP_REGULATION_OF_EPITHELIAL_CELL_APOPTOTIC_PROCESS	69	-0.682796	-1.8871	2.92474e-05	0.00111117	0.000889092	1303	tags=20%, list=7%, signal=19%	GATA3/ICAM1/NFE2L2/PLCG1/CFLAR/ITGA4/PRKAA1/PDCD4/ZFP36L1/CD40LG/TNF/TNFAIP3/ZFP36/RGCC
GOBP_RESPIRATORY_ELECTRON_TRANSPORT_CHAIN	103	0.681797	1.76435	3.06416e-05	0.00115482	0.000924022	2340	tags=52%, list=12%, signal=46%	CDK1/CCNB1/COX5A/UQCRQ/NDUFB6/NDUFB1/CHCHD2/NDUFB3/PARK7/NDUFA4/COX6A1/MT-ND6/NDUFS8/NDUFB10/ETFB/NDUFA2/NDUFB2/NDUFAB1/NDUFB7/CYC1/NDUFA12/NDUFS6/COA6/SDHB/UQCRFS1/NDUFA1/NDUFA6/NDUFA3/NDUFA8/NDUFS7/UQCR10/NDUFC2/NDUFS3/NDUFC1/NDUFB4/DLD/SDHD/NDUFV1/NDUFV2/COX5B/NDUFB9/GHITM/UQCRHL/COX7A2L/UQCRH/BID/NDUFA5/COQ9/COX4I1/MT-CO2/MT-CO1/MT-ND5/NDUFS2/SLC25A12
GOBP_ACTIVATION_OF_IMMUNE_RESPONSE	308	-0.461529	-1.53122	3.10555e-05	0.00116113	0.000929072	2129	tags=25%, list=11%, signal=22%	YES1/MALT1/FCHO1/RAB29/CEACAM1/GCSAM/THEMIS/FYB1/CD79B/AIM2/RC3H1/CREBBP/CD226/PRKCD/SPPL3/HLA-DQB1/TBK1/CD300A/CD247/PAK2/PLEKHA1/PDE4D/SLC39A10/ZNFX1/RIPK2/CMTM3/DUSP22/GATA3/ELF1/APPL2/PRKCH/BAG6/PLCG1/LCP2/RPS3/KLHL6/ZBP1/BTN3A2/CD28/TESPA1/LAPTM5/HSP90AA1/CLU/VAV3/FOXP1/NFATC2/INPP5D/NCKAP1L/HLA-A/UBASH3A/NFKBID/PTPN22/EP300/BTN3A1/TRAT1/ZC3H12A/TXK/SKAP1/PRNP/CBLB/LGALS3/LAX1/CD46/PLCL2/EZR…
REACTOME_FACTORS_INVOLVED_IN_MEGAKARYOCYTE_DEVELOPMENT_AND_PLATELET_PRODUCTION	121	0.651842	1.72982	3.12043e-05	0.000536527	0.000384844	2206	tags=30%, list=12%, signal=26%	TUBA1B/CENPE/TUBB4B/KIFC1/KIF22/ACTB/KIF11/KIF23/RACGAP1/TUBA1C/KIF20B/KIF15/KIF2C/KIF4A/CBX5/CDK2/KIF20A/KIF18A/RAC1/WEE1/RAD51C/HDAC1/TP53/JAK2/CAPZB/KIF18B/HMG20B/ITPK1/KIF21B/KDM1A/KIFAP3/KIF5B/CAPZA1/TUBA4A/ABL1/KLC2
REACTOME_HOMOLOGOUS_DNA_PAIRING_AND_STRAND_EXCHANGE	42	0.810376	1.85525	3.41498e-05	0.000578538	0.000414978	1220	tags=52%, list=6%, signal=49%	RPA3/BRCA1/RMI2/BRCA2/RAD51AP1/CHEK1/TOPBP1/DNA2/RFC4/BARD1/RFC3/RFC2/RBBP8/RAD51C/RFC5/RPA2/BLM/RMI1/RAD17/XRCC2/RPA1/RHNO1
KEGG_CYTOKINE_CYTOKINE_RECEPTOR_INTERACTION	188	-0.522334	-1.65409	3.58613e-05	0.000502058	0.000374583	2235	tags=23%, list=12%, signal=20%	IL12RB1/CXCR3/IL18RAP/IL21R/EDA/OSM/CSF2/TNFRSF18/CCR8/TNFRSF10B/IL18R1/TNFSF13B/TNFSF14/IL2RA/IL4R/IL6R/TGFBR1/TNFRSF14/FAS/CCL20/IFNG/CXCR6/IL2RB/CCR4/TNFRSF1B/TNFRSF25/TNFRSF10A/CSF1/IFNGR1/FLT3LG/TNFSF8/TGFB1/IL6ST/TGFBR2/TNFRSF4/LTB/IL10RA/CD40LG/CXCR4/CCR6/TNF/CCR7/IL7R
REACTOME_DEFECTIVE_CFTR_CAUSES_CYSTIC_FIBROSIS	59	0.749796	1.81928	3.6947e-05	0.000616854	0.000442462	2680	tags=68%, list=14%, signal=58%	PSME2/PSMB9/PSMC3/PSMB2/PSMD8/PSMA5/SEM1/PSMB3/PSMC1/PSMD14/PSMB8/PSMB1/PSMA4/PSMA6/PSMC5/PSMB6/PSMA3/PSMB10/PSMD9/RNF5/PSMB7/DERL2/PSMA7/PSMC2/PSMD13/PSME1/PSMD4/PSME3/PSMD1/PSMD2/DERL3/PSMC6/PSMD3/PSMB4/UBB/PSMC4/ERLEC1/PSMF1/PSMB5/PSMD6
GOBP_ENDOTHELIAL_CELL_APOPTOTIC_PROCESS	47	-0.758913	-1.92127	3.70249e-05	0.00136269	0.00109035	1303	tags=23%, list=7%, signal=22%	GATA3/ICAM1/NFE2L2/PLCG1/MAP3K5/ITGA4/PDCD4/CD40LG/TNF/TNFAIP3/RGCC
REACTOME_RECRUITMENT_OF_NUMA_TO_MITOTIC_CENTROSOMES	89	0.701971	1.81704	3.7853e-05	0.000622952	0.000446836	1655	tags=37%, list=9%, signal=34%	TUBB/TUBA1B/CDK1/TUBB4B/PLK1/CKAP5/TUBA1C/MZT2B/MZT1/DCTN3/MZT2A/PPP2R1A/NEK2/ODF2/CNTRL/CEP152/TUBG1/CCP110/ACTR1A/CDK5RAP2/NEDD1/DYNLL1/SSNA1/DYNC1I2/DCTN2/CEP57/CEP78/HAUS1/TUBGCP4/CEP41/PLK4/PCNT/NDE1
GOBP_NUCLEOSIDE_TRIPHOSPHATE_METABOLIC_PROCESS	98	0.685558	1.75647	3.81177e-05	0.00139204	0.00111383	1305	tags=32%, list=7%, signal=30%	TYMS/DUT/RAN/ATP5MC3/ENO1/DTYMK/ATP5PF/DCTPP1/ATP5MF/ATP5MC1/RHOA/NME2/ATP5F1C/PARP1/ATP5PB/ATP5F1B/TMSB4X/IMPDH2/ATP5ME/STOML2/ATP5MG/ATP5F1E/CTPS1/ATP5PD/ATP5F1A/NME1/ITPA/CMPK2/ADA/ATP6V1A/ATP5MC2
GOBP_TRANSFORMING_GROWTH_FACTOR_BETA_RECEPTOR_SIGNALING_PATHWAY	163	-0.536814	-1.64324	3.8633e-05	0.0014	0.0011202	2730	tags=30%, list=14%, signal=26%	BCL9/ENG/PXN/CDKN2B/LPXN/MEN1/ACVR1/HPGD/HSPA5/ADAM17/TGFBR3/AXIN1/ZMIZ2/FURIN/SMURF2/CREBBP/RNF111/HSP90AB1/SMURF1/ID1/ZEB1/ZMIZ1/DUSP22/TGFBR1/APPL2/SIRT1/LTBP3/USP9Y/LATS1/BCL9L/GLG1/TRIM33/PMEPA1/LTBP4/SMAD4/EP300/SKI/ITGB1/SKIL/LDLRAD4/TGFB1/SDCBP/USP15/TGFBR2/STAT3/CITED2/HSPA1A/JUN/FOS
GOBP_NEGATIVE_REGULATION_OF_CELL_DIFFERENTIATION	473	-0.416327	-1.42003	4.10438e-05	0.00147601	0.00118102	1739	tags=19%, list=9%, signal=18%	ACTN4/ITGAV/DPF2/SEMA4A/ARNTL/ANKRD17/HDAC5/HMG20A/USF3/STAT1/ID1/CIB1/ZEB1/APP/EPHA4/GPR68/IL4R/CTR9/GATA3/TGFBR1/APPL2/SIRT1/PCM1/NFE2L2/LTBP3/TCTA/HDAC4/STAT5B/DICER1/IFNG/ABCG1/DIP2B/FBXW7/HOPX/PTEN/FBXO7/LBH/SPART/ARHGAP4/CTNNB1/TP53INP1/ITPKB/MECP2/NFATC2/INPP5D/TMEM131L/SOCS1/JAK3/AKIRIN1/B2M/DDX6/PPP3CA/FGL2/RUNX1/SMAD4/TOB2/LDB1/TOB1/PDCD4/BCL6/NR1H2/SKI/NFATC1/ZC3H12A/SEMA4D/ITGB1/ID2/L…
REACTOME_SELENOAMINO_ACID_METABOLISM	104	-0.614201	-1.78506	4.14752e-05	0.000672949	0.000482698	1779	tags=45%, list=9%, signal=41%	RPL7/RPL12/RPS12/RPL23/RPL18A/RPS18/RPL31/RPL24/RPL21/RPL8/RPL18/RPL27A/RPS15A/RPS3A/RPS3/RPL13A/RPS15/GSR/RPL5/RPL36/RPS11/RPS23/RPS28/SECISBP2/FAU/RPL3/RPL19/RPL14/RPS20/RPL28/RPL41/RPL13/RPS13/RPL36AL/RPL11/RPL38/RPL39/RPL32/RPS25/RPS14/RPL35A/RPS27A/RPL10/RPL9/RPS27/RPL34/RPL30
GOBP_CELL_CYCLE_DNA_REPLICATION	42	0.808171	1.84951	4.33042e-05	0.0015455	0.00123662	1298	tags=50%, list=7%, signal=47%	PCNA/MCM3/CDT1/MCM4/FEN1/MCM2/MCM6/GMNN/BRCA2/FBXO5/E2F8/ATAD5/CDC45/DNA2/LIG1/POLA1/DONSON/BLM/GINS1/E2F7/ZMPSTE24
REACTOME_G0_AND_EARLY_G1	26	0.86817	1.81375	4.46407e-05	0.00071425	0.000512323	1376	tags=62%, list=7%, signal=57%	TOP2A/CDK1/PCNA/CCNA2/MYBL2/E2F1/TFDP1/CDK2/CDC6/RBBP4/RBL1/LIN54/HDAC1/CCNE2/LIN52/CCNE1
GOBP_SISTER_CHROMATID_COHESION	52	0.767011	1.83163	4.47896e-05	0.00158156	0.00126547	1478	tags=48%, list=8%, signal=44%	PLK1/CDC20/KIF22/FEN1/SMC3/RAD21/ESCO2/CDCA5/BUB1/BUB1B/SMC1A/DDX11/SGO2/PPP2R1A/SGO1/SFPQ/PHB2/ESPL1/CTCF/NSMCE2/RAD51C/MCMBP/DSCC1/WAPL/SLF1
GOBP_PROSTATE_GLAND_DEVELOPMENT	34	-0.780045	-1.86278	4.4986e-05	0.00158156	0.00126547	891	tags=21%, list=5%, signal=20%	CRIP1/PTEN/CTNNB1/PSAP/RARA/CDKN1B/ANXA1
REACTOME_GAP_JUNCTION_ASSEMBLY	19	0.898712	1.78066	4.70565e-05	0.000734591	0.000526913	149	tags=16%, list=1%, signal=16%	TUBA1B/TUBB4B/TUBA1C
GOBP_EPITHELIAL_CELL_PROLIFERATION	304	-0.460262	-1.52261	4.73373e-05	0.00165189	0.00132175	1604	tags=16%, list=9%, signal=15%	RREB1/B4GALT1/NOTCH2/STAT1/ID1/IFT57/PIK3CB/ARNT/HIF1A/GATA3/TGFBR1/SIRT1/PLCG1/ATP7A/PYGO2/KLF9/BCL11B/PRKCA/FBXW7/PTEN/CTNNB1/C6orf89/CFLAR/ITGA4/B2M/EMC10/KDM5B/CEBPB/NLRC3/PPP1R16B/CASK/AKT3/JAML/ID2/PRKX/GLUL/TGFB1/STAT3/ZFP36L1/CDKN1B/XBP1/NR4A3/TNF/ERN1/JUN/AREG/NR4A1/TNFAIP3/ZFP36/RGCC
REACTOME_GAP_JUNCTION_TRAFFICKING_AND_REGULATION	32	0.837655	1.81237	4.77648e-05	0.000734591	0.000526913	1093	tags=22%, list=6%, signal=21%	TUBA1B/TUBB4B/ACTB/ACTG1/TUBA1C/AP2M1/CLTA
REACTOME_TELOMERE_C_STRAND_LAGGING_STRAND_SYNTHESIS	34	0.834695	1.82577	4.78249e-05	0.000734591	0.000526913	1330	tags=68%, list=7%, signal=63%	PCNA/RPA3/FEN1/POLD3/POLA2/DNA2/ACD/RFC4/RFC3/RFC2/LIG1/RFC1/PRIM1/POLD1/POLA1/POLD2/RFC5/RPA2/BLM/CHTF18/RPA1/DSCC1/PRIM2
GOBP_MITOTIC_METAPHASE_PLATE_CONGRESSION	52	0.76623	1.82976	4.82683e-05	0.001672	0.00133784	1518	tags=48%, list=8%, signal=44%	CENPE/CDCA8/CEP55/CDT1/KIFC1/KIF22/CCNB1/NUF2/AURKB/CDCA5/KIF2C/NDC80/KIF14/KPNB1/KIF18A/CHMP2A/PSRC1/DCTN2/CDC23/RAB11A/CHMP1A/CHAMP1/CHMP4A/NUP62/CHMP5
REACTOME_EXTRACELLULAR_MATRIX_ORGANIZATION	219	-0.491112	-1.55972	5.00549e-05	0.000758726	0.000544225	2187	tags=15%, list=12%, signal=13%	CASP3/MFAP3/ADAM17/PLOD3/ICAM3/CEACAM1/FURIN/ITGAV/CAST/CAPN7/P4HA1/APP/TIMP1/CTSS/ITGA5/ICAM1/LTBP3/ITGA6/PRKCA/ADAM10/ICAM2/ADAM8/ITGA4/LTBP4/SERPINH1/CASK/ITGB1/TGFB1/PHYKPL/PLEC/ADAM19/CD44
GOBP_REGULATION_OF_DEFENSE_RESPONSE	500	-0.410589	-1.40958	5.12198e-05	0.00176129	0.00140928	1948	tags=21%, list=10%, signal=19%	LYAR/CRK/CEACAM1/YTHDF3/AIM2/CNOT7/FURIN/OTULIN/CREBBP/HSP90AB1/CD226/PRKCD/ITCH/IRF3/TBK1/STAT1/PAK2/ZNFX1/RIPK2/ADAR/APP/IL2RA/GATA3/RICTOR/APPL2/SHARPIN/PTPN1/NFE2L2/PLCG1/XIAP/STAT5B/AP1G1/RASGRP1/IFNG/ZBP1/ASH1L/AOAH/CD28/TRIM44/BIRC2/TSPAN32/HLA-F/ADAM8/HSP90AA1/HLA-B/FOXP1/N4BP1/NDFIP1/SOCS1/HLA-A/CASP8/ABCC1/CDC37/TNFRSF1B/PTPN22/VAMP2/FGL2/AKIRIN2/CYLD/CEBPB/NLRC3/EP300/PDCD4/BCL6/ETS1/E…
GOBP_KERATINOCYTE_DIFFERENTIATION	80	-0.645169	-1.81853	5.20784e-05	0.00177784	0.00142252	2499	tags=25%, list=13%, signal=22%	BCR/VDR/ROCK1/CASP3/ZBED2/FLNB/PIP5K1A/SGPP1/UGCG/PRKCH/SHARPIN/BCL11B/LATS1/ZFP36L1/PLEC/STK4/FOSL2/TXNIP/ZFP36/ANXA1
GOBP_MUSCLE_STRUCTURE_DEVELOPMENT	468	-0.412472	-1.40427	5.30971e-05	0.00179957	0.00143992	2187	tags=19%, list=12%, signal=17%	CASP3/OBSCN/RBM4/BTBD1/TGFBR3/KRAS/EMD/PDLIM2/HIVEP3/FLII/SOD2/FLNB/IFT20/MAFF/IGFBP3/ACTN4/ARNTL/ANKRD17/HDAC5/MBNL1/SRF/FLOT2/ZEB1/TNFSF14/IL4R/PLCB1/PIEZO1/TGFBR1/SIRT1/HDAC4/CCNT2/FOXK1/TCF12/S1PR1/HOPX/CHD7/MEF2D/CTNNB1/KMT5B/MAP3K5/MECP2/CFLAR/NFATC2/PLD3/AKIRIN1/PRKAA1/ADARB1/PPP3CA/SMAD4/SERP1/LEF1/EP300/EGR1/PDCD4/CD53/SKI/IFRD1/NFATC1/ATF3/ITGB1/ID2/RBM38/LUC7L/TTN/NR1D2/RARA/TGFB1/DDX1…
GOBP_POSITIVE_REGULATION_OF_CATABOLIC_PROCESS	469	-0.416753	-1.41976	5.36281e-05	0.00180459	0.00144393	2239	tags=28%, list=12%, signal=25%	CNOT3/ROCK1/DHRSX/RNF185/SNX4/CCDC22/UVRAG/DIS3/MTDH/DISC1/STX5/OSBPL7/PTK2B/AXIN1/CSDE1/NPRL3/SUPV3L1/YTHDF3/VPS28/C9orf72/DVL1/CNOT6L/GTPBP1/RC3H1/RNF144A/UPF1/CNOT7/FURIN/SMURF2/PATL2/TRIM22/SNX30/MOAP1/TNRC6A/VGLL4/PRKCD/ZSWIM8/ITCH/SMURF1/RAB3GAP2/TRIM14/TBK1/TENT4A/RIPK2/CNOT2/IRS2/APP/VPS11/PIK3CB/TNRC6C/DHX36/ARNT/ADRB2/HIF1A/DCP1A/SUPT5H/BCL2L11/SIRT1/PTPN1/TUT7/NFE2L2/BAG6/ATG2A/SAMD4B/…
HALLMARK_APOPTOSIS	148	-0.556125	-1.7161	5.42154e-05	0.000180718	7.60918e-05	1390	tags=34%, list=7%, signal=32%	APP/TIMP1/CD2/ANKH/BCL2L11/IGF2R/BCL2L1/FAS/XIAP/CCND2/DAP3/GSR/DNAJC3/CTNNB1/CLU/CFLAR/IFITM3/CASP8/ISG20/PLCB2/GADD45A/GNA15/CYLD/LEF1/PDCD4/NEDD9/RHOB/ATF3/IFNGR1/LGALS3/IRF1/SC5D/RARA/SATB1/DNAJA1/SQSTM1/CDKN1B/CDKN1A/SAT1/TNF/GADD45B/CD44/JUN/TXNIP/MCL1/LMNA/CD69/BIRC3/BTG2/ANXA1
GOBP_TELOMERE_ORGANIZATION	132	0.640885	1.71219	5.5874e-05	0.00186683	0.00149373	2445	tags=41%, list=13%, signal=36%	PCNA/RPA3/EZH2/FEN1/BRCA2/AURKB/HNRNPA1/HNRNPD/HNRNPA2B1/PRKDC/CCT6A/NEK2/CCT2/RECQL4/PARP1/DNA2/XRCC6/ACD/NABP2/RFC1/NHP2/NSMCE2/CCT8/RAD51C/CCT5/CCT7/APEX1/CCT4/TPRKB/MAPK3/XRCC5/RPA2/CCNE2/BLM/DKC1/NAT10/RPA1/USP7/SMC6/HNRNPC/CCT3/CCNE1/DCP2/DCLRE1C/NOP10/TINF2/PIF1/TERF2/GAR1/DCLRE1B/DOT1L/ERCC1/MRE11/EXO1
GOBP_SKELETAL_MUSCLE_ORGAN_DEVELOPMENT	122	-0.58282	-1.73299	5.85179e-05	0.00194139	0.00155339	860	tags=18%, list=5%, signal=17%	MEF2D/CTNNB1/CFLAR/AKIRIN1/PRKAA1/PPP3CA/EP300/EGR1/SKI/ATF3/NR1D2/TGFB1/DDX17/CITED2/DDX5/PLEC/RIPOR2/GPCPD1/BCL2/FOS/NR4A1/BTG2
GOBP_CENTROMERE_COMPLEX_ASSEMBLY	29	0.843071	1.8302	5.94597e-05	0.00195884	0.00156735	766	tags=55%, list=4%, signal=53%	CENPF/HELLS/CENPE/CENPK/DLGAP5/NASP/CENPA/CENPX/CENPW/HJURP/CENPN/CENPH/CENPP/KNTC1/OIP5/ITGB3BP
GOBP_REGULATION_OF_DNA_DEPENDENT_DNA_REPLICATION	49	0.7718	1.83695	6.06315e-05	0.00198358	0.00158715	1609	tags=49%, list=9%, signal=45%	PCNA/CDT1/GMNN/BRCA2/GINS2/FBXO5/E2F8/GINS4/CDK2/RFC4/RFC3/RFC2/STOML2/TIMELESS/DONSON/RFC5/BLM/GINS1/CHTF18/E2F7/DSCC1/ZMPSTE24/SSBP1/DBF4
GOBP_DNA_UNWINDING_INVOLVED_IN_DNA_REPLICATION	22	0.891659	1.85347	6.14197e-05	0.00199551	0.00159669	1180	tags=68%, list=6%, signal=64%	MCM7/MCM3/MCM5/MCM4/MCM2/MCM6/GINS2/GINS4/CDC45/RECQL4/HMGA1/RECQL/BLM/GINS1/RPA1
REACTOME_ASYMMETRIC_LOCALIZATION_OF_PCP_PROTEINS	62	0.740405	1.82216	6.20085e-05	0.000919579	0.000659603	1886	tags=52%, list=10%, signal=47%	PSME2/PSMB9/PSMC3/PSMB2/PSMD8/PSMA5/SEM1/PSMB3/PSMC1/PSMD14/PSMB8/PSMB1/PSMA4/PSMA6/PSMC5/PSMB6/PSMA3/PSMB10/PSMD9/PSMB7/PSMA7/PSMC2/PSMD13/PSME1/SCRIB/PSMD4/PSME3/PSMD1/PSMD2/PSMC6/PSMD3/PSMB4
REACTOME_COMPLEMENT_CASCADE	73	-0.670289	-1.86271	6.22631e-05	0.000919579	0.000659603	909	tags=5%, list=5%, signal=5%	GZMM/CLU/CD46/CD55
GOBP_BEHAVIOR	399	-0.426527	-1.4379	6.22835e-05	0.00200971	0.00160806	2096	tags=17%, list=11%, signal=15%	KRAS/NR1D1/ATAD1/AHI1/CSF2/ZFY/SOD2/PPT1/IFT20/CIC/DVL1/NPC1/MTA1/THRA/STRN/PPP1R9B/BBS2/SRF/APP/EPHA4/MBD5/PLCB1/HIF1A/ANKH/ITGA5/PCM1/ATP7A/ARL6IP5/DCTN1/PAIP2/ATXN1/CHD7/PTEN/PICALM/UBR3/APRT/CRBN/AMFR/TRMT1L/ATP8A1/NCOA2/MECP2/B2M/PRKAA1/ADARB1/PAFAH1B1/BTBD9/CEBPB/EP300/EGR1/ARRDC3/RGS14/PJA2/ITGB1/ID2/CAMK4/LDLR/PRNP/NR1D2/GLS/STAT3/C12orf57/FYN/BCL2/NR4A3/NR4A2/FOS/BTG2
GOBP_T_CELL_DIFFERENTIATION_IN_THYMUS	71	-0.665179	-1.85255	6.90839e-05	0.00221397	0.0017715	2133	tags=45%, list=11%, signal=40%	ADAM17/NKAP/DNAJA3/LIG4/SOS1/SRF/ZEB1/GATA3/JMJD6/CD3G/MR1/STAT5B/BCL11B/RASGRP1/SOS2/CD28/TESPA1/CTNNB1/ADAM8/CD3E/ITPKB/TMEM131L/B2M/CAMK4/PTPRC/ZFP36L1/ZAP70/CCR6/BCL2/ZFP36L2/CCR7/IL7R
REACTOME_PHOSPHOLIPID_METABOLISM	178	-0.520098	-1.59294	6.95697e-05	0.0010022	0.000718869	2928	tags=43%, list=16%, signal=36%	TNFAIP8L2/LPCAT1/DDHD1/PTDSS1/SBF2/PITPNM2/CHKB/PTDSS2/GPAM/INPP5E/GDPD1/GDPD5/AGPAT1/MBOAT1/CPNE7/DDHD2/PIK3CA/PI4KB/PIK3R4/PLD2/ETNK1/MTMR12/LCLAT1/MTMR8/GPAT4/PITPNM1/LPGAT1/PIP4P1/PIK3CD/INPP4B/PNPLA2/MTMR10/MIGA2/RAB4A/PITPNB/MIGA1/INPP5K/CEPT1/PTPN13/PNPLA6/PIP5K1A/PLEKHA2/ACP6/PLEKHA3/PIK3C2B/AGPAT2/PGS1/INPP4A/PLEKHA1/PI4K2A/CHPT1/PISD/LPIN2/PIK3CB/MTMR1/MTMR3/PIKFYVE/PIP4K2C/PTEN/SBF1/PI…
REACTOME_CONDENSATION_OF_PROMETAPHASE_CHROMOSOMES	11	0.966253	1.69038	7.01e-05	0.0010022	0.000718869	172	tags=73%, list=1%, signal=72%	CDK1/SMC4/CCNB2/SMC2/NCAPH/CCNB1/NCAPD2/NCAPG
REACTOME_PROCESSIVE_SYNTHESIS_ON_THE_LAGGING_STRAND	15	0.926056	1.73621	7.04675e-05	0.0010022	0.000718869	1330	tags=93%, list=7%, signal=87%	PCNA/RPA3/FEN1/POLD3/POLA2/DNA2/LIG1/PRIM1/POLD1/POLA1/POLD2/RPA2/RPA1/PRIM2
REACTOME_PROCESSING_OF_DNA_DOUBLE_STRAND_BREAK_ENDS	63	0.733914	1.80815	7.49374e-05	0.00105278	0.000755146	1297	tags=46%, list=7%, signal=43%	CLSPN/CCNA2/RPA3/BRCA1/SUMO2/NSD2/RMI2/CHEK1/TOPBP1/PPP4C/CDK2/DNA2/RFC4/BARD1/RFC3/RFC2/RBBP8/UBE2I/TIMELESS/RFC5/RPA2/BLM/RMI1/MDC1/BABAM1/RAD17/RPA1/RHNO1/BRCC3
GOBP_NEGATIVE_REGULATION_OF_CELL_CYCLE_PHASE_TRANSITION	221	0.577322	1.61557	7.49532e-05	0.00237787	0.00190264	1471	tags=30%, list=8%, signal=28%	CENPF/CDK1/CLSPN/PLK1/EZH2/CDT1/ZWINT/BRCA1/MAD2L1/CCNB1/GTSE1/RAD21/E2F1/AURKB/DTL/WDR76/BUB1/BUB1B/NDC80/FBXO5/CHEK1/TOPBP1/TTK/CDC45/PRKDC/CDK2AP2/MAD2L2/RFWD3/MSH2/CDK2/DNA2/PSMG2/NABP2/KNTC1/BUB3/CDC6/TIMELESS/WEE1/RNASEH2B/DONSON/TRIP13/CDK5RAP2/RBL1/FANCD2/TPR/RPA2/CASP2/RPS27L/BLM/TP53/GEN1/MDC1/PRPF19/BABAM1/BRD7/RAD17/E2F7/ANAPC15/JADE1/TRIAP1/RHNO1/PIDD1/BRCC3/INTS3/ORC1/MAP3K20/ZWILCH
GOBP_POSITIVE_REGULATION_OF_CHROMOSOME_ORGANIZATION	85	0.695431	1.75258	7.52076e-05	0.00237787	0.00190264	1556	tags=41%, list=8%, signal=38%	SMC4/SMC2/CDT1/NCAPH/DNMT1/NCAPD2/FEN1/RAD21/NCAPG/AURKB/HNRNPA1/HNRNPD/HNRNPA2B1/DDX11/CCT6A/NEK2/CCT2/CDK2/SFPQ/ACD/NABP2/NSMCE2/CCT8/TRIM28/CCT5/CCT7/CCT4/MAPK3/TPR/XRCC5/DKC1/GTF2H2/CCT3/SLF1/SSBP1
GOBP_MITOCHONDRIAL_RESPIRATORY_CHAIN_COMPLEX_ASSEMBLY	92	0.685252	1.73822	7.58663e-05	0.00238271	0.00190651	2779	tags=57%, list=15%, signal=48%	NDUFB6/NDUFB1/UQCC2/NDUFB3/NDUFB11/MT-ND6/NDUFS8/NDUFB10/NDUFA2/COX17/NDUFB2/NDUFAB1/NDUFB7/NDUFA12/UQCRFS1/COX16/COA4/NDUFA1/NDUFA6/NDUFA3/TFAM/NDUFA8/C12orf73/NDUFS7/NDUFC2/DMAC1/OXA1L/NDUFS3/PET100/NDUFC1/NDUFB4/SDHAF3/NDUFA11/FOXRED1/NDUFB9/COX20/CHCHD4/SAMM50/DMAC2/NDUFAF8/NDUFAF3/SDHAF4/NDUFA5/MT-ND5/SLC25A33/NDUFS2/AIFM1/UQCC3/NUBPL/NDUFA10/NDUFA13/COA5
REACTOME_ABC_TRANSPORTER_DISORDERS	71	0.723253	1.81303	8.00841e-05	0.00111153	0.000797286	2680	tags=56%, list=14%, signal=49%	PSME2/PSMB9/PSMC3/PSMB2/PSMD8/PSMA5/SEM1/PSMB3/PSMC1/PSMD14/PSMB8/PSMB1/PSMA4/PSMA6/PSMC5/PSMB6/PSMA3/PSMB10/PSMD9/RNF5/PSMB7/DERL2/PSMA7/PSMC2/PSMD13/PSME1/PSMD4/PSME3/PSMD1/PSMD2/DERL3/PSMC6/PSMD3/PSMB4/UBB/PSMC4/ERLEC1/PSMF1/PSMB5/PSMD6
GOBP_MITOTIC_CYTOKINESIS	70	0.729016	1.80391	8.16501e-05	0.00254738	0.00203827	1652	tags=39%, list=9%, signal=35%	STMN1/NUSAP1/PLK1/CEP55/CENPA/KIF23/RACGAP1/KIF20B/ANLN/INCENP/KIF4A/ECT2/RHOA/KIF20A/CIT/CHMP2A/SPTBN1/CKAP2/ESPL1/POLDIP2/STAMBP/CNTROB/CHMP1A/CHMP4A/NUP62/CHMP5/MITD1
GOBP_PURINE_CONTAINING_COMPOUND_BIOSYNTHETIC_PROCESS	165	0.61087	1.66745	8.31175e-05	0.0025761	0.00206125	2492	tags=33%, list=13%, signal=29%	ATP5MC3/ENO1/ATP5PF/ATP5MF/ATP5MC1/MTHFD1/PAICS/NME2/ATP5F1C/PARP1/ATP5PB/ATP5F1B/ACOT7/TMSB4X/MPC2/HPRT1/IMPDH2/ATP5ME/STOML2/ATP5MG/ATP5F1E/SHMT1/ACAT1/SHMT2/PRPSAP1/ATP5PD/ATP5F1A/GUK1/DCK/NME1/DLD/AK2/ACLY/DCAKD/PRPS2/PPCDC/ADA/ATP6V1A/ATP5MC2/GART/GMPS/ADSL/SLC35B2/ATP5PO/ELOVL1/PPAT/PDK2/PANK2/ATP5F1D/NME4/MT-CO2/SLC25A12/UQCC3/SLC25A1/HACD2
GOBP_FEMALE_MEIOTIC_NUCLEAR_DIVISION	25	0.862839	1.82268	8.69142e-05	0.00267616	0.00214131	1020	tags=60%, list=5%, signal=57%	TOP2A/CCNB2/PLK1/NCAPH/NDC80/FBXO5/TTK/AURKA/PPP2R1A/MLH1/RAD51C/TRIP13/MASTL/CDC25B/SYCP2
REACTOME_SCF_SKP2_MEDIATED_DEGRADATION_OF_P27_P21	59	0.734642	1.78251	8.78458e-05	0.00120474	0.000864147	1706	tags=63%, list=9%, signal=57%	CKS1B/CCNA2/PSME2/PSMB9/PSMC3/PSMB2/CDK4/PSMD8/PSMA5/SEM1/PSMB3/PSMC1/PSMD14/CDK2/PSMB8/PSMB1/PSMA4/PSMA6/PSMC5/PSMB6/PSMA3/PSMB10/PSMD9/PSMB7/CCNE2/PSMA7/PSMC2/PSMD13/PSME1/PSMD4/PSME3/SKP2/CCNE1/PSMD1/PSMD2/PSMC6/PSMD3
KEGG_MAPK_SIGNALING_PATHWAY	217	-0.500383	-1.61114	8.93137e-05	0.00108367	0.000808524	2413	tags=29%, list=13%, signal=26%	MAP3K12/GNA12/MAP2K6/DUSP8/MAP3K2/ELK4/CASP3/KRAS/FLNB/CRK/MAPKAPK2/MAP2K4/SOS1/NFKB2/MAP4K3/MAPKAPK3/PAK2/SRF/GRB2/MAP3K11/TGFBR1/MAPKAPK5/FAS/MAP3K14/RASGRP2/RASGRP1/PRKCA/TAB2/SOS2/RPS6KA3/MAX/MAPK8IP3/MAP3K5/NFATC2/DUSP16/MKNK2/GADD45A/PPP3CA/RELB/AKT3/NFKB1/BRAF/MAP3K8/PRKX/PPP3CC/GADD45G/TGFB1/DUSP5/RASA2/TGFBR2/HSPA1B/HSPA8/DUSP1/STK4/DUSP2/TNF/HSPA1A/GADD45B/JUN/FOS/NR4A1/JUND/HSPA6
GOBP_DNA_GEOMETRIC_CHANGE	91	0.683444	1.73506	8.98415e-05	0.00274833	0.00219906	1568	tags=47%, list=8%, signal=44%	TOP2A/HMGB2/MCM7/HMGB1/MCM3/MCM5/MCM4/MCM2/MCM6/GINS2/HMGB3/HNRNPA2B1/GINS4/DDX11/CDC45/RECQL4/RUVBL1/DNA2/XRCC6/RFC4/RFC3/HMGA1/RFC2/RAD54L/RECQL/RAD54B/POLQ/RFC5/XRCC5/FANCM/BLM/GINS1/RUVBL2/DHX9/CHTF18/MCM8/RPA1/DSCC1/GTF2H2/GTF2F2/SMARCAD1/SSBP1/CHD8
REACTOME_SUMOYLATION_OF_DNA_REPLICATION_PROTEINS	45	0.776018	1.80018	9.17254e-05	0.00124315	0.000891696	1865	tags=49%, list=10%, signal=44%	TOP2A/PCNA/BIRC5/CDCA8/SUMO2/AURKB/INCENP/RANGAP1/SUMO3/AURKA/UBE2I/NDC1/TPR/NUP50/NUP107/NUP210/NUP62/NUP188/SUMO1/NUP153/NUP205/AAAS
GOBP_OSTEOCLAST_DIFFERENTIATION	81	-0.650896	-1.84152	9.36378e-05	0.00284062	0.0022729	1554	tags=28%, list=8%, signal=26%	NOTCH2/GPR68/ATP6AP1/TCTA/TFRC/IFNG/FBXW7/KLF10/CTNNB1/FOXP1/INPP5D/PAFAH1B1/TOB2/CEBPB/CSF1/SBNO2/OSTM1/CAMK4/GPR183/PIK3R1/TNF/FOS/JUNB
REACTOME_PI3K_AKT_SIGNALING_IN_CANCER	87	-0.61733	-1.7321	9.4329e-05	0.00126357	0.000906344	1432	tags=24%, list=8%, signal=22%	STRN/GRB2/IRS2/PIK3CB/RICTOR/RHOG/PTEN/CD28/TSC2/AKT3/TRAT1/FLT3LG/GSK3B/FOXO1/ICOS/CDKN1B/FYN/PIK3R1/CDKN1A/AREG/NR4A1
GOBP_RNA_SPLICING_VIA_TRANSESTERIFICATION_REACTIONS	276	0.546397	1.55465	9.46671e-05	0.00284062	0.0022729	2212	tags=37%, list=12%, signal=33%	LSM4/ALYREF/SNRPB/LSM3/SNRNP25/SNRPG/SNRPD1/SNRPE/HNRNPF/LSM5/LSM2/SNRPF/HNRNPA1/DDX39A/HNRNPR/SF3B4/RALY/HNRNPA2B1/THRAP3/HNRNPA3/HNRNPM/UBL5/SNRNP40/SRSF3/SFPQ/SNRPD3/TXNL4A/MAGOHB/SF3A2/SNRPC/SRSF2/PPIH/SNRPA/KHSRP/HNRNPK/PSIP1/PRDX6/RBMX/DAZAP1/SF3B6/SRSF4/SRSF10/SRSF9/SNW1/SF3B2/GEMIN2/C1QBP/ZCRB1/PRPF19/RBM17/RAVER1/PTBP1/DDX46/PHF5A/DHX9/SNU13/NCL/FRG1/MAGOH/RNPS1/DDX41/PPIL1/PRPF4/SAP18/D…
GOBP_NEGATIVE_REGULATION_OF_CELLULAR_RESPONSE_TO_INSULIN_STIMULUS	32	-0.791274	-1.87548	9.57027e-05	0.00285351	0.00228322	2874	tags=50%, list=15%, signal=42%	GSK3A/PRKCZ/NCOA5/NCK1/INPP5K/PRKCD/APPL2/PTPN1/PIP4K2C/TSC2/PTPRE/PRKCQ/SOCS1/PIP4K2A/PRKAA1/SOCS3
GOBP_NEGATIVE_REGULATION_OF_METAPHASE_ANAPHASE_TRANSITION_OF_CELL_CYCLE	41	0.798542	1.82431	9.71854e-05	0.0028795	0.00230401	1100	tags=54%, list=6%, signal=51%	CENPF/PLK1/CDT1/ZWINT/MAD2L1/CCNB1/RAD21/AURKB/BUB1/BUB1B/NDC80/FBXO5/TTK/MAD2L2/PSMG2/KNTC1/BUB3/TRIP13/CDK5RAP2/TPR/GEN1/ANAPC15
GOBP_NEGATIVE_REGULATION_OF_ADAPTIVE_IMMUNE_RESPONSE	54	-0.70013	-1.82083	9.90995e-05	0.00291786	0.00233471	1926	tags=33%, list=10%, signal=30%	CEACAM1/RC3H1/IL4R/DUSP22/TNFRSF14/SLAMF1/HLA-F/NDFIP1/NCKAP1L/JAK3/BCL6/AHR/ZC3H12A/CD46/SAMSN1/PTPRC/CD55/IL7R
GOBP_REGULATION_OF_DEVELOPMENTAL_GROWTH	248	-0.469594	-1.51279	9.994e-05	0.00292433	0.00233988	1787	tags=19%, list=9%, signal=17%	IST1/SEMA4A/ATRN/MACF1/VGLL4/SMURF1/BBS2/PLAC8/SLC23A2/SRF/JARID2/APP/MBD5/PLCB1/ADRB2/TGFBR1/BCL2L11/ITSN2/ZFYVE27/STAT5B/LATS1/DIP2B/HOPX/CHD7/PTEN/RAB21/SPART/ARHGAP4/NDEL1/PAFAH1B1/RUNX1/SERP1/TNKS2/EIF4G2/CSF1/SEMA4D/GSK3B/TGFBR2/STAT3/CITED2/EZR/CDKN1B/STK4/CXCR4/CDKN1A/BCL2
GOBP_HYALURONAN_METABOLIC_PROCESS	19	-0.869233	-1.83031	0.000101128	0.00294083	0.00235308	443	tags=21%, list=2%, signal=21%	NFKB1/CEMIP2/TGFB1/CD44
GOBP_REGULATION_OF_JNK_CASCADE	123	-0.581798	-1.73019	0.000104367	0.0030164	0.00241355	2099	tags=29%, list=11%, signal=26%	TGFBR3/MBIP/PTK2B/AXIN1/HIPK3/ITCH/RIPK2/MAP3K11/APP/ZNF622/RB1CC1/PLCB1/DUSP22/SLAMF1/XIAP/RASGRP1/TNIK/ULK4/MAPK8IP3/MAP3K5/DUSP16/PAFAH1B1/PTPN22/GADD45A/CYLD/PDCD4/PJA2/NCF1/GADD45G/SDCBP/DNAJA1/PER1/TRAF1/TNF/GADD45B/CCR7
REACTOME_NUCLEAR_ENVELOPE_NE_REASSEMBLY	71	0.717867	1.79953	0.00010483	0.0013881	0.000995667	1570	tags=35%, list=8%, signal=32%	TUBA1B/CDK1/TMPO/CCNB2/TUBB4B/LMNB1/RAN/CCNB1/BANF1/TUBA1C/RANGAP1/PPP2R1A/KPNB1/CHMP2A/UBE2I/LBR/NDC1/VRK1/RCC1/VRK2/NUP107/CHMP4A/NUP62/NUP188/SUMO1
REACTOME_SIGNALING_BY_HEDGEHOG	140	0.631428	1.6979	0.000106514	0.00139149	0.000998099	2939	tags=38%, list=16%, signal=32%	TUBA1B/TUBB4B/TUBA1C/PSME2/PSMB9/PSMC3/PSMB2/RBX1/PSMD8/PSMA5/SEM1/PSMB3/PSMC1/PSMD14/PSMB8/PSMB1/PSMA4/PSMA6/PSMC5/PSMB6/PSMA3/PSMB10/PSMD9/PSMB7/DERL2/PSMA7/PSMC2/PSMD13/PSME1/PSMD4/GNAS/PSME3/P4HB/PSMD1/PSMD2/PSMC6/GRK2/PSMD3/PSMB4/TUBA4A/UBB/IFT52/PSMC4/ERLEC1/PRKACA/PSMF1/PSMB5/SKP1/PSMD6/NOTUM/IFT122/IQCE/PSMA2
REACTOME_DEGRADATION_OF_DVL	56	0.741603	1.79313	0.000107502	0.00139149	0.000998099	1886	tags=57%, list=10%, signal=52%	PSME2/PSMB9/PSMC3/PSMB2/RBX1/PSMD8/PSMA5/SEM1/PSMB3/PSMC1/PSMD14/PSMB8/PSMB1/PSMA4/PSMA6/PSMC5/PSMB6/PSMA3/PSMB10/PSMD9/PSMB7/PSMA7/PSMC2/PSMD13/PSME1/PSMD4/PSME3/PSMD1/PSMD2/PSMC6/PSMD3/PSMB4
GOBP_PEPTIDYL_TYROSINE_MODIFICATION	292	-0.452421	-1.4921	0.000109066	0.00313298	0.00250683	2164	tags=22%, list=11%, signal=19%	OSM/ADAM17/YES1/EIF2AK2/EHD4/HIPK1/PTK2B/ZGPAT/CSF2/TNFRSF18/CNOT7/MAP2K4/ZFYVE28/HIPK3/PRKCD/DSTYK/OSBP/CD300A/DYRK2/PAK2/RIPK2/EPHB6/APP/EPHA4/DUSP22/PTPN4/IL6R/RICTOR/TNFRSF14/ITGA5/PTPN1/ERCC6/RAP2C/RAP2B/IFNG/FBXW7/CLK4/CD3E/NCK2/SOCS1/JAK3/JAK1/NEDD9/CASS4/TXK/SEMA4D/NCF1/PRNP/TTN/CBLB/TGFB1/IL6ST/SAMSN1/PTPRC/CD4/CLK1/FYN/ZAP70/SOCS3/TNF/CD44/ITK/AREG
GOBP_REGULATION_OF_STEROID_METABOLIC_PROCESS	71	-0.65824	-1.83322	0.000109957	0.00313422	0.00250782	2899	tags=37%, list=15%, signal=31%	STARD4/MBTPS1/IGF1R/ACADVL/INSIG1/DHCR7/NR1D1/GFI1/SCAP/POR/EPHX2/SIRT1/H6PD/STAT5B/IFNG/ABCG1/PRKAA1/TTC39B/ATP1A1/EGR1/NFKB1/LDLRAP1/SF1/LDLR/RORA/TNF
GOBP_DEVELOPMENTAL_GROWTH_INVOLVED_IN_MORPHOGENESIS	183	-0.507008	-1.56613	0.000110439	0.00313422	0.00250782	3146	tags=25%, list=17%, signal=21%	SEMA4F/SPRY1/FN1/EXT1/ULK2/VCL/PRKCZ/CYFIP2/GOLGA4/RYK/RNF157/DISC1/PLXNA3/SLC9A6/C9orf72/DVL1/IST1/SEMA4A/HSP90AB1/MACF1/SMURF1/SLC23A2/SRF/APP/AUTS2/ITSN2/ZFYVE27/S1PR1/DIP2B/RAB21/SPART/ARHGAP4/CTNNB1/HSP90AA1/ITGA4/NDEL1/PAFAH1B1/KDM5B/EIF4G2/CSF1/SEMA4D/ITGB1/GSK3B/TGFBR2/CXCR4/AREG
REACTOME_CYCLIN_A_CDK2_ASSOCIATED_EVENTS_AT_S_PHASE_ENTRY	84	0.684085	1.75624	0.000111318	0.00142487	0.00102204	1415	tags=50%, list=8%, signal=46%	CKS1B/CCNA2/E2F1/PSME2/TFDP1/PSMB9/PSMC3/PSMB2/CDK4/PSMD8/PSMA5/SEM1/PSMB3/PSMC1/PSMD14/CDK2/PSMB8/PSMB1/PSMA4/PSMA6/PSMC5/RBBP4/PSMB6/PSMA3/PSMB10/PSMD9/WEE1/PSMB7/CDC25B/LIN54/CCNE2/PSMA7/PSMC2/PSMD13/PSME1/PSMD4/LIN52/PSME3/SKP2/CCNE1/PSMD1/PSMD2
REACTOME_RESPONSE_OF_EIF2AK4_GCN2_TO_AMINO_ACID_DEFICIENCY	99	-0.604183	-1.75018	0.000114518	0.00144973	0.00103987	1779	tags=47%, list=9%, signal=43%	RPL7/RPL12/RPS12/RPL23/RPL18A/RPS18/RPL31/RPL24/RPL21/RPL8/RPL18/RPL27A/RPS15A/RPS3A/RPS3/RPL13A/RPS15/RPL5/RPL36/RPS11/RPS23/RPS28/FAU/RPL3/RPL19/RPL14/RPS20/RPL28/RPL41/RPL13/RPS13/CEBPB/RPL36AL/RPL11/RPL38/RPL39/ATF3/RPL32/RPS25/RPS14/RPL35A/RPS27A/RPL10/RPL9/RPS27/RPL34/RPL30
GOBP_NUCLEOSIDE_TRIPHOSPHATE_BIOSYNTHETIC_PROCESS	74	0.706801	1.75784	0.000115922	0.0032701	0.00261655	1305	tags=34%, list=7%, signal=32%	TYMS/ATP5MC3/ENO1/DTYMK/ATP5PF/ATP5MF/ATP5MC1/NME2/ATP5F1C/PARP1/ATP5PB/ATP5F1B/TMSB4X/IMPDH2/ATP5ME/STOML2/ATP5MG/ATP5F1E/CTPS1/ATP5PD/ATP5F1A/NME1/CMPK2/ATP6V1A/ATP5MC2
GOBP_REGULATION_OF_DNA_REPAIR	143	0.627288	1.68818	0.000116892	0.00327785	0.00262275	1707	tags=27%, list=9%, signal=25%	PCNA/HMGB1/DEK/BRCA1/ACTB/NSD2/RMI2/FOXM1/RAD51AP1/CHEK1/YEATS4/DDX11/PPP4C/PRKDC/USP1/MAD2L2/RUVBL1/PARP1/RBBP8/TIMELESS/POLQ/TRIM28/ACTL6A/FANCB/RPA2/RUVBL2/ACTR2/BABAM1/DHX9/FIGNL1/PARPBP/DTX3L/PARP9/BRCC3/SLF1/VPS72/CEBPG/KDM1A/SHLD1
REACTOME_FORMATION_OF_TUBULIN_FOLDING_INTERMEDIATES_BY_CCT_TRIC	23	0.864034	1.77727	0.000117039	0.00146554	0.00105121	789	tags=39%, list=4%, signal=38%	TUBA1B/TUBB4B/TUBA1C/CCT6A/CCT2/CCT8/CCT5/CCT7/CCT4
REACTOME_NEGATIVE_REGULATION_OF_NOTCH4_SIGNALING	54	0.749337	1.80154	0.000120864	0.00149716	0.00107389	2680	tags=72%, list=14%, signal=62%	PSME2/TACC3/PSMB9/PSMC3/PSMB2/RBX1/PSMD8/PSMA5/SEM1/PSMB3/PSMC1/PSMD14/PSMB8/PSMB1/PSMA4/PSMA6/PSMC5/PSMB6/PSMA3/PSMB10/PSMD9/PSMB7/PSMA7/PSMC2/PSMD13/PSME1/PSMD4/PSME3/PSMD1/PSMD2/PSMC6/PSMD3/PSMB4/UBB/PSMC4/PSMF1/PSMB5/SKP1/PSMD6
REACTOME_BINDING_AND_UPTAKE_OF_LIGANDS_BY_SCAVENGER_RECEPTORS	66	-0.657255	-1.787	0.000124353	0.00150271	0.00107788	751	tags=6%, list=4%, signal=6%	HSP90AA1/FTL/FTH1/HSPH1
REACTOME_NUCLEOTIDE_EXCISION_REPAIR	110	0.638151	1.67482	0.000124691	0.00150271	0.00107788	2088	tags=45%, list=11%, signal=41%	PCNA/RPA3/ACTB/SUMO2/HMGN1/SUMO3/POLD3/POLR2L/RBX1/POLE3/RUVBL1/PARP1/RFC4/RFC3/RFC2/LIG1/RFC1/UBE2I/POLR2J/POLE/POLD1/ACTL6A/POLD2/POLR2H/POLR2E/COPS3/RFC5/RPA2/DDB2/POLR2F/PRPF19/RAD23A/POLR2I/POLE4/POLE2/RPA1/GTF2H2/USP7/XAB2/PARP2/YY1/COPS8/SUMO1/DDB1/POLR2D/GPS1/POLR2C/POLR2G/COPS6/UBB
GOBP_ENDOTHELIAL_CELL_MIGRATION	173	-0.507928	-1.56833	0.000124721	0.00347668	0.00278184	1705	tags=22%, list=9%, signal=20%	SEMA4A/HDAC5/STAT1/SRF/ID1/CIB1/DNAJA4/ATP2B4/PRCP/PIK3CB/LGALS8/HIF1A/GATA3/TGFBR1/SIRT1/NFE2L2/PLCG1/MIA3/PRKCA/FBXW7/PTEN/FOXP1/MECP2/EMC10/GADD45A/PIK3C2A/ETS1/AKT3/RHOB/ZC3H12A/ITGB1/PRKX/GLUL/TGFB1/TNF/NR4A1/RGCC/ANXA1
REACTOME_CLASS_A_1_RHODOPSIN_LIKE_RECEPTORS	161	-0.522954	-1.60196	0.000125226	0.00150271	0.00107788	1390	tags=12%, list=7%, signal=12%	APP/GPR68/ADRB2/P2RY10/CCL20/S1PR1/PTGDR/CXCR6/GPR132/CCR4/LPAR2/LPAR6/GPR65/PSAP/GPR183/CXCR4/CCR6/PTGER4/CCR7/ANXA1
REACTOME_GPCR_LIGAND_BINDING	238	-0.471132	-1.51276	0.000131164	0.00155774	0.00111735	1390	tags=10%, list=7%, signal=9%	APP/GPR68/ADRB2/GNB5/P2RY10/CCL20/S1PR1/PTGDR/CXCR6/GPR132/CCR4/ADGRE5/LPAR2/LPAR6/GPR65/PSAP/GPR183/CXCR4/CCR6/PTGER4/CD55/CCR7/ANXA1
GOBP_DNA_DEPENDENT_DNA_REPLICATION_MAINTENANCE_OF_FIDELITY	48	0.772358	1.8288	0.000131651	0.00364828	0.00291914	877	tags=40%, list=5%, signal=38%	PCNA/ALYREF/NUCKS1/CENPX/BRCA2/FAM111A/DDX11/ZGRF1/RFWD3/DNA2/MMS22L/TONSL/TIMELESS/POLE/POLD1/DONSON/FANCM/BLM/GEN1
REACTOME_HEDGEHOG_LIGAND_BIOGENESIS	61	0.739903	1.81061	0.000135672	0.00159483	0.00114395	2776	tags=66%, list=15%, signal=56%	PSME2/PSMB9/PSMC3/PSMB2/PSMD8/PSMA5/SEM1/PSMB3/PSMC1/PSMD14/PSMB8/PSMB1/PSMA4/PSMA6/PSMC5/PSMB6/PSMA3/PSMB10/PSMD9/PSMB7/DERL2/PSMA7/PSMC2/PSMD13/PSME1/PSMD4/PSME3/P4HB/PSMD1/PSMD2/PSMC6/PSMD3/PSMB4/UBB/PSMC4/ERLEC1/PSMF1/PSMB5/PSMD6/NOTUM
GOBP_NUCLEOSOME_ORGANIZATION	89	0.687572	1.74291	0.000137686	0.00379322	0.00303512	1605	tags=40%, list=9%, signal=37%	HMGB2/ASF1B/NASP/ANP32B/DNAJC9/MCM2/ANP32E/NAP1L1/CENPW/HJURP/CENPP/POLE3/HP1BP3/RUVBL1/UCHL5/HMGA1/CHAF1A/SMARCA4/SSRP1/CTCF/CHAF1B/SUPT16H/ACTL6A/OIP5/SET/ITGB3BP/LIN54/NPM1/RUVBL2/SMARCD2/CHRAC1/SMARCB1/SART3/VPS72/YY1/MIS18A
GOBP_NEGATIVE_REGULATION_OF_DEFENSE_RESPONSE	192	-0.495534	-1.54174	0.000139803	0.00381263	0.00305065	1948	tags=23%, list=10%, signal=21%	YES1/NR1D1/LYAR/CRK/CEACAM1/YTHDF3/CNOT7/FURIN/OTULIN/PRKCD/ITCH/ADAR/IL2RA/GATA3/SHARPIN/PLCG1/ASH1L/AOAH/HLA-F/HLA-B/NDFIP1/HLA-A/TNFRSF1B/FGL2/NLRC3/NR1H2/NFKB1/SERPINB9/CST7/CD96/LDLR/NR1D2/RNF125/METRNL/USP15/PTPRC/SAMHD1/HLA-E/FYN/SOCS3/RORA/PTGER4/TNFAIP3/ZFP36
GOBP_NEGATIVE_REGULATION_OF_DEVELOPMENTAL_GROWTH	86	-0.628475	-1.79836	0.00014001	0.00381263	0.00305065	1705	tags=19%, list=9%, signal=17%	SEMA4A/VGLL4/BBS2/PLAC8/JARID2/ADRB2/DIP2B/PTEN/SPART/ARHGAP4/SEMA4D/TGFBR2/CITED2/CDKN1B/STK4/CDKN1A
GOBP_EPITHELIAL_CELL_DIFFERENTIATION	458	-0.407323	-1.38153	0.000142429	0.00385621	0.00308552	2694	tags=22%, list=14%, signal=19%	ERRFI1/KLF4/AFDN/ACADVL/GPAT4/CDKN2B/CCND1/SPINT2/MEN1/RAB1A/BCR/ACVR1/ZBED6/VDR/ERCC3/TBC1D20/ATRX/ROCK1/VEZF1/CCM2/CASP3/BDH2/PLOD3/ZBED2/LTA4H/AHI1/FLNB/IFT20/CEACAM1/MAFF/PIP5K1A/SGPP1/THRA/ARNTL/UGCG/ANXA7/B4GALT1/NOTCH2/STAT1/RAB10/ID1/PDE4D/ZEB1/PLCB1/HIF1A/GATA3/PRKCH/SHARPIN/ICAM1/RAPGEF1/SEC24B/RAP2C/STAT5B/RAP2B/BCL11B/IFNG/S1PR1/LATS1/FNDC3A/ARID4B/LBH/TPP1/PRDM1/CTNNB1/GSTK1/PAFAH1B1…
HALLMARK_SPERMATOGENESIS	83	0.680171	1.72289	0.000144375	0.000451172	0.000189967	1372	tags=25%, list=7%, signal=24%	CDK1/CCNB2/EZH2/NCAPH/CDKN3/BUB1/TALDO1/KIF2C/TOPBP1/TTK/AURKA/RPL39L/NEK2/RFC4/VDAC3/CNIH2/RAD17/PHF7/NEFH/PSMG1/PARP2
GOBP_MICROTUBULE_DEPOLYMERIZATION	42	0.783628	1.79335	0.000145314	0.00388989	0.00311247	1022	tags=19%, list=5%, signal=18%	STMN1/TPX2/CKAP5/KIF2C/KIF14/KIF18A/CKAP2/KIF18B
GOBP_LEUKOCYTE_PROLIFERATION	266	-0.468037	-1.51708	0.000145324	0.00388989	0.00311247	1642	tags=27%, list=9%, signal=25%	PRKCD/ITCH/TNFSF13B/TBK1/CD300A/SLC39A10/TNFSF14/RIPK2/IRS2/IL2RA/TMIGD2/TNFRSF14/SLAMF1/IKZF3/STAT5B/RPS3/TFRC/RASGRP1/SOS2/PKN1/CD28/CTNNB1/CLU/VAV3/CD3E/NCK2/PRKCQ/NFATC2/INPP5D/NDFIP1/NCKAP1L/TMEM131L/HLA-A/JAK3/ST6GAL1/TNFRSF1B/PTPN22/CEBPB/LEF1/BCL6/BTN3A1/MAD1L1/VSIR/CCDC88B/AHR/CSF1/PRNP/PELI1/CBLB/LGALS3/IRF1/CD46/TNFSF8/GPR183/PLCL2/IL6ST/TGFBR2/TNFRSF4/SELENOK/ATM/PTPRC/CD40LG/RASAL3/H…
GOBP_STRESS_ACTIVATED_PROTEIN_KINASE_SIGNALING_CASCADE	216	-0.47419	-1.49539	0.000154363	0.0041085	0.00328739	2189	tags=27%, list=12%, signal=24%	CCM2/SH2D3A/EIF2AK2/TGFBR3/MBIP/STK25/PTK2B/AXIN1/MAPKAPK2/RNF13/MAP2K4/HIPK3/ITCH/MAP4K3/RIPK2/MAP3K11/APP/ZNF622/RELL1/RB1CC1/PLCB1/DUSP22/KAT7/ERCC6/FAS/SLAMF1/ARL6IP5/XIAP/RASGRP1/TNIK/ULK4/MAPK8IP3/MAP3K5/DUSP16/PAFAH1B1/EMC10/PTPN22/GADD45A/CYLD/PDCD4/CCDC88C/NFKB1/ZC3H12A/PJA2/NCF1/FOXO1/GADD45G/SDCBP/DNAJA1/EZR/ZFP36L1/DUSP1/PER1/TRAF1/TNF/GADD45B/PTGER4/CCR7/ZFP36
GOBP_NEGATIVE_REGULATION_OF_INFLAMMATORY_RESPONSE	116	-0.580598	-1.71981	0.000156394	0.00413916	0.00331192	1769	tags=21%, list=9%, signal=19%	FURIN/OTULIN/PRKCD/IL2RA/GATA3/SHARPIN/PLCG1/ASH1L/AOAH/NDFIP1/TNFRSF1B/NLRC3/NFKB1/CST7/LDLR/NR1D2/METRNL/PTPRC/FYN/SOCS3/RORA/PTGER4/TNFAIP3/ZFP36
GOBP_KERATINOCYTE_PROLIFERATION	33	-0.779787	-1.85183	0.000158706	0.00417689	0.00334211	1554	tags=21%, list=8%, signal=19%	NOTCH2/KLF9/BCL11B/CASK/ZFP36L1/AREG/ZFP36
GOBP_REGULATION_OF_P38MAPK_CASCADE	37	-0.753872	-1.83929	0.000160715	0.00420627	0.00336562	1333	tags=43%, list=7%, signal=40%	RELL1/RASGRP1/ULK4/MAP3K5/EMC10/PTPN22/GADD45A/CYLD/ZC3H12A/PJA2/NCF1/GADD45G/EZR/DUSP1/PER1/GADD45B
GOBP_CHROMOSOME_LOCALIZATION	78	0.69523	1.73438	0.000162373	0.00422617	0.00338154	1518	tags=44%, list=8%, signal=40%	CENPF/CENPE/CDCA8/CEP55/CDT1/KIFC1/DLGAP5/KIF22/CCNB1/NUF2/AURKB/CDCA5/KIF2C/NDC80/INCENP/KIF14/KPNB1/SPAG5/ACTR3/KIF18A/CHMP2A/MLH1/CENPQ/PSRC1/DCTN2/ACTR2/CDC23/RAB11A/CHMP1A/FAM83D/CHAMP1/CHMP4A/NUP62/CHMP5
REACTOME_AURKA_ACTIVATION_BY_TPX2	71	0.708062	1.77495	0.000164261	0.0019114	0.00137102	2020	tags=46%, list=11%, signal=42%	TUBB/CDK1/TPX2/TUBB4B/PLK1/CKAP5/HMMR/DCTN3/AURKA/PPP2R1A/NEK2/ODF2/CNTRL/CEP152/TUBG1/CCP110/ACTR1A/CDK5RAP2/NEDD1/DYNLL1/SSNA1/DYNC1I2/DCTN2/CEP57/CEP78/HAUS1/CEP41/PLK4/PCNT/NDE1/HAUS5/CEP250/TUBA4A
GOBP_NEGATIVE_REGULATION_OF_RESPONSE_TO_EXTERNAL_STIMULUS	307	-0.454034	-1.50488	0.000167888	0.00434573	0.0034772	2129	tags=19%, list=11%, signal=17%	YES1/PLXNA3/NR1D1/CARD8/LYAR/CRK/CEACAM1/YTHDF3/DVL1/CNOT7/FURIN/OTULIN/SEMA4A/PRKCD/ITCH/BBS2/ADAR/EPHA4/IL2RA/GATA3/SHARPIN/PLCG1/ASH1L/AOAH/PTEN/HLA-F/HLA-B/NDFIP1/HLA-A/ST6GAL1/TNFRSF1B/FGL2/NLRC3/NR1H2/CASK/NFKB1/SERPINB9/CST7/SEMA4D/CD96/LDLR/SIGIRR/NR1D2/RNF125/METRNL/USP15/PTPRC/SAMHD1/DUSP1/HLA-E/FYN/SOCS3/RORA/TNF/PTGER4/TNFAIP3/ZFP36
GOBP_REGULATION_OF_LIPID_METABOLIC_PROCESS	251	-0.463741	-1.48942	0.000170108	0.00437517	0.00350076	2928	tags=27%, list=16%, signal=23%	PIK3R4/PPARG/STARD4/MBTPS1/PRKAG2/IGF1R/TBL1XR1/CHP1/ACADVL/CREBL2/LPGAT1/ACSL3/INSIG1/WASHC1/PNPLA2/DHCR7/NR1D1/PTK2B/CEACAM1/PLPP1/THRA/GFI1/PRKCD/SCAP/POR/IRS2/SAMD8/EPHX2/APPL2/MTMR1/ATG14/SIRT1/MTMR3/H6PD/STAT5B/BCL11B/IFNG/ABCG1/FBXW7/PIP4K2C/CRTC3/LONP2/VAV3/PIP4K2A/PRKAA1/LPIN1/TTC39B/RNF213/ATP1A1/EGR1/NR1H2/NFKB1/PSAP/LDLRAP1/ID2/SF1/LDLR/PDE3B/NR1D2/SORL1/TGFB1/ZBTB20/PIK3IP1/RORA/NR4A…
REACTOME_DNA_DAMAGE_BYPASS	48	0.747028	1.73927	0.000170629	0.00196565	0.00140994	1643	tags=54%, list=9%, signal=50%	PCNA/RPA3/DTL/POLD3/RBX1/POLE3/PCLAF/USP1/ISG15/MAD2L2/UBE2L6/RFC4/RFC3/RFC2/RFC1/POLE/POLD1/POLD2/RAD18/RFC5/RPA2/POLE4/POLE2/RPA1/UFD1/DDB1
GOBP_REGULATION_OF_HETEROTYPIC_CELL_CELL_ADHESION	21	-0.84857	-1.80918	0.000170883	0.00437517	0.00350076	358	tags=43%, list=2%, signal=42%	IL10/WNK1/KLF4/FLOT2/SKAP1/MBP/TNF/CD44/MYADM
GOBP_VASCULOGENESIS	58	-0.689587	-1.83447	0.000173598	0.00442066	0.00353716	3334	tags=34%, list=18%, signal=28%	SGPL1/RAP1A/WARS2/HIF1AN/CUL7/ENG/SETD2/CCM2/TGFBR3/CEACAM1/ITGAV/ZMIZ1/FBXW7/CTNNB1/TGFB1/TIPARP/TGFBR2/CITED2/ZFP36L1/JUNB
REACTOME_HSF1_DEPENDENT_TRANSACTIVATION	35	-0.759476	-1.8522	0.000173833	0.00198273	0.00142219	751	tags=34%, list=4%, signal=33%	HSP90AA1/DNAJB6/EP300/DEDD2/SERPINH1/CAMK2D/HSPA1B/HSPA8/HSPA1A/HSPH1/DNAJB1/HSPA6
GOBP_NEGATIVE_REGULATION_OF_INTRACELLULAR_SIGNAL_TRANSDUCTION	443	-0.412461	-1.39913	0.000182472	0.00462163	0.00369797	2008	tags=22%, list=11%, signal=20%	NPRL3/CARD8/SOD2/PLAUR/TMBIM6/OPA1/ARHGAP25/TRIM39/PPP2CB/HIPK3/ARNTL/VGLL4/PRKCD/ITCH/UBR2/STAT1/CD300A/DYRK2/CUL3/PLEKHA1/CIB1/PDE4D/ATP2B4/DGKD/EPHA4/PIK3CB/UBE2B/HIF1A/BMT2/URI1/MAPKAPK5/SIRT1/PTPN1/BCL2L1/NFE2L2/FNIP1/RFFL/TANK/TBC1D10C/ASH1L/PTEN/TSC2/MGRN1/CLU/CASP8/PRKAA1/DUSP16/PAFAH1B1/PTPN22/STK38/SMAD4/CYLD/NLRC3/PDCD4/BCL6/TPT1/ITPR1/ATF3/RGS14/ZC3H12A/HERPUD1/ITGB1/IVNS1ABP/PRNP/OPT…
REACTOME_ATTENUATION_PHASE	26	-0.803782	-1.86975	0.000183075	0.00206767	0.00148312	751	tags=50%, list=4%, signal=48%	CREBBP/HSP90AB1/HSP90AA1/DNAJB6/EP300/DEDD2/SERPINH1/HSPA1B/HSPA8/HSPA1A/HSPH1/DNAJB1/HSPA6
KEGG_HEMATOPOIETIC_CELL_LINEAGE	66	-0.658709	-1.76	0.000187076	0.00212799	0.00158769	1375	tags=30%, list=7%, signal=28%	IL2RA/IL4R/IL6R/CD2/CD3G/ITGA5/ITGA6/TFRC/CD5/CD3E/ITGA4/CSF1/FLT3LG/CD7/CD37/CD4/TNF/CD44/CD55/IL7R
GOBP_CHROMATIN_ASSEMBLY_OR_DISASSEMBLY	139	0.618935	1.6628	0.000189901	0.00478408	0.00382795	1290	tags=32%, list=7%, signal=30%	HMGB2/ASF1B/HELLS/EZH2/NASP/ANP32B/DNMT1/DNAJC9/CBX3/MCM2/NAP1L1/CENPW/HJURP/HIRIP3/CENPP/POLE3/HP1BP3/CDK2/HMGA1/CHAF1A/SMARCA4/RBBP4/SSRP1/CTCF/HAT1/CHAF1B/SUPT16H/TRIM28/MBD2/OIP5/CTBP1/SET/ITGB3BP/TPR/LIN54/HDAC1/TP53/NPM1/SMARCD2/SAMD1/SUV39H2/SCMH1/CHRAC1/SMARCB1/SART3
GOBP_AMEBOIDAL_TYPE_CELL_MIGRATION	335	-0.432171	-1.44088	0.000193443	0.00483905	0.00387193	1926	tags=23%, list=10%, signal=21%	PPM1F/ENG/TNFSF12/PXN/RIC8A/KLF4/DPP4/EVL/LPXN/MYH9/ACVR1/PIK3CD/GNA12/ROCK1/ADAM17/PTK2B/CEACAM1/YTHDF3/PIP5K1A/IQSEC1/SMURF2/SEMA4A/MACF1/HDAC5/RREB1/CAPN7/STAT1/GLIPR2/SRF/ID1/CIB1/DNAJA4/ATP2B4/PRCP/PIK3CB/LGALS8/HIF1A/TIMP1/GATA3/TGFBR1/APPL2/SIRT1/NFE2L2/RFFL/PLCG1/MIA3/PRKCA/IFNG/PKN1/FBXW7/PTEN/ZFAND5/ARHGAP4/FOXP1/MECP2/ITGA4/PAFAH1B1/EMC10/GADD45A/PIK3C2A/ETS1/AKT3/RHOB/ZC3H12A/SEMA4D/A…
GOBP_EPITHELIAL_CELL_APOPTOTIC_PROCESS	91	-0.608544	-1.75215	0.000194137	0.00483905	0.00387193	1303	tags=20%, list=7%, signal=19%	GATA3/ICAM1/BCL2L1/NFE2L2/PLCG1/MAP3K5/CFLAR/ITGA4/PRKAA1/PDCD4/TGFBR2/ZFP36L1/CD40LG/STK4/TNF/TNFAIP3/ZFP36/RGCC
REACTOME_METABOLISM_OF_NUCLEOTIDES	88	0.675162	1.74745	0.000194668	0.00217726	0.00156172	2032	tags=36%, list=11%, signal=33%	TYMS/DUT/TK1/NUDT1/RRM1/DTYMK/DCTPP1/RRM2/PAICS/TXN/NME2/HPRT1/IMPDH2/CTPS1/NUDT5/GUK1/DCK/NME1/DNPH1/AK2/ITPA/ADA/GLRX/NT5C3A/GART/GMPS/ADSL/AK6/NT5C2/PPAT/NUDT15/CMPK1
GOBP_REGULATION_OF_CELLULAR_RESPONSE_TO_GROWTH_FACTOR_STIMULUS	217	-0.480141	-1.50995	0.000196351	0.00486848	0.00389548	3326	tags=28%, list=18%, signal=23%	STRAP/HGS/THBS1/FGFBP3/FBXL15/PRKD2/SPRY1/PPARG/BCL9/CYFIP2/ENG/CDKN2B/LEMD2/MEN1/PPP2R5B/FKBP8/HSPA5/ADAM17/TGFBR3/AXIN1/SMURF2/CREBBP/RNF111/HSP90AB1/DSTYK/SMURF1/NOTCH2/ZEB1/ATP2B4/UBE2O/PIK3CB/ARNT/HIF1A/GATA3/ITGA5/SIRT1/PTPN1/XIAP/LATS1/ZDHHC17/BCL9L/SPART/GLG1/TRIM33/CTNNB1/PMEPA1/CFLAR/LTBP4/SMAD4/TOB1/EP300/CASK/SKI/RUNX2/SKIL/LDLRAD4/SORL1/TGFB1/SDCBP/CITED2/HSPA1A
GOBP_RECEPTOR_SIGNALING_PATHWAY_VIA_STAT	125	-0.55827	-1.65715	0.000200223	0.00493849	0.0039515	2164	tags=26%, list=11%, signal=23%	OSM/PTK2B/CSF2/STAT6/TNFRSF18/CNOT7/CRLF3/OSBP/STAT1/CD300A/CTR9/IL6R/STAT5B/IFNG/PKD1/SOCS1/JAK3/MGAT5/PIAS1/GADD45A/JAK1/STAT4/TGFB1/IL6ST/STAT3/BCL3/PTPRC/IL10RA/FYN/SOCS3/TNF/IL7R
REACTOME_SYNTHESIS_OF_PIPS_AT_THE_PLASMA_MEMBRANE	49	-0.697138	-1.79773	0.000200244	0.00221809	0.00159101	2613	tags=51%, list=14%, signal=44%	MTMR8/PIK3CD/INPP4B/RAB4A/INPP5K/PTPN13/PIP5K1A/PLEKHA2/PLEKHA3/PIK3C2B/INPP4A/PLEKHA1/PI4K2A/PIK3CB/MTMR1/MTMR3/PIP4K2C/PTEN/INPP5D/PIP4K2A/PIK3C2A/PIK3R5/RAB14/RAB5A/PIK3R1
REACTOME_CELLULAR_RESPONSE_TO_CHEMICAL_STRESS	149	0.612332	1.65303	0.000203175	0.00222794	0.00159808	2581	tags=48%, list=14%, signal=41%	COX8A/COX5A/PSME2/PSMB9/PSMC3/COX6C/PSMB2/RBX1/PSMD8/NDUFA4/GSTP1/COX6A1/PSMA5/TXN/SEM1/PSMB3/TXN2/PSMC1/COX7B/PSMD14/PRDX2/PSMB8/PSMB1/PSMA4/PSMA6/ATOX1/PSMC5/PSMB6/PSMA3/PSMB10/PSMD9/PRDX5/PRDX3/PRDX6/COX16/COX6B1/PSMB7/PSMA7/PRDX1/PSMC2/PSMD13/PSME1/PSMD4/PSME3/COX5B/BLVRB/BLVRA/P4HB/SKP2/PSMD1/PSMD2/NCOA6/COX20/CYBA/PSMC6/COX7A2L/PSMD3/PSMB4/CSNK2B/UBB/COX4I1/HMOX1/CARM1/MT-CO2/MT-CO1/PSMC4/S…
GOBP_NEGATIVE_REGULATION_OF_INTERLEUKIN_6_PRODUCTION	40	-0.733306	-1.84018	0.000203882	0.00500255	0.00400275	1137	tags=22%, list=6%, signal=21%	SLAMF1/INPP5D/NCKAP1L/PTPN22/NLRC3/ZC3H12A/TNF/KLF2/TNFAIP3
REACTOME_HEDGEHOG_ON_STATE	81	0.675668	1.72484	0.000205002	0.00222794	0.00159808	1706	tags=40%, list=9%, signal=36%	PSME2/PSMB9/PSMC3/PSMB2/RBX1/PSMD8/PSMA5/SEM1/PSMB3/PSMC1/PSMD14/PSMB8/PSMB1/PSMA4/PSMA6/PSMC5/PSMB6/PSMA3/PSMB10/PSMD9/PSMB7/PSMA7/PSMC2/PSMD13/PSME1/PSMD4/PSME3/PSMD1/PSMD2/PSMC6/GRK2/PSMD3
GOBP_JNK_CASCADE	153	-0.527578	-1.60319	0.000205237	0.00500969	0.00400847	2155	tags=27%, list=11%, signal=25%	SH2D3A/TGFBR3/MBIP/PTK2B/AXIN1/MAP2K4/HIPK3/ITCH/MAP4K3/RIPK2/MAP3K11/APP/ZNF622/RB1CC1/PLCB1/DUSP22/ERCC6/SLAMF1/XIAP/RASGRP1/TNIK/ULK4/MAPK8IP3/MAP3K5/DUSP16/PAFAH1B1/PTPN22/GADD45A/CYLD/PDCD4/NFKB1/PJA2/NCF1/GADD45G/SDCBP/DNAJA1/PER1/TRAF1/TNF/GADD45B/PTGER4/CCR7
REACTOME_POLYMERASE_SWITCHING	14	0.925076	1.71793	0.00020827	0.0022423	0.00160838	1330	tags=93%, list=7%, signal=86%	PCNA/POLD3/POLA2/RFC4/RFC3/RFC2/RFC1/PRIM1/POLD1/POLA1/POLD2/RFC5/PRIM2
REACTOME_REGULATION_OF_HMOX1_EXPRESSION_AND_ACTIVITY	64	0.703657	1.74136	0.000216868	0.00231325	0.00165927	2680	tags=64%, list=14%, signal=55%	PSME2/PSMB9/PSMC3/PSMB2/RBX1/PSMD8/PSMA5/SEM1/PSMB3/PSMC1/PSMD14/PSMB8/PSMB1/PSMA4/PSMA6/PSMC5/PSMB6/PSMA3/PSMB10/PSMD9/PSMB7/PSMA7/PSMC2/PSMD13/PSME1/PSMD4/PSME3/SKP2/PSMD1/PSMD2/PSMC6/PSMD3/PSMB4/CSNK2B/UBB/HMOX1/PSMC4/PSMF1/PSMB5/SKP1/PSMD6
KEGG_NATURAL_KILLER_CELL_MEDIATED_CYTOTOXICITY	111	-0.575327	-1.68758	0.000219897	0.00235419	0.00175645	2436	tags=38%, list=13%, signal=33%	PIK3CD/GZMB/PRF1/CASP3/KRAS/PTK2B/CSF2/TNFRSF10B/SOS1/CD48/CD247/GRB2/PIK3CB/ARAF/ICAM1/HLA-C/FAS/PLCG1/LCP2/HCST/PRKCA/SOS2/IFNG/ICAM2/HLA-B/VAV3/NFATC2/HLA-A/PPP3CA/LAT/TNFRSF10A/PIK3R5/NFATC1/IFNGR1/BRAF/PPP3CC/NFAT5/HLA-E/FYN/ZAP70/PIK3R1/TNF
GOBP_INTRACELLULAR_RECEPTOR_SIGNALING_PATHWAY	223	-0.480614	-1.52345	0.000221543	0.00536018	0.00428891	1780	tags=28%, list=9%, signal=25%	THRA/TRIM25/ACTN4/OTULIN/ARNTL/ANKRD17/ITCH/IRF3/RIPK2/CNOT2/KDM4C/VPS11/PRCP/ZMIZ1/STRN3/ARNT/UBA5/CRY2/PRMT2/SIRT1/XIAP/PKN1/LATS1/LBH/BIRC2/CRY1/PMEPA1/FOXP1/TAF7/PTPN22/CYLD/EP300/FAM120B/KDM3A/NR1H2/AHR/ASXL2/CALCOCO1/NFKBIA/WBP2/SAFB2/NR1D2/KDM5D/RNF125/RARA/DDX17/USP15/STAT3/CITED2/DDX5/HSPA1B/PER1/NR3C1/RORA/NR4A3/HSPA1A/NOP53/NR4A2/NR4A1/KLF2/TNFAIP3/BIRC3
GOBP_CELLULAR_RESPONSE_TO_UNFOLDED_PROTEIN	90	-0.60427	-1.73412	0.000221871	0.00536018	0.00428891	1318	tags=27%, list=7%, signal=25%	RHBDD1/BCL2L11/PTPN1/NFE2L2/HERPUD2/AMFR/BAG3/NCK2/BFAR/SERP1/EP300/ATF3/DNAJB9/HERPUD1/OPTN/HSPA1B/HSPA8/XBP1/PPP1R15B/PIK3R1/PPP1R15A/HSPA1A/ERN1/HSPA6
REACTOME_DEGRADATION_OF_GLI1_BY_THE_PROTEASOME	58	0.733352	1.78388	0.000221873	0.00234494	0.00168199	2680	tags=67%, list=14%, signal=58%	PSME2/PSMB9/PSMC3/PSMB2/RBX1/PSMD8/PSMA5/SEM1/PSMB3/PSMC1/PSMD14/PSMB8/PSMB1/PSMA4/PSMA6/PSMC5/PSMB6/PSMA3/PSMB10/PSMD9/PSMB7/PSMA7/PSMC2/PSMD13/PSME1/PSMD4/PSME3/PSMD1/PSMD2/PSMC6/PSMD3/PSMB4/UBB/PSMC4/PRKACA/PSMF1/PSMB5/SKP1/PSMD6
GOBP_NEGATIVE_REGULATION_OF_MICROTUBULE_POLYMERIZATION_OR_DEPOLYMERIZATION	35	0.794231	1.77915	0.000224689	0.00538197	0.00430634	528	tags=9%, list=3%, signal=8%	STMN1/TPX2/CKAP2
GOBP_REGULATION_OF_IMMUNE_EFFECTOR_PROCESS	294	-0.447165	-1.47748	0.000225058	0.00538197	0.00430634	1360	tags=23%, list=7%, signal=22%	STAT6/TMBIM6/CRK/CEACAM1/RC3H1/IL18R1/CD226/ANKRD17/CD300A/RIPK2/IL4R/DHX36/DUSP22/GATA3/APPL2/TNFRSF14/SIRT1/ICAM1/SLAMF1/MR1/STAT5B/AP1G1/TFRC/RASGRP1/IFNG/PKN1/UNC13D/CD28/ZNF683/LAPTM5/HLA-F/KMT5B/HLA-B/NDFIP1/NCKAP1L/HLA-A/JAK3/B2M/NFKBID/TNFRSF1B/PTPN22/FGL2/STX4/BCL6/AHR/SERPINB9/DNAJB9/ZC3H12A/NCF1/CAMK4/CD96/LGALS3/RARA/CD46/TGFB1/SLC7A5/TNFRSF4/PTPRC/CD40LG/XBP1/HLA-E/ARID5A/NR4A3/TNF/C…
GOBP_MYOBLAST_DIFFERENTIATION	65	-0.651575	-1.77186	0.000230208	0.00547732	0.00438264	1836	tags=28%, list=10%, signal=25%	IGFBP3/MBNL1/SRF/FLOT2/TNFSF14/PLCB1/MAP3K5/AKIRIN1/IFRD1/ITGB1/TGFB1/DDX17/DDX5/ZFP36L1/PLEC/RIPOR2/TNF/BTG1
KEGG_PURINE_METABOLISM	133	0.616363	1.63954	0.000240708	0.00243383	0.00181587	1991	tags=34%, list=11%, signal=30%	RRM1/PKM/RRM2/POLD3/POLR2L/PAICS/POLE3/POLA2/NME2/HPRT1/IMPDH2/POLR2J/POLE/PRIM1/POLD1/POLA1/POLD2/POLR2H/POLR2E/NUDT5/POLR2F/GUK1/DCK/NME1/PNPT1/CANT1/POLR3K/AK2/POLR2I/POLE4/POLE2/ITPA/PRPS2/ADA/PRIM2/NT5C3A/GART/POLR1A/GMPS/ADSL/NT5C2/POLR2D/POLR2C/PPAT/POLR2G
GOBP_GASTRULATION	139	-0.53542	-1.60778	0.00024318	0.00574656	0.00459807	3042	tags=27%, list=16%, signal=22%	FN1/RACK1/EXT1/IL10/SETD2/WNK1/RIC8A/KLF4/ETS2/ACVR1/RPS6/AXIN1/EXT2/DVL1/ITGAV/CUL3/SRF/SYF2/EXOC4/CTR9/ITGA5/POFUT2/LMBRD1/CTNNB1/ITGA4/SMAD4/LDB1/LEF1/ITGB1/DUSP5/TGFBR2/DUSP1/DUSP2/KDM6B/MBP/NR4A3/MYADM
GOBP_REGULATION_OF_ADAPTIVE_IMMUNE_RESPONSE	164	-0.51349	-1.57789	0.000243963	0.00574656	0.00459807	1725	tags=29%, list=9%, signal=27%	STAT6/CEACAM1/RC3H1/IL18R1/CD226/CD48/TNFSF13B/RIPK2/IL4R/DUSP22/GATA3/TNFRSF14/SIRT1/SLAMF1/MR1/TFRC/PKN1/CD28/HLA-F/KMT5B/HLA-B/PRKCQ/NDFIP1/NCKAP1L/HLA-A/JAK3/B2M/NFKBID/TNFRSF1B/BCL6/AHR/ZC3H12A/SKAP1/IRF1/CD46/TGFB1/IL6ST/SAMSN1/PTPRC/CD4/HLA-E/ARID5A/TNF/CD55/NFKBIZ/TNFAIP3/IL7R/ANXA1
GOBP_REGULATION_OF_CYTOKINESIS	78	0.687978	1.71629	0.000253459	0.00591926	0.00473626	1497	tags=36%, list=8%, signal=33%	PLK1/CALM3/KIF23/RACGAP1/KIF20B/CALM2/BRCA2/AURKB/PRC1/KIF14/E2F8/ECT2/AURKA/RHOA/KIF20A/CIT/CDC6/POLDIP2/CCP110/CDC25B/PIN1/CALM1/E2F7/MYO19/RAB11A/PDXP/PLK4/NUP62
GOBP_REGULATION_OF_CELL_CYCLE_G2_M_PHASE_TRANSITION	98	0.656398	1.68176	0.000253808	0.00591926	0.00473626	1515	tags=36%, list=8%, signal=33%	CENPF/CDK1/CLSPN/PLK1/BRCA1/CCNB1/RAD21/RRM1/AURKB/DTL/FBXO5/KIF14/CHEK1/TOPBP1/AURKA/CDK4/ATAD5/CDK2/NABP2/CDC6/RAD51C/RNASEH2B/DONSON/CDC25B/BLM/TP53/NPM1/BABAM1/RAD17/RAB11A/CCNQ/BRCC3/INTS3/ORC1/RCC2
REACTOME_RECRUITMENT_OF_MITOTIC_CENTROSOME_PROTEINS_AND_COMPLEXES	80	0.67183	1.71201	0.000254512	0.00266544	0.00191189	2020	tags=42%, list=11%, signal=38%	TUBB/CDK1/TUBB4B/PLK1/CKAP5/MZT2B/MZT1/DCTN3/MZT2A/PPP2R1A/NEK2/ODF2/CNTRL/CEP152/TUBG1/CCP110/ACTR1A/CDK5RAP2/NEDD1/DYNLL1/SSNA1/DYNC1I2/DCTN2/CEP57/CEP78/HAUS1/TUBGCP4/CEP41/PLK4/PCNT/NDE1/HAUS5/CEP250/TUBA4A
REACTOME_FORMATION_OF_ATP_BY_CHEMIOSMOTIC_COUPLING	17	0.885404	1.71493	0.000257469	0.00267211	0.00191667	1674	tags=82%, list=9%, signal=75%	ATP5MC3/ATP5PF/ATP5MF/ATP5MC1/ATP5F1C/ATP5PB/ATP5F1B/ATP5ME/ATP5MG/ATP5F1E/ATP5PD/ATP5F1A/ATP5MC2/ATP5PO
GOBP_POSITIVE_REGULATION_OF_JNK_CASCADE	84	-0.601945	-1.71043	0.000258774	0.0059759	0.00478157	1442	tags=30%, list=8%, signal=28%	MBIP/PTK2B/AXIN1/RIPK2/MAP3K11/APP/ZNF622/RB1CC1/PLCB1/DUSP22/SLAMF1/XIAP/RASGRP1/TNIK/MAPK8IP3/MAP3K5/GADD45A/PJA2/NCF1/GADD45G/SDCBP/TRAF1/TNF/GADD45B/CCR7
GOBP_P38MAPK_CASCADE	47	-0.723973	-1.83282	0.000260935	0.00599641	0.00479798	993	tags=38%, list=5%, signal=36%	RELL1/RASGRP1/ULK4/MAP3K5/EMC10/PTPN22/GADD45A/CYLD/ZC3H12A/PJA2/NCF1/GADD45G/EZR/ZFP36L1/DUSP1/PER1/GADD45B/ZFP36
GOBP_DEVELOPMENTAL_GROWTH	489	-0.391372	-1.34317	0.000267908	0.00612677	0.0049023	1857	tags=18%, list=10%, signal=17%	C9orf72/DVL1/IST1/ARID2/SOS1/SEMA4A/ATRN/HSP90AB1/MACF1/VGLL4/SMURF1/BBS2/PLAC8/NOTCH2/SLC23A2/SRF/PLEKHA1/JARID2/POR/APP/MBD5/ZMIZ1/PLCB1/ADRB2/CTR9/CPQ/GATA3/TGFBR1/BCL2L11/PRMT2/AUTS2/ERCC6/PYGO2/ITSN2/ZFYVE27/STAT5B/S1PR1/LATS1/DIP2B/HOPX/CHD7/PTEN/RAB21/SPART/ARHGAP4/CTC1/CTNNB1/HSP90AA1/CFLAR/ITGA4/AKIRIN1/ADARB1/NDEL1/PAFAH1B1/KDM5B/SELENOM/PPP3CA/RUNX1/SMAD4/SERP1/EP300/TNKS2/EIF4G2/CSF1/…
GOBP_POSITIVE_REGULATION_OF_PEPTIDYL_TYROSINE_PHOSPHORYLATION	138	-0.538852	-1.61703	0.000271765	0.00618496	0.00494885	2164	tags=24%, list=11%, signal=21%	OSM/ADAM17/YES1/EHD4/PTK2B/CSF2/TNFRSF18/OSBP/PAK2/RIPK2/EPHA4/IL6R/RICTOR/TNFRSF14/ITGA5/PTPN1/ERCC6/IFNG/FBXW7/CD3E/NEDD9/CASS4/SEMA4D/NCF1/PRNP/TGFB1/IL6ST/PTPRC/CD4/FYN/TNF/CD44/AREG
GOBP_REGULATION_OF_KERATINOCYTE_PROLIFERATION	26	-0.795769	-1.80575	0.000276175	0.0062551	0.00500498	1554	tags=27%, list=8%, signal=25%	NOTCH2/KLF9/BCL11B/CASK/ZFP36L1/AREG/ZFP36
GOBP_ATTACHMENT_OF_SPINDLE_MICROTUBULES_TO_KINETOCHORE	37	0.791737	1.78125	0.000278948	0.00628768	0.00503105	1645	tags=54%, list=9%, signal=49%	CENPE/CDT1/KNL1/CCNB1/RACGAP1/NUF2/AURKB/KIF2C/NDC80/SPC24/ECT2/SPC25/NEK2/SGO1/SPAG5/BUB3/KNSTRN/CHAMP1/RCC2/ABRAXAS2
GOBP_REGULATION_OF_MIRNA_TRANSCRIPTION	53	-0.690158	-1.78739	0.000280729	0.0062977	0.00503906	1491	tags=28%, list=8%, signal=26%	SRF/HIF1A/GATA3/SMAD4/EGR1/ETS1/NR1H2/RARA/TGFB1/STAT3/DDX5/NR3C1/TNF/JUN/FOS
KEGG_CARDIAC_MUSCLE_CONTRACTION	55	0.735511	1.71717	0.000286771	0.00274696	0.0020495	2254	tags=42%, list=12%, signal=37%	COX8A/COX5A/UQCRQ/TPM4/COX6C/TPM3/COX6A1/COX7B/CYC1/COX7A2/FXYD2/UQCRFS1/COX6B1/UQCRC1/UQCR10/COX5B/UQCRHL/COX7A2L/ATP1B3/UQCRH/COX4I1/MT-CO2/MT-CO1
GOBP_ENDOTHELIUM_DEVELOPMENT	102	-0.587371	-1.71014	0.000287051	0.00637326	0.00509952	2884	tags=30%, list=15%, signal=26%	COL18A1/VCL/AFDN/RAB1A/ACVR1/ROCK1/VEZF1/CCM2/PLOD3/CEACAM1/ID1/PDE4D/ZEB1/PLCB1/ICAM1/RAPGEF1/RAP2C/RAP2B/S1PR1/CTNNB1/FOXP1/SMAD4/RAPGEF6/PPP1R16B/RHOB/EZR/CXCR4/KDM6B/TNF/BTG1/MYADM
GOBP_RESPONSE_TO_TUMOR_NECROSIS_FACTOR	197	-0.490372	-1.53986	0.000287386	0.00637326	0.00509952	2210	tags=28%, list=12%, signal=25%	GBP3/YTHDC2/CASP3/ADAM17/HIPK1/NR1D1/INPP5K/PTK2B/CARD8/TNFRSF18/PRPF8/AIM2/PPP2CB/ACTN4/OTULIN/TNFSF13B/STAT1/MAP4K3/CIB1/GATA3/SHARPIN/TNFRSF14/SIRT1/IL18BP/NFE2L2/FAS/RFFL/XIAP/TANK/RPS3/CCL20/ADAM10/BIRC2/LAPTM5/MAP3K5/CASP8/TNFRSF1B/TNFRSF25/CYLD/NFKB1/ZC3H12A/NFKBIA/TNFRSF4/ZFP36L1/HSPA1B/RORA/TRAF1/MBP/TNF/HSPA1A/ZFP36L2/KLF2/TNFAIP3/BIRC3/ZFP36
GOBP_NEGATIVE_REGULATION_OF_CELL_ACTIVATION	176	-0.495477	-1.53388	0.000288156	0.00637326	0.00509952	1642	tags=26%, list=9%, signal=24%	CEACAM1/TIGIT/RC3H1/PRKCD/ITCH/CD300A/IL2RA/IL4R/DUSP22/TNFRSF14/TBC1D10C/PKN1/FBXO7/TSPAN32/LAPTM5/HLA-F/INPP5D/NDFIP1/NCKAP1L/TMEM131L/SOCS1/JAK3/PTPN22/FGL2/RUNX1/CEBPB/BCL6/MAD1L1/VSIR/CST7/ZC3H12A/ID2/LDLR/PRNP/PELI1/CBLB/LGALS3/LAX1/IRF1/SAMSN1/ATM/PTPRC/PAG1/RIPOR2/TNFAIP3/ANXA1
REACTOME_PI_METABOLISM	78	-0.623486	-1.72895	0.000296091	0.00304551	0.00218451	3127	tags=47%, list=17%, signal=40%	PIK3CA/PI4KB/PIK3R4/MTMR12/MTMR8/PIP4P1/PIK3CD/INPP4B/MTMR10/RAB4A/PITPNB/INPP5K/PTPN13/PNPLA6/PIP5K1A/PLEKHA2/PLEKHA3/PIK3C2B/INPP4A/PLEKHA1/PI4K2A/PIK3CB/MTMR1/MTMR3/PIKFYVE/PIP4K2C/PTEN/SBF1/PIK3C3/INPP5D/PIP4K2A/SACM1L/PIK3C2A/PIK3R5/RAB14/RAB5A/PIK3R1
GOBP_POSITIVE_REGULATION_OF_LIPID_METABOLIC_PROCESS	110	-0.574394	-1.6888	0.000299942	0.00660293	0.00528328	2928	tags=26%, list=16%, signal=22%	PIK3R4/PPARG/STARD4/IGF1R/CHP1/CREBL2/LPGAT1/ACSL3/PNPLA2/NR1D1/PTK2B/PRKCD/SCAP/POR/IRS2/ATG14/IFNG/ABCG1/VAV3/PRKAA1/NR1H2/LDLRAP1/LDLR/TGFB1/ZBTB20/NR4A3/TNF/CCR7/ANXA1
REACTOME_CRISTAE_FORMATION	28	0.825511	1.75336	0.000310509	0.00316554	0.0022706	2189	tags=71%, list=12%, signal=63%	ATP5MC3/ATP5PF/ATP5MF/ATP5MC1/ATP5F1C/ATP5PB/ATP5F1B/ATP5ME/ATP5MG/ATP5F1E/TMEM11/ATP5PD/ATP5F1A/MTX1/ATP5MC2/ATP5PO/CHCHD6/SAMM50/ATP5F1D/CHCHD3
REACTOME_MITOTIC_PROPHASE	81	0.666816	1.70225	0.000317993	0.0032134	0.00230493	2075	tags=40%, list=11%, signal=35%	CDK1/TMPO/SMC4/CCNB2/SMC2/PLK1/LMNB1/CCNB1/BANF1/NCAPG2/NCAPD3/KMT5A/PPP2R1A/NDC1/VRK1/SET/MAPK3/TPR/MASTL/VRK2/ARPP19/NUP50/ENSA/NUP107/NUP210/NUP62/NUP188/NUP153/NUP205/AAAS/NCAPH2/RB1
GOBP_COGNITION	217	-0.471522	-1.48285	0.00033127	0.00725867	0.00580797	2187	tags=20%, list=12%, signal=18%	CASP3/KRAS/ATAD1/PPT1/IFT20/CIC/CHMP2B/DGCR2/THRA/SETD5/PPP1R9B/SRF/MAGT1/APP/PLCB1/HIF1A/ITGA5/ARL6IP5/LINS1/PAIP2/ATXN1/CHD7/PTEN/PICALM/AMFR/ATP8A1/MECP2/B2M/PAFAH1B1/BTBD9/CEBPB/EP300/RGS14/PJA2/ITGB1/CAMK4/LDLR/PRNP/C12orf57/FYN/TNF/FOS/BTG2
GOBP_REGULATION_OF_PEPTIDYL_TYROSINE_PHOSPHORYLATION	196	-0.482948	-1.51753	0.000339781	0.0073792	0.00590442	2164	tags=24%, list=11%, signal=21%	OSM/ADAM17/YES1/EHD4/PTK2B/ZGPAT/CSF2/TNFRSF18/CNOT7/ZFYVE28/PRKCD/OSBP/CD300A/PAK2/RIPK2/APP/EPHA4/DUSP22/IL6R/RICTOR/TNFRSF14/ITGA5/PTPN1/ERCC6/RAP2C/RAP2B/IFNG/FBXW7/CD3E/NCK2/SOCS1/NEDD9/CASS4/SEMA4D/NCF1/PRNP/CBLB/TGFB1/IL6ST/SAMSN1/PTPRC/CD4/FYN/SOCS3/TNF/CD44/AREG
GOBP_POSITIVE_REGULATION_OF_IMMUNE_RESPONSE	466	-0.396115	-1.34455	0.000339904	0.0073792	0.00590442	1926	tags=22%, list=10%, signal=20%	CEACAM1/GCSAM/THEMIS/FYB1/CD79B/AIM2/RC3H1/IL18R1/CREBBP/CD226/PRKCD/SPPL3/TNFSF13B/IRF3/HLA-DQB1/TBK1/CD300A/CD247/PAK2/PLEKHA1/PDE4D/SLC39A10/ZNFX1/RIPK2/IL4R/CMTM3/DUSP22/GATA3/ELF1/APPL2/PRKCH/SIRT1/BAG6/SLAMF1/PLCG1/LCP2/MR1/STAT5B/RPS3/AP1G1/TFRC/RASGRP1/IFNG/KLHL6/ZBP1/BTN3A2/CD28/TESPA1/LAPTM5/HLA-F/ADAM8/HSP90AA1/KMT5B/CLU/HLA-B/VAV3/FOXP1/PRKCQ/NFATC2/INPP5D/NCKAP1L/HLA-A/UBASH3A/B2M/NF…
REACTOME_FCGR_ACTIVATION	51	-0.6743	-1.74978	0.000344542	0.00345141	0.00247566	2129	tags=8%, list=11%, signal=7%	YES1/CD247/CD3G/FYN
GOBP_NEGATIVE_REGULATION_OF_PHOSPHORUS_METABOLIC_PROCESS	370	-0.421442	-1.41584	0.000347268	0.00747165	0.00597839	2004	tags=24%, list=11%, signal=21%	ZGPAT/PPP1R11/PTPN13/CEACAM1/DNAJC10/C9orf72/DVL1/IGFBP3/ZFYVE28/HIPK3/PPP1R9B/PRKCD/CD300A/PAK2/CIB1/PDE4D/ADAR/IRS2/PIK3CB/UBE2B/DUSP22/URI1/CRY2/ATG14/SIRT1/PTPN1/HDAC4/CHORDC1/IFNG/PRKAR2A/PKN1/LATS1/PIP4K2C/PTEN/TSC2/FBXO7/DNAJC3/PMEPA1/NCK2/COX11/TAF7/CTDSP2/NCKAP1L/SOCS1/PIP4K2A/MGAT5/ADARB1/DUSP16/LPIN1/PTPN22/GADD45A/STK38/BOD1L1/PDCD4/PPP1R16B/MICAL1/RGS14/ZC3H12A/MIDN/KAT2B/SEMA4D/PRNP…
GOBP_SPINDLE_ELONGATION	10	0.953279	1.67725	0.000347334	0.00747165	0.00597839	390	tags=60%, list=2%, signal=59%	KIF23/RACGAP1/AURKB/PRC1/KIF4A/PPP2R1A
GOBP_NUCLEOTIDE_BINDING_DOMAIN_LEUCINE_RICH_REPEAT_CONTAINING_RECEPTOR_SIGNALING_PATHWAY	25	-0.800435	-1.79776	0.000351045	0.00751714	0.00601479	1726	tags=48%, list=9%, signal=44%	OTULIN/ITCH/RIPK2/XIAP/BIRC2/PTPN22/CYLD/NFKBIA/HSPA1B/HSPA1A/TNFAIP3/BIRC3
GOBP_NEGATIVE_REGULATION_OF_CELL_CYCLE	326	0.513332	1.47272	0.000356451	0.00759837	0.00607979	1471	tags=27%, list=8%, signal=25%	CENPF/CDK1/PTTG1/CLSPN/PLK1/EZH2/CDT1/ZWINT/BRCA1/MAD2L1/CCNB1/GTSE1/RAD21/GMNN/E2F1/AURKB/DTL/WDR76/BUB1/CCNF/BUB1B/NDC80/FBXO5/CHEK1/E2F8/TOPBP1/CDKN2A/FBXO43/TTK/CDC45/PRKDC/CDK2AP2/MAD2L2/NEK2/RFWD3/MSH2/CDK2/DNA2/BAZ1B/PSMG2/CHMP2A/CDKN2C/NABP2/KNTC1/BUB3/CDC6/ESPL1/TIMELESS/WEE1/CCP110/RNASEH2B/DONSON/TRIP13/CDK5RAP2/RBL1/FANCD2/TPR/RPA2/CASP2/RPS27L/BLM/TP53/GEN1/NPM1/MDC1/PRPF19/SLC9A3R1/…
GOBP_ATP_SYNTHESIS_COUPLED_PROTON_TRANSPORT	23	0.842567	1.75412	0.000362737	0.00769755	0.00615914	1674	tags=70%, list=9%, signal=63%	ATP5MC3/ATP5PF/ATP5MF/ATP5MC1/ATP5F1C/ATP5PB/ATP5F1B/ATP5ME/STOML2/ATP5MG/ATP5F1E/ATP5PD/ATP5F1A/ATP6V1A/ATP5MC2/ATP5PO
GOBP_REPLICATION_FORK_PROCESSING	40	0.768332	1.75153	0.000365147	0.00770082	0.00616176	877	tags=38%, list=5%, signal=36%	PCNA/ALYREF/NUCKS1/CENPX/BRCA2/FAM111A/DDX11/ZGRF1/RFWD3/DNA2/MMS22L/TONSL/FANCM/BLM/GEN1
GOBP_CELL_FATE_COMMITMENT	160	-0.51653	-1.57757	0.000366161	0.00770082	0.00616176	3489	tags=25%, list=18%, signal=21%	IRF4/PAF1/IL7/PML/CDC73/TM2D3/ZFPM1/EXT1/TCF3/PPARG/KLF4/ETS2/ACVR1/FKBP8/IL12RB1/CASP3/STAT6/NOTCH2/RAB10/CTR9/IL6R/GATA3/TGFBR1/BCL11B/LATS1/PRDM1/CTNNB1/MIAT/SMAD4/IFRD1/RUNX2/ITGB1/ID2/BATF/RARA/STAT3/LY9/KDM6B/BCL2/MCL1
GOBP_CONNECTIVE_TISSUE_DEVELOPMENT	189	-0.488892	-1.5153	0.000372062	0.00779014	0.00623323	1491	tags=20%, list=8%, signal=18%	THRA/CRIP1/SRF/ZEB1/POR/HIF1A/TIMP1/IL6R/TGFBR1/SIRT1/NAMPT/LTBP3/ATP7A/PKD1/MEF2D/SPART/GLG1/TRPS1/CTNNB1/CFLAR/SELENOM/RUNX1/EGR1/MAF/SERPINH1/CSF1/ARRDC3/RUNX2/RARA/SORL1/TGFB1/TGFBR2/ARID5B/XBP1/ARID5A/PBXIP1/CD44
GOBP_RIBOSE_PHOSPHATE_BIOSYNTHETIC_PROCESS	165	0.58536	1.59781	0.000378109	0.00788173	0.00630651	2569	tags=33%, list=14%, signal=29%	ATP5MC3/ENO1/ATP5PF/ATP5MF/ATP5MC1/PAICS/NME2/ATP5F1C/PARP1/ATP5PB/ATP5F1B/ACOT7/TMSB4X/MPC2/HPRT1/IMPDH2/ATP5ME/STOML2/ATP5MG/ATP5F1E/CTPS1/ACAT1/PRPSAP1/ATP5PD/ATP5F1A/NME1/DLD/AK2/ACLY/DCAKD/PRPS2/PPCDC/ADA/ATP6V1A/ATP5MC2/GART/GMPS/ADSL/SLC35B2/ATP5PO/ELOVL1/PPAT/G6PD/CMPK1/PDK2/PANK2/ATP5F1D/NME4/MT-CO2/SLC25A12/UQCC3/SLC25A1/HACD2/TKT
REACTOME_UNWINDING_OF_DNA	12	0.931199	1.67043	0.000378255	0.00375647	0.00269447	1091	tags=92%, list=6%, signal=86%	MCM7/MCM3/MCM5/MCM4/MCM2/MCM6/GINS2/GINS4/CDC45/GINS1/MCM8
REACTOME_PROCESSIVE_SYNTHESIS_ON_THE_C_STRAND_OF_THE_TELOMERE	19	0.861947	1.70782	0.000382057	0.00376179	0.00269829	1180	tags=63%, list=6%, signal=59%	PCNA/RPA3/FEN1/POLD3/DNA2/ACD/LIG1/POLD1/POLD2/RPA2/BLM/RPA1
GOBP_REGULATION_OF_OSTEOCLAST_DIFFERENTIATION	53	-0.68211	-1.76654	0.000387714	0.00804635	0.00643823	1554	tags=28%, list=8%, signal=26%	NOTCH2/GPR68/TCTA/IFNG/FBXW7/KLF10/CTNNB1/INPP5D/TOB2/CEBPB/CSF1/CAMK4/PIK3R1/TNF/FOS
GOBP_OSSIFICATION	312	-0.426567	-1.41684	0.000391691	0.00809324	0.00647575	1415	tags=14%, list=8%, signal=13%	SUCO/ADAR/DHX36/ADRB2/HIF1A/IL6R/ANKH/LTBP3/RPS15/S1PR1/SIRT7/MEF2D/KLF10/CTNNB1/SNRNP200/RUNX1/SMAD4/TOB2/CEBPB/LEF1/TOB1/RPL38/ATP2B1/SKI/CSF1/SBNO2/RUNX2/SEMA4D/GSK3B/CEBPD/SBDS/TGFB1/IL6ST/DDX5/HSPE1/IFITM1/SRGN/BCL2/TNF/PTGER4/AREG/JUND/JUNB
REACTOME_ANCHORING_OF_THE_BASAL_BODY_TO_THE_PLASMA_MEMBRANE	95	0.654622	1.70612	0.000394867	0.00385498	0.00276513	2767	tags=46%, list=15%, signal=40%	TUBB/CDK1/TUBB4B/PLK1/CKAP5/DCTN3/PPP2R1A/NEK2/ODF2/CNTRL/CEP152/TUBG1/CEP89/CCP110/ACTR1A/CDK5RAP2/NEDD1/DYNLL1/SSNA1/DYNC1I2/DCTN2/CEP57/CEP78/RAB8A/HAUS1/RAB11A/CEP41/PLK4/PCNT/NDE1/KIF24/HAUS5/SCLT1/CEP250/TUBA4A/CEP162/YWHAE/CEP131/B9D2/PRKACA/TTBK2/HAUS6/HAUS4/RAB3IP
GOBP_POSITIVE_REGULATION_OF_NUCLEAR_TRANSCRIBED_MRNA_CATABOLIC_PROCESS_DEADENYLATION_DEPENDENT_DECAY	14	-0.884151	-1.75068	0.000398296	0.00819377	0.00655619	1788	tags=71%, list=9%, signal=65%	CNOT7/TNRC6C/DHX36/TOB1/PABPC1/AGO2/TNRC6B/ZFP36L1/ZFP36L2/ZFP36
REACTOME_DEGRADATION_OF_AXIN	54	0.723256	1.73884	0.000399474	0.00386718	0.00277388	1886	tags=57%, list=10%, signal=52%	PSME2/PSMB9/PSMC3/PSMB2/PSMD8/PSMA5/SEM1/PSMB3/PSMC1/PSMD14/PSMB8/PSMB1/PSMA4/PSMA6/PSMC5/PSMB6/PSMA3/PSMB10/PSMD9/PSMB7/PSMA7/PSMC2/PSMD13/PSME1/PSMD4/PSME3/PSMD1/PSMD2/PSMC6/PSMD3/PSMB4
GOBP_REGULATION_OF_MYELOID_CELL_DIFFERENTIATION	165	-0.508917	-1.56855	0.00040751	0.00832777	0.00666341	1563	tags=28%, list=8%, signal=26%	P4HTM/NOTCH2/STAT1/CIB1/PURB/GPR68/ARNT/HIF1A/CTR9/RCOR1/KAT7/TCTA/STAT5B/PRKCA/IFNG/FBXW7/KLF10/CTNNB1/FOXP1/ITPKB/INPP5D/NDFIP1/NCKAP1L/B2M/CASP8/RUNX1/TOB2/LDB1/CEBPB/LEF1/ETS1/CSF1/ID2/CAMK4/NFKBIA/KLF13/RARA/TGFB1/STAT3/CD4/ZFP36L1/HSPA1B/PIK3R1/TNF/HSPA1A/FOS/ZFP36
GOBP_LEUKOCYTE_MIGRATION_INVOLVED_IN_INFLAMMATORY_RESPONSE	16	-0.870846	-1.74631	0.000409929	0.00832777	0.00666341	1137	tags=25%, list=6%, signal=24%	SLAMF1/ADAM8/CCR6/TNF
HALLMARK_P53_PATHWAY	187	-0.478476	-1.51192	0.000409946	0.00120572	0.000507673	1508	tags=24%, list=8%, signal=22%	EPS8L2/MAPKAPK3/MXD1/MXD4/AEN/APP/PRMT2/FAS/RPL18/CCND2/RAP2B/FBXW7/RPL36/XPC/PITPNC1/PTPRE/ISCU/SOCS1/POM121/IER5/MKNK2/GADD45A/TOB1/DGKA/NDRG1/ATF3/WWP1/UPP1/RALGDS/TGFB1/SESN1/STOM/PLK3/DDIT4/ZFP36L1/CDKN1A/PPP1R15A/SAT1/TSPYL2/JUN/TXNIP/FOS/BTG1/BTG2
GOBP_POSITIVE_REGULATION_OF_STRESS_ACTIVATED_PROTEIN_KINASE_SIGNALING_CASCADE	112	-0.566818	-1.6701	0.000410113	0.00832777	0.00666341	2120	tags=29%, list=11%, signal=26%	EIF2AK2/MBIP/STK25/PTK2B/AXIN1/RNF13/RIPK2/MAP3K11/APP/ZNF622/RELL1/RB1CC1/PLCB1/DUSP22/SLAMF1/ARL6IP5/XIAP/RASGRP1/TNIK/MAPK8IP3/MAP3K5/EMC10/GADD45A/ZC3H12A/PJA2/NCF1/GADD45G/SDCBP/TRAF1/TNF/GADD45B/CCR7
GOBP_POSITIVE_REGULATION_OF_VASCULATURE_DEVELOPMENT	120	-0.54819	-1.63124	0.000415163	0.00839413	0.0067165	3195	tags=31%, list=17%, signal=26%	THBS1/PRKD2/JMJD8/WARS2/GRN/IL10/ENG/TNFSF12/KLF4/PIK3CD/MTDH/HIPK1/PTK2B/STIM1/CYSLTR1/TMIGD2/HIF1A/ITGA5/SIRT1/NFE2L2/PLCG1/PRKCA/EMC10/JAK1/RUNX1/ETS1/ERAP1/AKT3/RHOB/ZC3H12A/AGO2/ITGB1/TGFBR2/STAT3/XBP1/CXCR4/BTG1
GOBP_TRANSMEMBRANE_RECEPTOR_PROTEIN_SERINE_THREONINE_KINASE_SIGNALING_PATHWAY	271	-0.442894	-1.4453	0.000418795	0.00841989	0.00673711	2743	tags=24%, list=15%, signal=21%	ATF2/ENG/PXN/CDKN2B/LEMD2/LPXN/MEN1/ACVR1/HPGD/FKBP8/HSPA5/SH2B1/ADAM17/TGFBR3/LNPEP/AXIN1/ZMIZ2/BTBD11/FURIN/SMURF2/CREBBP/RNF111/HSP90AB1/SMURF1/NOTCH2/ID1/ZEB1/UBE2O/ZMIZ1/DUSP22/HIVEP1/TGFBR1/APPL2/SIRT1/LTBP3/XIAP/USP9Y/LATS1/BCL9L/SPART/GLG1/TRIM33/PMEPA1/LTBP4/SMAD4/LEF1/TOB1/EP300/EGR1/PDCD4/SKI/RUNX2/ITGB1/SKIL/LDLRAD4/SORL1/TGFB1/SDCBP/USP15/TGFBR2/STAT3/CITED2/DDX5/HSPA1A/JUN/FOS
GOBP_REGULATION_OF_NUCLEOTIDE_BINDING_OLIGOMERIZATION_DOMAIN_CONTAINING_SIGNALING_PATHWAY	12	-0.913441	-1.76124	0.000420011	0.00841989	0.00673711	1104	tags=58%, list=6%, signal=55%	XIAP/BIRC2/PTPN22/HSPA1B/HSPA1A/TNFAIP3/BIRC3
REACTOME_COOPERATION_OF_PREFOLDIN_AND_TRIC_CCT_IN_ACTIN_AND_TUBULIN_FOLDING	30	0.812907	1.73825	0.000421239	0.00404389	0.00290063	2020	tags=53%, list=11%, signal=48%	TUBA1B/TUBB4B/ACTB/TUBA1C/CCT6A/CCT2/CCT8/CCT5/CCT7/CCT4/PFDN6/VBP1/CCT3/PFDN1/PFDN2/TUBA4A
REACTOME_STABILIZATION_OF_P53	56	0.715366	1.72969	0.000434266	0.0041345	0.00296563	1886	tags=59%, list=10%, signal=53%	PSME2/PSMB9/PSMC3/PSMB2/CDKN2A/PSMD8/PSMA5/SEM1/PSMB3/PSMC1/PSMD14/PSMB8/PSMB1/PSMA4/PSMA6/PSMC5/PSMB6/PSMA3/PSMB10/PSMD9/PSMB7/PSMA7/TP53/PSMC2/PSMD13/PSME1/PSMD4/PSME3/PSMD1/PSMD2/PSMC6/PSMD3/PSMB4
REACTOME_G1_S_DNA_DAMAGE_CHECKPOINTS	66	0.688526	1.7127	0.000447531	0.00422587	0.00303116	1706	tags=56%, list=9%, signal=51%	CCNA2/PSME2/CHEK1/PSMB9/PSMC3/PSMB2/CDKN2A/PSMD8/PSMA5/SEM1/PSMB3/PSMC1/PSMD14/CDK2/PSMB8/PSMB1/PSMA4/PSMA6/PSMC5/PSMB6/PSMA3/PSMB10/PSMD9/PSMB7/CCNE2/PSMA7/TP53/PSMC2/PSMD13/PSME1/PSMD4/PSME3/CCNE1/PSMD1/PSMD2/PSMC6/PSMD3
REACTOME_CELLULAR_RESPONSE_TO_HYPOXIA	72	0.668039	1.67422	0.000468971	0.00439231	0.00315055	1706	tags=46%, list=9%, signal=42%	PSME2/PSMB9/PSMC3/PSMB2/RBX1/PSMD8/PSMA5/SEM1/PSMB3/PSMC1/ELOB/PSMD14/PSMB8/PSMB1/PSMA4/PSMA6/PSMC5/PSMB6/PSMA3/PSMB10/PSMD9/ELOC/PSMB7/PSMA7/PSMC2/PSMD13/PSME1/PSMD4/PSME3/PSMD1/PSMD2/PSMC6/PSMD3
GOBP_CHROMOSOME_ORGANIZATION_INVOLVED_IN_MEIOTIC_CELL_CYCLE	51	0.740794	1.76482	0.000478851	0.00955876	0.00764838	2474	tags=53%, list=13%, signal=46%	SMC4/SMC2/NCAPH/NCAPD2/RAD21/NCAPD3/BUB1/BUB1B/SGO2/PPP2R1A/SGO1/MLH1/NDC1/RAD51C/TRIP13/FANCD2/CCNE2/SYCP2/CCNE1/PSMC3IP/SYCE1L/NCAPH2/BRIP1/STAG3/SUN1/MRE11/EHMT2
GOBP_TISSUE_MIGRATION	244	-0.447666	-1.4397	0.000492901	0.00979771	0.00783957	1705	tags=19%, list=9%, signal=17%	SEMA4A/MACF1/HDAC5/RREB1/CAPN7/STAT1/GLIPR2/SRF/ID1/CIB1/DNAJA4/ATP2B4/PRCP/PIK3CB/LGALS8/HIF1A/GATA3/TGFBR1/SIRT1/NFE2L2/PLCG1/MIA3/PRKCA/IFNG/PKN1/FBXW7/PTEN/FOXP1/MECP2/EMC10/GADD45A/PIK3C2A/ETS1/AKT3/RHOB/ZC3H12A/ITGB1/PRKX/GLUL/TGFB1/TGFBR2/TNF/JUN/NR4A1/RGCC/ANXA1
GOBP_CHROMATIN_REMODELING	177	0.578682	1.58559	0.000500505	0.00990705	0.00792706	1780	tags=33%, list=9%, signal=30%	HMGB2/ASF1B/HELLS/NASP/ANP32B/ACTB/DNAJC9/CBX3/MCM2/ANP32E/NAP1L1/CENPW/HJURP/YEATS4/CENPP/RBBP7/POLE3/HP1BP3/RUVBL1/BAZ1B/UCHL5/HMGA1/CHAF1A/SMARCA4/RBBP4/SSRP1/CTCF/CHAF1B/SUPT16H/MBD2/ACTL6A/OIP5/SET/ITGB3BP/LIN54/HDAC1/NPM1/NUDT5/RUVBL2/PIH1D1/SMARCD2/SUV39H2/SCMH1/RERE/CHRAC1/SMARCB1/SART3/HNRNPC/PAK1/HCFC1/VPS72/YY1/SMARCAD1/ZBTB7A/CHD8/MIS18A/MBD3/SMARCE1/BRD3
GOBP_PTERIDINE_CONTAINING_COMPOUND_METABOLIC_PROCESS	34	0.775571	1.72579	0.000509815	0.0100424	0.00803537	1854	tags=38%, list=10%, signal=35%	TYMS/DHFR/MTHFD1/GGH/SHMT1/MTHFD2/SHMT2/MTHFS/PCBD2/GART/PM20D2/FPGS/MTHFD1L
GOBP_NOREPINEPHRINE_TRANSPORT	16	0.886258	1.72776	0.000511607	0.0100424	0.00803537	97	tags=6%, list=1%, signal=6%	ACTB
GOBP_MITOTIC_SPINDLE_ASSEMBLY	70	0.695408	1.72075	0.000518664	0.0101387	0.0081124	1645	tags=39%, list=9%, signal=35%	TPX2/PLK1/KIFC1/CDC20/MYBL2/KIF11/KIF23/RACGAP1/SMC3/AURKB/PRC1/MZT1/KIF15/KIF4A/SMC1A/RHOA/KPNB1/NEK2/CHMP2A/POLDIP2/TPR/RAB11A/CHMP1A/CHMP4A/DRG1/CHMP5/ABRAXAS2
GOBP_ESTABLISHMENT_OF_ORGANELLE_LOCALIZATION	368	0.502184	1.45951	0.000520941	0.0101411	0.00811436	2407	tags=24%, list=13%, signal=22%	CENPF/NUSAP1/CENPE/PLK1/CDCA8/CEP55/CDT1/KIFC1/RAN/DLGAP5/KIF22/CENPA/MAD2L1/CFL1/CCNB1/BLOC1S1/NUF2/AURKB/CDCA5/KIF2C/NDC80/INCENP/KIF14/KPNB1/SPAG5/ACTR3/KIF18A/CHMP2A/RAC2/MLH1/ESPL1/CENPQ/PSRC1/CDK5RAP2/CNIH2/NPM1/DCTN2/TMEM230/ACTR2/SLC9A3R1/CDC23/RAB11B/SCRIB/GPSM2/RAB27A/MYO19/RAB11A/CHMP1A/NEFH/AP3B1/FAM83D/CHAMP1/TMED2/UXT/VAMP8/CHMP4A/TOR1A/NUP62/CHMP5/LTV1/MKKS/NDE1/RAB7A/STARD3NL/VAMP…
REACTOME_NEUROTRANSMITTER_RELEASE_CYCLE	41	-0.711238	-1.78036	0.000523057	0.00485937	0.00348556	1106	tags=29%, list=6%, signal=28%	PPFIA1/ALDH5A1/STX1A/ABAT/LIN7C/DNAJC5/ARL6IP5/VAMP2/CASK/SLC38A2/GLS/HSPA8
GOBP_NADH_DEHYDROGENASE_COMPLEX_ASSEMBLY	57	0.709035	1.70626	0.00053147	0.0103035	0.00824429	2296	tags=56%, list=12%, signal=49%	NDUFB6/NDUFB1/NDUFB3/NDUFB11/MT-ND6/NDUFS8/NDUFB10/NDUFA2/NDUFB2/NDUFAB1/NDUFB7/NDUFA12/NDUFA1/NDUFA6/NDUFA3/NDUFA8/NDUFS7/NDUFC2/DMAC1/OXA1L/NDUFS3/NDUFC1/NDUFB4/NDUFA11/FOXRED1/NDUFB9/DMAC2/NDUFAF8/NDUFAF3/NDUFA5/MT-ND5/NDUFS2
GOBP_CHROMATIN_ORGANIZATION	467	0.483017	1.42478	0.000544388	0.0105107	0.00841006	2196	tags=27%, list=12%, signal=24%	MKI67/HMGB2/HMGN2/ASF1B/HELLS/EZH2/UHRF1/ATAD2/BRCA1/NASP/ANP32B/DNMT1/ACTB/NUCKS1/DNAJC9/CBX3/MCM2/NSD2/BANF1/ANP32E/NAP1L1/CENPW/HMGN1/CHEK1/PHF19/HJURP/CBX5/YEATS4/HIRIP3/DDX11/CENPP/RBBP7/POLE3/HP1BP3/KMT5A/CDK2/RUVBL1/BAZ1B/UCHL5/IFI16/HMGA1/CHAF1A/SMARCA4/RBBP4/SSRP1/SUZ12/TOX/C17orf49/CTCF/HAT1/CHAF1B/SUPT16H/TRIM28/RCCD1/MBD2/ACTL6A/OIP5/GPX4/CTBP1/CBX1/RBL1/SET/ITGB3BP/TPR/LIN54/HDAC1/TP…
GOBP_REGULATION_OF_RESPONSE_TO_DNA_DAMAGE_STIMULUS	232	0.538947	1.51051	0.000550228	0.0105801	0.0084656	2200	tags=29%, list=12%, signal=26%	PCNA/HMGB1/DEK/BRCA1/ACTB/NSD2/RMI2/FOXM1/RAD51AP1/WDR76/CD74/FBXO5/CHEK1/YEATS4/ATAD5/DDX11/PPP4C/PRKDC/KMT5A/USP1/MAD2L2/RFWD3/RUVBL1/PARP1/MIF/RBBP8/HNRNPK/TIMELESS/POLQ/TRIM28/ACTL6A/RNASEH2B/FANCB/COPS3/RPA2/TP53/RUVBL2/NSMCE4A/ACTR2/BABAM1/DHX9/TAF9B/FIGNL1/TRIAP1/PARPBP/DTX3L/PARP9/BRCC3/ZMPSTE24/MAP3K20/SLF1/VPS72/CEBPG/THOC5/KDM1A/CDKN2D/SHLD1/PMAIP1/SOX4/MEAF6/TERF2/ING2/BID/DDIAS/FXR1/…
KEGG_HOMOLOGOUS_RECOMBINATION	28	0.822518	1.73431	0.00055325	0.00503458	0.00375628	1556	tags=50%, list=8%, signal=46%	RPA3/BRCA2/POLD3/SEM1/RAD54L/RAD54B/RAD51C/POLD1/POLD2/RPA2/BLM/XRCC2/RPA1/SSBP1
GOBP_SPLICEOSOMAL_SNRNP_ASSEMBLY	37	0.77864	1.75178	0.000560652	0.0107367	0.0085909	1477	tags=43%, list=8%, signal=40%	LSM4/SNRPB/SNRPG/SNRPD1/SNRPE/LSM2/SNRPF/SNRPD3/SNRPC/SRSF10/GEMIN2/PRPF19/CLNS1A/SART3/SNRPD2/SART1
GOBP_NEGATIVE_REGULATION_OF_CELL_ADHESION	244	-0.44626	-1.43518	0.00057057	0.0108582	0.00868813	1926	tags=26%, list=10%, signal=24%	IL10/PPM1F/WNK1/KLF4/DLG1/LPXN/SPINT2/MEN1/CCL28/AKNA/AP1AR/CBLL1/CD274/CASP3/PLXNA3/CEACAM1/TIGIT/RC3H1/ACTN4/PRKCD/ITCH/CD300A/EPHA4/IL2RA/IL4R/DUSP22/TNFRSF14/MIA3/PTEN/ADAM10/LAPTM5/NDFIP1/NCKAP1L/TMEM131L/SOCS1/JAK3/PTPN22/FGL2/RUNX1/CEBPB/BCL6/MAD1L1/VSIR/CASK/ZC3H12A/SEMA4D/PRNP/PELI1/CBLB/LGALS3/LAX1/PDE3B/IRF1/TGFB1/FXYD5/PTPRC/PAG1/DUSP1/RIPOR2/PIK3R1/MBP/MYADM/RGCC/ANXA1
GOBP_REGULATION_OF_MYOBLAST_DIFFERENTIATION	38	-0.717742	-1.77102	0.000571606	0.0108582	0.00868813	1836	tags=37%, list=10%, signal=33%	TRIP4/HIF1AN/LRRC8A/IGFBP3/FLOT2/TNFSF14/PLCB1/MAP3K5/AKIRIN1/TGFB1/ZFP36L1/RIPOR2/TNF/BTG1
GOBP_MITOCHONDRION_ORGANIZATION	482	0.481695	1.42092	0.000578767	0.0109177	0.00873571	2363	tags=30%, list=13%, signal=27%	SLC25A5/CALM3/NDUFB6/NDUFB1/UQCC2/CHCHD2/NDUFB3/PARK7/IMMP1L/AURKA/NDUFB11/SAE1/MT-ND6/NDUFS8/NDUFB10/UBL5/TOMM5/NDUFA2/COX17/NDUFB2/NDUFAB1/ROMO1/PARP1/NDUFB7/DNA2/BAX/FANCG/RAC2/PHB2/PDCD5/NDUFA12/COX7A2/STOML2/ACAA2/TIMM10/VDAC1/GGCT/CEP89/VDAC2/ATP5IF1/PRDX3/POLDIP2/UQCRFS1/COX16/COA4/NDUFA1/NDUFA6/NDUFA3/TMEM242/TFAM/RALBP1/NDUFA8/TIMM23/C12orf73/NDUFS7/TP53/GABARAPL2/TMEM11/CISD2/NDUFC2/DMA…
GOBP_REGULATION_OF_EPITHELIAL_CELL_DIFFERENTIATION	107	-0.550337	-1.61354	0.000579372	0.0109177	0.00873571	2694	tags=26%, list=14%, signal=23%	ERRFI1/CDKN2B/CCND1/VDR/ROCK1/VEZF1/ZBED2/AHI1/CEACAM1/MAFF/SGPP1/STAT1/ID1/ZEB1/PLCB1/GATA3/PRKCH/STAT5B/IFNG/CTNNB1/CEBPB/PRKX/KIAA1109/ZFP36L1/CDKN1B/TNF/BTG1/ZFP36
GOBP_SPINDLE_MIDZONE_ASSEMBLY	12	0.928708	1.69739	0.000587082	0.0110189	0.00881669	520	tags=58%, list=3%, signal=57%	KIF23/RACGAP1/AURKB/PRC1/INCENP/KIF4A/MLH1
KEGG_GLYCOLYSIS_GLUCONEOGENESIS	43	0.743265	1.68801	0.000595743	0.0051631	0.00385217	2638	tags=40%, list=14%, signal=34%	GAPDH/TPI1/ENO1/PGAM1/PKM/LDHA/LDHB/PFKL/DLD/PGM2/GPI/ENO2/ADH5/GALM/BPGM/AKR1A1/ALDH1B1
GOBP_POST_EMBRYONIC_DEVELOPMENT	72	-0.618598	-1.72722	0.000604991	0.01131	0.00904959	2778	tags=38%, list=15%, signal=32%	SZT2/ATF5/KLF4/ATRX/MORC3/ZFY/SOD2/PLEKHA1/GATA3/TGFBR1/BCL2L11/IGF2R/BCL11B/ASH1L/PRDM1/MECP2/KDM5B/SERP1/ITPR1/AGO2/TIPARP/CSRNP1/ATM/ARID5B/C12orf57/BCL2/NR4A2
REACTOME_CYTOPROTECTION_BY_HMOX1	118	0.612511	1.62054	0.000616498	0.00567829	0.00407297	2339	tags=47%, list=12%, signal=41%	COX8A/COX5A/PSME2/PSMB9/PSMC3/COX6C/PSMB2/RBX1/PSMD8/NDUFA4/COX6A1/PSMA5/SEM1/PSMB3/PSMC1/COX7B/PSMD14/PSMB8/PSMB1/PSMA4/PSMA6/PSMC5/PSMB6/PSMA3/PSMB10/PSMD9/COX16/COX6B1/PSMB7/PSMA7/PSMC2/PSMD13/PSME1/PSMD4/PSME3/COX5B/BLVRB/BLVRA/SKP2/PSMD1/PSMD2/NCOA6/COX20/PSMC6/COX7A2L/PSMD3/PSMB4/CSNK2B/UBB/COX4I1/HMOX1/CARM1/MT-CO2/MT-CO1/PSMC4
GOBP_ALPHA_BETA_T_CELL_DIFFERENTIATION	103	-0.565003	-1.64867	0.000619314	0.011532	0.00922723	2235	tags=43%, list=12%, signal=38%	IL12RB1/CD83/MALT1/NKAP/STAT6/RC3H1/IL18R1/SEMA4A/RIPK2/IL4R/IL6R/GATA3/ATP7A/BCL11B/IFNG/ZNF683/PRDM1/FOXP1/ITPKB/NCKAP1L/SOCS1/JAK3/NFKBID/RUNX1/LEF1/RELB/BCL6/ZC3H12A/BATF/IRF1/RARA/TNFSF8/GPR183/TGFBR2/STAT3/BCL3/LY9/ZAP70/RORA/BCL2/PTGER4/ITK/NFKBIZ/ANXA1
REACTOME_MRNA_SPLICING_MINOR_PATHWAY	52	0.726639	1.72629	0.000621063	0.00567829	0.00407297	1991	tags=56%, list=11%, signal=50%	SNRPB/SNRNP25/YBX1/SNRPG/SNRPD1/SNRPE/LSM2/SNRPF/SF3B4/POLR2L/SNRNP40/SNRPD3/TXNL4A/SRSF2/POLR2J/POLR2H/SF3B6/POLR2E/SF3B2/POLR2F/ZCRB1/SNU13/POLR2I/GTF2F2/SNRPD2/POLR2D/POLR2C/SNRNP35/POLR2G
KEGG_MISMATCH_REPAIR	23	0.856705	1.74284	0.000631414	0.00522351	0.00389724	1556	tags=74%, list=8%, signal=68%	PCNA/RPA3/POLD3/MSH6/MSH2/RFC4/RFC3/RFC2/MLH1/LIG1/RFC1/POLD1/POLD2/RFC5/RPA2/RPA1/SSBP1
GOBP_ENERGY_HOMEOSTASIS	34	-0.734962	-1.75512	0.000633233	0.0117447	0.00939746	1372	tags=35%, list=7%, signal=33%	PRCP/SIRT1/AMPD2/PASK/CRTC3/PRKAA1/NR1D2/FOXO1/METRNL/SQSTM1/STAT3/NR4A3
REACTOME_TRANSCRIPTION_OF_E2F_TARGETS_UNDER_NEGATIVE_CONTROL_BY_P107_RBL1_AND_P130_RBL2_IN_COMPLEX_WITH_HDAC1	16	0.898501	1.71921	0.00063354	0.00574675	0.00412208	1097	tags=62%, list=6%, signal=59%	CDK1/CCNA2/MYBL2/E2F1/TFDP1/RBBP4/RBL1/LIN54/HDAC1/LIN52
GOBP_POSITIVE_REGULATION_OF_SKELETAL_MUSCLE_TISSUE_DEVELOPMENT	13	-0.896059	-1.75552	0.000638008	0.0117869	0.00943119	760	tags=23%, list=4%, signal=22%	CTNNB1/PRKAA1/BCL2
REACTOME_TNFR1_INDUCED_NFKAPPAB_SIGNALING_PATHWAY	30	-0.763929	-1.80761	0.000642708	0.00578437	0.00414906	1366	tags=40%, list=7%, signal=37%	TAB3/SHARPIN/XIAP/TAB2/BIRC2/CYLD/RPS27A/UBC/TRAF1/TNF/TNFAIP3/BIRC3
GOBP_MICROTUBULE_ORGANIZING_CENTER_ORGANIZATION	137	0.58958	1.58305	0.000653975	0.0120347	0.00962946	2438	tags=35%, list=13%, signal=31%	CDK1/PLK1/BRCA1/RANBP1/CKAP5/KIF11/BRCA2/CCNF/NDC80/CHEK1/AURKA/PCLAF/NEK2/SGO1/CDK2/ODF2/CHMP2A/CEP152/SASS6/SAC3D1/STIL/CCP110/CDK5RAP2/WDR62/CEP85/GEN1/NPM1/HAUS1/XRCC2/NAT10/CNTROB/CHMP1A/ARL2/UXT/PLK4/NUP62/CHMP5/PPP1R35/NDE1/HAUS5/XPO1/CEP250/CNTLN/PKD2/PPP1R12A/SLC16A1/MDM1/CEP131
GOBP_DNA_INTEGRITY_CHECKPOINT_SIGNALING	121	0.608453	1.60223	0.000664076	0.012173	0.00974014	1578	tags=31%, list=8%, signal=29%	CDK1/CLSPN/PLK1/CDT1/BRCA1/GTSE1/E2F1/DTL/WDR76/CHEK1/TOPBP1/CDC45/PRKDC/RFWD3/MSH2/CDK2/DNA2/CDC6/TIMELESS/RNASEH2B/DONSON/FANCD2/RPA2/CASP2/RPS27L/BLM/TP53/MDC1/PRPF19/BABAM1/RAD17/TRIAP1/RHNO1/PIDD1/BRCC3/ORC1/MAP3K20/THOC5
GOBP_CENTRAL_NERVOUS_SYSTEM_NEURON_DIFFERENTIATION	114	-0.55108	-1.62911	0.000670544	0.0122439	0.0097969	1400	tags=18%, list=7%, signal=16%	EPHB6/EPHA4/ZMIZ1/ZSWIM6/ATP7A/BCL11B/PTEN/HSP90AA1/B2M/ADARB1/NDEL1/PAFAH1B1/LDB1/HERC1/C21orf91/C12orf57/MYCBP2/RORA/NR4A2/BTG2
REACTOME_NUCLEAR_RECEPTOR_TRANSCRIPTION_PATHWAY	42	-0.699626	-1.74961	0.000683039	0.00601362	0.0043135	471	tags=43%, list=2%, signal=42%	MED1/RARG/RXRB/PPARG/NR3C2/NR2C2/VDR/NR1D1/NRBP1/THRA/NR1H2/NR1D2/RARA/NR3C1/RORA/NR4A3/NR4A2/NR4A1
REACTOME_TRANSCRIPTION_OF_E2F_TARGETS_UNDER_NEGATIVE_CONTROL_BY_DREAM_COMPLEX	19	0.848539	1.68125	0.00068384	0.00601362	0.0043135	1097	tags=53%, list=6%, signal=50%	TOP2A/PCNA/E2F1/TFDP1/CDC6/RBBP4/RBL1/LIN54/HDAC1/LIN52
GOBP_CELLULAR_RESPONSE_TO_PEPTIDE_HORMONE_STIMULUS	230	-0.456939	-1.44887	0.000693473	0.0126137	0.0100928	2915	tags=33%, list=15%, signal=28%	PPARG/SYAP1/GSK3A/ZBTB7B/GCLC/PRKCZ/MYC/PXN/ERRFI1/IGF1R/USO1/NCOA5/NCK1/MEN1/INSIG1/ROCK1/PTPRA/INPP5K/EEF2K/STAT6/CRK/CEACAM1/RAB8B/PRKCD/HDAC5/STAT1/RAB10/LPIN2/GRB2/POR/IRS2/MBD5/PLCB1/APPL2/DENND4C/SIRT1/NAMPT/PTPN1/NFE2L2/STAT5B/TBC1D4/SRSF5/OGT/PIP4K2C/APRT/TSC2/MAX/PTPRE/PRKCQ/CFLAR/SOCS1/JAK3/PIP4K2A/PRKAA1/LPIN1/NDEL1/UCP2/PIK3C2A/VAMP2/ATP2B1/NFKB1/KAT2B/GSK3B/PDE3B/SORL1/FOXO1/STAT3/Z…
GOBP_DENTATE_GYRUS_DEVELOPMENT	11	-0.906662	-1.70512	0.000698387	0.0126542	0.0101252	891	tags=27%, list=5%, signal=26%	PTEN/LEF1/BTG2
GOBP_ADENYLATE_CYCLASE_ACTIVATING_G_PROTEIN_COUPLED_RECEPTOR_SIGNALING_PATHWAY	87	-0.591055	-1.69181	0.000704711	0.0127199	0.0101777	1616	tags=17%, list=9%, signal=16%	GNG2/PDE4D/ATP2B4/ADRB2/PRKCA/S1PR1/CRTC3/ADGRE5/LPAR2/GPR65/ARRDC3/GNA13/AKAP13/PDE4B/PTGER4
GOBP_POSITIVE_REGULATION_OF_EPITHELIAL_CELL_PROLIFERATION	140	-0.513775	-1.5496	0.00071028	0.0127715	0.010219	1604	tags=20%, list=9%, signal=18%	RREB1/B4GALT1/NOTCH2/ID1/ARNT/HIF1A/TGFBR1/SIRT1/PLCG1/ATP7A/PRKCA/CTNNB1/CFLAR/ITGA4/EMC10/KDM5B/PPP1R16B/AKT3/JAML/GLUL/STAT3/XBP1/NR4A3/TNF/JUN/AREG/NR4A1/TNFAIP3
REACTOME_TRANSCRIPTIONAL_REGULATION_BY_TP53	355	0.501548	1.45095	0.000734516	0.00641032	0.00459805	2481	tags=35%, list=13%, signal=31%	CDK1/PCNA/BIRC5/TPX2/CCNA2/FANCI/RPA3/BRCA1/CCNB1/COX8A/RMI2/COX5A/YWHAQ/YWHAH/E2F1/AURKB/TFDP1/CHEK1/E2F8/TOPBP1/COX6C/CDKN2A/TAF15/AURKA/POLR2L/NDUFA4/COX6A1/RBBP7/TXN/KMT5A/PPP2R1A/ELOB/COX7B/MSH2/CDK2/DNA2/BAX/PRDX2/RFC4/BARD1/RFC3/RFC2/MLH1/RBBP8/RBBP4/SSRP1/POLR2J/RHEB/PRDX5/ELOC/SUPT16H/COX16/COX6B1/POLR2H/POLR2E/RBL1/FANCD2/NELFCD/TAF10/RFC5/RPA2/CASP2/HDAC1/CCNE2/LAMTOR4/BLM/TP53/NPM1/RM…
GOBP_CENTRAL_NERVOUS_SYSTEM_PROJECTION_NEURON_AXONOGENESIS	19	-0.828882	-1.74535	0.000735206	0.0131195	0.0104975	1400	tags=37%, list=7%, signal=34%	EPHB6/EPHA4/ADARB1/PAFAH1B1/C12orf57/MYCBP2/NR4A2
KEGG_PATHOGENIC_ESCHERICHIA_COLI_INFECTION	51	0.734452	1.70779	0.000740501	0.00585962	0.00437184	404	tags=24%, list=2%, signal=23%	TUBB/TUBA1B/TUBB4B/ARPC5/ACTB/ACTG1/TUBA1C/YWHAQ/ARPC2/ARPC1B/RHOA/ARPC5L
GOBP_CELL_FATE_DETERMINATION	26	-0.772332	-1.75256	0.000752922	0.013385	0.0107099	1554	tags=23%, list=8%, signal=21%	KLF4/NOTCH2/GATA3/CTNNB1/IFRD1/MCL1
GOBP_DEOXYRIBONUCLEOTIDE_BIOSYNTHETIC_PROCESS	15	0.898781	1.72781	0.000758894	0.0134404	0.0107543	1251	tags=60%, list=7%, signal=56%	TYMS/DUT/RRM1/DTYMK/RRM2/SHMT1/GUK1/DCK/CMPK2
REACTOME_UCH_PROTEINASES	84	0.650859	1.67094	0.000786764	0.00681467	0.00488808	1706	tags=49%, list=9%, signal=45%	ACTB/PSME2/PSMB9/PSMC3/PSMB2/PSMD8/PSMA5/SEM1/PSMB3/NEDD8/PSMC1/PSMD14/RUVBL1/PSMB8/BARD1/UCHL5/PSMB1/PSMA4/PSMA6/PSMC5/ADRM1/PSMB6/PSMA3/PSMB10/PSMD9/ACTL6A/PSMB7/PSMA7/PSMC2/PSMD13/PSME1/PSMD4/PSME3/HCFC1/PSMD1/PSMD2/MBD6/YY1/PSMC6/UCHL3/PSMD3
GOBP_LIPID_LOCALIZATION	330	-0.411218	-1.37356	0.000807132	0.0142412	0.011395	3016	tags=24%, list=16%, signal=21%	TPCN2/STARD3/ATG9B/PPARG/STARD4/NMB/GM2A/SPNS1/SREBF2/ABCC10/PITPNM1/TMF1/ACSL3/ATG9A/GRAMD1A/ABCD4/MAP2K6/APOBR/PNPLA2/ABCB1/XKR6/ATP11C/ANO9/PITPNB/STX12/OSBPL7/PDZD8/OSBPL9/ATP10A/CEACAM1/PLEKHA3/NPC1/SGPP1/FURIN/ITGAV/UGCG/PRKCD/OSBP/APOL6/APOL3/SLC10A3/SAR1B/TMEM41B/IRS2/ATP10D/CRY2/SIRT1/ATP9B/ATG2A/OSBPL2/STAT5B/ABCG1/FBXW7/ATP8B2/PITPNC1/ATP8A1/CLU/CRY1/ACSL5/PIP4K2A/PRKAA1/ABCC1/TTC39B/K…
REACTOME_SIGNALING_BY_NOTCH4	79	0.661363	1.68254	0.000811275	0.00697454	0.00500276	2680	tags=53%, list=14%, signal=46%	PSME2/TACC3/PSMB9/PSMC3/PSMB2/RBX1/PSMD8/PSMA5/SEM1/PSMB3/PSMC1/PSMD14/PSMB8/PSMB1/PSMA4/PSMA6/PSMC5/PSMB6/PSMA3/PSMB10/PSMD9/PSMB7/PSMA7/SNW1/PSMC2/PSMD13/PSME1/PSMD4/PSME3/PSMD1/PSMD2/PSMC6/NCSTN/PSMD3/PSMB4/UBB/PSMC4/PSMF1/PSMB5/SKP1/APH1A/PSMD6
GOBP_NEGATIVE_REGULATION_OF_AXONOGENESIS	50	-0.664983	-1.70883	0.000828797	0.0145689	0.0116572	4337	tags=36%, list=23%, signal=28%	TRIM46/SEMA4C/ULK1/SEMA4B/GDI1/SYNGAP1/SPP1/SEMA4F/ULK2/RYK/PLXNA3/SEMA4A/DIP2B/PTEN/SPART/ARHGAP4/SEMA4D/MBP
REACTOME_TRANSCRIPTION_COUPLED_NUCLEOTIDE_EXCISION_REPAIR_TC_NER	78	0.656047	1.67039	0.000837657	0.00714801	0.00512718	2088	tags=49%, list=11%, signal=44%	PCNA/RPA3/HMGN1/POLD3/POLR2L/RBX1/POLE3/RFC4/RFC3/RFC2/LIG1/RFC1/POLR2J/POLE/POLD1/POLD2/POLR2H/POLR2E/COPS3/RFC5/RPA2/POLR2F/PRPF19/POLR2I/POLE4/POLE2/RPA1/GTF2H2/USP7/XAB2/COPS8/DDB1/POLR2D/GPS1/POLR2C/POLR2G/COPS6/UBB
GOBP_CELLULAR_RESPONSE_TO_STARVATION	138	-0.513208	-1.54007	0.000842606	0.0147566	0.0118074	3065	tags=38%, list=16%, signal=32%	NUAK2/SIK2/FOXO3/PIK3R4/WDR45/RIPOR1/SZT2/PRKAG2/ATF2/XPR1/MYBBP1A/MAP1LC3A/SREBF2/WDR45B/TTC5/CLEC16A/HSPA5/VPS41/USP33/EIF2AK2/NPRL3/STK26/MAP1LC3B/CPEB4/TNRC6A/RRAGB/BMT2/ATG14/SIRT1/MTMR3/NFE2L2/FAS/FNIP1/KLF10/PIK3C3/MAX/MAP3K5/PRKAA1/UCP2/JMY/ATF3/ZC3H12A/GABARAPL1/SLC38A2/UPP1/GLUL/FOXO1/SESN1/HSPA8/XBP1/SESN3/CDKN1A/BCL2
GOBP_ADENYLATE_CYCLASE_MODULATING_G_PROTEIN_COUPLED_RECEPTOR_SIGNALING_PATHWAY	131	-0.530265	-1.58613	0.000846902	0.0147769	0.0118236	2715	tags=20%, list=14%, signal=17%	GSK3A/FLNA/RIC8A/PTGER2/PDE4A/GNA12/ADGRG1/GNAO1/GNG2/PDE4D/ATP2B4/ADRB2/PRKCA/S1PR1/CRTC3/GRK5/ADGRE5/GNA15/LPAR2/GPR65/ARRDC3/PSAP/GNA13/AKAP13/PDE4B/PTGER4
GOBP_NEGATIVE_REGULATION_OF_MICROTUBULE_POLYMERIZATION	11	0.918251	1.64571	0.000856876	0.0148957	0.0119187	1	tags=9%, list=0%, signal=9%	STMN1
GOBP_POSITIVE_REGULATION_OF_MIRNA_TRANSCRIPTION	40	-0.70483	-1.76872	0.000869678	0.0150627	0.0120523	1491	tags=48%, list=8%, signal=44%	FOXO3/PPARG/MYC/IL10/KLF4/SREBF2/SRF/HIF1A/GATA3/SMAD4/EGR1/ETS1/NR1H2/TGFB1/STAT3/NR3C1/TNF/JUN/FOS
REACTOME_DECTIN_1_MEDIATED_NONCANONICAL_NF_KB_SIGNALING	60	0.692339	1.68754	0.000872821	0.007343	0.00526705	2680	tags=63%, list=14%, signal=55%	PSME2/PSMB9/PSMC3/PSMB2/PSMD8/PSMA5/SEM1/PSMB3/PSMC1/PSMD14/PSMB8/PSMB1/PSMA4/PSMA6/PSMC5/PSMB6/PSMA3/PSMB10/PSMD9/PSMB7/PSMA7/PSMC2/PSMD13/PSME1/PSMD4/PSME3/PSMD1/PSMD2/PSMC6/PSMD3/UBE2M/PSMB4/UBB/PSMC4/PSMF1/PSMB5/SKP1/PSMD6
GOBP_NEGATIVE_REGULATION_OF_MITOTIC_CELL_CYCLE_PHASE_TRANSITION	157	0.591503	1.6146	0.000874583	0.0150922	0.0120759	1471	tags=35%, list=8%, signal=33%	CENPF/CDK1/CLSPN/PLK1/EZH2/CDT1/ZWINT/BRCA1/MAD2L1/CCNB1/GTSE1/RAD21/AURKB/DTL/BUB1/BUB1B/NDC80/FBXO5/CHEK1/TOPBP1/TTK/PRKDC/CDK2AP2/MAD2L2/RFWD3/CDK2/PSMG2/NABP2/KNTC1/BUB3/CDC6/WEE1/DONSON/TRIP13/CDK5RAP2/RBL1/TPR/RPA2/CASP2/RPS27L/BLM/TP53/GEN1/BABAM1/BRD7/RAD17/E2F7/ANAPC15/JADE1/TRIAP1/PIDD1/BRCC3/INTS3/ORC1/ZWILCH
GOBP_POSITIVE_REGULATION_OF_DNA_REPAIR	89	0.654604	1.65934	0.000879763	0.0151043	0.0120856	1707	tags=31%, list=9%, signal=29%	PCNA/HMGB1/BRCA1/ACTB/FOXM1/RAD51AP1/YEATS4/DDX11/PRKDC/MAD2L2/RUVBL1/PARP1/RBBP8/TIMELESS/TRIM28/ACTL6A/FANCB/RUVBL2/ACTR2/BABAM1/DHX9/DTX3L/PARP9/BRCC3/SLF1/VPS72/CEBPG/SHLD1
REACTOME_GLUCOSE_METABOLISM	82	0.637458	1.62893	0.000881543	0.00735897	0.0052785	2488	tags=43%, list=13%, signal=37%	GAPDH/TPI1/ENO1/PGAM1/PKM/PPP2R1A/PGP/GOT2/NDC1/MDH1/TPR/PFKL/NUP50/NUP107/MDH2/NUP210/GPI/ENO2/SLC25A10/NUP62/NUP188/PPP2R5D/NUP153/NUP205/PC/AAAS/GNPDA2/POM121C/BPGM/SLC25A12/NUP93/SLC25A1/PGM2L1/SLC25A11/PRKACA
GOBP_GLAND_MORPHOGENESIS	93	-0.565745	-1.63454	0.000881698	0.0151043	0.0120856	2451	tags=24%, list=13%, signal=21%	VDR/BTBD7/EDA/BTRC/STAT6/CEACAM1/CRIP1/NOTCH2/CUL3/FBXW7/CFLAR/KDM5B/CEBPB/CSF1/TGFB1/TGFBR2/EZR/XBP1/BCL2/TNF/AREG/TNFAIP3
GOBP_NEGATIVE_REGULATION_OF_CELL_CELL_ADHESION	163	-0.48824	-1.49455	0.000901275	0.0153837	0.0123092	1926	tags=24%, list=10%, signal=22%	CEACAM1/TIGIT/RC3H1/PRKCD/ITCH/CD300A/IL2RA/IL4R/DUSP22/TNFRSF14/MIA3/LAPTM5/NDFIP1/NCKAP1L/TMEM131L/SOCS1/JAK3/PTPN22/FGL2/RUNX1/CEBPB/BCL6/MAD1L1/VSIR/ZC3H12A/PRNP/PELI1/CBLB/LGALS3/LAX1/IRF1/TGFB1/FXYD5/PAG1/RIPOR2/MBP/MYADM/RGCC/ANXA1
GOBP_POSITIVE_REGULATION_OF_MUSCLE_TISSUE_DEVELOPMENT	16	-0.856154	-1.71685	0.000922118	0.0156388	0.0125132	760	tags=19%, list=4%, signal=18%	CTNNB1/PRKAA1/BCL2
GOBP_ADAPTIVE_IMMUNE_RESPONSE_BASED_ON_SOMATIC_RECOMBINATION_OF_IMMUNE_RECEPTORS_BUILT_FROM_IMMUNOGLOBULIN_SUPERFAMILY_DOMAINS	297	-0.418661	-1.38255	0.000922856	0.0156388	0.0125132	1725	tags=21%, list=9%, signal=19%	IL18R1/SEMA4A/CD226/NFKB2/PRKCD/TNFSF13B/HLA-DQB1/RIPK2/IL4R/DUSP22/IL6R/GATA3/IL18BP/ICAM1/SLAMF1/MR1/TFRC/KLHL6/PKN1/BTN3A2/UNC13D/GZMM/CD28/HLA-F/KMT5B/CLU/HLA-B/PRKCQ/INPP5D/NDFIP1/NCKAP1L/HLA-A/JAK3/B2M/NFKBID/TNFRSF1B/LEF1/RELB/BCL6/AHR/ZC3H12A/BATF/KDM5D/CD46/TGFB1/STAT3/BCL3/LY9/PTPRC/CD4/CD40LG/HLA-E/ARID5A/RORA/CCR6/TNF/CD55/NFKBIZ/TNFAIP3/IL7R/ANXA1
REACTOME_SRP_DEPENDENT_COTRANSLATIONAL_PROTEIN_TARGETING_TO_MEMBRANE	110	-0.540185	-1.59202	0.000927342	0.0076856	0.00551279	2565	tags=51%, list=14%, signal=44%	RPL17/SSR2/UBA52/RPL7A/SRPRA/RPS9/RPS6/RPLP2/SRP54/RPL7/RPL12/TRAM1/RPS12/RPL23/RPL18A/RPS18/RPL31/SSR1/RPL24/RPL21/RPL8/RPL18/RPL27A/RPS15A/RPS3A/RPS3/RPL13A/RPS15/RPL5/RPL36/RPS11/RPS23/RPS28/FAU/RPL3/RPL19/RPL14/RPS20/RPL28/RPL41/RPL13/RPS13/RPL36AL/RPL11/RPL38/RPL39/RPL32/RPS25/RPS14/RPL35A/RPS27A/RPL10/RPL9/RPS27/RPL34/RPL30
GOBP_NEGATIVE_REGULATION_OF_MITOTIC_CELL_CYCLE	200	0.538789	1.49661	0.00096107	0.016228	0.0129847	1471	tags=32%, list=8%, signal=30%	CENPF/CDK1/CLSPN/PLK1/EZH2/CDT1/ZWINT/BRCA1/MAD2L1/CCNB1/GTSE1/RAD21/AURKB/DTL/BUB1/BUB1B/NDC80/FBXO5/CHEK1/TOPBP1/TTK/PRKDC/CDK2AP2/MAD2L2/RFWD3/MSH2/CDK2/PSMG2/NABP2/KNTC1/BUB3/CDC6/WEE1/DONSON/TRIP13/CDK5RAP2/RBL1/FANCD2/TPR/RPA2/CASP2/RPS27L/BLM/TP53/GEN1/MDC1/SLC9A3R1/BABAM1/SCRIB/BRD7/RAD17/E2F7/ANAPC15/AURKAIP1/JADE1/TRIAP1/MTBP/PIDD1/BRCC3/INTS3/ORC1/TOM1L2/MAP3K20/ZWILCH
REACTOME_CONDENSATION_OF_PROPHASE_CHROMOSOMES	13	0.906508	1.65179	0.000963782	0.00793055	0.00568849	754	tags=69%, list=4%, signal=67%	CDK1/SMC4/SMC2/PLK1/CCNB1/NCAPG2/NCAPD3/KMT5A/SET
GOBP_VASCULAR_WOUND_HEALING	14	-0.865833	-1.71441	0.000971706	0.0163063	0.0130473	116	tags=36%, list=1%, signal=36%	ADIPOR2/XBP1/CXCR4/TNF/TNFAIP3
GOBP_MACROPHAGE_ACTIVATION	85	-0.583602	-1.66443	0.000975369	0.0163063	0.0130473	1390	tags=22%, list=7%, signal=21%	APP/IL4R/JMJD6/IFNG/CRTC3/CLU/FOXP1/SBNO2/IFNGR1/CST7/ZC3H12A/PJA2/LDLR/ATM/PTPRC/RORA/TNF/JUN/JUND
GOBP_SKIN_DEVELOPMENT	179	-0.469046	-1.45363	0.000976091	0.0163063	0.0130473	2238	tags=19%, list=12%, signal=17%	ROCK1/CASP3/EDA/ZBED2/FLNB/PIP5K1A/NSUN2/SGPP1/SOS1/UGCG/SRF/PRKCH/SHARPIN/ATP7A/ITGA6/BCL11B/PKD1/LATS1/ASH1L/LSR/CTNNB1/SMAD4/LDB1/ARRDC3/LTB/ZFP36L1/PLEC/STK4/FOSL2/BCL2/TNF/TXNIP/ZFP36/ANXA1
GOBP_CELLULAR_RESPONSE_TO_TOPOLOGICALLY_INCORRECT_PROTEIN	109	-0.538786	-1.58366	0.000980884	0.0163284	0.0130651	3023	tags=39%, list=16%, signal=33%	RACK1/UFL1/DNAJB12/UGGT1/MBTPS1/HSPD1/DNAJB14/CCND1/NCK1/ATXN3/RNF185/HSPA5/EIF2AK2/TMBIM6/RHBDD2/CUL3/RHBDD1/BCL2L11/PTPN1/NFE2L2/BAG6/HERPUD2/AMFR/BAG3/NCK2/NGLY1/BFAR/SERP1/EP300/ATF3/DNAJB9/HERPUD1/OPTN/HSPA1B/HSPA8/XBP1/PPP1R15B/PIK3R1/PPP1R15A/HSPA1A/ERN1/HSPA6
REACTOME_TRANSPORT_OF_CONNEXONS_TO_THE_PLASMA_MEMBRANE	14	0.89982	1.67103	0.000982854	0.00803013	0.00575991	149	tags=21%, list=1%, signal=21%	TUBA1B/TUBB4B/TUBA1C
GOBP_REGULATION_OF_FAT_CELL_DIFFERENTIATION	101	-0.563496	-1.64498	0.000986067	0.0163569	0.0130879	534	tags=28%, list=3%, signal=27%	PPARG/SYAP1/ZBTB7B/ANKRD26/CREBL2/INSIG1/ZBTB16/NR1D1/AXIN1/SOD2/ARNTL/RREB1/GATA3/SIRT1/CEBPB/ASXL2/ZC3H12A/ID2/FOXO1/TGFB1/METRNL/ZFP36L1/XBP1/RORA/STK4/TNF/ZFP36L2/ZFP36
GOBP_ESTABLISHMENT_OF_PROTEIN_LOCALIZATION_TO_TELOMERE	16	0.872868	1.70166	0.00099687	0.0164781	0.0131848	1367	tags=69%, list=7%, signal=64%	BRCA2/CCT6A/CCT2/ACD/NABP2/CCT8/CCT5/CCT7/CCT4/DKC1/CCT3
REACTOME_SUMOYLATION	166	0.563818	1.53393	0.00100069	0.00811829	0.00582316	1865	tags=32%, list=10%, signal=29%	TOP2A/PCNA/BIRC5/CDCA8/BRCA1/DNMT1/SUMO2/SMC3/RAD21/AURKB/INCENP/CBX5/PARK7/RANGAP1/CDKN2A/SUMO3/AURKA/SMC1A/SAE1/PARP1/UBA2/SENP1/UBE2I/SUZ12/HNRNPK/NSMCE2/NDC1/TRIM28/CTBP1/TPR/HDAC1/BLM/TP53/NPM1/MDC1/NSMCE4A/NUP50/SCMH1/NUP107/RPA1/SMC6/HNRNPC/NUP210/NR5A2/NUP62/NUP188/SUMO1/TOPORS/NUP153/PHC1/NUP205/PHC2/AAAS
GOBP_REGULATION_OF_HUMORAL_IMMUNE_RESPONSE_MEDIATED_BY_CIRCULATING_IMMUNOGLOBULIN	14	-0.863812	-1.7104	0.00101198	0.0166694	0.0133379	282	tags=29%, list=1%, signal=28%	CD46/PTPRC/TNF/CD55
REACTOME_RECOGNITION_OF_DNA_DAMAGE_BY_PCNA_CONTAINING_REPLICATION_COMPLEX	30	0.795386	1.70078	0.00102969	0.00827884	0.00593831	1180	tags=67%, list=6%, signal=63%	PCNA/RPA3/DTL/POLD3/RBX1/POLE3/USP1/RFC4/RFC3/RFC2/RFC1/POLE/POLD1/POLD2/RAD18/RFC5/RPA2/POLE4/POLE2/RPA1
REACTOME_POLYMERASE_SWITCHING_ON_THE_C_STRAND_OF_THE_TELOMERE	26	0.80768	1.68738	0.00103486	0.00827884	0.00593831	2122	tags=73%, list=11%, signal=65%	PCNA/POLD3/POLA2/ACD/RFC4/RFC3/RFC2/RFC1/PRIM1/POLD1/POLA1/POLD2/RFC5/CHTF18/DSCC1/PRIM2/TINF2/TERF2/CHTF8
HALLMARK_GLYCOLYSIS	188	0.546342	1.50954	0.00106013	0.00282852	0.00119096	1760	tags=19%, list=9%, signal=18%	STMN1/CDK1/PPIA/NASP/CENPA/TPI1/ENO1/HMMR/PGAM1/TALDO1/PKM/AURKA/LDHA/TXN/GUSB/KIF20A/DEPDC1/MIF/GOT2/CLN6/MDH1/CYB5A/ARPP19/POLR3K/DLD/PGM2/MDH2/GNE/GLRX/ENO2/SLC25A10/GALK1/GMPPB/HDLBP/PC/B3GALT6
HALLMARK_EPITHELIAL_MESENCHYMAL_TRANSITION	162	-0.478337	-1.49298	0.00107484	0.00282852	0.00119096	2099	tags=16%, list=11%, signal=14%	TGFBR3/PLOD3/QSOX1/PLAUR/IGFBP3/ITGAV/NOTCH2/COPA/TIMP1/ITGA5/FAS/WIPF1/PMEPA1/GADD45A/SERPINH1/RHOB/ITGB1/ID2/TGFB1/GLIPR1/SAT1/GADD45B/CD44/JUN/AREG/TNFAIP3
GOBP_POSITIVE_REGULATION_OF_LEUKOCYTE_PROLIFERATION	139	-0.502668	-1.50943	0.00108485	0.0178075	0.0142485	1480	tags=28%, list=8%, signal=26%	SLC39A10/RIPK2/IRS2/IL2RA/TMIGD2/SLAMF1/STAT5B/RPS3/TFRC/CD28/VAV3/CD3E/NCK2/PRKCQ/NFATC2/NCKAP1L/HLA-A/JAK3/ST6GAL1/PTPN22/BCL6/CCDC88B/CSF1/PELI1/CD46/GPR183/IL6ST/TGFBR2/TNFRSF4/SELENOK/PTPRC/CD40LG/RASAL3/HLA-E/ZAP70/CDKN1A/BCL2/CD55/ANXA1
GOBP_MYOTUBE_DIFFERENTIATION	87	-0.578315	-1.65534	0.00111132	0.0181785	0.0145454	1630	tags=20%, list=9%, signal=18%	HDAC5/TNFSF14/IL4R/PIEZO1/HDAC4/CFLAR/NFATC2/PLD3/PPP3CA/CD53/SKI/ITGB1/RBM38/PLEC/XBP1/RIPOR2/BCL2
GOBP_NEGATIVE_REGULATION_OF_PHOSPHORYLATION	321	-0.420603	-1.40483	0.00112749	0.0182718	0.01462	1941	tags=23%, list=10%, signal=21%	PTPN13/CEACAM1/DNAJC10/C9orf72/DVL1/IGFBP3/ZFYVE28/HIPK3/PRKCD/CD300A/PAK2/CIB1/PDE4D/ADAR/IRS2/PIK3CB/UBE2B/DUSP22/ATG14/SIRT1/PTPN1/HDAC4/CHORDC1/IFNG/PRKAR2A/PKN1/LATS1/PIP4K2C/PTEN/TSC2/FBXO7/DNAJC3/PMEPA1/NCK2/COX11/TAF7/CTDSP2/SOCS1/PIP4K2A/ADARB1/DUSP16/PTPN22/GADD45A/STK38/PDCD4/MICAL1/RGS14/ZC3H12A/MIDN/KAT2B/SEMA4D/PRNP/CBLB/LAX1/LDLRAD4/SORL1/TGFB1/DNAJA1/SAMSN1/STAT3/DDIT4/PTPRC/PLEC/…
GOBP_RIBONUCLEOSIDE_TRIPHOSPHATE_METABOLIC_PROCESS	78	0.659069	1.64417	0.00113095	0.0182718	0.01462	2431	tags=41%, list=13%, signal=36%	RAN/ATP5MC3/ENO1/ATP5PF/ATP5MF/ATP5MC1/RHOA/NME2/ATP5F1C/PARP1/ATP5PB/ATP5F1B/TMSB4X/IMPDH2/ATP5ME/STOML2/ATP5MG/ATP5F1E/CTPS1/ATP5PD/ATP5F1A/NME1/ITPA/ATP6V1A/ATP5MC2/ATP5PO/EFL1/ATP5F1D/NME4/MT-CO2/SLC25A12/UQCC3
GOBP_CELL_CELL_ADHESION_VIA_PLASMA_MEMBRANE_ADHESION_MOLECULES	165	-0.493858	-1.52214	0.00113118	0.0182718	0.01462	2811	tags=13%, list=15%, signal=11%	CDHR3/IL10/WNK1/CLSTN1/RIC8A/KLF4/ACVR1/ATP2C1/CEACAM1/CLSTN3/PIK3CB/EMB/ITGA5/ICAM1/PKD1/JAML/ITGB1/FXYD5/TGFBR2/SELL/MBP/MYADM
GOBP_DETECTION_OF_STIMULUS_INVOLVED_IN_SENSORY_PERCEPTION_OF_PAIN	19	-0.821046	-1.72885	0.00113253	0.0182718	0.01462	104	tags=16%, list=1%, signal=16%	FYN/CXCR4/TNF
REACTOME_TNF_SIGNALING	44	-0.693482	-1.73262	0.00113733	0.00903588	0.00648133	1366	tags=48%, list=7%, signal=44%	USP21/RNF31/UBA52/MADD/ADAM17/OTULIN/TAB3/NSMAF/SHARPIN/XIAP/TAB2/BIRC2/CFLAR/CASP8/CYLD/RPS27A/UBC/TRAF1/TNF/TNFAIP3/BIRC3
GOBP_REGULATION_OF_STRESS_ACTIVATED_PROTEIN_KINASE_SIGNALING_CASCADE	171	-0.483302	-1.49467	0.00114038	0.0183356	0.0146711	2120	tags=27%, list=11%, signal=25%	EIF2AK2/TGFBR3/MBIP/STK25/PTK2B/AXIN1/RNF13/HIPK3/ITCH/RIPK2/MAP3K11/APP/ZNF622/RELL1/RB1CC1/PLCB1/DUSP22/FAS/SLAMF1/ARL6IP5/XIAP/RASGRP1/TNIK/ULK4/MAPK8IP3/MAP3K5/DUSP16/PAFAH1B1/EMC10/PTPN22/GADD45A/CYLD/PDCD4/ZC3H12A/PJA2/NCF1/FOXO1/GADD45G/SDCBP/DNAJA1/EZR/DUSP1/PER1/TRAF1/TNF/GADD45B/CCR7
GOBP_RNA_LOCALIZATION	184	0.548224	1.51683	0.00116801	0.0187054	0.014967	1954	tags=34%, list=10%, signal=31%	RAN/ALYREF/HNRNPAB/CKAP5/YBX1/SLBP/HNRNPA1/DDX39A/HNRNPA2B1/HNRNPA3/PABPN1/CCT6A/EIF5A/SRSF3/KPNB1/CCT2/RUVBL1/NUTF2/NHP2/KHSRP/CCT8/NDC1/RTRAF/CCT5/CCT7/CCT4/TPR/NPM1/RUVBL2/DKC1/PIH1D1/NUP50/UPF2/THOC7/PNPT1/DHX9/UPF3A/NUP107/THOC6/NUP210/KHDRBS1/CCT3/UPF3B/DCP2/YY1/NUP62/NUP188/MRPL18/THOC5/ATXN2/RBM15B/POLR2D/NUP153/ENY2/NOP10/NUP205/RFTN1/GLE1/XPO1/AAAS/SMG7/CPSF6
GOBP_RESPONSE_TO_STEROID_HORMONE	252	-0.437074	-1.40453	0.0011728	0.0187054	0.014967	1440	tags=22%, list=8%, signal=21%	CNOT2/POR/KDM4C/VPS11/ZMIZ1/STRN3/UBA5/URI1/CRY2/BCL2L11/PRMT2/SIRT1/AGL/KLF9/PKN1/LATS1/LBH/CRY1/PMEPA1/FOXP1/NCOA2/TAF7/CFLAR/ATP1A1/EP300/KDM3A/ATP2B1/CALCOCO1/WBP2/SAFB2/KDM5D/FBXO32/TGFB1/DDX17/MT-ND3/TGFBR2/PAM/DDIT4/DDX5/ZFP36L1/HSPA1B/HSPA8/PER1/NR3C1/MBP/BCL2/NR4A3/TNF/HSPA1A/ZFP36L2/TXNIP/FOS/AREG/ZFP36/FOSB/ANXA1
GOBP_RESPONSE_TO_ENDOPLASMIC_RETICULUM_STRESS	235	-0.446912	-1.42606	0.00117529	0.0187054	0.014967	3045	tags=34%, list=16%, signal=29%	RNFT1/RACK1/UFL1/PDIA3/DNAJB12/FAM8A1/UGGT1/MBTPS1/UBXN6/UBE4A/DNAJB14/RNF103/CCND1/MAN1B1/NCK1/UBE4B/TRIM13/ATXN3/SEL1L/RNF185/HSPA5/EIF2AK2/TMBIM6/DNAJC10/OPA1/TMEM129/PPP2CB/TNFRSF10B/TRIM25/EDEM1/FBXO2/RHBDD2/TMUB2/BBC3/RHBDD1/UBA5/USP25/BCL2L11/SIRT1/PTPN1/BCL2L1/NFE2L2/BAG6/HERPUD2/STT3B/HM13/FBXO44/EDEM3/AMFR/DNAJC3/CLU/TMEM259/MAP3K5/NCK2/NGLY1/SGTB/RNF139/BFAR/SERP1/CEBPB/EP300/ITPR1/DNA…
GOBP_KINETOCHORE_ASSEMBLY	18	0.869883	1.72911	0.00118525	0.0188004	0.015043	513	tags=56%, list=3%, signal=54%	CENPF/CENPE/CENPK/DLGAP5/CENPA/CENPX/CENPW/CENPN/CENPH/KNTC1
GOBP_RESPONSE_TO_OXYGEN_LEVELS	258	-0.436024	-1.41347	0.00119027	0.0188167	0.015056	2187	tags=22%, list=12%, signal=20%	CASP3/ADAM17/TGFBR3/PTK2B/SOD2/EEF2K/TMBIM6/EGLN1/BACH1/ACTN4/CPEB4/CREBBP/NPEPPS/SRF/SCAP/EPHA4/PIK3CB/TM9SF4/ARNT/HIF1A/HMOX2/SIRT1/ATP6AP1/NFE2L2/FAS/ATP7A/TFRC/MDM4/PTEN/BIRC2/ADAM8/MECP2/CFLAR/PRKAA1/UCP2/SMAD4/EP300/EGR1/ITPR1/NDRG1/FOXO1/TGFBR2/PAM/CITED2/PLK3/DDIT4/ATM/ZFP36L1/CDKN1B/RORA/CXCR4/BCL2/TNF/NOP53/NR4A2/LMNA/MALAT1/RGCC
REACTOME_REGULATION_OF_TP53_ACTIVITY_THROUGH_PHOSPHORYLATION	88	0.640389	1.65745	0.00119555	0.00943338	0.00676645	1220	tags=34%, list=6%, signal=32%	TPX2/CCNA2/RPA3/BRCA1/RMI2/AURKB/CHEK1/TOPBP1/TAF15/AURKA/CDK2/DNA2/RFC4/BARD1/RFC3/RFC2/RBBP8/SSRP1/SUPT16H/TAF10/RFC5/RPA2/BLM/TP53/RMI1/PIN1/RAD17/TAF9B/RPA1/RHNO1
GOBP_MITOCHONDRIAL_ATP_SYNTHESIS_COUPLED_PROTON_TRANSPORT	16	0.86721	1.69063	0.00121665	0.0191386	0.0153136	907	tags=69%, list=5%, signal=65%	ATP5PF/ATP5MF/ATP5F1C/ATP5PB/ATP5F1B/ATP5ME/STOML2/ATP5MG/ATP5F1E/ATP5PD/ATP5F1A
GOBP_CELLULAR_MODIFIED_AMINO_ACID_METABOLIC_PROCESS	155	0.572866	1.56135	0.00121876	0.0191386	0.0153136	2632	tags=25%, list=14%, signal=21%	TYMS/DHFR/PARK7/GSTO1/MTHFD1/GSTP1/ETHE1/GGH/EEF1G/ICMT/GOT2/SHMT1/GPX4/GLO1/MTHFD2/CLIC1/SHMT2/ACADM/CHAC2/MTHFS/PLSCR1/GART/GCLM/PM20D2/FPGS/MTHFD1L/GAMT/G6PD/HAGH/LPCAT4/PANK2/GSS/CLIC5/LPCAT3/SOD1/ABHD16A/GDAP1/MTHFD2L
REACTOME_EUKARYOTIC_TRANSLATION_INITIATION	117	-0.521919	-1.55182	0.00123687	0.009693	0.00695267	1385	tags=39%, list=7%, signal=37%	RPL23/RPL18A/RPS18/RPL31/RPL24/RPL21/RPL8/RPL18/RPL27A/RPS15A/RPS3A/RPS3/RPL13A/EIF4B/RPS15/RPL5/RPL36/RPS11/RPS23/RPS28/FAU/RPL3/RPL19/RPL14/RPS20/RPL28/RPL41/RPL13/RPS13/RPL36AL/RPL11/RPL38/EIF5/RPL39/RPL32/PABPC1/RPS25/RPS14/RPL35A/RPS27A/RPL10/RPL9/RPS27/RPL34/EIF4A2/RPL30
GOBP_REGULATION_OF_STEROID_BIOSYNTHETIC_PROCESS	51	-0.664973	-1.71371	0.00123884	0.0193822	0.0155085	2899	tags=37%, list=15%, signal=32%	STARD4/MBTPS1/IGF1R/INSIG1/DHCR7/NR1D1/GFI1/SCAP/POR/SIRT1/H6PD/IFNG/ABCG1/PRKAA1/ATP1A1/EGR1/NFKB1/SF1/TNF
GOBP_REGULATION_OF_AUTOPHAGY	317	-0.420671	-1.39909	0.0012425	0.0193822	0.0155085	3127	tags=36%, list=17%, signal=31%	PIK3CA/ATP6V0A1/DRAM2/KAT5/TPCN2/LARP1/DAPK3/NLRP6/PHF23/UFL1/FOXO3/SNRNP70/ATP13A2/PIK3R4/WDR45/ULK2/GSK3A/TBC1D14/PINK1/ATP6V1C1/TSC1/IL10/ATP6V1H/RNF31/TRIM27/ERCC4/SREBF2/MTMR8/GOLGA2/WASHC1/TRIM13/NRBP2/CLEC16A/ROCK1/DHRSX/SNX4/CASP3/UVRAG/TLK2/MTDH/USP33/FEZ2/OSBPL7/NPRL3/QSOX1/TBC1D25/TECPR1/MFSD8/C9orf72/NPC1/SMG1/TRIM22/SNX30/MOAP1/EXOC8/RAB3GAP2/TRIM14/TBK1/EXOC1/RIPK2/PIK3CB/TAB3/EXOC4…
GOBP_RESPONSE_TO_STARVATION	167	-0.491943	-1.51815	0.00124831	0.0194086	0.0155296	3065	tags=35%, list=16%, signal=30%	NUAK2/LARP1/SIK2/FOXO3/PIK3R4/WDR45/ULK2/RIPOR1/SZT2/PRKAG2/ATF2/CBL/XPR1/MYBBP1A/MAP1LC3A/SREBF2/WDR45B/TTC5/EIF2A/CLEC16A/HSPA5/VPS41/USP33/EIF2AK2/NPRL3/STK26/MAP1LC3B/CPEB4/TNRC6A/RRAGB/BMT2/ATG14/SIRT1/MTMR3/NFE2L2/FAS/FNIP1/FOXK1/KLF10/PIK3C3/MAX/MAP3K5/PRKAA1/UCP2/JMY/ATF3/ZC3H12A/GABARAPL1/SLC38A2/UPP1/GLUL/FOXO1/SESN1/HSPA8/XBP1/SESN3/CDKN1A/BCL2/ZFP36
REACTOME_RNA_POLYMERASE_II_TRANSCRIPTION_TERMINATION	65	0.673427	1.67136	0.00126663	0.0098592	0.00707188	1594	tags=35%, list=8%, signal=33%	ALYREF/SNRPB/SNRPG/SLBP/SNRPE/SNRPF/DDX39A/PABPN1/SRSF3/SNRPD3/MAGOHB/NUDT21/SRSF2/SRSF4/SRSF9/THOC7/MAGOH/RNPS1/EIF4A3/THOC6/UPF3B/THOC5/CPSF3
GOBP_MITOTIC_CHROMOSOME_CONDENSATION	19	0.856065	1.70794	0.00127907	0.0198214	0.01586	443	tags=58%, list=2%, signal=57%	NUSAP1/SMC4/SMC2/PLK1/NCAPH/NCAPD2/NCAPD3/NCAPG/CDCA5/KMT5A/BAZ1B
REACTOME_RHO_GTPASES_ACTIVATE_IQGAPS	27	0.775061	1.63101	0.00128015	0.0098668	0.00707733	938	tags=26%, list=5%, signal=25%	TUBA1B/TUBB4B/ACTB/ACTG1/TUBA1C/RAC1/CALM1
GOBP_RESPONSE_TO_FIBROBLAST_GROWTH_FACTOR	74	-0.58768	-1.63215	0.00128423	0.0198361	0.0158717	760	tags=16%, list=4%, signal=16%	CTNNB1/KDM5B/SHOC2/RAB14/RUNX2/ZFP36L1/SETX/IER2/ZFP36L2/CD44/NR4A1/ZFP36
REACTOME_INTERCONVERSION_OF_NUCLEOTIDE_DI_AND_TRIPHOSPHATES	29	0.80348	1.71078	0.00128474	0.0098668	0.00707733	1615	tags=48%, list=9%, signal=44%	TYMS/DUT/RRM1/DTYMK/DCTPP1/RRM2/TXN/NME2/CTPS1/GUK1/NME1/AK2/GLRX/AK6
REACTOME_REGULATION_OF_RUNX3_EXPRESSION_AND_ACTIVITY	55	0.708037	1.70512	0.00130282	0.00993941	0.00712942	1886	tags=58%, list=10%, signal=53%	PSME2/PSMB9/PSMC3/PSMB2/CDKN2A/PSMD8/PSMA5/SEM1/PSMB3/PSMC1/PSMD14/PSMB8/PSMB1/PSMA4/PSMA6/PSMC5/PSMB6/PSMA3/PSMB10/PSMD9/PSMB7/PSMA7/PSMC2/PSMD13/PSME1/PSMD4/PSME3/PSMD1/PSMD2/PSMC6/PSMD3/PSMB4
GOBP_REGULATION_OF_T_CELL_PROLIFERATION	148	-0.500912	-1.51812	0.00131233	0.020204	0.016166	1720	tags=31%, list=9%, signal=28%	RC3H1/SOS1/ITCH/TNFSF13B/RIPK2/IL2RA/TMIGD2/TNFRSF14/SLAMF1/STAT5B/RPS3/TFRC/SOS2/CD28/CTNNB1/CD3E/NCK2/PRKCQ/NDFIP1/NCKAP1L/TMEM131L/HLA-A/JAK3/TNFRSF1B/PTPN22/CEBPB/MAD1L1/VSIR/CCDC88B/PRNP/PELI1/CBLB/LGALS3/IRF1/CD46/TNFSF8/IL6ST/TGFBR2/SELENOK/PTPRC/CD40LG/RASAL3/HLA-E/ZAP70/CD55/ANXA1
REACTOME_PROTEIN_FOLDING	88	0.638142	1.65163	0.00132354	0.010031	0.00719515	2120	tags=34%, list=11%, signal=30%	TUBA1B/TUBB4B/ACTB/GNG5/TUBA1C/CCT6A/CCT2/NOP56/CCT8/CCT5/CCT7/CCT4/GNB1/CCNE2/DCAF7/TP53/PFDN6/FBXL3/VBP1/CCT3/CCNE1/ARL2/PFDN1/TBCA/GNB2/AP3M1/CSNK2B/PFDN2/TUBA4A/TBCB
GOBP_REGULATION_OF_SKELETAL_MUSCLE_TISSUE_DEVELOPMENT	19	-0.818608	-1.72371	0.00132667	0.0203405	0.0162753	760	tags=26%, list=4%, signal=25%	ACVR1/CTNNB1/PRKAA1/TGFB1/BCL2
GOBP_ACYLGLYCEROL_HOMEOSTASIS	25	-0.767962	-1.72483	0.00133014	0.0203405	0.0162753	1209	tags=20%, list=6%, signal=19%	SIRT1/MED13/PNPLA8/XBP1/RORA
GOBP_REGULATION_OF_MYELOID_LEUKOCYTE_DIFFERENTIATION	94	-0.570624	-1.64319	0.00133416	0.0203405	0.0162753	1554	tags=28%, list=8%, signal=26%	NOTCH2/GPR68/TCTA/PRKCA/IFNG/FBXW7/KLF10/CTNNB1/FOXP1/INPP5D/NDFIP1/CASP8/RUNX1/TOB2/CEBPB/LEF1/CSF1/ID2/CAMK4/RARA/TGFB1/CD4/ZFP36L1/PIK3R1/TNF/FOS
GOBP_REGULATION_OF_ALPHA_BETA_T_CELL_ACTIVATION	97	-0.556702	-1.61744	0.00134031	0.0203683	0.0162976	1623	tags=42%, list=9%, signal=39%	CD274/IL12RB1/CD83/MALT1/NKAP/RC3H1/ITCH/CD300A/RIPK2/IL4R/GATA3/TNFRSF14/IFNG/CD28/ZNF683/PRDM1/CD3E/ITPKB/PRKCQ/NCKAP1L/SOCS1/HLA-A/JAK3/NFKBID/PTPN22/RUNX1/BCL6/VSIR/ZC3H12A/CBLB/IRF1/RARA/TGFBR2/PTPRC/RASAL3/HLA-E/ZAP70/HSPH1/CD55/NFKBIZ/ANXA1
REACTOME_COMPLEX_I_BIOGENESIS	57	0.690439	1.67419	0.00134583	0.0100379	0.00720006	2902	tags=65%, list=15%, signal=55%	NDUFB6/NDUFB1/NDUFB3/NDUFB11/MT-ND6/NDUFS8/NDUFB10/NDUFA2/NDUFB2/NDUFAB1/NDUFB7/NDUFA12/NDUFS6/NDUFA1/NDUFA6/NDUFA3/NDUFA8/NDUFS7/NDUFC2/NDUFS3/NDUFC1/NDUFB4/NDUFV1/NDUFA11/NDUFV2/NDUFB9/NDUFAF3/NDUFA5/MT-ND5/NDUFS2/NUBPL/TIMMDC1/NDUFA10/NDUFA13/ECSIT/NDUFV3/NDUFAF4
REACTOME_NONSENSE_MEDIATED_DECAY_NMD	113	-0.539871	-1.5947	0.0013481	0.0100379	0.00720006	1791	tags=44%, list=9%, signal=40%	UPF1/RPL7/RPL12/SMG1/RPS12/RPL23/RPL18A/RPS18/DCP1A/RPL31/RPL24/RPL21/RPL8/RPL18/RPL27A/RPS15A/RPS3A/RPS3/RPL13A/RPS15/RPL5/RPL36/RPS11/RPS23/RPS28/FAU/RPL3/GSPT1/RPL19/RPL14/RPS20/RPL28/RPL41/RPL13/RPS13/RPL36AL/RPL11/RPL38/RPL39/RPL32/PABPC1/RPS25/RPS14/RPL35A/RPS27A/RPL10/RPL9/RPS27/RPL34/RPL30
REACTOME_HCMV_EARLY_EVENTS	70	0.660387	1.65615	0.00135058	0.0100379	0.00720006	2020	tags=36%, list=11%, signal=32%	TUBA1B/TUBB4B/EZH2/TUBA1C/RBBP7/RBBP4/SUZ12/NDC1/TRIM28/CBX1/DYNLL1/TPR/DYNC1I2/NUP50/EED/NUP107/GPS2/NUP210/NUP62/NUP188/DYNC1LI1/NUP153/NUP205/AAAS/TUBA4A
GOBP_NUCLEOSIDE_MONOPHOSPHATE_METABOLIC_PROCESS	71	0.66008	1.62633	0.00135692	0.0205545	0.0164466	2032	tags=31%, list=11%, signal=28%	TYMS/DUT/TK1/DTYMK/PAICS/HPRT1/IMPDH2/SHMT1/GUK1/DCK/DNPH1/AK2/PRPS2/CMPK2/ADA/GART/GMPS/ADSL/AK6/NT5C2/PPAT/CMPK1
GOBP_MEIOTIC_SPINDLE_ORGANIZATION	13	0.905162	1.68151	0.00136349	0.0205879	0.0164732	631	tags=62%, list=3%, signal=60%	ASPM/CCNB2/NDC80/FBXO5/AURKA/PPP2R1A/TUBG1/ESPL1
REACTOME_REPRODUCTION	64	0.667363	1.65154	0.0013786	0.0101804	0.00730228	2275	tags=42%, list=12%, signal=37%	RPA3/LMNB1/BRCA1/SMC3/RAD21/BRCA2/CDK4/SMC1A/CDK2/MND1/ACD/MLH1/RBBP8/UBE2I/RAD51C/RPA2/BLM/SYCP2/RPA1/TINF2/HVCN1/PSMC3IP/TERF2/STAG3/DIDO1/SUN1/STAG1
GOBP_RESPONSE_TO_COLD	44	-0.684967	-1.72786	0.00138587	0.0208589	0.0166901	2158	tags=39%, list=11%, signal=34%	TMEM135/SOD2/THRA/PLAC8/ADRB2/APPL2/DNAJC3/HSP90AA1/CASP8/PRKAA1/UCP2/ATP2B1/NFKBIA/CIRBP/FOXO1/METRNL/FOS
GOBP_NEGATIVE_REGULATION_OF_VASCULATURE_DEVELOPMENT	77	-0.595941	-1.66988	0.00139971	0.02098	0.016787	3371	tags=29%, list=18%, signal=24%	PML/HGS/PLK2/THBS1/SYNJ2BP/PPARG/AGO1/ATF2/KLF4/ROCK1/GTF2I/SEMA4A/STAT1/ATP2B4/PIK3CB/CTNNB1/MECP2/GADD45A/PDE3B/TNF/KLF2/RGCC
GOBP_T_HELPER_17_CELL_DIFFERENTIATION	26	-0.759465	-1.72337	0.00140282	0.02098	0.016787	2235	tags=42%, list=12%, signal=37%	IL12RB1/MALT1/RC3H1/IL6R/NFKBID/ZC3H12A/BATF/STAT3/LY9/RORA/NFKBIZ
REACTOME_NUCLEAR_EVENTS_KINASE_AND_TRANSCRIPTION_FACTOR_ACTIVATION	58	-0.633374	-1.67888	0.00142216	0.0104352	0.00748506	1921	tags=26%, list=10%, signal=23%	VRK3/MAPKAPK2/PPP2CB/SRF/ID1/TCF12/RPS6KA3/MEF2D/EP300/EGR1/ID2/FOS/JUND/FOSB/JUNB
GOBP_REGULATION_OF_DOUBLE_STRAND_BREAK_REPAIR	104	0.626463	1.62079	0.00142448	0.0212271	0.0169847	1707	tags=29%, list=9%, signal=26%	DEK/ACTB/NSD2/RMI2/FOXM1/RAD51AP1/CHEK1/YEATS4/DDX11/PPP4C/PRKDC/MAD2L2/RUVBL1/PARP1/RBBP8/TIMELESS/POLQ/ACTL6A/FANCB/RPA2/RUVBL2/ACTR2/FIGNL1/PARPBP/DTX3L/PARP9/SLF1/VPS72/KDM1A/SHLD1
GOBP_NEGATIVE_REGULATION_OF_CELL_KILLING	27	-0.76702	-1.74854	0.00142836	0.0212271	0.0169847	1939	tags=41%, list=10%, signal=37%	CRK/CEACAM1/HSP90AB1/HLA-F/HLA-B/NCKAP1L/HLA-A/SERPINB9/PTPRC/HLA-E/IL7R
REACTOME_MITOCHONDRIAL_PROTEIN_IMPORT	62	0.677939	1.66843	0.00143319	0.0104496	0.00749538	3304	tags=60%, list=18%, signal=49%	CHCHD2/ATP5MC1/CMC2/TOMM5/COX17/ATP5F1B/CYC1/TIMM10/VDAC1/COA6/COA4/CHCHD7/TIMM23/ATP5F1A/DNAJC19/TOMM22/MTX1/COQ2/TIMM8B/TIMM17A/TIMM13/TOMM40/CHCHD4/SAMM50/CHCHD3/TOMM70/SLC25A12/CS/CHCHD5/MTX2/TIMM21/TIMM17B/TIMM9/TIMM50/GFER/CHCHD10/HSPA9
GOBP_NUCLEOSOME_ASSEMBLY	45	0.724224	1.67789	0.00143942	0.0212991	0.0170424	1290	tags=44%, list=7%, signal=42%	HMGB2/ASF1B/NASP/ANP32B/DNAJC9/MCM2/NAP1L1/CENPW/HJURP/CENPP/POLE3/HP1BP3/CHAF1A/CHAF1B/OIP5/SET/ITGB3BP/NPM1/CHRAC1/SART3
GOBP_FOLIC_ACID_CONTAINING_COMPOUND_METABOLIC_PROCESS	27	0.807973	1.72268	0.00144225	0.0212991	0.0170424	1854	tags=44%, list=10%, signal=40%	TYMS/DHFR/MTHFD1/GGH/SHMT1/MTHFD2/SHMT2/MTHFS/GART/PM20D2/FPGS/MTHFD1L
GOBP_T_HELPER_17_TYPE_IMMUNE_RESPONSE	36	-0.70876	-1.70764	0.00144819	0.0213201	0.0170591	2235	tags=53%, list=12%, signal=47%	TBX21/IL17RA/IRF4/TRAF3IP2/IL2/ZBTB7B/IL12RB1/MALT1/RC3H1/IL6R/PRKCQ/NFKBID/ZC3H12A/BATF/STAT3/LY9/ARID5A/RORA/NFKBIZ
GOBP_MEIOTIC_CHROMOSOME_SEPARATION	19	0.853673	1.70316	0.00145385	0.0213368	0.0170725	893	tags=42%, list=5%, signal=40%	TOP2A/NCAPH/CENPX/TTK/MLH1/ESPL1/FANCM/RMI1
GOBP_MITOCHONDRIAL_ELECTRON_TRANSPORT_NADH_TO_UBIQUINONE	49	0.713072	1.69717	0.00147357	0.021559	0.0172502	1341	tags=53%, list=7%, signal=49%	NDUFB6/NDUFB1/NDUFB3/PARK7/NDUFA4/MT-ND6/NDUFS8/NDUFB10/NDUFA2/NDUFB2/NDUFAB1/NDUFB7/NDUFS6/NDUFA1/NDUFA6/NDUFA3/NDUFA8/NDUFS7/NDUFC2/NDUFS3/NDUFC1/NDUFB4/DLD/NDUFV1/NDUFV2/NDUFB9
REACTOME_REGULATION_OF_TLR_BY_ENDOGENOUS_LIGAND	15	0.864966	1.62168	0.00147846	0.0106796	0.00766035	25	tags=7%, list=0%, signal=7%	HMGB1
REACTOME_TRANSLESION_SYNTHESIS_BY_Y_FAMILY_DNA_POLYMERASES_BYPASSES_LESIONS_ON_DNA_TEMPLATE	39	0.74763	1.69146	0.00148328	0.0106796	0.00766035	1180	tags=51%, list=6%, signal=48%	PCNA/RPA3/POLD3/POLE3/PCLAF/ISG15/MAD2L2/UBE2L6/RFC4/RFC3/RFC2/RFC1/POLE/POLD1/POLD2/RFC5/RPA2/POLE4/POLE2/RPA1
GOBP_PURINE_CONTAINING_COMPOUND_METABOLIC_PROCESS	352	0.488568	1.41218	0.00148395	0.0216195	0.0172987	2443	tags=23%, list=13%, signal=21%	GAPDH/NUDT1/RAN/ATP5MC3/TPI1/ENO1/PGAM1/ATP5PF/PKM/ATP5MF/ATP5MC1/MTHFD1/PAICS/LDHA/PMVK/RHOA/NME2/ATP5F1C/PARP1/ATP5PB/ATP5F1B/ACOT7/TMSB4X/MPC2/HPRT1/IMPDH2/ICMT/ATP5ME/STOML2/ATP5MG/ATP5F1E/SHMT1/ACAT1/SHMT2/PRPSAP1/PFKL/ATP5PD/ATP5F1A/GUK1/DCK/NME1/DNPH1/DGAT1/DLD/AK2/ACLY/DCAKD/ITPA/PRPS2/HINT1/PPCDC/ADA/ATP6V1A/ATP5MC2/ARL2/GPI/ENO2/GART/GALK1/ZBTB7A/GMPS/ADSL/KDM1A/SLC35B2/NT5C2/ATP5PO/ELO…
GOBP_RESPONSE_TO_BMP	114	-0.53626	-1.5853	0.00149125	0.0216195	0.0172987	3230	tags=29%, list=17%, signal=24%	SLC33A1/FBXL15/EXT1/PPARG/ATF2/ENG/LEMD2/SPINT2/ACVR1/FKBP8/TGFBR3/SMURF2/SMURF1/NOTCH2/UBE2O/HIVEP1/GATA3/XIAP/USP9Y/SPART/TRIM33/SMAD4/LEF1/TOB1/EGR1/PDCD4/SKI/RUNX2/SKIL/SORL1/TGFB1/USP15/DDX5
GOBP_CELLULAR_ALDEHYDE_METABOLIC_PROCESS	50	0.717701	1.70465	0.0014921	0.0216195	0.0172987	2599	tags=34%, list=14%, signal=29%	TPI1/TALDO1/IDH2/PARK7/DHRS4L2/GLO1/AKR7A2/PDXP/DHRS4/GRHPR/ADH5/PNKD/ESD/HAGH/TKT/PNPO/AKR1A1
GOBP_SPINDLE_LOCALIZATION	46	0.726277	1.69352	0.00149606	0.0216195	0.0172987	1071	tags=28%, list=6%, signal=27%	ASPM/NUSAP1/PLK1/CENPA/MAD2L1/CFL1/NDC80/KPNB1/ACTR3/ESPL1/CDK5RAP2/ACTR2/GPSM2
REACTOME_REGULATION_OF_TNFR1_SIGNALING	35	-0.707186	-1.72468	0.00150468	0.0107423	0.00770533	1234	tags=34%, list=7%, signal=32%	SHARPIN/XIAP/BIRC2/CFLAR/CASP8/CYLD/RPS27A/UBC/TRAF1/TNF/TNFAIP3/BIRC3
REACTOME_RECYCLING_PATHWAY_OF_L1	43	0.74108	1.70294	0.00151064	0.0107423	0.00770533	1093	tags=26%, list=6%, signal=24%	TUBA1B/TUBB4B/ACTB/ACTG1/TUBA1C/KIF4A/AP2S1/RPS6KA4/AP2M1/MSN/CLTA
GOBP_POSITIVE_REGULATION_OF_CALCIUM_ION_TRANSPORT_INTO_CYTOSOL	40	0.741224	1.68973	0.00152044	0.0219045	0.0175267	2200	tags=25%, list=12%, signal=22%	CALM3/CALM2/GSTO1/BAX/CALM1/F2R/CAV1/SRI/PKD2/ABL1
REACTOME_TERMINATION_OF_TRANSLESION_DNA_SYNTHESIS	32	0.775073	1.67697	0.00155115	0.0109627	0.00786345	1180	tags=59%, list=6%, signal=56%	PCNA/RPA3/POLD3/POLE3/PCLAF/ISG15/UBE2L6/RFC4/RFC3/RFC2/RFC1/POLE/POLD1/POLD2/RFC5/RPA2/POLE4/POLE2/RPA1
KEGG_SPLICEOSOME	126	0.594026	1.56164	0.00155211	0.0112994	0.00843042	1628	tags=41%, list=9%, signal=38%	LSM4/ALYREF/SNRPB/LSM3/SNRPG/SNRPD1/SNRPE/PCBP1/LSM5/LSM2/SNRPF/HNRNPA1/SF3B4/HNRNPA3/HNRNPM/SNRNP40/SRSF3/SNRPD3/TXNL4A/MAGOHB/SF3A2/SNRPC/SRSF2/PPIH/SNRPA/HNRNPK/RBMX/SF3B6/SRSF4/SRSF10/SRSF9/SNW1/SF3B2/PRPF19/RBM17/CCDC12/DDX46/PHF5A/SNU13/MAGOH/PPIL1/PRPF4/DHX16/EIF4A3/DHX15/HNRNPC/SNRPD2/XAB2/LSM8/SART1/USP39/LSM6
GOBP_ESTABLISHMENT_OF_PROTEIN_LOCALIZATION_TO_CHROMOSOME	22	0.829445	1.72415	0.00156167	0.0224299	0.0179472	1367	tags=59%, list=7%, signal=55%	BRCA2/CCT6A/CCT2/ACD/NABP2/CCT8/CCT5/CCT7/CCT4/RUVBL2/DKC1/PIH1D1/CCT3
GOBP_REGULATION_OF_PHOSPHATIDYLINOSITOL_3_KINASE_ACTIVITY	46	-0.665005	-1.68365	0.00158028	0.0226283	0.0181059	1226	tags=26%, list=6%, signal=24%	WASHC1/PTK2B/CISH/ATG14/VAV3/SOCS1/PIK3R5/TGFB1/PIK3IP1/PIK3R1/SOCS3/CCR7
GOBP_POSITIVE_REGULATION_OF_FAT_CELL_DIFFERENTIATION	46	-0.663661	-1.68025	0.00160441	0.0229042	0.0183266	534	tags=20%, list=3%, signal=19%	CEBPB/ASXL2/ZC3H12A/ID2/METRNL/ZFP36L1/XBP1/STK4/ZFP36
GOBP_I_KAPPAB_KINASE_NF_KAPPAB_SIGNALING	257	-0.429637	-1.39251	0.00161351	0.0229645	0.0183749	2488	tags=26%, list=13%, signal=23%	SNIP1/RIPK3/PELI2/DDX21/TRIM13/NFKBIB/ATP2C1/ROCK1/CCDC22/EDA/MTDH/MALT1/NR1D1/CARD8/BTRC/GPR89A/TRIM39/EEF1D/TNFRSF10B/TRIM25/TRIM22/ANKRD17/IRF3/APOL3/TRIM14/TBK1/STAT1/C18orf32/RIPK2/TAB3/DHX36/SHARPIN/SIRT1/MAP3K14/TANK/TFRC/TAB2/TMED4/ASH1L/ZDHHC17/BIRC2/CTNNB1/CFLAR/MIER1/NDFIP1/CASP8/SLC44A2/NLRC3/RELB/ZC3H12A/PELI1/OPTN/NFKBIA/PIM2/RHOH/SQSTM1/AKAP13/BCL3/CD4/PER1/FYN/REL/RORA/TRAF1/TNF/C…
GOBP_DNA_LIGATION	16	0.860338	1.67723	0.00162496	0.0230116	0.0184126	545	tags=25%, list=3%, signal=24%	TOP2A/HMGB1/XRCC6/LIG1
GOBP_ALPHA_BETA_T_CELL_PROLIFERATION	38	-0.694087	-1.71265	0.00162659	0.0230116	0.0184126	1623	tags=42%, list=9%, signal=39%	ITCH/RIPK2/TNFRSF14/CD28/CD3E/HLA-A/PTPN22/VSIR/CBLB/IRF1/TGFBR2/PTPRC/RASAL3/HLA-E/ZAP70/CD55
GOBP_NEGATIVE_REGULATION_OF_TOR_SIGNALING	41	-0.7055	-1.77348	0.00164884	0.0232566	0.0186086	3047	tags=49%, list=16%, signal=41%	CASTOR1/CASTOR2/GSK3A/SZT2/TSC1/TBC1D7/NPRL3/ARNTL/UBR2/HIF1A/BMT2/MAPKAPK5/SIRT1/FNIP1/TSC2/PRKAA1/SESN1/DDIT4/ATM/SESN3
GOBP_RESPONSE_TO_MOLECULE_OF_BACTERIAL_ORIGIN	267	-0.423043	-1.37157	0.00166224	0.0233592	0.0186907	987	tags=19%, list=5%, signal=18%	CD274/CASP3/MTDH/ADAM17/MALT1/NR1D1/CARD8/CSF2/SOD2/MAPKAPK2/PRPF8/UPF1/GFI1/IRF3/MAPKAPK3/RIPK2/CTR9/IL18BP/PRKCA/TAB2/RPS6KA3/FOXP1/B2M/CASP8/TNFRSF1B/PTPN22/AKIRIN2/CEBPB/PDCD4/NFKB1/SBNO2/ZC3H12A/CD96/PELI1/NFKBIA/SIGIRR/RARA/TGFB1/IL10RA/XBP1/ARID5A/TNF/PDE4B/PTGER4/CD55/FOS/NR4A1/CCR7/JUND/TNFAIP3/ZFP36
GOBP_NEGATIVE_REGULATION_OF_COMPLEMENT_ACTIVATION	10	-0.918313	-1.68264	0.00166604	0.0233592	0.0186907	282	tags=30%, list=1%, signal=30%	SUSD4/CD46/CD55
GOBP_EMBRYONIC_MORPHOGENESIS	437	-0.383081	-1.30026	0.00168735	0.0235878	0.0188737	2773	tags=20%, list=15%, signal=17%	TSC1/IL10/ENG/SETD2/WNK1/RIC8A/KLF4/DLG1/SPINT2/ZNF281/BCR/ETS2/ACVR1/INSIG1/NCOA1/VASP/GNA12/ZBTB16/RPS6/FBXW4/ROCK1/LUZP1/CASP3/RNF207/HIPK1/AXIN1/AHI1/OPA1/RALA/EXT2/DVL1/ITGAV/SOS1/CREBBP/KDM2B/MBNL1/NOTCH2/CUL3/C2orf49/SRF/ZEB1/SYF2/GRB2/ZNF568/IFT57/EXOC4/HIF1A/CTR9/GATA3/TGFBR1/BCL2L11/ITGA5/POFUT2/SEC24B/TTC39C/MICAL2/LATS1/HECTD1/CHD7/TSC2/LMBRD1/CTNNB1/LMBR1/DNAJB6/ITGA4/SMAD4/LDB1/LEF1…
GOBP_POSITIVE_REGULATION_OF_HEMOPOIESIS	143	-0.505421	-1.52863	0.00170839	0.0237815	0.0190286	1442	tags=30%, list=8%, signal=28%	PCID2/NOTCH2/RIPK2/GPR68/IL2RA/IL4R/ZMIZ1/GATA3/STAT5B/RASGRP1/PRKCA/IFNG/KLF10/TESPA1/ADAM8/ITPKB/INPP5D/NCKAP1L/SOCS1/CASP8/NFKBID/RUNX1/LEF1/BCL6/VSIR/CSF1/ID2/LGALS3/RARA/CD46/TGFB1/RHOH/TGFBR2/PTPRC/CD4/ZFP36L1/XBP1/ZAP70/TNF/FOS/NFKBIZ/IL7R/ANXA1
REACTOME_GLOBAL_GENOME_NUCLEOTIDE_EXCISION_REPAIR_GG_NER	84	0.635355	1.63113	0.00171198	0.0120256	0.00862583	1643	tags=40%, list=9%, signal=37%	PCNA/RPA3/ACTB/SUMO2/SUMO3/POLD3/RBX1/POLE3/RUVBL1/PARP1/RFC4/RFC3/RFC2/LIG1/RFC1/UBE2I/POLE/POLD1/ACTL6A/POLD2/COPS3/RFC5/RPA2/DDB2/RAD23A/POLE4/POLE2/RPA1/GTF2H2/PARP2/YY1/COPS8/SUMO1/DDB1
GOBP_RESPONSE_TO_CAMP	68	-0.595627	-1.63976	0.00171227	0.0237815	0.0190286	2213	tags=24%, list=12%, signal=21%	HSPA5/INPP5K/PTK2B/EEF2K/STAT1/APP/RAPGEF1/BIRC2/AHR/EZR/ZFP36L1/AKAP9/PER1/FOS/AREG/FOSB
GOBP_RIBONUCLEOSIDE_TRIPHOSPHATE_BIOSYNTHETIC_PROCESS	63	0.683697	1.67456	0.00171634	0.0237815	0.0190286	2431	tags=44%, list=13%, signal=39%	ATP5MC3/ENO1/ATP5PF/ATP5MF/ATP5MC1/NME2/ATP5F1C/PARP1/ATP5PB/ATP5F1B/TMSB4X/IMPDH2/ATP5ME/STOML2/ATP5MG/ATP5F1E/CTPS1/ATP5PD/ATP5F1A/NME1/ATP6V1A/ATP5MC2/ATP5PO/ATP5F1D/NME4/MT-CO2/SLC25A12/UQCC3
GOBP_POSITIVE_REGULATION_OF_CELL_DEATH	484	-0.382591	-1.3105	0.00173367	0.0239511	0.0191643	1558	tags=18%, list=8%, signal=17%	B4GALT1/NOTCH2/PAK2/RIPK2/MAP3K11/PIK3CB/ZNF622/BBC3/NSMAF/TGFBR1/BCL2L11/PRMT2/SIRT1/IGF2R/FAS/FNIP1/RYBP/PLCG1/ARL6IP5/ITGA6/PLEKHF1/RPS3/RBM5/MTCH1/SLC6A6/IFNG/ING5/LATS1/ZBP1/FBXW7/PTEN/PICALM/LAPTM5/CAMK1D/CTNNB1/ADAM8/CLU/MAP3K5/TP53INP1/NCK2/INPP5D/ITGA4/CASP8/UCP2/TNFRSF1B/GADD45A/TNFRSF10A/SMAD4/CYLD/EGR1/PDCD4/BCL6/DEDD2/JMY/RHOB/ATF3/ZC3H12A/PHLDA1/ITGB1/PRNP/CAMK2D/GSK3B/SKIL/FOXO1/GA…
REACTOME_REGULATION_OF_RAS_BY_GAPS	67	0.660615	1.64154	0.0017427	0.0121672	0.00872739	1706	tags=48%, list=9%, signal=44%	PSME2/PSMB9/PSMC3/PSMB2/RBX1/PSMD8/PSMA5/SEM1/PSMB3/PSMC1/PSMD14/PSMB8/PSMB1/PSMA4/PSMA6/PSMC5/PSMB6/PSMA3/PSMB10/PSMD9/PSMB7/PSMA7/PSMC2/PSMD13/PSME1/PSMD4/PSME3/HRAS/PSMD1/PSMD2/PSMC6/PSMD3
GOBP_PROTEIN_LOCALIZATION_TO_CHROMOSOME_CENTROMERIC_REGION	25	0.805257	1.70105	0.00174818	0.0240809	0.0192681	1515	tags=60%, list=8%, signal=55%	CDK1/CDT1/KNL1/CENPA/AURKB/NDC80/TTK/KNTC1/BUB3/CENPQ/CTCF/MTBP/CHAMP1/ZWILCH/RCC2
GOBP_T_CELL_TOLERANCE_INDUCTION	14	-0.850164	-1.68338	0.0017911	0.0246002	0.0196837	1623	tags=50%, list=9%, signal=46%	ITCH/IL2RA/HLA-B/CD3E/CBLB/TGFBR2/ICOS
GOBP_NEGATIVE_REGULATION_OF_CYTOKINE_PRODUCTION_INVOLVED_IN_IMMUNE_RESPONSE	22	-0.778411	-1.68323	0.00181358	0.0248365	0.0198728	1137	tags=32%, list=6%, signal=30%	SLAMF1/HLA-F/JAK3/BCL6/CD96/TGFB1/TNF
GOBP_RESPONSE_TO_INSULIN	214	-0.454136	-1.43202	0.00182236	0.0248844	0.0199111	2915	tags=32%, list=15%, signal=28%	PPARG/SYAP1/GSK3A/ZBTB7B/GCLC/PRKCZ/MYC/TSC1/KBTBD2/IL10/ERRFI1/IGF1R/USO1/NCOA5/NCK1/CAT/INSIG1/PTPRA/INPP5K/EEF2K/CEACAM1/RAB8B/PRKCD/HDAC5/STAT1/RAB10/SCAP/LPIN2/GRB2/STXBP3/IRS2/APPL2/CRY2/DENND4C/SIRT1/NAMPT/PTPN1/TBC1D4/SRSF5/OGT/PIP4K2C/APRT/TSC2/MAX/PTPRE/CRY1/PRKCQ/CFLAR/SOCS1/PIP4K2A/PRKAA1/LPIN1/NDEL1/UCP2/PIK3C2A/VAMP2/VPS13C/EGR1/ATP2B1/KAT2B/GSK3B/PDE3B/SORL1/FOXO1/ZFP36L1/XBP1/PIK3…
KEGG_PRIMARY_IMMUNODEFICIENCY	32	-0.731304	-1.75223	0.00183598	0.0128518	0.0095887	729	tags=25%, list=4%, signal=24%	CD3E/JAK3/PTPRC/CD4/ICOS/CD40LG/ZAP70/IL7R
GOBP_MRNA_PROCESSING	437	0.468332	1.37622	0.0018385	0.0250323	0.0200294	2537	tags=32%, list=13%, signal=29%	LSM4/ALYREF/SNRPB/LSM3/SNRNP25/YBX1/SNRPG/SNRPD1/SLBP/SNRPE/HNRNPF/LSM5/LSM2/SNRPF/HNRNPA1/DDX39A/HNRNPR/SF3B4/RALY/HNRNPA2B1/THRAP3/HNRNPA3/HNRNPM/PABPN1/UBL5/SNRNP40/SRSF3/SFPQ/SNRPD3/TXNL4A/MAGOHB/BARD1/SF3A2/SNRPC/NUDT21/SRSF2/PPIH/SNRPA/KHSRP/HNRNPK/PSIP1/PRDX6/RBMX/DAZAP1/SF3B6/SRSF4/LEO1/SRSF10/SRRT/SRSF9/SNW1/SF3B2/GEMIN2/C1QBP/NONO/TTF2/ZCRB1/PRPF19/RBM17/THOC7/RAVER1/PNPT1/PTBP1/DDX46/P…
GOBP_DEVELOPMENTAL_CELL_GROWTH	176	-0.464963	-1.43942	0.00184541	0.025054	0.0200468	3042	tags=24%, list=16%, signal=21%	FN1/EXT1/ULK2/GSK3A/VCL/PRKCZ/CYFIP2/GOLGA4/RYK/RNF157/DISC1/PLXNA3/SLC9A6/C9orf72/DVL1/IST1/SEMA4A/HSP90AB1/MACF1/SMURF1/SLC23A2/SRF/APP/PRMT2/AUTS2/ITSN2/ZFYVE27/DIP2B/RAB21/SPART/ARHGAP4/CTNNB1/HSP90AA1/ITGA4/NDEL1/PAFAH1B1/EIF4G2/SEMA4D/ITGB1/GSK3B/TGFBR2/AKAP13/CXCR4
GOBP_CYTOKINE_PRODUCTION_INVOLVED_IN_IMMUNE_RESPONSE	87	-0.564404	-1.61553	0.00185405	0.0250989	0.0200827	1725	tags=26%, list=9%, signal=24%	IL18R1/CD226/DHX36/GATA3/TNFRSF14/SIRT1/SLAMF1/LAPTM5/HLA-F/HLA-A/JAK3/B2M/TNFRSF1B/BCL6/CAMK4/CD96/TGFB1/SLC7A5/HLA-E/ARID5A/NR4A3/TNF/CD55
GOBP_DEFENSE_RESPONSE_TO_BACTERIUM	189	-0.46442	-1.43945	0.00186033	0.0251118	0.020093	1642	tags=17%, list=9%, signal=16%	LYZ/ADAM17/PPP1R11/OAS2/PRKCD/ANKRD17/PLAC8/TBK1/NOTCH2/ZNFX1/RIPK2/IL6R/SHARPIN/TNFRSF14/MR1/CCL20/FOXP1/HLA-A/RNF213/CEBPB/RAB14/RPL39/TRAV27/NLRP1/OPTN/TNFSF8/BCL3/CD4/GNLY/HLA-E/RPL30/TNF/IL7R
GOBP_REGULATION_OF_ANTIGEN_RECEPTOR_MEDIATED_SIGNALING_PATHWAY	61	-0.61841	-1.65366	0.00186908	0.0251578	0.0201299	2091	tags=43%, list=11%, signal=38%	MALT1/RAB29/CEACAM1/GCSAM/RC3H1/CD226/CD300A/SLC39A10/CMTM3/DUSP22/ELF1/PRKCH/RPS3/TESPA1/LAPTM5/FOXP1/UBASH3A/PTPN22/TRAT1/PRNP/CBLB/LGALS3/PLCL2/EZR/PTPRC/CCR7
GOBP_CENTRAL_NERVOUS_SYSTEM_NEURON_AXONOGENESIS	27	-0.758596	-1.72933	0.0018934	0.0254125	0.0203336	1671	tags=41%, list=9%, signal=37%	HSP90AB1/EPHB6/EPHA4/PTEN/HSP90AA1/ADARB1/NDEL1/PAFAH1B1/C12orf57/MYCBP2/NR4A2
GOBP_POSITIVE_REGULATION_OF_LIPID_BIOSYNTHETIC_PROCESS	62	-0.615171	-1.6525	0.00190885	0.0255287	0.0204266	2899	tags=29%, list=15%, signal=25%	STARD4/IGF1R/CHP1/CREBL2/LPGAT1/ACSL3/NR1D1/PRKCD/SCAP/POR/IFNG/ABCG1/PRKAA1/NR1H2/LDLR/ZBTB20/TNF/ANXA1
GOBP_NEGATIVE_REGULATION_OF_LYMPHOCYTE_ACTIVATION	135	-0.502365	-1.50441	0.00191289	0.0255287	0.0204266	1926	tags=30%, list=10%, signal=27%	CEACAM1/TIGIT/RC3H1/ITCH/CD300A/IL2RA/IL4R/DUSP22/TNFRSF14/TBC1D10C/PKN1/FBXO7/LAPTM5/HLA-F/INPP5D/NDFIP1/NCKAP1L/TMEM131L/SOCS1/JAK3/PTPN22/FGL2/RUNX1/CEBPB/BCL6/MAD1L1/VSIR/ZC3H12A/ID2/PRNP/PELI1/CBLB/LGALS3/LAX1/IRF1/SAMSN1/ATM/PAG1/RIPOR2/TNFAIP3/ANXA1
GOBP_POSITIVE_REGULATION_OF_CELL_DIVISION	61	0.670628	1.63765	0.0019229	0.0255898	0.0204755	1497	tags=25%, list=8%, signal=23%	YBX1/KIF23/RACGAP1/KIF20B/AURKB/KIF14/ECT2/RHOA/CIT/CDC6/POLDIP2/CDC25B/ITGB1BP1/VEGFB/NUP62
REACTOME_GAP_FILLING_DNA_REPAIR_SYNTHESIS_AND_LIGATION_IN_GG_NER	25	0.801011	1.67305	0.00194368	0.0134886	0.00967525	1180	tags=68%, list=6%, signal=64%	PCNA/RPA3/POLD3/POLE3/RFC4/RFC3/RFC2/LIG1/RFC1/POLE/POLD1/POLD2/RFC5/RPA2/POLE4/POLE2/RPA1
GOBP_NEGATIVE_REGULATION_OF_LOCOMOTION	258	-0.430037	-1.39406	0.00194607	0.0258252	0.0206638	2730	tags=23%, list=14%, signal=20%	ENG/KLF4/AFDN/DPP4/EVL/SPINT2/ZMYND8/RYK/GPR18/BCR/CCL28/CCDC125/GNA12/AP1AR/ADGRG1/PLXNA3/CRK/GCSAM/STK26/IGFBP3/ARID2/SEMA4A/HDAC5/CD300A/ABHD2/SRF/DNAJA4/ATP2B4/NISCH/EPHA4/PLCB1/DUSP22/TIMP1/GATA3/NFE2L2/RAP2C/MIA3/RAP2B/PTEN/ARHGAP4/TP53INP1/MECP2/ST6GAL1/ADARB1/GADD45A/RHOB/ARRDC3/SEMA4D/GNA13/LDLRAD4/TGFB1/STAT3/CITED2/IFITM1/DUSP1/RIPOR2/BCL2/TNF/PTGER4/RGCC
GOBP_CELL_GROWTH	390	-0.396726	-1.33874	0.00195218	0.0258335	0.0206705	2137	tags=20%, list=11%, signal=18%	DISC1/ADAM17/PLXNA3/PTK2B/SUPV3L1/CISH/PPT1/SLC9A6/CEACAM1/C9orf72/DVL1/CDK11A/IST1/CDKN2AIP/SEMA4A/CRLF3/HSP90AB1/PPP1R9B/KDM2B/MACF1/INO80/VGLL4/ITCH/SMURF1/CLSTN3/SLC23A2/SRF/CIB1/CHPT1/APP/TGFBR1/URI1/PRMT2/SIRT1/KAT7/AUTS2/RASGRP2/ITSN2/ZFYVE27/TFRC/RPS6KA3/ING5/DIP2B/ADAM10/RAB21/SPART/ARHGAP4/CTNNB1/HSP90AA1/OGFR/PRKCQ/ITGA4/NDEL1/PAFAH1B1/LTBP4/SMAD4/BCL6/DNAJB2/EIF4G2/SEMA4D/ITGB1/CAMK2D…
GOBP_CHONDROCYTE_DIFFERENTIATION	79	-0.584334	-1.6365	0.00196037	0.0258692	0.0206991	1430	tags=18%, list=8%, signal=16%	POR/TGFBR1/LTBP3/MEF2D/GLG1/TRPS1/CTNNB1/RUNX1/MAF/SERPINH1/RUNX2/TGFB1/TGFBR2/ARID5A
REACTOME_HDR_THROUGH_SINGLE_STRAND_ANNEALING_SSA	37	0.753194	1.68474	0.00196571	0.0135599	0.00972633	1220	tags=46%, list=6%, signal=43%	RPA3/BRCA1/RMI2/TOPBP1/DNA2/RFC4/BARD1/RFC3/RFC2/RBBP8/RFC5/RPA2/BLM/RMI1/RAD17/RPA1/RHNO1
GOBP_ONE_CARBON_METABOLIC_PROCESS	33	0.774406	1.71124	0.00198087	0.0260667	0.020857	1854	tags=36%, list=10%, signal=33%	TYMS/DHFR/MTHFD1/SHMT1/AHCY/MTHFD2/SHMT2/MTHFS/MAT2A/FPGS/AHCYL1/MTHFD1L
REACTOME_CIRCADIAN_CLOCK	68	-0.598937	-1.6444	0.00198498	0.013611	0.00976298	2743	tags=49%, list=15%, signal=42%	CLOCK/CRTC2/CUL1/ATF2/TBL1XR1/UBA52/NCOA1/PER2/CHD9/RBM4/NR1D1/BTRC/CREBBP/ARNTL/TBL1X/HIF1A/CRY2/SIRT1/NAMPT/MEF2D/CRTC3/CRY1/NCOA2/CSNK1D/EP300/PPP1CB/RPS27A/UBC/PER1/NR3C1/BHLHE40/RORA/CREM
GOBP_REGULATION_OF_LYMPHOCYTE_DIFFERENTIATION	159	-0.485259	-1.48067	0.00200552	0.0263176	0.0210578	1475	tags=30%, list=8%, signal=28%	ZEB1/RIPK2/IL2RA/IL4R/ZMIZ1/GATA3/CD2/IKZF3/STAT5B/RASGRP1/SOS2/IFNG/CD28/FBXO7/ZNF683/TESPA1/PRDM1/ADAM8/ITPKB/INPP5D/NDFIP1/NCKAP1L/TMEM131L/SOCS1/JAK3/NFKBID/FGL2/RUNX1/LEF1/BCL6/VSIR/ZC3H12A/ID2/CAMK4/IRF1/RARA/CD46/RHOH/TGFBR2/PTPRC/TCF7/ZFP36L1/XBP1/ZAP70/ZFP36L2/NFKBIZ/IL7R/ANXA1
GOBP_POSITIVE_REGULATION_OF_CELL_CYCLE_PHASE_TRANSITION	101	0.606686	1.56081	0.00201665	0.0263665	0.021097	1594	tags=34%, list=8%, signal=31%	UBE2C/CDK1/EZH2/ANAPC11/CDT1/DLGAP5/CCNB1/RRM1/DTL/CDCA5/TFDP1/FBXO5/RRM2/CDK4/ATAD5/PHB2/SASS6/CDC6/STIL/ESPL1/NSMCE2/RAD51C/APEX1/CDC25B/NPM1/CDC23/EIF4G1/RAB11A/CCND3/MTBP/FAM83D/RCC2/THOC5/CPSF3
GOBP_CELLULAR_RESPONSE_TO_EXTERNAL_STIMULUS	259	-0.435539	-1.41335	0.00202044	0.0263665	0.021097	2987	tags=33%, list=16%, signal=28%	SIK2/FOXO3/SIPA1/PIK3R4/WDR45/ARHGAP35/GCLC/RIPOR1/SZT2/TSC1/PRKAG2/ATF2/ENG/CRADD/CBL/XPR1/IGF1R/MYBBP1A/MAP1LC3A/SREBF2/CDKN2B/VDR/WDR45B/NCOA1/TTC5/CLEC16A/MAP3K2/HSPA5/VPS41/USP33/EIF2AK2/NPRL3/STK26/TNFRSF10B/MAP2K4/MAP1LC3B/CPEB4/TNRC6A/PPP1R9B/SRF/TNFSF14/RRAGB/PIEZO1/BMT2/ATG14/SIRT1/MTMR3/NFE2L2/ERCC6/FAS/FNIP1/MAP3K14/HABP4/KLF10/PIK3C3/MAX/BAG3/MAP3K5/ITGA4/CASP8/PRKAA1/UCP2/GADD45A/TN…
REACTOME_E2F_MEDIATED_REGULATION_OF_DNA_REPLICATION	22	0.825307	1.68984	0.00205945	0.0138638	0.00994437	2075	tags=68%, list=11%, signal=61%	CDK1/CCNB1/E2F1/TFDP1/ORC6/POLA2/PPP2R1A/PRIM1/POLA1/PPP2R3B/MCM8/PRIM2/ORC1/ORC3/RB1
GOBP_DNA_REPLICATION_INDEPENDENT_CHROMATIN_ORGANIZATION	18	0.856534	1.70258	0.00206669	0.0268293	0.0214673	766	tags=56%, list=4%, signal=53%	ASF1B/NASP/CENPW/HJURP/CENPP/RBBP4/HAT1/SUPT16H/OIP5/ITGB3BP
GOBP_REGULATION_OF_TISSUE_REMODELING	55	-0.626595	-1.63227	0.0020673	0.0268293	0.0214673	3033	tags=36%, list=16%, signal=31%	IL2/PPARG/IL21/BCR/ROCK1/CEACAM1/PLEKHM1/SUCO/LTBP3/TFRC/PRKCA/S1PR1/CST3/TMBIM1/ADAM8/INPP5D/PPP3CA/RUNX1/TGFB1/TNFAIP3
REACTOME_TELOMERE_EXTENSION_BY_TELOMERASE	21	0.813761	1.65394	0.00206955	0.0138638	0.00994437	2753	tags=71%, list=15%, signal=61%	CCNA2/CDK2/RUVBL1/ACD/NHP2/RUVBL2/DKC1/PPP6R3/NOP10/TINF2/PIF1/TERF2/GAR1/PPP6C/TERF1
REACTOME_REGULATION_OF_PTEN_STABILITY_AND_ACTIVITY	68	0.65477	1.62965	0.00206995	0.0138638	0.00994437	2680	tags=59%, list=14%, signal=51%	PSME2/PSMB9/PSMC3/PSMB2/PSMD8/PSMA5/SEM1/PSMB3/PSMC1/PSMD14/PSMB8/PSMB1/PSMA4/PSMA6/PSMC5/PSMB6/PSMA3/PSMB10/PSMD9/PSMB7/PSMA7/PSMC2/PSMD13/PSME1/PSMD4/PSME3/PSMD1/PSMD2/USP13/PSMC6/PSMD3/PSMB4/CSNK2B/UBB/STUB1/PSMC4/OTUD3/PSMF1/PSMB5/PSMD6
GOBP_LIVER_MORPHOGENESIS	20	-0.78907	-1.66931	0.0020927	0.0270308	0.0216285	1926	tags=45%, list=10%, signal=40%	CEACAM1/NOTCH2/CUL3/FBXW7/CFLAR/CEBPB/XBP1/TNF/TNFAIP3
GOBP_DETECTION_OF_STIMULUS_INVOLVED_IN_SENSORY_PERCEPTION	90	-0.555286	-1.59354	0.0020943	0.0270308	0.0216285	623	tags=4%, list=3%, signal=4%	PLCB2/FYN/CXCR4/TNF
KEGG_ERBB_SIGNALING_PATHWAY	78	-0.565874	-1.56581	0.00210391	0.0141248	0.0105385	2096	tags=31%, list=11%, signal=27%	KRAS/CRK/MAP2K4/SOS1/PAK2/GRB2/PIK3CB/ARAF/PLCG1/STAT5B/PRKCA/SOS2/NCK2/PIK3R5/AKT3/BRAF/CAMK2D/GSK3B/CBLB/CDKN1B/PIK3R1/CDKN1A/JUN/AREG
REACTOME_SIGNALING_BY_NTRKS	121	-0.504215	-1.49627	0.00211155	0.0140607	0.0100856	2153	tags=28%, list=11%, signal=25%	VRK3/KRAS/RIT1/CRK/MAPKAPK2/RALA/PPP2CB/FURIN/SOS1/KIDINS220/MAPKAPK3/SRF/ID1/GRB2/IRS2/PIK3CB/TIAM1/PLCG1/RAPGEF1/TCF12/RPS6KA3/MEF2D/EP300/EGR1/BRAF/ID2/RALGDS/STAT3/FYN/PIK3R1/FOS/JUND/FOSB/JUNB
GOBP_ATP_BIOSYNTHETIC_PROCESS	47	0.711682	1.67688	0.00211381	0.0271399	0.0217158	2431	tags=49%, list=13%, signal=43%	ATP5MC3/ENO1/ATP5PF/ATP5MF/ATP5MC1/ATP5F1C/PARP1/ATP5PB/ATP5F1B/TMSB4X/ATP5ME/STOML2/ATP5MG/ATP5F1E/ATP5PD/ATP5F1A/ATP6V1A/ATP5MC2/ATP5PO/ATP5F1D/MT-CO2/SLC25A12/UQCC3
GOBP_PATTERN_RECOGNITION_RECEPTOR_SIGNALING_PATHWAY	153	-0.480065	-1.45881	0.00211427	0.0271399	0.0217158	2080	tags=24%, list=11%, signal=22%	NR1D1/ZDHHC5/GPR108/MAPKAPK2/UNC93B1/TRIM25/GFI1/OTULIN/SARM1/ANKRD17/ITCH/IRF3/CD300A/EPG5/MAPKAPK3/FLOT2/RIPK2/CTSS/APPL2/XIAP/RPS6KA3/BIRC2/PTPN22/CYLD/PJA2/PELI1/NFKBIA/IRF1/RNF125/USP15/HSPA1B/DDX3X/TNF/HSPA1A/NOP53/TNFAIP3/BIRC3
GOBP_CELLULAR_RESPONSE_TO_INSULIN_STIMULUS	172	-0.468484	-1.45107	0.00212566	0.027212	0.0217735	2915	tags=34%, list=15%, signal=29%	PPARG/SYAP1/GSK3A/ZBTB7B/GCLC/PRKCZ/MYC/ERRFI1/IGF1R/USO1/NCOA5/NCK1/INSIG1/PTPRA/INPP5K/EEF2K/CEACAM1/RAB8B/PRKCD/HDAC5/STAT1/RAB10/LPIN2/GRB2/IRS2/APPL2/DENND4C/SIRT1/NAMPT/PTPN1/TBC1D4/SRSF5/OGT/PIP4K2C/APRT/TSC2/PTPRE/PRKCQ/CFLAR/SOCS1/PIP4K2A/PRKAA1/LPIN1/NDEL1/UCP2/PIK3C2A/VAMP2/ATP2B1/KAT2B/GSK3B/PDE3B/SORL1/FOXO1/ZFP36L1/XBP1/PIK3R1/SOCS3/SESN3
KEGG_NEUROACTIVE_LIGAND_RECEPTOR_INTERACTION	109	-0.518795	-1.51714	0.00217305	0.0141248	0.0105385	1805	tags=10%, list=10%, signal=9%	CYSLTR1/THRA/ADRB2/P2RY10/S1PR1/PTGDR/LPAR2/LPAR6/P2RY8/NR3C1/PTGER4
GOBP_REGULATION_OF_T_CELL_DIFFERENTIATION	134	-0.489853	-1.46675	0.00220775	0.0281845	0.0225516	1475	tags=31%, list=8%, signal=28%	ZEB1/RIPK2/IL2RA/IL4R/ZMIZ1/GATA3/CD2/STAT5B/RASGRP1/SOS2/IFNG/CD28/ZNF683/TESPA1/PRDM1/ADAM8/ITPKB/NCKAP1L/TMEM131L/SOCS1/JAK3/NFKBID/FGL2/RUNX1/LEF1/BCL6/VSIR/ZC3H12A/CAMK4/IRF1/RARA/CD46/RHOH/TGFBR2/PTPRC/TCF7/XBP1/ZAP70/NFKBIZ/IL7R/ANXA1
GOBP_POSITIVE_REGULATION_OF_HETEROTYPIC_CELL_CELL_ADHESION	12	-0.880512	-1.69775	0.0022136	0.0281845	0.0225516	358	tags=33%, list=2%, signal=33%	IL10/SKAP1/TNF/CD44
REACTOME_ROLE_OF_PHOSPHOLIPIDS_IN_PHAGOCYTOSIS	63	-0.6085	-1.6336	0.00222969	0.0147621	0.0105886	1642	tags=17%, list=9%, signal=16%	PIK3CA/ITPR3/PLD2/PRKCD/CD247/PIK3CB/CD3G/PLCG1/PLD3/ITPR1/PIK3R1
REACTOME_INTRAFLAGELLAR_TRANSPORT	47	0.704209	1.63487	0.00224822	0.0147997	0.0106157	2161	tags=21%, list=11%, signal=19%	TUBA1B/TUBB4B/TUBA1C/HSPB11/DYNLL1/TRAF3IP1/IFT74/KIFAP3/TUBA4A/IFT52
GOBP_REGULATION_OF_DNA_TEMPLATED_TRANSCRIPTION_IN_RESPONSE_TO_STRESS	52	-0.633426	-1.63018	0.00225337	0.0286136	0.022895	1954	tags=42%, list=10%, signal=38%	NCK1/VHL/HSPA5/TMBIM6/BACH1/INO80/ARNT/HIF1A/NFE2L2/RPS6KA3/BAG3/NCK2/CHD6/CEBPB/EGR1/ATF3/RGS14/CITED2/HSPA1A/JUN/DNAJB1/KLF2
GOBP_MITOCHONDRIAL_TRANSMEMBRANE_TRANSPORT	93	0.609968	1.55147	0.00225986	0.0286189	0.0228992	3295	tags=48%, list=17%, signal=40%	SLC25A5/ATP5PF/ATP5MF/ROMO1/ATP5F1C/ATP5PB/ATP5F1B/MPC2/SLC25A3/ATP5ME/STOML2/VDAC1/ATP5MG/ATP5F1E/TIMM23/ATP5PD/ATP5F1A/PNPT1/MPC1/DNAJC19/TIMM17A/MCUR1/MRPL18/TOMM40/MAIP1/ATP5PO/CHCHD4/AFG3L2/ATP5F1D/TOMM70/SLC25A33/AIFM1/SLC25A12/MRS2/SLC25A1/SFXN5/CCDC51/TIMM21/DNAJC30/SLC25A51/TIMM17B/SLC25A28/TIMM50/SLC25A20/SLC25A22
GOBP_NUCLEOTIDE_BINDING_OLIGOMERIZATION_DOMAIN_CONTAINING_2_SIGNALING_PATHWAY	16	-0.831624	-1.66765	0.00227028	0.0286737	0.0229431	1726	tags=44%, list=9%, signal=40%	OTULIN/RIPK2/PTPN22/NFKBIA/HSPA1B/HSPA1A/TNFAIP3
GOBP_CRANIAL_NERVE_DEVELOPMENT	38	-0.687314	-1.69594	0.00228631	0.0287198	0.0229799	2138	tags=21%, list=11%, signal=19%	EXT1/TMEM126A/PLXNA3/RPL24/CHD7/CTNNB1/ADARB1/CITED2
GOBP_CD8_POSITIVE_ALPHA_BETA_T_CELL_ACTIVATION	26	-0.745294	-1.69121	0.0022867	0.0287198	0.0229799	693	tags=38%, list=4%, signal=37%	NCKAP1L/SOCS1/HLA-A/PTPN22/RUNX1/VSIR/IRF1/TNFSF8/HLA-E/BCL2
GOBP_GAMMA_DELTA_T_CELL_ACTIVATION	20	-0.787158	-1.66527	0.00229222	0.0287198	0.0229799	1047	tags=35%, list=6%, signal=33%	STAT5B/NCKAP1L/LEF1/JAML/PTPRC/TCF7/ITK
GOBP_NEGATIVE_REGULATION_OF_STEM_CELL_DIFFERENTIATION	19	-0.804807	-1.69465	0.0023196	0.0289858	0.0231928	1178	tags=32%, list=6%, signal=30%	NFE2L2/LBH/GSK3B/STAT3/N4BP2L2/ZFP36L2
REACTOME_FCERI_MEDIATED_NF_KB_ACTIVATION	114	0.59365	1.56165	0.00232532	0.0152203	0.0109173	2705	tags=34%, list=14%, signal=29%	PSME2/PSMB9/PSMC3/PSMB2/PSMD8/PSMA5/SEM1/PSMB3/PSMC1/PSMD14/PSMB8/PSMB1/PSMA4/PSMA6/PSMC5/PSMB6/PSMA3/PSMB10/PSMD9/PSMB7/PSMA7/PSMC2/PSMD13/PSME1/PSMD4/PSME3/PSMD1/PSMD2/PSMC6/PSMD3/PSMB4/UBB/UBE2D2/PSMC4/PSMF1/PSMB5/SKP1/PSMD6/UBE2V1
REACTOME_POLO_LIKE_KINASE_MEDIATED_EVENTS	16	0.872921	1.67027	0.0023421	0.0152435	0.010934	1097	tags=69%, list=6%, signal=65%	CENPF/CCNB2/PLK1/MYBL2/CCNB1/PKMYT1/FOXM1/RBBP4/WEE1/LIN54/LIN52
GOBP_BONE_REMODELING	67	-0.599426	-1.64654	0.00236551	0.0294812	0.0235892	2042	tags=24%, list=11%, signal=21%	PTK2B/PLEKHM1/NOTCH2/SUCO/ADRB2/NCDN/LTBP3/TFRC/PRKCA/S1PR1/TPP1/CTNNB1/ADAM8/INPP5D/TGFB1/TNFAIP3
REACTOME_RUNX1_REGULATES_TRANSCRIPTION_OF_GENES_INVOLVED_IN_DIFFERENTIATION_OF_HSCS	66	0.644735	1.60377	0.00239706	0.0155136	0.0111277	2680	tags=56%, list=14%, signal=48%	PSME2/PSMB9/PSMC3/PSMB2/PSMD8/PSMA5/SEM1/PSMB3/PSMC1/PSMD14/PSMB8/PSMB1/PSMA4/PSMA6/PSMC5/PSMB6/PSMA3/PSMB10/PSMD9/PSMB7/PSMA7/PSMC2/PSMD13/PSME1/PSMD4/PSME3/PSMD1/PSMD2/PSMC6/PSMD3/PSMB4/UBB/ABL1/PSMC4/PSMF1/PSMB5/PSMD6
GOBP_POSITIVE_REGULATION_OF_SMALL_GTPASE_MEDIATED_SIGNAL_TRANSDUCTION	55	-0.622203	-1.62083	0.00240115	0.0298464	0.0238814	2727	tags=44%, list=14%, signal=37%	ARRB1/PRAG1/STK19/GPR18/GPR35/ADGRG1/KRAS/ITGAV/SOS1/NOTCH2/PIK3CB/AUTS2/P2RY10/RASGRP1/SOS2/ITPKB/ARHGEF3/GPR174/LPAR6/SHOC2/GPR65/CSF1/AKAP13/P2RY8
GOBP_SKELETAL_MUSCLE_CELL_DIFFERENTIATION	46	-0.651078	-1.64839	0.0024247	0.0300598	0.0240522	860	tags=39%, list=5%, signal=37%	HLF/LEMD2/COPS2/EMD/HIVEP3/MAFF/ARNTL/MEF2D/AKIRIN1/EGR1/ATF3/NR1D2/DDX17/CITED2/DDX5/FOS/NR4A1/BTG2
GOBP_B_CELL_ACTIVATION	271	-0.418287	-1.365	0.00244365	0.030168	0.0241387	1642	tags=22%, list=9%, signal=20%	PRKCD/PCID2/HDAC5/TNFSF13B/NOTCH2/CD300A/SLC39A10/IRS2/FNIP1/IRF2BP2/HDAC4/IKZF3/STAT5B/TFRC/RASGRP1/TBC1D10C/PKN1/CD28/LAPTM5/KMT5B/VAV3/NFATC2/INPP5D/NDFIP1/NCKAP1L/JAK3/ITGA4/CASP8/LEF1/EP300/BCL6/AHR/DNAJB9/ITGB1/ID2/BATF/PELI1/LAX1/LFNG/GPR183/PLCL2/TGFB1/SAMSN1/TNFRSF4/BCL3/DOCK10/ATM/PTPRC/ZFP36L1/CD40LG/XBP1/ZAP70/KLF6/CDKN1A/CCR6/BCL2/ZFP36L2/TNFAIP3/IL7R
GOBP_FACE_DEVELOPMENT	38	-0.684642	-1.68934	0.00244623	0.030168	0.0241387	1491	tags=32%, list=8%, signal=29%	SRF/PLEKHA1/CHD7/ZFAND5/LEF1/EP300/ANKRD11/SKI/RARA/TIPARP/CSRNP1/ARID5B
REACTOME_FOLDING_OF_ACTIN_BY_CCT_TRIC	10	0.915558	1.57298	0.00244676	0.0157431	0.0112923	1367	tags=80%, list=7%, signal=74%	ACTB/CCT6A/CCT2/CCT8/CCT5/CCT7/CCT4/CCT3
REACTOME_DUAL_INCISION_IN_GG_NER	41	0.722386	1.64672	0.00245986	0.0157431	0.0112923	1643	tags=54%, list=9%, signal=49%	PCNA/RPA3/POLD3/RBX1/POLE3/PARP1/RFC4/RFC3/RFC2/RFC1/POLE/POLD1/POLD2/RFC5/RPA2/DDB2/POLE4/POLE2/RPA1/GTF2H2/PARP2/DDB1
KEGG_ENDOCYTOSIS	168	-0.47486	-1.4789	0.00251318	0.0152466	0.0113754	2150	tags=27%, list=11%, signal=24%	RAB4A/EHD4/RAB11FIP3/USP8/RBSN/PIP5K1A/IQSEC1/CHMP2B/VPS28/SMURF2/MVB12B/ITCH/SMURF1/VPS36/IL2RA/ACAP2/ADRB2/VPS37A/HLA-C/PIKFYVE/RAB22A/VPS45/TFRC/IL2RB/HLA-F/HLA-B/GRK5/HLA-A/STAM/CHMP1B/SMAP2/WWP1/RAB5A/LDLRAP1/LDLR/CBLB/RAB11FIP1/VPS37B/HSPA1B/ACAP1/HSPA8/HLA-E/CXCR4/HSPA1A/HSPA6
REACTOME_ROLE_OF_LAT2_NTAL_LAB_ON_CALCIUM_MOBILIZATION	50	-0.636838	-1.64329	0.00254249	0.0161821	0.0116072	3546	tags=18%, list=19%, signal=15%	LAT2/GAB2/FCER1G/PIK3CA/SOS1/GRB2/PIK3CB/FYN/PIK3R1
GOBP_PYRIMIDINE_CONTAINING_COMPOUND_METABOLIC_PROCESS	77	0.651182	1.62085	0.00255699	0.0313816	0.0251098	2180	tags=29%, list=12%, signal=25%	TYMS/DUT/TK1/ERH/APOBEC3C/DTYMK/DCTPP1/NME2/UNG/SHMT1/CTPS1/DCK/NME1/APOBEC3G/CMPK2/NT5C3A/APOBEC3H/APOBEC3B/APOBEC3F/SLC19A2/CMPK1/NME4
GOBP_HOMEOSTASIS_OF_NUMBER_OF_CELLS	250	-0.41851	-1.3428	0.00255796	0.0313816	0.0251098	2187	tags=28%, list=12%, signal=25%	CASP3/ADGRG1/ARHGEF5/ADAM17/TGFBR3/KRAS/DNAJA3/ZFY/LYAR/RC3H1/FAM210B/THRA/SOS1/TNFSF13B/P4HTM/STAT1/SRF/TNFSF14/ADAR/IL2RA/PIK3CB/L3MBTL3/ARNT/HIF1A/GATA3/JMJD6/UBA5/BCL2L11/RCOR1/KAT7/FAS/SLC25A38/STAT5B/SOS2/PKN1/IKZF1/ITPKB/INPP5D/NCKAP1L/JAK3/CCR4/B2M/GPR174/LAT/LDB1/BCL6/ETS1/AKT3/CSF1/RPS14/ID2/KLF13/SKIL/GPR183/KMT2E/STAT3/CITED2/DOCK10/ZFP36L1/HSPA1B/BCL2/HSPA1A/PDE4B/KLF2/TSC22D3/CCR7/T…
GOBP_REGULATION_OF_DNA_DIRECTED_DNA_POLYMERASE_ACTIVITY	13	0.892279	1.65757	0.00257233	0.0314759	0.0251853	1194	tags=77%, list=6%, signal=72%	PCNA/GINS2/GINS4/RFC4/RFC3/RFC2/RFC5/GINS1/CHTF18/DSCC1
REACTOME_INHIBITION_OF_THE_PROTEOLYTIC_ACTIVITY_OF_APC_C_REQUIRED_FOR_THE_ONSET_OF_ANAPHASE_BY_MITOTIC_SPINDLE_CHECKPOINT_COMPONENTS	21	0.805835	1.63783	0.00259076	0.0163529	0.0117297	1259	tags=48%, list=7%, signal=44%	UBE2C/UBE2S/ANAPC11/CDC20/MAD2L1/BUB1B/BUB3/CDC23/ANAPC15/ANAPC16
REACTOME_INTRA_GOLGI_AND_RETROGRADE_GOLGI_TO_ER_TRAFFIC	189	0.541997	1.49374	0.00259773	0.0163529	0.0117297	2206	tags=25%, list=12%, signal=23%	TUBA1B/CENPE/TUBB4B/KIFC1/KIF22/KIF11/KIF23/RACGAP1/TUBA1C/KIF20B/KIF15/DCTN3/KIF2C/KIF4A/NAA38/KIF20A/KIF18A/GALNT1/PAFAH1B3/ACTR1A/DYNLL1/DYNC1I2/DCTN2/CAPZB/KIF18B/VPS51/STX10/ARF3/NAPA/TMED2/ARFIP2/GALNT2/GOLGA1/KIF21B/DYNC1LI1/GOLIM4/STX18/SNAP29/KIFAP3/KIF5B/ARFRP1/CAPZA1/VPS54/TUBA4A/KDELR3/COPG2/COPE/KLC2
KEGG_NOD_LIKE_RECEPTOR_SIGNALING_PATHWAY	52	-0.621064	-1.62076	0.00262127	0.0152966	0.0114127	1671	tags=29%, list=9%, signal=26%	CARD8/HSP90AB1/RIPK2/TAB3/XIAP/TAB2/BIRC2/HSP90AA1/CASP8/NFKB1/NLRP1/NFKBIA/TNF/TNFAIP3/BIRC3
GOBP_NEGATIVE_REGULATION_OF_PROTEIN_MODIFICATION_PROCESS	444	-0.382146	-1.29501	0.00265739	0.0323488	0.0258836	2004	tags=25%, list=11%, signal=22%	ZGPAT/PPP1R11/FXYD1/PTPN13/CEACAM1/DNAJC10/VPS28/C9orf72/DVL1/IGFBP3/ZFYVE28/HIPK3/MLLT6/PPP1R9B/PRKCD/HMG20A/NCOA7/CD300A/PAK2/CIB1/PDE4D/KDM5A/ATP2B4/JARID2/ADAR/KDM4C/RPL23/PIK3CB/UBE2B/DUSP22/CRY2/ATG14/SPOPL/SIRT1/PTPN1/CHORDC1/RPS3/OGT/IFNG/PRKAR2A/RPS15/PKN1/LATS1/RPL5/PTEN/SIRT7/TSC2/FBXO7/DNAJC3/TRIM44/CTNNB1/CRY1/PMEPA1/NCK2/TAF7/CTDSP2/N4BP1/NCKAP1L/SOCS1/RPS20/MGAT5/PRKAA1/ADARB1/DUSP…
REACTOME_REGULATION_OF_TP53_ACTIVITY	155	0.549998	1.48701	0.00267697	0.0166799	0.0119643	1345	tags=26%, list=7%, signal=24%	CDK1/TPX2/CCNA2/RPA3/BRCA1/RMI2/AURKB/CHEK1/TOPBP1/CDKN2A/TAF15/AURKA/RBBP7/KMT5A/PPP2R1A/CDK2/DNA2/RFC4/BARD1/RFC3/RFC2/RBBP8/RBBP4/SSRP1/SUPT16H/TAF10/RFC5/RPA2/HDAC1/BLM/TP53/RMI1/PIN1/BRD7/RAD17/TAF9B/RPA1/RHNO1/USP7/RNF34
REACTOME_SNRNP_ASSEMBLY	53	0.686092	1.64138	0.00268605	0.0166799	0.0119643	3302	tags=57%, list=18%, signal=47%	SNRPB/SNRPG/SNRPD1/SNRPE/SNRPF/SNRPD3/NDC1/TPR/GEMIN2/NUP50/NUP107/CLNS1A/NUP210/SNRPD2/WDR77/NUP62/NUP188/NUP153/NUP205/DDX20/AAAS/POM121C/NUP93/GEMIN6/SEH1L/GEMIN7/NUP160/NUP37/NCBP2/SEC13
KEGG_GAP_JUNCTION	70	0.652408	1.59053	0.00268951	0.0152966	0.0114127	1351	tags=14%, list=7%, signal=13%	TUBB/TUBA1B/CDK1/TUBB4B/TUBA1C/GNAI2/MAP2K2/MAPK3/GNAS/HRAS
REACTOME_DEATH_RECEPTOR_SIGNALLING	136	-0.494177	-1.47619	0.00269311	0.0166799	0.0119643	2187	tags=29%, list=12%, signal=26%	MADD/CASP3/OBSCN/ARHGEF5/ADAM17/BEX3/TNFRSF10B/OTULIN/SOS1/FGD3/APH1B/RIPK2/TAB3/TIAM1/NSMAF/SHARPIN/BCL2L11/FAS/XIAP/PREX1/TAB2/SOS2/BIRC2/VAV3/CFLAR/ARHGEF3/CASP8/TNFRSF10A/CYLD/NFKB1/NFKBIA/RPS27A/GNA13/SQSTM1/AKAP13/UBC/TRAF1/TNF/TNFAIP3/BIRC3
GOBP_WOUND_HEALING	336	-0.393766	-1.3171	0.00269542	0.0326157	0.0260972	1654	tags=15%, list=9%, signal=14%	MACF1/PRKCD/FGFR1OP2/RREB1/B4GALT1/NOTCH2/SRF/DGKD/STXBP3/PRCP/PIK3CB/HIF1A/TIMP1/TGFBR1/ITGA5/NFE2L2/CHMP7/MIA3/RAP2B/PRKCA/ELK3/ARFGEF1/PTEN/TSPAN32/MAP3K5/VAV3/PRKCQ/C6orf89/CFLAR/PPP3CA/SMAD4/DGKA/CASK/CHMP1B/JAML/TXK/ITGB1/JMJD1C/GNA13/TGFB1/IL6ST/TGFBR2/CD40LG/PLEC/XBP1/CXCR4/CDKN1A/TNF/CD44/TNFAIP3/ANXA1
GOBP_CELLULAR_RESPONSE_TO_STEROID_HORMONE_STIMULUS	164	-0.470537	-1.4459	0.00269759	0.0326157	0.0260972	1513	tags=27%, list=8%, signal=25%	ABHD2/CNOT2/KDM4C/VPS11/ZMIZ1/STRN3/UBA5/URI1/CRY2/BCL2L11/PRMT2/SIRT1/KLF9/PKN1/LATS1/LBH/CRY1/PMEPA1/FOXP1/TAF7/CFLAR/ATP1A1/EP300/KDM3A/ATP2B1/CALCOCO1/WBP2/SAFB2/KDM5D/FBXO32/DDX17/MT-ND3/DDIT4/DDX5/ZFP36L1/HSPA1B/HSPA8/PER1/NR3C1/NR4A3/HSPA1A/ZFP36L2/ZFP36/ANXA1
GOBP_REGULATION_OF_EXTRACELLULAR_MATRIX_ORGANIZATION	42	-0.67359	-1.69759	0.0027029	0.0326157	0.0260972	926	tags=17%, list=5%, signal=16%	CST3/RIC1/CFLAR/TNFRSF1B/RUNX1/TGFB1/RGCC
GOBP_SKELETAL_SYSTEM_DEVELOPMENT	369	-0.390894	-1.31307	0.00271175	0.0326157	0.0260972	1554	tags=15%, list=8%, signal=14%	NOTCH2/SRF/PLEKHA1/ZEB1/POR/GPR68/HIF1A/TIMP1/TGFBR1/ANKH/ATP6AP1/BBX/LTBP3/ATP7A/HAPLN3/PKD1/RPS6KA3/FBXW7/ASH1L/CHD7/MEF2D/GLG1/ZFAND5/TRPS1/CTC1/CTNNB1/FOXP1/PIP4K2A/PAFAH1B1/RPL13/RUNX1/SERP1/EP300/ANKRD11/MAF/RPL38/SERPINH1/SKI/RUNX2/SEMA4D/FOXN3/SBDS/RARA/TGFB1/TIPARP/CSRNP1/TGFBR2/AKAP13/CITED2/PTPRC/ARID5B/ARID5A/PBXIP1/CD44/PTGER4
GOBP_SECOND_MESSENGER_MEDIATED_SIGNALING	227	-0.437546	-1.39219	0.00271393	0.0326157	0.0260972	1668	tags=17%, list=9%, signal=16%	PPP1R9B/SPPL3/DYRK2/CIB1/PDE4D/ATP2B4/UBE2B/NUDT4/PLCG1/CCL20/TBC1D10C/CXCR6/MGRN1/CD3E/NFATC2/CCR4/PRKAA1/PPP3CA/LAT/RCAN3/ITPR1/AHR/TRAT1/NFATC1/PRNP/CAMK2D/GSK3B/PDE3B/PPP3CC/SELENOK/NFAT5/PTPRC/CD4/PDE7A/ZAP70/CXCR4/CCR6/TNF/CCR7
GOBP_INTERLEUKIN_6_PRODUCTION	121	-0.500744	-1.49299	0.0027252	0.0326677	0.0261389	1442	tags=18%, list=8%, signal=17%	RIPK2/APP/IL6R/SLAMF1/IFNG/HLA-B/INPP5D/NCKAP1L/PTPN22/AKIRIN2/CEBPB/NLRC3/ZC3H12A/ZBTB20/STAT3/SELENOK/XBP1/ARID5A/MBP/TNF/KLF2/TNFAIP3
REACTOME_NUCLEOTIDE_BINDING_DOMAIN_LEUCINE_RICH_REPEAT_CONTAINING_RECEPTOR_NLR_SIGNALING_PATHWAYS	54	-0.639445	-1.66801	0.00273119	0.0168253	0.0120686	1823	tags=37%, list=10%, signal=34%	AIM2/HSP90AB1/NFKB2/ITCH/RIPK2/APP/TAB3/BCL2L1/TAB2/BIRC2/CASP8/CYLD/NFKB1/NLRP1/RPS27A/UBC/BCL2/TXNIP/TNFAIP3/BIRC3
GOBP_POSITIVE_REGULATION_OF_CELL_CYCLE_G2_M_PHASE_TRANSITION	30	0.769575	1.67469	0.00274863	0.032865	0.0262967	1515	tags=40%, list=8%, signal=37%	CDK1/CCNB1/RRM1/DTL/FBXO5/CDK4/ATAD5/RAD51C/CDC25B/NPM1/RAB11A/RCC2
GOBP_NUCLEAR_TRANSCRIBED_MRNA_POLY_A_TAIL_SHORTENING	28	-0.732175	-1.69334	0.00275728	0.0328849	0.0263126	1849	tags=54%, list=10%, signal=48%	CNOT6L/CNOT7/TNRC6A/TENT4A/CNOT2/TNRC6C/TUT7/SAMD4B/TOB1/TUT4/PABPC1/AGO2/TNRC6B/BTG2/ZFP36
REACTOME_AUF1_HNRNP_D0_BINDS_AND_DESTABILIZES_MRNA	54	0.682223	1.64019	0.00277226	0.0169875	0.0121849	2088	tags=65%, list=11%, signal=58%	PSME2/PSMB9/PSMC3/PSMB2/HNRNPD/PSMD8/PSMA5/SEM1/PSMB3/PSMC1/PSMD14/PSMB8/PSMB1/PSMA4/PSMA6/PSMC5/PSMB6/PSMA3/PSMB10/PSMD9/PSMB7/PSMA7/PSMC2/PSMD13/PSME1/PSMD4/EIF4G1/PSME3/PSMD1/PSMD2/PSMC6/PSMD3/PSMB4/HSPB1/UBB
GOBP_CELLULAR_RESPONSE_TO_AMYLOID_BETA	36	-0.692801	-1.6692	0.00281901	0.0335362	0.0268338	1390	tags=31%, list=7%, signal=28%	APP/EPHA4/ADRB2/BCL2L11/ICAM1/ITGA4/ABCC1/PRNP/GSK3B/FYN/TNF
REACTOME_HDMS_DEMETHYLATE_HISTONES	23	-0.767511	-1.72548	0.0028402	0.0173117	0.0124175	1656	tags=57%, list=9%, signal=52%	KDM2B/KDM4B/KDM6A/KDM5A/KDM4C/JMJD6/KDM7A/KDM5B/KDM3A/KDM2A/KDM5D/ARID5B/KDM6B
GOBP_COLLAGEN_METABOLIC_PROCESS	68	-0.58031	-1.59759	0.00284531	0.0337002	0.026965	2077	tags=21%, list=11%, signal=18%	ENG/ERRFI1/PLOD3/FURIN/SUCO/HIF1A/CTSS/CST3/RUNX1/SERPINH1/VSIR/ITGB1/TGFB1/RGCC
GOBP_MULTI_MULTICELLULAR_ORGANISM_PROCESS	145	-0.493904	-1.49104	0.0028471	0.0337002	0.026965	2044	tags=17%, list=11%, signal=15%	LNPEP/MAFF/YTHDF3/SMURF2/B4GALT1/MAGED2/TIMP1/ITGA5/ATP7A/STAT5B/ASH1L/PRDM1/SLC38A1/UCP2/SLC38A2/AGO2/RARA/TGFBR2/PAM/CITED2/BCL2/FOS/FOSB/JUNB
GOBP_TRANSMISSION_OF_NERVE_IMPULSE	40	-0.666887	-1.6735	0.00286172	0.033776	0.0270256	957	tags=12%, list=5%, signal=12%	S1PR1/PAFAH1B1/TYMP/PLEC/ANK3
GOBP_MESENCHYME_DEVELOPMENT	210	-0.444843	-1.40302	0.00286784	0.033776	0.0270256	1705	tags=15%, list=9%, signal=14%	SEMA4A/USF3/STAT1/GLIPR2/EPHA4/EXOC4/HIF1A/TIAM1/GATA3/TGFBR1/FAM172A/POFUT2/MDM4/PTEN/BCL9L/CTNNB1/SMAD4/LEF1/PDCD4/SEMA4D/GSK3B/LDLRAD4/TGFB1/SDCBP/DDX17/TGFBR2/CITED2/DDX5/ZFP36L1/BCL2/RGCC
GOBP_REGULATION_OF_HORMONE_BIOSYNTHETIC_PROCESS	19	-0.799109	-1.68265	0.00288323	0.0338725	0.0271029	1736	tags=53%, list=9%, signal=48%	DGKQ/IGF1R/GFI1/POR/ARNT/HIF1A/H6PD/ATP1A1/EGR1/NFKB1
REACTOME_DUAL_INCISION_IN_TC_NER	65	0.656097	1.62835	0.00289678	0.0175636	0.0125982	2088	tags=51%, list=11%, signal=45%	PCNA/RPA3/HMGN1/POLD3/POLR2L/RBX1/POLE3/RFC4/RFC3/RFC2/RFC1/POLR2J/POLE/POLD1/POLD2/POLR2H/POLR2E/RFC5/RPA2/POLR2F/PRPF19/POLR2I/POLE4/POLE2/RPA1/GTF2H2/USP7/XAB2/DDB1/POLR2D/POLR2C/POLR2G/UBB
GOBP_CELLULAR_RESPONSE_TO_LIPID	449	-0.374687	-1.27297	0.00290848	0.0340842	0.0272722	2143	tags=21%, list=11%, signal=19%	MTDH/YES1/MALT1/NR1D1/OSBPL7/PTK2B/UFSP2/CARD8/CSF2/USP8/PLPP1/TRERF1/PRPF8/NPC1/FAM210B/UPF1/GFI1/PPP1R9B/ARNTL/IRF3/LCOR/ABHD2/RIPK2/CNOT2/KDM4C/VPS11/ZMIZ1/STRN3/PLCB1/CTR9/UBA5/URI1/CRY2/BCL2L11/PRMT2/SIRT1/KLF9/PRKCA/PKN1/LATS1/LBH/CLU/CRY1/PMEPA1/FOXP1/TAF7/CFLAR/TNFRSF1B/PTPN22/ATP1A1/CEBPB/EP300/PDCD4/KDM3A/ATP2B1/AHR/NFKB1/SBNO2/CALCOCO1/ZC3H12A/LDLR/NFKBIA/WBP2/SIGIRR/GSK3B/SAFB2/KDM5D/…
GOBP_NEGATIVE_REGULATION_OF_T_CELL_MEDIATED_IMMUNITY	24	-0.763008	-1.69289	0.00293349	0.0342099	0.0273728	1320	tags=33%, list=7%, signal=31%	CEACAM1/DUSP22/SLAMF1/HLA-F/NCKAP1L/AHR/PTPRC/IL7R
GOBP_EPIDERMAL_CELL_DIFFERENTIATION	126	-0.49743	-1.48005	0.00294099	0.0342099	0.0273728	2694	tags=22%, list=14%, signal=19%	ERRFI1/KLF4/BCR/VDR/ERCC3/ROCK1/CASP3/ZBED2/FLNB/MAFF/PIP5K1A/SGPP1/UGCG/PRKCH/SHARPIN/SEC24B/BCL11B/LATS1/CTNNB1/PAFAH1B1/SLC4A7/ZFP36L1/PLEC/STK4/FOSL2/TXNIP/ZFP36/ANXA1
REACTOME_NEDDYLATION	217	0.520225	1.45082	0.00294705	0.0177749	0.0127497	2817	tags=35%, list=15%, signal=31%	BIRC5/DTL/PSME2/CCNF/PSMB9/PSMC3/PSMB2/RBX1/PSMD8/PSMA5/RBBP7/SEM1/PSMB3/NEDD8/PSMC1/ELOB/PSMD14/LRR1/PSMB8/PSMB1/PSMA4/PSMA6/COMMD4/PSMC5/PSMB6/PSMA3/PSMB10/PSMD9/ELOC/PSMB7/COPS3/PSMA7/DCAF7/DDB2/PSMC2/PSMD13/PSME1/PSMD4/FBXL3/COMMD1/PSME3/SKP2/PSMD1/RBBP5/PSMD2/COMMD8/FBXO22/COPS8/PSMC6/UCHL3/DDB1/PSMD3/WDR5/DCUN1D5/UBE2M/PSMB4/GPS1/DCAF11/DDA1/COPS6/KLHL42/UBB/COMMD10/UBE2F/ASB8/UBE2D2/PSMC4/…
REACTOME_REGULATION_OF_PLK1_ACTIVITY_AT_G2_M_TRANSITION	86	0.624831	1.6136	0.00297421	0.0178453	0.0128002	2088	tags=41%, list=11%, signal=36%	TUBB/CDK1/CCNB2/TUBB4B/PLK1/CCNB1/CKAP5/DCTN3/AURKA/PPP2R1A/NEK2/ODF2/CNTRL/CEP152/TUBG1/CCP110/ACTR1A/CDK5RAP2/NEDD1/DYNLL1/SSNA1/DYNC1I2/DCTN2/CEP57/CEP78/RAB8A/HAUS1/CEP41/PLK4/PCNT/NDE1/HAUS5/CEP250/TUBA4A/UBB
GOBP_PLATELET_DERIVED_GROWTH_FACTOR_RECEPTOR_SIGNALING_PATHWAY	46	-0.642062	-1.62556	0.00298221	0.034604	0.0276881	1485	tags=26%, list=8%, signal=24%	IFT20/PLEKHA1/PTPN1/ZFAND5/PIK3C2A/RGS14/CBLB/TIPARP/CSRNP1/ARID5B/NR4A3/TXNIP
GOBP_RESPONSE_TO_AMYLOID_BETA	39	-0.678102	-1.68946	0.00301816	0.034935	0.027953	1390	tags=28%, list=7%, signal=26%	APP/EPHA4/ADRB2/BCL2L11/ICAM1/ITGA4/ABCC1/PRNP/GSK3B/FYN/TNF
GOBP_CYTOPLASMIC_PATTERN_RECOGNITION_RECEPTOR_SIGNALING_PATHWAY	58	-0.613083	-1.63095	0.00304464	0.0351552	0.0281292	1752	tags=31%, list=9%, signal=28%	TRIM25/OTULIN/ANKRD17/ITCH/IRF3/RIPK2/XIAP/BIRC2/PTPN22/CYLD/NFKBIA/RNF125/USP15/HSPA1B/HSPA1A/NOP53/TNFAIP3/BIRC3
REACTOME_METABOLISM_OF_FOLATE_AND_PTERINES	17	0.829589	1.60683	0.00305045	0.0181395	0.0130113	1854	tags=47%, list=10%, signal=42%	DHFR/MTHFD1/SHMT1/MTHFD2/SHMT2/MTHFS/FPGS/MTHFD1L
REACTOME_SUMOYLATION_OF_DNA_DAMAGE_RESPONSE_AND_REPAIR_PROTEINS	76	0.620809	1.56875	0.00305475	0.0181395	0.0130113	1865	tags=38%, list=10%, signal=35%	BRCA1/SUMO2/SMC3/RAD21/CDKN2A/SUMO3/SMC1A/PARP1/UBE2I/NSMCE2/NDC1/TPR/BLM/MDC1/NSMCE4A/NUP50/SCMH1/NUP107/RPA1/SMC6/NUP210/NUP62/NUP188/SUMO1/NUP153/PHC1/NUP205/PHC2/AAAS
GOBP_INOSITOL_LIPID_MEDIATED_SIGNALING	142	-0.497666	-1.5029	0.00306177	0.0352665	0.0282183	1941	tags=24%, list=10%, signal=22%	PTPN13/CEACAM1/PIP5K1A/PLCL1/PLCD1/PIK3C2B/PLEKHA1/EXOC1/PIK3CB/PLCB1/GATA3/SIRT1/HCST/RGL2/OGT/RASGRP1/PTEN/CD28/TSC2/PIK3C3/PLCB2/PIK3C2A/PIK3R5/NLRC3/PPP1R16B/SEMA4D/NCF1/PLCL2/EZR/ZFP36L1/PIK3IP1/PIK3R1/TNF/NOP53
GOBP_DICARBOXYLIC_ACID_METABOLIC_PROCESS	83	0.617957	1.55463	0.00307292	0.0353086	0.028252	2632	tags=31%, list=14%, signal=27%	DHFR/IDH2/MTHFD1/GOT2/SDHB/SHMT1/MDH1/MTHFD2/SHMT2/SDHAF3/FH/MTHFS/ACLY/MDH2/OAT/GCLM/GRHPR/PM20D2/MRPS36/IDH3B/FPGS/MTHFD1L/SLC25A12/OGDH/ACOT8/MTHFD2L
GOBP_POSITIVE_REGULATION_OF_NEURAL_PRECURSOR_CELL_PROLIFERATION	36	0.733668	1.64738	0.00311716	0.0357298	0.0285889	823	tags=14%, list=4%, signal=13%	ASPM/NAP1L1/GNAI2/TOX/WDR62
GOBP_POSITIVE_REGULATION_OF_ORGANELLE_ORGANIZATION	428	0.462672	1.35602	0.00314175	0.035905	0.0287292	2100	tags=23%, list=11%, signal=21%	NUSAP1/SMC4/SMC2/ANAPC11/CDT1/SLC25A5/DLGAP5/NCAPH/PFN1/DNMT1/NCAPD2/CKAP5/FEN1/RAD21/NCAPG/AURKB/RAD51AP1/PARK7/ARPC2/HNRNPA1/HNRNPD/AURKA/HNRNPA2B1/DDX11/RHOA/CCT6A/NEK2/CCT2/CDK2/SFPQ/SPAG5/ANXA2/BAX/ACD/NABP2/PDCD5/SASS6/ATL3/STIL/VDAC1/ESPL1/BRK1/ATP5IF1/NSMCE2/CCT8/RAC1/TRIM28/CCP110/PSRC1/CCT5/CDK5RAP2/CCT7/CCT4/MAPK3/TPR/XRCC5/RALBP1/TP53/LCP1/ITGB1BP1/DKC1/CDC23/GPSM2/MSN/PGAM5/GTF2H2/S1…
GOBP_NEUROINFLAMMATORY_RESPONSE	31	-0.708266	-1.66206	0.00314769	0.035905	0.0287292	973	tags=35%, list=5%, signal=34%	GRN/CTSC/NR1D1/IFNG/TNFRSF1B/CST7/ITGB1/LDLR/ATM/PTPRC/TNF
REACTOME_FCERI_MEDIATED_CA_2_MOBILIZATION	65	-0.602552	-1.63228	0.00315804	0.0186567	0.0133823	1720	tags=20%, list=9%, signal=18%	GRAP2/SOS1/GRB2/PLCG1/LCP2/VAV3/NFATC2/PPP3CA/LAT/ITPR1/NFATC1/TXK/ITK
GOBP_EMBRYONIC_PLACENTA_DEVELOPMENT	68	-0.577653	-1.59028	0.00317048	0.0360712	0.0288621	1432	tags=32%, list=8%, signal=30%	IL10/SETD2/SPINT2/NCOA1/CSF2/BIRC6/GRB2/ZNF568/ARNT/HIF1A/PKD1/HECTD1/PRDM1/DNAJB6/CASP8/CEBPB/LEF1/CITED2/ZFP36L1/SOCS3/STK4/JUNB
GOBP_REGULATION_OF_ATTACHMENT_OF_SPINDLE_MICROTUBULES_TO_KINETOCHORE	13	0.886219	1.64632	0.00317757	0.0360712	0.0288621	1515	tags=62%, list=8%, signal=57%	CCNB1/RACGAP1/AURKB/ECT2/NEK2/SPAG5/KNSTRN/RCC2
REACTOME_HCMV_INFECTION	94	0.595628	1.5464	0.00319002	0.0186651	0.0133882	1865	tags=32%, list=10%, signal=29%	TUBA1B/TUBB4B/EZH2/TUBA1C/RBBP7/VPS25/CHMP2A/RBBP4/SUZ12/HNRNPK/NDC1/TRIM28/CBX1/DYNLL1/TPR/DYNC1I2/NUP50/EED/NUP107/CHMP1A/GPS2/NUP210/MVB12A/CHMP4A/NUP62/NUP188/DYNC1LI1/NUP153/NUP205/AAAS
REACTOME_BETA_CATENIN_INDEPENDENT_WNT_SIGNALING	137	0.576036	1.54767	0.00319186	0.0186651	0.0133882	2575	tags=39%, list=14%, signal=34%	PFN1/GNG5/PSME2/PSMB9/PSMC3/AP2S1/PSMB2/PSMD8/PSMA5/SEM1/PSMB3/RHOA/PSMC1/PSMD14/PSMB8/RAC2/PSMB1/PSMA4/PSMA6/PSMC5/PSMB6/PSMA3/PSMB10/PSMD9/RAC1/PSMB7/GNB1/PSMA7/AP2M1/CALM1/PSMC2/PSMD13/PSME1/SCRIB/PSMD4/CLTA/PPP3CB/PSME3/PSMD1/PSMD2/PSMC6/PSMD3/GNB2/PSMB4/FZD6/ITPR2/UBB/PSMC4/AP2A2/PSMF1/CLTB/AP2B1/PSMB5
GOBP_REGULATION_OF_MICROTUBULE_BASED_PROCESS	216	0.510507	1.42318	0.00321744	0.0363591	0.0290925	1618	tags=20%, list=9%, signal=18%	STMN1/TPX2/PLK1/BRCA1/CKAP5/SKA2/TACC3/KIF15/CCNF/AURKA/CDK2AP2/RHOA/SPAG5/KIF18A/CHMP2A/CKAP2/SASS6/STIL/RAC1/SKA3/PSRC1/CDK5RAP2/TPR/SKA1/CNIH2/WDR62/GEN1/NPM1/GPSM2/NAT10/CHMP1A/NEFH/TRAF3IP1/RASSF1/PAK1/ARL2/CHMP4A/DRG1/PLK4/NUP62/CHMP5/MKKS/PPP1R35
GOBP_CELLULAR_RESPONSE_TO_EXTRACELLULAR_STIMULUS	205	-0.442647	-1.39238	0.00322417	0.0363591	0.0290925	2987	tags=33%, list=16%, signal=28%	SIK2/FOXO3/SIPA1/PIK3R4/WDR45/ARHGAP35/RIPOR1/SZT2/TSC1/PRKAG2/ATF2/CBL/XPR1/MYBBP1A/MAP1LC3A/SREBF2/CDKN2B/VDR/WDR45B/NCOA1/TTC5/CLEC16A/HSPA5/VPS41/USP33/EIF2AK2/NPRL3/STK26/MAP1LC3B/CPEB4/TNRC6A/PPP1R9B/SRF/RRAGB/BMT2/ATG14/SIRT1/MTMR3/NFE2L2/ERCC6/FAS/FNIP1/KLF10/PIK3C3/MAX/MAP3K5/ITGA4/PRKAA1/UCP2/ATP2B1/JMY/ATF3/ZC3H12A/GABARAPL1/SLC38A2/UPP1/GLUL/FOXO1/SESN1/PTPRC/PLEC/HSPA8/XBP1/SESN3/CDK…
GOBP_DETECTION_OF_MECHANICAL_STIMULUS	36	-0.687557	-1.65656	0.00323154	0.0363591	0.0290925	1287	tags=19%, list=7%, signal=18%	PIEZO1/PKD1/CTNNB1/TTN/FYN/CXCR4/TNF
GOBP_CHONDROCYTE_PROLIFERATION	14	-0.834696	-1.65275	0.00323381	0.0363591	0.0290925	528	tags=29%, list=3%, signal=28%	EXT1/LEF1/GOLGB1/PBXIP1
REACTOME_CYCLIN_A_B1_B2_ASSOCIATED_EVENTS_DURING_G2_M_TRANSITION	24	0.806852	1.66532	0.00323825	0.0188407	0.0135142	937	tags=50%, list=5%, signal=48%	CDK1/CCNA2/CCNB2/PLK1/CCNB1/PKMYT1/FOXM1/PPP2R1A/CDK2/WEE1/CDC25B/PPP2R3B
GOBP_RESPONSE_TO_WOUNDING	436	-0.370058	-1.25538	0.00326106	0.0364918	0.0291987	1978	tags=16%, list=10%, signal=15%	SOD2/PLAUR/CRK/CEACAM1/CHMP2B/MAP2K4/SARM1/MACF1/PRKCD/FGFR1OP2/RREB1/B4GALT1/NOTCH2/ABHD2/SRF/DGKD/STXBP3/EPHA4/PRCP/PIK3CB/HIF1A/TIMP1/TGFBR1/ITGA5/NFE2L2/ATP7A/CHMP7/MIA3/RAP2B/PRKCA/ELK3/ARFGEF1/PTEN/TSPAN32/MAX/MAPK8IP3/MAP3K5/VAV3/PRKCQ/C6orf89/CFLAR/NDEL1/PPP3CA/SMAD4/DGKA/CASK/CHMP1B/JAML/TXK/ITGB1/JMJD1C/GNA13/TGFB1/IL6ST/TGFBR2/ZFP36L1/CD40LG/PLEC/XBP1/CXCR4/CDKN1A/BCL2/TNF/ZFP36L2/CD44…
GOBP_HISTONE_LYSINE_DEMETHYLATION	26	-0.736448	-1.67114	0.00326351	0.0364918	0.0291987	1656	tags=50%, list=9%, signal=46%	KDM2B/KDM4B/KDM6A/KDM5A/KDM4C/UBE2B/KDM7A/KDM5B/KDM3A/KDM2A/JMJD1C/KDM5D/KDM6B
GOBP_REGULATION_OF_CELLULAR_RESPONSE_TO_HEAT	17	-0.81844	-1.65479	0.00327139	0.0364918	0.0291987	1921	tags=59%, list=10%, signal=53%	MAPKAPK2/CREBBP/SIRT1/CHORDC1/DNAJB6/IER5/EP300/GSK3B/ATM/DNAJB1
REACTOME_SLBP_DEPENDENT_PROCESSING_OF_REPLICATION_DEPENDENT_HISTONE_PRE_MRNAS	11	0.904478	1.58231	0.00327248	0.0188765	0.0135399	432	tags=55%, list=2%, signal=53%	SNRPB/SNRPG/SLBP/SNRPE/SNRPF/SNRPD3
GOBP_REGULATION_OF_CELLULAR_RESPONSE_TO_TRANSFORMING_GROWTH_FACTOR_BETA_STIMULUS	107	-0.504414	-1.4789	0.00327659	0.0364918	0.0291987	2915	tags=30%, list=15%, signal=25%	PPARG/BCL9/ENG/CDKN2B/MEN1/HSPA5/ADAM17/TGFBR3/AXIN1/SMURF2/CREBBP/RNF111/HSP90AB1/SMURF1/ZEB1/SIRT1/LATS1/BCL9L/GLG1/TRIM33/PMEPA1/CFLAR/LTBP4/SMAD4/EP300/SKI/SKIL/LDLRAD4/TGFB1/SDCBP/CITED2/HSPA1A
REACTOME_GLUCONEOGENESIS	28	0.768601	1.63249	0.0032859	0.0188765	0.0135399	2459	tags=50%, list=13%, signal=44%	GAPDH/TPI1/ENO1/PGAM1/GOT2/MDH1/MDH2/GPI/ENO2/SLC25A10/PC/SLC25A12/SLC25A1/SLC25A11
REACTOME_DEUBIQUITINATION	234	0.511965	1.4338	0.00329356	0.0188765	0.0135399	1706	tags=30%, list=9%, signal=28%	CDK1/CLSPN/CCNA2/CDC20/BRCA1/ACTB/PSME2/PSMB9/PSMC3/PSMB2/PSMD8/PSMA5/SEM1/PSMB3/NEDD8/TADA3/RHOA/PSMC1/PSMD14/RUVBL1/PSMB8/BARD1/UCHL5/PSMB1/PSMA4/PSMA6/PSMC5/ADRM1/PSMB6/PSMA3/USP14/PSMB10/PSMD9/VDAC1/VDAC2/JOSD2/CCP110/ACTL6A/PSMB7/TAF10/VDAC3/PSMA7/STAMBP/TP53/DDB2/PSMC2/PSMD13/BABAM1/TRAF2/PSME1/PSMD4/RAD23A/SNX3/TAF9B/PSME3/USP7/BRCC3/SKP2/HCFC1/PSMD1/USP22/PSMD2/USP13/MBD6/YY1/PSMC6/UCHL3/…
GOBP_REGULATION_OF_CD8_POSITIVE_ALPHA_BETA_T_CELL_ACTIVATION	19	-0.79343	-1.6707	0.00336015	0.0372496	0.029805	693	tags=53%, list=4%, signal=51%	ZBTB7B/CD274/NCKAP1L/SOCS1/HLA-A/PTPN22/RUNX1/VSIR/IRF1/HLA-E
GOBP_NEURON_PROJECTION_EXTENSION	137	-0.487118	-1.45961	0.00336045	0.0372496	0.029805	3146	tags=26%, list=17%, signal=22%	SEMA4F/FN1/ULK2/VCL/PRKCZ/CYFIP2/GOLGA4/RYK/RNF157/DISC1/PLXNA3/SLC9A6/C9orf72/DVL1/SEMA4A/HSP90AB1/MACF1/SMURF1/SLC23A2/SRF/AUTS2/ITSN2/ZFYVE27/DIP2B/RAB21/ARHGAP4/CTNNB1/HSP90AA1/ITGA4/NDEL1/PAFAH1B1/EIF4G2/SEMA4D/ITGB1/GSK3B/CXCR4
GOBP_POSTREPLICATION_REPAIR	34	0.731197	1.62705	0.00339232	0.0375146	0.0300171	2863	tags=59%, list=15%, signal=50%	PCNA/BRCA1/DTL/POLD3/PCLAF/MAD2L2/MSH2/POLDIP2/POLD1/POLD2/RAD18/FAAP20/POLE2/USP10/PRIMPOL/UBE2A/SPRTN/UBE2V1/POLH/UBE2N
REACTOME_DISEASES_OF_DNA_REPAIR	34	0.758204	1.65845	0.00339747	0.0193756	0.0138979	1101	tags=44%, list=6%, signal=42%	BRCA1/RMI2/BRCA2/RAD51AP1/NEIL3/MSH6/MSH2/DNA2/BARD1/MLH1/RBBP8/RAD51C/BLM/RMI1/XRCC2
GOBP_FEMALE_MEIOSIS_I	10	0.914305	1.60868	0.0034506	0.0380697	0.0304612	809	tags=60%, list=4%, signal=57%	CCNB2/NDC80/FBXO5/AURKA/TRIP13/CDC25B
REACTOME_G_ALPHA_Q_SIGNALLING_EVENTS	134	-0.494832	-1.47989	0.00348459	0.0197746	0.0141841	1805	tags=22%, list=10%, signal=20%	RGS16/KRAS/CYSLTR1/SOS1/PRKCD/GNG2/DGKD/GRB2/APP/GPR68/PLCB1/PRKCH/RASGRP2/GNB5/P2RY10/RASGRP1/PRKCA/RPS6KA3/GPR132/PRKCQ/GRK5/PLCB2/GNA15/LPAR2/LPAR6/DGKA/ITPR1/GPR65/PIK3R1/ANXA1
GOBP_REGULATION_OF_CARDIOCYTE_DIFFERENTIATION	20	-0.77591	-1.64148	0.00349393	0.0383874	0.0307154	1358	tags=15%, list=7%, signal=14%	DHX36/SMAD4/TGFB1
GOBP_DNA_REPLICATION_CHECKPOINT_SIGNALING	17	0.836596	1.65296	0.00349569	0.0383874	0.0307154	1393	tags=53%, list=7%, signal=49%	CLSPN/CDT1/TOPBP1/CDC45/DNA2/CDC6/TIMELESS/RAD17/ORC1
GOBP_SKELETAL_SYSTEM_MORPHOGENESIS	156	-0.46874	-1.43151	0.00361107	0.0395622	0.0316554	3052	tags=21%, list=16%, signal=18%	NIPBL/ATG9B/EXT1/ATF2/SETD2/DLG1/RYK/ATG9A/INSIG1/CSGALNACT1/EXT2/THRA/PLEKHA1/ZEB1/POR/TGFBR1/LTBP3/PKD1/MEF2D/GLG1/ZFAND5/CTNNB1/ANKRD11/SERPINH1/SKI/RUNX2/FOXN3/RARA/TIPARP/CSRNP1/TGFBR2/CITED2/ARID5B
GOBP_REGULATION_OF_NUCLEAR_TRANSCRIBED_MRNA_POLY_A_TAIL_SHORTENING	15	-0.834586	-1.67407	0.00366438	0.0400007	0.0320062	1788	tags=67%, list=9%, signal=60%	CNOT7/TNRC6A/TENT4A/TNRC6C/TOB1/PABPC1/AGO2/TNRC6B/BTG2/ZFP36
GOBP_ANGIOGENESIS_INVOLVED_IN_WOUND_HEALING	20	-0.774556	-1.63861	0.00367197	0.0400007	0.0320062	1558	tags=40%, list=8%, signal=37%	B4GALT1/SRF/PRCP/PIK3CB/XBP1/CXCR4/TNF/TNFAIP3
REACTOME_MEIOSIS	52	0.684016	1.62503	0.00367504	0.0207532	0.014886	2275	tags=50%, list=12%, signal=44%	RPA3/LMNB1/BRCA1/SMC3/RAD21/BRCA2/CDK4/SMC1A/CDK2/MND1/ACD/MLH1/RBBP8/UBE2I/RAD51C/RPA2/BLM/SYCP2/RPA1/TINF2/PSMC3IP/TERF2/STAG3/DIDO1/SUN1/STAG1
GOBP_MITOTIC_DNA_REPLICATION	14	0.860905	1.61798	0.00367656	0.0400007	0.0320062	1298	tags=71%, list=7%, signal=67%	MCM3/MCM4/MCM2/MCM6/BRCA2/CDC45/LIG1/POLA1/GINS1/ZMPSTE24
REACTOME_CARBOXYTERMINAL_POST_TRANSLATIONAL_MODIFICATIONS_OF_TUBULIN	37	0.734516	1.64296	0.00370957	0.020846	0.0149526	2020	tags=19%, list=11%, signal=17%	TUBA1B/TUBB4B/TUBA1C/TPGS2/TTLL12/AGBL5/TUBA4A
GOBP_PROTEIN_LOCALIZATION_TO_NUCLEAR_BODY	12	0.894511	1.63489	0.00373784	0.0405736	0.0324647	1367	tags=67%, list=7%, signal=62%	CCT6A/CCT2/CCT8/CCT5/CCT7/CCT4/DKC1/CCT3
REACTOME_FGFR2_ALTERNATIVE_SPLICING	27	0.742296	1.56206	0.00374689	0.0209387	0.0150191	2313	tags=56%, list=12%, signal=49%	HNRNPF/HNRNPA1/POLR2L/HNRNPM/POLR2J/POLR2H/POLR2E/POLR2F/PTBP1/POLR2I/GTF2F2/POLR2D/POLR2C/POLR2G/POLR2K
GOBP_HUMORAL_IMMUNE_RESPONSE	176	-0.452404	-1.40054	0.00374709	0.0405805	0.0324702	973	tags=11%, list=5%, signal=10%	IFNG/CD28/CLU/HLA-A/ST6GAL1/RPL39/CD46/GPR183/BCL3/PTPRC/GNLY/HLA-E/RPL30/CCR6/BCL2/TNF/CD55/CCR7/RGCC
GOBP_PROTEIN_DEPOLYMERIZATION	104	0.602447	1.55865	0.00375606	0.0405844	0.0324733	2922	tags=27%, list=15%, signal=23%	STMN1/TPX2/CFL1/CKAP5/KIF2C/KIF14/KIF18A/SPTBN1/TRIOBP/CKAP2/CAPZB/KIF18B/PDXP/WDR1/DSTN/KIF24/TWF2/MTPN/CAPZA1/TMOD3/CCSAP/KIF2A/TTBK2/RDX/VPS4A/ADD3/SYNJ1/MICAL3
REACTOME_CHK1_CHK2_CDS1_MEDIATED_INACTIVATION_OF_CYCLIN_B_CDK1_COMPLEX	13	0.869241	1.58388	0.00376243	0.0209387	0.0150191	668	tags=46%, list=4%, signal=45%	CDK1/CCNB1/YWHAQ/YWHAH/CHEK1/WEE1
GOBP_CELL_SURFACE_RECEPTOR_SIGNALING_PATHWAY_INVOLVED_IN_CELL_CELL_SIGNALING	427	-0.366993	-1.24966	0.00379468	0.0409078	0.0327321	2172	tags=23%, list=12%, signal=21%	DAAM1/USP47/RACK1/DAPK3/EXT1/FOXO3/GSK3A/BCL9/PRKCZ/KPNA1/UBR5/WNK1/KLF4/TBL1XR1/PPM1B/SIAH2/CCND1/TMEM25/RYK/CAPRIN2/FBXW4/ZRANB1/EDA/DISC1/LMBR1L/PTK2B/EMD/AXIN1/BTRC/USP8/IFT20/DVL1/MARK2/SMURF2/CSNK1G1/OTULIN/STRN/RPS12/ARNTL/MACF1/VGLL4/SMURF1/FRAT1/CUL3/APP/TBL1X/UBE2B/ADRB2/CTR9/TIAM1/GATA3/XIAP/PYGO2/PKD1/TNIK/LATS1/ATP6V0C/PTEN/USP34/AMFR/TSC2/BCL9L/TLE3/TLE4/CTNNB1/FBXW11/MECP2/GRK5/TME…
KEGG_GLUTATHIONE_METABOLISM	39	0.716466	1.59755	0.00379626	0.020937	0.015621	2468	tags=44%, list=13%, signal=38%	RRM1/IDH2/GSTO1/RRM2/GSTP1/SMS/SRM/GGCT/PGD/GPX4/LAP3/ODC1/GCLM/G6PD/GSS/GPX7/MGST3
GOBP_RIBOSE_PHOSPHATE_METABOLIC_PROCESS	346	0.476943	1.37592	0.00381561	0.0410396	0.0328375	2492	tags=23%, list=13%, signal=20%	GAPDH/RAN/ATP5MC3/TPI1/ENO1/PGAM1/ATP5PF/PKM/ATP5MF/ATP5MC1/PAICS/LDHA/PMVK/RHOA/NME2/ATP5F1C/PARP1/ATP5PB/ATP5F1B/ACOT7/TMSB4X/MPC2/HPRT1/IMPDH2/ATP5ME/STOML2/ATP5MG/ATP5F1E/RNASEH2B/CTPS1/ACAT1/PRPSAP1/PFKL/ATP5PD/NUDT5/ATP5F1A/GUK1/NME1/DGAT1/DLD/AK2/ACLY/DCAKD/ITPA/PRPS2/HINT1/PPCDC/ADA/ATP6V1A/ATP5MC2/ARL2/GPI/ENO2/GART/GALK1/ZBTB7A/GMPS/ADSL/SLC35B2/NT5C2/ATP5PO/ELOVL1/PPAT/G6PD/BAD/CMPK1/E…
GOBP_POSITIVE_REGULATION_OF_LYMPHOCYTE_DIFFERENTIATION	100	-0.520448	-1.51926	0.00384899	0.0413043	0.0330494	1442	tags=29%, list=8%, signal=27%	RIPK2/IL2RA/IL4R/ZMIZ1/GATA3/STAT5B/RASGRP1/IFNG/TESPA1/ADAM8/ITPKB/INPP5D/NCKAP1L/SOCS1/NFKBID/RUNX1/LEF1/BCL6/VSIR/RARA/CD46/RHOH/TGFBR2/PTPRC/XBP1/ZAP70/NFKBIZ/IL7R/ANXA1
REACTOME_ANTIGEN_PROCESSING_CROSS_PRESENTATION	102	0.592443	1.54531	0.00388355	0.0215089	0.0154281	1706	tags=33%, list=9%, signal=30%	HMGB1/PSME2/PSMB9/PSMC3/PSMB2/PSMD8/PSMA5/SEM1/PSMB3/PSMC1/PSMD14/PSMB8/PSMB1/PSMA4/PSMA6/PSMC5/PSMB6/PSMA3/PSMB10/PSMD9/PSMB7/PSMA7/CALR/PSMC2/PSMD13/PSME1/PSMD4/PSME3/VAMP8/PSMD1/PSMD2/CYBA/PSMC6/PSMD3
GOBP_POSITIVE_REGULATION_OF_ESTABLISHMENT_OF_PROTEIN_LOCALIZATION_TO_TELOMERE	10	0.909632	1.60046	0.00390773	0.0417995	0.0334456	1367	tags=80%, list=7%, signal=74%	CCT6A/CCT2/CCT8/CCT5/CCT7/CCT4/DKC1/CCT3
GOBP_POSITIVE_REGULATION_OF_ALPHA_BETA_T_CELL_ACTIVATION	64	-0.59247	-1.60166	0.00391288	0.0417995	0.0334456	973	tags=33%, list=5%, signal=31%	IFNG/CD28/CD3E/ITPKB/PRKCQ/NCKAP1L/SOCS1/HLA-A/NFKBID/PTPN22/RUNX1/RARA/TGFBR2/PTPRC/RASAL3/HLA-E/ZAP70/HSPH1/CD55/NFKBIZ/ANXA1
GOBP_ORGANELLE_LOCALIZATION	485	0.451413	1.3312	0.00395621	0.0420114	0.0336151	2407	tags=21%, list=13%, signal=19%	ASPM/CENPF/NUSAP1/CENPE/PLK1/CDCA8/CEP55/CDT1/KIFC1/RAN/DLGAP5/KIF22/CENPA/MAD2L1/CFL1/CCNB1/BLOC1S1/NUF2/AURKB/CDCA5/KIF2C/NDC80/INCENP/KIF14/KPNB1/SPAG5/ACTR3/KIF18A/CHMP2A/RAC2/MLH1/ESPL1/CENPQ/PSRC1/CDK5RAP2/CNIH2/STX7/NPM1/CALM1/DCTN2/TMEM230/ACTR2/SLC9A3R1/RAB8A/CDC23/RAB11B/SCRIB/GPSM2/KXD1/RAB27A/MYO19/STX10/RAB11A/CHMP1A/NEFH/AP3B1/FAM83D/CHAMP1/TMED2/UXT/VAMP8/CHMP4A/TOR1A/NUP62/VTI1B/C…
GOBP_LEUKOCYTE_MIGRATION	311	-0.398274	-1.32393	0.00395763	0.0420114	0.0336151	2238	tags=20%, list=12%, signal=18%	ROCK1/CXCR3/ARHGEF5/ADAM17/YES1/PTK2B/TNFRSF18/CRK/GCSAM/SRP54/SLC8B1/SOS1/B4GALT1/CD300A/TNFSF14/GBF1/APP/PLCB1/IL6R/GATA3/TNFRSF14/SELPLG/ICAM1/RHOG/SLAMF1/PIKFYVE/PREX1/ITGA6/STAT5B/MIA3/CCL20/S1PR1/ADAM10/CAMK1D/ADAM8/VAV3/NCKAP1L/ITGA4/AKIRIN1/JAML/CSF1/GPSM3/ITGB1/LGALS3/SBDS/GPR183/RHOH/SELL/SELENOK/PLEC/DUSP1/RIPOR2/FYN/ZAP70/CXCR4/CCR6/TNF/PDE4B/PTGER4/CCR7/ANXA1
GOBP_NEGATIVE_REGULATION_OF_PRODUCTION_OF_MOLECULAR_MEDIATOR_OF_IMMUNE_RESPONSE	30	-0.720222	-1.68271	0.00396492	0.0420114	0.0336151	1137	tags=30%, list=6%, signal=28%	TMBIM6/SLAMF1/HLA-F/NDFIP1/JAK3/BCL6/CD96/TGFB1/TNF
GOBP_INTERLEUKIN_2_PRODUCTION	60	-0.598302	-1.59366	0.00396839	0.0420114	0.0336151	1481	tags=30%, list=8%, signal=28%	PDE4D/RIPK2/GATA3/STAT5B/RPS3/CD28/LAPTM5/CD3E/PRKCQ/RUNX1/PRNP/EZR/PTPRC/CD4/PDE4B/TNFAIP3/ZFP36/ANXA1
GOBP_T_CELL_PROLIFERATION	177	-0.456522	-1.41338	0.00401413	0.0423431	0.0338805	1623	tags=28%, list=9%, signal=26%	ITCH/TNFSF13B/TNFSF14/RIPK2/IL2RA/TMIGD2/TNFRSF14/SLAMF1/STAT5B/RPS3/TFRC/RASGRP1/SOS2/CD28/CTNNB1/CD3E/NCK2/PRKCQ/NDFIP1/NCKAP1L/TMEM131L/HLA-A/JAK3/TNFRSF1B/PTPN22/CEBPB/BTN3A1/MAD1L1/VSIR/CCDC88B/PRNP/PELI1/CBLB/LGALS3/IRF1/CD46/TNFSF8/IL6ST/TGFBR2/TNFRSF4/SELENOK/PTPRC/CD40LG/RASAL3/HLA-E/FYN/ZAP70/CD55/ANXA1
GOBP_HOMOLOGOUS_CHROMOSOME_SEGREGATION	43	0.698112	1.60623	0.00401769	0.0423431	0.0338805	2803	tags=51%, list=15%, signal=44%	PTTG1/PLK1/RAD21/SGO2/SGO1/MLH1/ESPL1/NDC1/TRIP13/FANCD2/CCNE2/SYCP2/CCNE1/PSMC3IP/SYCE1L/BRIP1/STAG3/SUN1/MRE11/EHMT2/TERF1/DMC1
REACTOME_PHOSPHORYLATION_OF_THE_APC_C	20	0.811914	1.63004	0.00402829	0.0222038	0.0159265	1259	tags=45%, list=7%, signal=42%	UBE2C/CDK1/UBE2S/PLK1/ANAPC11/CCNB1/CDC23/ANAPC15/ANAPC16
GOBP_MORPHOGENESIS_OF_A_BRANCHING_STRUCTURE	139	-0.476865	-1.43195	0.00410632	0.0431806	0.0345506	2776	tags=20%, list=15%, signal=17%	MYC/IL10/ENG/SETD2/DLG1/SPINT2/ACVR1/VDR/BTBD7/KRAS/GZF1/BTRC/SRF/GRB2/PKD1/PRDM1/CTNNB1/KDM5B/SMAD4/LEF1/CSF1/GNA13/TGFBR2/SOCS3/STK4/BCL2/TNF/AREG
GOBP_REGULATION_OF_OSTEOBLAST_DIFFERENTIATION	96	-0.531296	-1.53882	0.00413113	0.0433447	0.034682	760	tags=16%, list=4%, signal=15%	SUCO/IL6R/CTNNB1/CEBPB/TOB1/SKI/RUNX2/SEMA4D/CEBPD/IL6ST/DDX5/IFITM1/TNF/AREG/JUND
REACTOME_EPHB_MEDIATED_FORWARD_SIGNALING	38	0.715738	1.61474	0.00413818	0.0226475	0.0162448	1365	tags=34%, list=7%, signal=32%	ARPC5/ACTB/CFL1/ACTG1/ARPC2/ARPC1B/RHOA/ACTR3/RAC1/ACTR2/PAK1/HRAS/ARPC3
REACTOME_SIGNALING_BY_WNT	237	0.499925	1.40324	0.00414812	0.0226475	0.0162448	2088	tags=27%, list=11%, signal=25%	PFN1/GNG5/PSME2/PSMB9/PSMC3/AP2S1/PSMB2/RBX1/PSMD8/PSMA5/SEM1/PSMB3/RHOA/PSMC1/PPP2R1A/PSMD14/RUVBL1/VPS29/PSMB8/RAC2/SMARCA4/PSMB1/PSMA4/PSMA6/PSMC5/PSMB6/PSMA3/PSMB10/PSMD9/RAC1/PSMB7/CTBP1/CTNNBIP1/GNB1/HDAC1/PSMA7/LEO1/AP2M1/CALM1/PSMC2/PSMD13/PSME1/SCRIB/PSMD4/ASH2L/SNX3/CLTA/PPP3CB/PSME3/PSMD1/RBBP5/PSMD2/PPP2R5D/CHD8/PSMC6/PSMD3/CAV1/GNB2/XPO1/PSMB4/SOX4/CSNK2B/FZD6/ITPR2/UBB
GOBP_POSITIVE_REGULATION_OF_RELEASE_OF_SEQUESTERED_CALCIUM_ION_INTO_CYTOSOL	31	0.763766	1.66937	0.00415954	0.0435457	0.0348428	2200	tags=29%, list=12%, signal=26%	CALM3/CALM2/GSTO1/BAX/CALM1/F2R/SRI/PKD2/ABL1
GOBP_TISSUE_REMODELING	126	-0.488567	-1.45368	0.00419388	0.0438079	0.0350526	3033	tags=26%, list=16%, signal=22%	IL2/EXT1/PPARG/IL21/FLNA/BCR/VDR/ROCK1/PTK2B/CEACAM1/PLEKHM1/NOTCH2/SUCO/ADRB2/HIF1A/TIMP1/NCDN/LTBP3/ATP7A/TFRC/PRKCA/S1PR1/CST3/TMBIM1/CHD7/TPP1/CTNNB1/ADAM8/INPP5D/PPP3CA/RUNX1/TGFB1/TNFAIP3
GOBP_CD4_POSITIVE_ALPHA_BETA_T_CELL_ACTIVATION	93	-0.525027	-1.5169	0.00420928	0.0438715	0.0351035	2243	tags=41%, list=12%, signal=36%	CD274/IL12RB1/CD83/MALT1/STAT6/RC3H1/IL18R1/SEMA4A/RIPK2/IL4R/IL6R/GATA3/ATP7A/IFNG/FOXP1/PRKCQ/NCKAP1L/SOCS1/JAK3/NFKBID/RUNX1/LEF1/RELB/BCL6/VSIR/ZC3H12A/BATF/RARA/GPR183/TGFBR2/STAT3/BCL3/LY9/RORA/PTGER4/CD55/NFKBIZ/ANXA1
GOBP_RNA_SPLICING	383	0.460187	1.34171	0.00423318	0.0438955	0.0351227	2678	tags=36%, list=14%, signal=32%	LSM4/ALYREF/SNRPB/LSM3/SNRNP25/YBX1/SNRPG/SNRPD1/SNRPE/HNRNPF/LSM5/LSM2/SNRPF/HNRNPA1/DDX39A/TAF15/HNRNPR/SF3B4/RALY/HNRNPA2B1/THRAP3/HNRNPA3/HNRNPM/UBL5/PPP2R1A/SNRNP40/SRSF3/SFPQ/SNRPD3/TXNL4A/MAGOHB/SF3A2/SNRPC/SRSF2/PPIH/SNRPA/KHSRP/HNRNPK/PSIP1/PRDX6/RBMX/DAZAP1/RTRAF/SF3B6/SRSF4/SRSF10/SRSF9/SNW1/SF3B2/GEMIN2/C1QBP/NONO/TTF2/ZCRB1/PRPF19/RBM17/THOC7/RAVER1/PTBP1/DDX46/PRMT1/PHF5A/DHX9/SNU13…
GOBP_CARTILAGE_DEVELOPMENT	134	-0.475412	-1.42351	0.00423407	0.0438955	0.0351227	1491	tags=17%, list=8%, signal=16%	SRF/ZEB1/POR/HIF1A/TIMP1/TGFBR1/LTBP3/ATP7A/PKD1/MEF2D/GLG1/TRPS1/CTNNB1/RUNX1/MAF/SERPINH1/RUNX2/RARA/TGFB1/TGFBR2/ARID5A/PBXIP1/CD44
GOBP_REGULATION_OF_LIPID_STORAGE	43	-0.638245	-1.61265	0.00423953	0.0438955	0.0351227	3700	tags=44%, list=20%, signal=36%	CPT1A/C3/IKBKE/FITM2/ABCA1/PPARG/SREBF2/PNPLA2/ITGAV/SIRT1/ABCG1/FBXW7/TTC39B/NR1H2/NFKB1/ZC3H12A/PLIN2/NFKBIA/TNF
GOBP_DETECTION_OF_MECHANICAL_STIMULUS_INVOLVED_IN_SENSORY_PERCEPTION	25	-0.728608	-1.63644	0.00426418	0.0440538	0.0352494	104	tags=16%, list=1%, signal=16%	KCNQ1/FYN/CXCR4/TNF
GOBP_POSITIVE_REGULATION_OF_PROTEIN_TYROSINE_KINASE_ACTIVITY	46	-0.6333	-1.60338	0.00429145	0.0442386	0.0353972	1496	tags=26%, list=8%, signal=24%	UNC119/ADAM17/PAK2/EPHA4/PTPN1/ERCC6/FBXW7/NEDD9/CASS4/NCF1/PRNP/AREG
GOBP_PROTEIN_KINASE_C_SIGNALING	25	-0.728507	-1.63621	0.00430837	0.044316	0.0354591	4436	tags=40%, list=24%, signal=31%	PLA2G6/PLEK/CD40/GPD1L/DGKQ/PRKCZ/ADGRG1/DGKD/ULK4/MYADM
REACTOME_INITIATION_OF_NUCLEAR_ENVELOPE_NE_REFORMATION	19	0.802198	1.58943	0.00437351	0.0236539	0.0169667	901	tags=58%, list=5%, signal=55%	CDK1/TMPO/CCNB2/LMNB1/CCNB1/BANF1/PPP2R1A/KPNB1/LBR/VRK1/VRK2
GOBP_PROTEIN_LOCALIZATION_TO_CONDENSED_CHROMOSOME	19	0.829487	1.65491	0.00439673	0.0451264	0.0361076	1515	tags=68%, list=8%, signal=63%	CDK1/CDT1/KNL1/AURKB/NDC80/TTK/KNTC1/BUB3/CENPQ/MTBP/CHAMP1/ZWILCH/RCC2
REACTOME_DOWNSTREAM_SIGNALING_EVENTS_OF_B_CELL_RECEPTOR_BCR	80	0.610641	1.55608	0.00441777	0.0236775	0.0169836	1706	tags=44%, list=9%, signal=40%	PPIA/PSME2/PSMB9/PSMC3/PSMB2/PSMD8/PSMA5/SEM1/PSMB3/PSMC1/PSMD14/PSMB8/PSMB1/PSMA4/PSMA6/PSMC5/PSMB6/PSMA3/PSMB10/PSMD9/FKBP1A/PSMB7/PSMA7/CALM1/PSMC2/PSMD13/PSME1/PSMD4/PPP3CB/PSME3/HRAS/PSMD1/PSMD2/PSMC6/PSMD3
REACTOME_GENE_AND_PROTEIN_EXPRESSION_BY_JAK_STAT_SIGNALING_AFTER_INTERLEUKIN_12_STIMULATION	36	0.723912	1.61374	0.00441898	0.0236775	0.0169836	1112	tags=42%, list=6%, signal=39%	PPIA/LMNB1/CFL1/PSME2/TALDO1/HNRNPF/GSTO1/HNRNPA2B1/RPLP0/ANXA2/MIF/CNN2/LCP1/MSN/RAP1B
GOBP_CATECHOLAMINE_UPTAKE	12	0.890492	1.62754	0.00442366	0.0452737	0.0362254	1424	tags=25%, list=8%, signal=23%	ACTB/PARK7/TOR1A
GOBP_NEGATIVE_REGULATION_OF_LIPID_CATABOLIC_PROCESS	16	-0.812125	-1.62855	0.00443031	0.0452737	0.0362254	850	tags=31%, list=5%, signal=30%	CRTC3/PRKAA1/PDE3B/SORL1/TNF
GOBP_NEGATIVE_REGULATION_OF_NERVOUS_SYSTEM_DEVELOPMENT	100	-0.514884	-1.50302	0.00445512	0.0454287	0.0363495	2124	tags=20%, list=11%, signal=18%	PLXNA3/NR1D1/SEMA4A/ID1/APPL2/PCM1/DICER1/DIP2B/PTEN/SPART/ARHGAP4/CTNNB1/B2M/PPP3CA/SKI/SEMA4D/LDLR/SORL1/MBP/TNF
REACTOME_UB_SPECIFIC_PROCESSING_PROTEASES	157	0.545771	1.47599	0.00446891	0.0238342	0.017096	2359	tags=39%, list=13%, signal=35%	CLSPN/CCNA2/CDC20/PSME2/PSMB9/PSMC3/PSMB2/PSMD8/PSMA5/SEM1/PSMB3/TADA3/PSMC1/PSMD14/RUVBL1/PSMB8/PSMB1/PSMA4/PSMA6/PSMC5/ADRM1/PSMB6/PSMA3/USP14/PSMB10/PSMD9/VDAC1/VDAC2/CCP110/PSMB7/TAF10/VDAC3/PSMA7/TP53/DDB2/PSMC2/PSMD13/TRAF2/PSME1/PSMD4/SNX3/TAF9B/PSME3/USP7/SKP2/PSMD1/USP22/PSMD2/USP13/PSMC6/UFD1/PSMD3/PSMB4/USP10/USP48/PTRH2/UBB/USP18/TOMM70/IFIH1/PSMC4/RHOT1
GOBP_REGULATION_OF_T_HELPER_17_TYPE_IMMUNE_RESPONSE	22	-0.757116	-1.63718	0.00449483	0.0457254	0.0365869	3033	tags=45%, list=16%, signal=38%	IL2/ZBTB7B/IL12RB1/MALT1/RC3H1/PRKCQ/NFKBID/ZC3H12A/ARID5A/NFKBIZ
GOBP_TUMOR_NECROSIS_FACTOR_MEDIATED_SIGNALING_PATHWAY	93	-0.523514	-1.51253	0.00450363	0.0457254	0.0365869	2133	tags=32%, list=11%, signal=29%	ADAM17/HIPK1/PTK2B/CARD8/TNFRSF18/AIM2/PPP2CB/ACTN4/OTULIN/TNFSF13B/STAT1/SHARPIN/TNFRSF14/FAS/RFFL/XIAP/BIRC2/LAPTM5/CASP8/TNFRSF1B/TNFRSF25/CYLD/NFKBIA/TNFRSF4/HSPA1B/TRAF1/TNF/HSPA1A/TNFAIP3/BIRC3
REACTOME_TOLL_LIKE_RECEPTOR_CASCADES	143	-0.472358	-1.42222	0.00451342	0.0239606	0.0171867	2571	tags=29%, list=14%, signal=25%	RPS6KA5/UBA52/RIPK3/PELI2/MAP2K6/NFKBIB/VRK3/BTRC/RBSN/MAPKAPK2/UNC93B1/PPP2CB/MAP2K4/SARM1/NFKB2/IRF3/TBK1/MAPKAPK3/RIPK2/APP/TAB3/PTPN4/CTSS/TANK/TAB2/RPS6KA3/BIRC2/PIK3C3/FBXW11/SOCS1/CASP8/NFKB1/MAP3K8/PELI1/NFKBIA/SIGIRR/RPS27A/UBC/JUN/FOS/BIRC3
GOBP_DEOXYRIBOSE_PHOSPHATE_METABOLIC_PROCESS	42	0.705585	1.61474	0.00452315	0.0458249	0.0366665	1256	tags=31%, list=7%, signal=29%	TYMS/DUT/RRM1/DTYMK/DCTPP1/RRM2/UNG/SHMT1/GUK1/DCK/PGM2/CMPK2/ADA
GOBP_BLOOD_VESSEL_ENDOTHELIAL_CELL_MIGRATION	94	-0.536269	-1.54425	0.00454644	0.0459619	0.0367761	1630	tags=26%, list=9%, signal=23%	HDAC5/SRF/ID1/CIB1/ATP2B4/PRCP/HIF1A/SIRT1/NFE2L2/PLCG1/MIA3/PRKCA/FBXW7/MECP2/GADD45A/PIK3C2A/ETS1/AKT3/ITGB1/TGFB1/TNF/NR4A1/RGCC/ANXA1
GOBP_CELLULAR_PROCESS_INVOLVED_IN_REPRODUCTION_IN_MULTICELLULAR_ORGANISM	252	0.504873	1.42881	0.00456751	0.0460761	0.0368675	1102	tags=12%, list=6%, signal=12%	TOP2A/HMGB2/ASPM/CCNB2/PLK1/KNL1/RAN/NCAPH/BRCA2/NDC80/FBXO5/TTK/AURKA/EIF2S2/PPP2R1A/MSH2/ODF2/BAX/KIF18A/FANCG/MLH1/RAD51C/TRIP13/MASTL/CDC25B/CEP57/SYCP2/TARBP2/FANCA/FIGNL1/DLD
GOBP_REGULATION_OF_LIPID_KINASE_ACTIVITY	57	-0.600418	-1.59157	0.00460664	0.0462727	0.0370248	2385	tags=26%, list=13%, signal=23%	WASHC1/RBL2/PTK2B/CISH/ATG14/PIP4K2C/VAV3/SOCS1/PIP4K2A/PIK3R5/TGFB1/PIK3IP1/PIK3R1/SOCS3/CCR7
GOBP_REGULATION_OF_RECEPTOR_SIGNALING_PATHWAY_VIA_STAT	71	-0.565252	-1.57425	0.00460664	0.0462727	0.0370248	1676	tags=21%, list=9%, signal=19%	CRLF3/CD300A/IL6R/IFNG/SOCS1/JAK3/MGAT5/GADD45A/TGFB1/BCL3/PTPRC/IL10RA/SOCS3/TNF/IL7R
HALLMARK_UV_RESPONSE_UP	146	-0.457948	-1.40695	0.00460666	0.0115166	0.00484911	2090	tags=25%, list=11%, signal=23%	NUP58/STK25/SOD2/TMBIM6/PPT1/PLCL1/MARK2/FURIN/PRKCD/CYB5R1/ALDOA/NXF1/MGAT1/BCL2L11/ICAM1/TFRC/RASGRP1/PRPF3/HLA-F/EIF5/RHOB/ATF3/AGO2/NFKBIA/IRF1/GLS/DNAJA1/IL6ST/SQSTM1/PPP1R2/FOS/DNAJB1/NR4A1/BTG1/BTG2/FOSB/JUNB
GOBP_CGMP_METABOLIC_PROCESS	10	-0.893123	-1.63648	0.00462942	0.0464026	0.0371287	78	tags=20%, list=0%, signal=20%	PDE9A/RORA
GOBP_REGULATION_OF_WOUND_HEALING	95	-0.526052	-1.52181	0.00465167	0.0465266	0.0372279	1939	tags=15%, list=10%, signal=13%	CRK/CEACAM1/PRKCD/RREB1/NFE2L2/ARFGEF1/PTEN/CASK/ITGB1/XBP1/CXCR4/TNF/TNFAIP3/ANXA1
GOBP_ENDOTHELIAL_CELL_DEVELOPMENT	62	-0.589271	-1.58293	0.00467666	0.0466774	0.0373486	3522	tags=37%, list=19%, signal=30%	MYD88/S1PR2/IKBKB/RAP1A/COL18A1/VCL/AFDN/RAB1A/ROCK1/VEZF1/CCM2/PLOD3/PDE4D/PLCB1/ICAM1/RAPGEF1/RAP2C/RAP2B/RAPGEF6/PPP1R16B/EZR/TNF/MYADM
GOBP_CELLULAR_RESPONSE_TO_ORGANIC_CYCLIC_COMPOUND	437	-0.368544	-1.25092	0.00474348	0.0472443	0.0378022	2080	tags=21%, list=11%, signal=19%	NR1D1/OSBPL7/INPP5K/UFSP2/BTRC/EEF2K/USP8/PLPP1/TRERF1/GNAO1/NPC1/DIAPH1/FAM210B/HSP90AB1/PPP1R9B/ARNTL/GNG2/IRF3/LCOR/STAT1/EPG5/ABHD2/PAK2/ID1/ATP2B4/CNOT2/KDM4C/APP/VPS11/ZMIZ1/STRN3/PLCB1/UBA5/URI1/CRY2/BCL2L11/PRMT2/SIRT1/RAPGEF1/ARL6IP5/GNB5/KLF9/PKN1/LATS1/LBH/CTNNB1/CLU/CRY1/PMEPA1/FOXP1/TAF7/CFLAR/CASP8/GNA15/ATP1A1/CEBPB/EP300/EGR1/KDM3A/ATP2B1/AHR/NFKB1/CALCOCO1/ZC3H12A/WBP2/GSK3B/SAFB…
REACTOME_FOXO_MEDIATED_TRANSCRIPTION	58	-0.600182	-1.5909	0.0048009	0.0253699	0.0181975	3014	tags=47%, list=16%, signal=39%	NFYA/FOXO3/PINK1/KLF4/CAT/YWHAZ/ATXN3/RBL2/SOD2/CREBBP/BBC3/BCL2L11/SIRT1/GADD45A/SMAD4/EP300/BCL6/AKT3/KAT2B/FBXO32/FOXO1/CITED2/CDKN1B/NR3C1/CDKN1A/TXNIP/BTG1
GOBP_T_CELL_DIFFERENTIATION_INVOLVED_IN_IMMUNE_RESPONSE	69	-0.570379	-1.5764	0.00485052	0.0482085	0.0385737	2091	tags=43%, list=11%, signal=39%	MALT1/STAT6/RC3H1/IL18R1/SEMA4A/RIPK2/IL4R/IL6R/GATA3/ATP7A/IFNG/FOXP1/JAK3/NFKBID/FGL2/LEF1/RELB/BCL6/ZC3H12A/BATF/RARA/CD46/GPR183/STAT3/BCL3/LY9/RORA/PTGER4/NFKBIZ/ANXA1
GOBP_REGULATION_OF_AXONOGENESIS	125	-0.492326	-1.4614	0.00486802	0.0482322	0.0385927	2137	tags=24%, list=11%, signal=21%	SEMA4F/FN1/ULK2/ARHGAP35/GOLGA4/RYK/DISC1/PLXNA3/STK25/IST1/MARK2/SEMA4A/MACF1/PAK2/SRF/EPHA4/TIAM1/ZFYVE27/DIP2B/PTEN/SIPA1L1/SPART/ARHGAP4/NDEL1/PAFAH1B1/EIF4G2/SEMA4D/GSK3B/SKIL/MBP
GOBP_REGULATION_OF_EPITHELIAL_CELL_MIGRATION	186	-0.446839	-1.38201	0.00488265	0.0482322	0.0385927	1705	tags=20%, list=9%, signal=19%	CEACAM1/IQSEC1/SEMA4A/MACF1/HDAC5/RREB1/CAPN7/GLIPR2/CIB1/DNAJA4/ATP2B4/PRCP/PIK3CB/HIF1A/GATA3/SIRT1/NFE2L2/PLCG1/PRKCA/IFNG/FBXW7/PTEN/FOXP1/MECP2/EMC10/GADD45A/PIK3C2A/ETS1/AKT3/RHOB/ZC3H12A/GLUL/TGFB1/TGFBR2/TNF/JUN/RGCC/ANXA1
GOBP_REGULATION_OF_PROTEIN_LOCALIZATION_TO_CHROMOSOME_TELOMERIC_REGION	13	0.874096	1.6238	0.00489973	0.0482322	0.0385927	1367	tags=62%, list=7%, signal=57%	CCT6A/CCT2/CCT8/CCT5/CCT7/CCT4/DKC1/CCT3
GOBP_CIRCADIAN_REGULATION_OF_GENE_EXPRESSION	62	-0.586707	-1.57604	0.00490069	0.0482322	0.0385927	1802	tags=45%, list=10%, signal=41%	CLOCK/RBM4B/PER3/MYBBP1A/TOP1/PER2/NR1D1/MTA1/ARNTL/ID1/KDM5A/CRY2/SIRT1/NAMPT/OGT/CRY1/NCOA2/CSNK1D/RELB/EGR1/KDM2A/AHR/ID2/PPP1CB/MYCBP2/PER1/BHLHE40/RORA
REACTOME_L1CAM_INTERACTIONS	94	0.582935	1.51345	0.00490171	0.0257843	0.0184948	1093	tags=16%, list=6%, signal=15%	TUBA1B/TUBB4B/ACTB/ACTG1/TUBA1C/KIF4A/AP2S1/SPTBN1/MAP2K2/RPS6KA4/RAC1/MAPK3/AP2M1/MSN/CLTA
GOBP_TAXIS	450	-0.369377	-1.25668	0.00491442	0.0482322	0.0385927	2186	tags=18%, list=12%, signal=16%	CXCR3/ARHGEF5/USP33/ADAM17/PLXNA3/FEZ2/B3GNT2/PTK2B/PLAUR/CRK/CMTM8/PIP5K1A/RALA/SRP54/CCR8/DVL1/CYSLTR1/SLC8B1/ITGAV/SOS1/SEMA4A/PRKCD/NOTCH2/TNFSF14/GBF1/EPHB6/APP/EPHA4/PIK3CB/EMB/CMTM3/IL6R/GATA3/RPL24/RHOG/SLAMF1/PIKFYVE/PREX1/CCL20/BCL11B/S1PR1/CXCR6/ADAM10/TSC2/CAMK1D/ADAM8/VAV3/PRKCQ/NCKAP1L/AKIRIN1/CCR4/ST6GAL1/ABCC1/SMAD4/LEF1/EP300/STX4/JAML/CSF1/GPSM3/SEMA4D/BIN2/TYMP/LGALS3/SBDS/GPR1…
GOBP_POSITIVE_REGULATION_OF_ENDOTHELIAL_CELL_APOPTOTIC_PROCESS	18	-0.799558	-1.64388	0.00491739	0.0482322	0.0385927	1117	tags=28%, list=6%, signal=26%	PLCG1/ITGA4/PDCD4/CD40LG/RGCC
GOBP_MONOAMINE_TRANSPORT	51	0.685673	1.6335	0.00492458	0.0482322	0.0385927	1704	tags=10%, list=9%, signal=9%	ACTB/PARK7/LY6E/TOR1A/GRK2
REACTOME_PYRUVATE_METABOLISM_AND_CITRIC_ACID_TCA_CYCLE	52	0.672898	1.59861	0.00492852	0.0258075	0.0185114	3080	tags=44%, list=16%, signal=37%	IDH2/LDHA/LDHB/MPC2/SUCLG1/BSG/VDAC1/SDHB/GLO1/MPC1/FH/DLD/SDHD/MDH2/IDH3B/HAGH/PDK2/SLC16A1/CS/OGDH/IDH3A/NNT/DLST
GOBP_POSITIVE_REGULATION_OF_GLYCOLYTIC_PROCESS	17	-0.802737	-1.62304	0.0049649	0.0485262	0.0388279	1390	tags=41%, list=7%, signal=38%	MYC/APP/ARNT/HIF1A/IFNG/PRKAA1/ZBTB20
GOBP_REGULATION_OF_MAP_KINASE_ACTIVITY	155	-0.456689	-1.39245	0.00498119	0.0485846	0.0388747	2152	tags=20%, list=11%, signal=18%	ARHGEF5/INPP5K/PTK2B/AXIN1/SOS1/HIPK3/PRKCD/CD300A/MAP3K11/EPHA4/PIK3CB/PTPN1/RPS3/RASGRP1/ADAM8/MAP3K5/DUSP16/PTPN22/STK38/PIK3R5/PDCD4/RGS14/LAX1/SORL1/TGFB1/DNAJA1/AKAP13/PTPRC/DUSP1/TNF/ERN1
GOBP_MYOTUBE_CELL_DEVELOPMENT	28	-0.717321	-1.65898	0.00500114	0.0486784	0.0389497	705	tags=21%, list=4%, signal=21%	NFATC2/PPP3CA/SKI/PLEC/RIPOR2/BCL2
GOBP_REGULATION_OF_PATTERN_RECOGNITION_RECEPTOR_SIGNALING_PATHWAY	89	-0.539619	-1.54657	0.00503899	0.0489457	0.0391636	2080	tags=26%, list=11%, signal=23%	NR1D1/ZDHHC5/GPR108/GFI1/SARM1/ANKRD17/CD300A/FLOT2/APPL2/XIAP/BIRC2/PTPN22/PJA2/PELI1/IRF1/RNF125/USP15/HSPA1B/DDX3X/HSPA1A/NOP53/TNFAIP3/BIRC3
GOBP_LEARNING	106	-0.505426	-1.48053	0.00505143	0.0489656	0.0391795	2096	tags=17%, list=11%, signal=15%	KRAS/ATAD1/PPT1/IFT20/CIC/PPP1R9B/SRF/APP/PLCB1/HIF1A/ATXN1/ATP8A1/MECP2/RGS14/ITGB1/FYN/FOS/BTG2
REACTOME_ASSEMBLY_AND_CELL_SURFACE_PRESENTATION_OF_NMDA_RECEPTORS	33	0.729405	1.58369	0.00507542	0.0264565	0.0189769	149	tags=9%, list=1%, signal=9%	TUBA1B/TUBB4B/TUBA1C
GOBP_REGULATION_OF_RESPONSE_TO_CYTOKINE_STIMULUS	141	-0.472525	-1.42711	0.00510328	0.0491786	0.0393499	2230	tags=28%, list=12%, signal=25%	RNF185/ADAM17/HIPK1/CARD8/YTHDF3/CNOT7/PPP2CB/GFI1/OTULIN/AGPAT2/HSP90AB1/IRF3/TBK1/RIPK2/ADAR/HIF1A/SHARPIN/PTPN1/RNF113A/RFFL/XIAP/ZBP1/TRIM44/LAPTM5/SOCS1/CASP8/CDC37/PAFAH1B1/CYLD/NR1H2/CSF1/TXK/SIGIRR/PTPRC/HSPA1B/SAMHD1/CXCR4/HSPA1A/TNFAIP3
GOBP_CARDIAC_EPITHELIAL_TO_MESENCHYMAL_TRANSITION	25	-0.720231	-1.61763	0.0051068	0.0491786	0.0393499	3120	tags=36%, list=17%, signal=30%	SPRY1/ENG/ACVR1/TGFBR3/TGFBR1/SMAD4/PDCD4/TGFB1/TGFBR2
GOBP_FEEDING_BEHAVIOR	50	-0.606745	-1.55917	0.0051101	0.0491786	0.0393499	1390	tags=14%, list=7%, signal=13%	APP/UBR3/GLS/STAT3/FYN/NR4A3/FOS
GOBP_DETECTION_OF_MECHANICAL_STIMULUS_INVOLVED_IN_SENSORY_PERCEPTION_OF_PAIN	11	-0.849693	-1.59798	0.00511516	0.0491786	0.0393499	104	tags=27%, list=1%, signal=27%	FYN/CXCR4/TNF
GOBP_MITOTIC_DNA_INTEGRITY_CHECKPOINT_SIGNALING	84	0.608008	1.52866	0.00512587	0.0491812	0.039352	1453	tags=33%, list=8%, signal=31%	CDK1/CLSPN/PLK1/BRCA1/GTSE1/DTL/CHEK1/TOPBP1/PRKDC/RFWD3/MSH2/CDK2/CDC6/DONSON/FANCD2/RPA2/CASP2/RPS27L/BLM/TP53/MDC1/BABAM1/RAD17/TRIAP1/PIDD1/BRCC3/ORC1/MAP3K20
GOBP_CENTROSOME_DUPLICATION	69	0.63506	1.56396	0.00517485	0.0493609	0.0394958	1861	tags=36%, list=10%, signal=33%	BRCA1/CKAP5/BRCA2/CCNF/NDC80/CDK2/CHMP2A/CEP152/SASS6/SAC3D1/STIL/CCP110/CDK5RAP2/WDR62/GEN1/NPM1/NAT10/CNTROB/CHMP1A/PLK4/NUP62/CHMP5/PPP1R35/NDE1/XPO1
GOBP_REGULATION_OF_PROTEIN_KINASE_C_SIGNALING	15	-0.822643	-1.65012	0.00517653	0.0493609	0.0394958	1435	tags=20%, list=8%, signal=18%	DGKD/ULK4/MYADM
GOBP_POSITIVE_REGULATION_OF_OSTEOCLAST_DIFFERENTIATION	19	-0.780604	-1.64369	0.00518495	0.0493609	0.0394958	1554	tags=37%, list=8%, signal=34%	NOTCH2/GPR68/IFNG/KLF10/CSF1/TNF/FOS
GOBP_RESPONSE_TO_CALCIUM_ION	108	-0.494503	-1.45564	0.00518651	0.0493609	0.0394958	719	tags=13%, list=4%, signal=13%	ITPKB/PRKAA1/PPP3CA/CPNE3/BRAF/CAMK2D/TTN/ALOX5AP/JUN/TXNIP/FOS/JUND/FOSB/JUNB
GOBP_POSITIVE_REGULATION_OF_TELOMERASE_RNA_LOCALIZATION_TO_CAJAL_BODY	15	0.849377	1.63283	0.00523896	0.0497516	0.0398084	1700	tags=80%, list=9%, signal=73%	CCT6A/CCT2/RUVBL1/NHP2/CCT8/CCT5/CCT7/CCT4/RUVBL2/DKC1/CCT3/NOP10
REACTOME_RIPK1_MEDIATED_REGULATED_NECROSIS	29	-0.719846	-1.6861	0.00524436	0.027214	0.0195203	1768	tags=55%, list=9%, signal=50%	TNFRSF10B/FLOT2/FAS/XIAP/OGT/BIRC2/HSP90AA1/CFLAR/CASP8/CDC37/TNFRSF10A/PELI1/RPS27A/SDCBP/UBC/BIRC3
GOBP_TISSUE_REGENERATION	52	-0.606919	-1.56197	0.00525364	0.0497516	0.0398084	1315	tags=21%, list=7%, signal=20%	CPQ/HOPX/CFLAR/AKIRIN1/PPP3CA/RUNX1/TXK/TGFBR2/CDKN1B/CDKN1A/ANXA1
GOBP_REGULATION_OF_SENSORY_PERCEPTION	17	0.826934	1.63387	0.00525925	0.0497516	0.0398084	1296	tags=18%, list=7%, signal=16%	FABP5/CCL3/F2R
GOBP_CYTOPLASMIC_TRANSLATION	143	-0.477766	-1.44498	0.00528977	0.0498385	0.0398779	2565	tags=45%, list=14%, signal=39%	RPL17/NCK1/UBA52/RPL7A/RPS9/RPS6/RBM4/DHX29/RPLP2/CSDE1/RPL7/RPL12/CPEB4/RPS12/DPH1/DNAJC24/RPL23/DHX36/RPL18A/RPS18/RPL31/RPL24/RPL21/RPL8/RPL18/RPL27A/RPS15A/RPS3A/RPS3/RPL13A/EIF4B/RPS15/RPL5/RPL36/RPS11/RPS23/RPS28/RPL3/GSPT1/RPL19/NEMF/RPL14/RPS20/RPL28/RPL41/RPL13/CNBP/RPS13/RPL11/RPL38/EIF5/RPL39/RPL32/PABPC1/RPS25/RPS14/RPL35A/RPS27A/RPL10/RPL9/RPS27/RPL34/EIF4A2/RPL30
GOBP_LIPID_HOMEOSTASIS	120	-0.492286	-1.46488	0.00529684	0.0498385	0.0398779	2403	tags=22%, list=13%, signal=19%	INSIG1/PNPLA2/ACOX3/NR1D1/NPC1/SAR1B/IRS2/EPHX2/SIRT1/MED13/ABCG1/FBXW7/THADA/PRKAA1/TTC39B/CNBP/NR1H2/LDLRAP1/LDLR/NR1D2/MYLIP/ZBTB20/PNPLA8/XBP1/DDX3X/RORA
GOBP_CELL_ACTIVATION_INVOLVED_IN_IMMUNE_RESPONSE	248	-0.414279	-1.3346	0.00530017	0.0498385	0.0398779	1554	tags=23%, list=8%, signal=22%	NOTCH2/CD300A/GBF1/RIPK2/STXBP3/SNAP23/APP/IL4R/IL6R/GATA3/ICAM1/SLAMF1/ATP7A/AP1G1/TFRC/RASGRP1/IFNG/PTGDR/UNC13D/CD28/ZNF683/HLA-F/KMT5B/FOXP1/NDFIP1/NCKAP1L/JAK3/NFKBID/VAMP2/FGL2/LAT/LEF1/RELB/STX4/BCL6/SBNO2/ZC3H12A/BATF/LGALS3/RARA/CD46/LFNG/GPR183/PLCL2/TGFB1/STAT3/BCL3/DOCK10/LY9/PTPRC/CD40LG/XBP1/RORA/CCR6/NR4A3/PTGER4/NFKBIZ/ANXA1
REACTOME_TRANSCRIPTIONAL_REGULATION_BY_E2F6	34	0.739895	1.61841	0.00535632	0.0276703	0.0198476	1786	tags=47%, list=9%, signal=43%	EZH2/BRCA1/CBX3/E2F1/TFDP1/CHEK1/CBX5/RRM2/RBBP7/RBBP8/RBBP4/SUZ12/EED/UXT/PHC1/YAF2
REACTOME_SEALING_OF_THE_NUCLEAR_ENVELOPE_NE_BY_ESCRT_III	27	0.732287	1.541	0.00566675	0.0291433	0.0209041	487	tags=15%, list=3%, signal=14%	TUBA1B/TUBB4B/TUBA1C/CHMP2A
REACTOME_MITOTIC_TELOPHASE_CYTOKINESIS	13	0.857623	1.56271	0.0057254	0.029314	0.0210266	1261	tags=54%, list=7%, signal=50%	PLK1/KIF23/SMC3/RAD21/SMC1A/KIF20A/WAPL
REACTOME_INTERLEUKIN_7_SIGNALING	22	-0.75734	-1.682	0.00577824	0.0294537	0.0211268	1406	tags=41%, list=7%, signal=38%	CISH/IRS2/STAT5B/SOCS1/JAK3/JAK1/STAT3/PIK3R1/IL7R
KEGG_PYRUVATE_METABOLISM	34	0.730923	1.58649	0.00580534	0.0310757	0.0231854	2898	tags=44%, list=15%, signal=37%	PKM/LDHA/LDHB/ACYP1/MDH1/GLO1/ACAT1/DLD/MDH2/GRHPR/PC/HAGH/ACAT2/ALDH1B1/ALDH9A1
REACTOME_ACTIVATION_OF_AMPK_DOWNSTREAM_OF_NMDARS	23	0.768671	1.58111	0.00623393	0.0316365	0.0226925	938	tags=17%, list=5%, signal=17%	TUBA1B/TUBB4B/TUBA1C/CALM1
REACTOME_REGULATION_OF_RUNX2_EXPRESSION_AND_ACTIVITY	69	0.63074	1.5735	0.00638495	0.0322608	0.0231403	2680	tags=58%, list=14%, signal=50%	PSME2/PSMB9/PSMC3/PSMB2/RBX1/PSMD8/PSMA5/SEM1/PSMB3/PSMC1/PSMD14/PSMB8/PSMB1/PSMA4/PSMA6/PSMC5/PSMB6/PSMA3/PSMB10/PSMD9/PSMB7/PSMA7/PSMC2/PSMD13/PSME1/PSMD4/PSME3/SKP2/PSMD1/PSMD2/PSMC6/PSMD3/PSMB4/UBB/STUB1/PSMC4/PSMF1/PSMB5/SKP1/PSMD6
REACTOME_GLUTAMATE_NEUROTRANSMITTER_RELEASE_CYCLE	22	-0.753537	-1.67356	0.00659719	0.0331876	0.0238051	1106	tags=27%, list=6%, signal=26%	PPFIA1/STX1A/ARL6IP5/VAMP2/SLC38A2/GLS
REACTOME_DEGRADATION_OF_BETA_CATENIN_BY_THE_DESTRUCTION_COMPLEX	83	0.610499	1.56632	0.00679087	0.0340134	0.0243974	1706	tags=42%, list=9%, signal=39%	PSME2/PSMB9/PSMC3/PSMB2/RBX1/PSMD8/PSMA5/SEM1/PSMB3/PSMC1/PPP2R1A/PSMD14/PSMB8/PSMB1/PSMA4/PSMA6/PSMC5/PSMB6/PSMA3/PSMB10/PSMD9/PSMB7/CTBP1/HDAC1/PSMA7/PSMC2/PSMD13/PSME1/PSMD4/PSME3/PSMD1/PSMD2/PPP2R5D/PSMC6/PSMD3
REACTOME_RESOLUTION_OF_D_LOOP_STRUCTURES_THROUGH_SYNTHESIS_DEPENDENT_STRAND_ANNEALING_SDSA	26	0.75719	1.5819	0.00690842	0.0344524	0.0247123	1101	tags=42%, list=6%, signal=40%	BRCA1/RMI2/BRCA2/RAD51AP1/DNA2/BARD1/RBBP8/RAD51C/BLM/RMI1/XRCC2
REACTOME_INTERLEUKIN_12_SIGNALING	44	0.691186	1.60009	0.00694504	0.0344857	0.0247362	2033	tags=48%, list=11%, signal=43%	PPIA/LMNB1/CFL1/PSME2/TALDO1/HNRNPF/GSTO1/HNRNPA2B1/RPLP0/ANXA2/MIF/CNN2/LCP1/JAK2/MSN/RAP1B/P4HB/VAMP7/CAPZA1/SNRPA1/AIP
REACTOME_MEIOTIC_RECOMBINATION	22	0.79257	1.62281	0.00731855	0.0361844	0.0259547	1180	tags=55%, list=6%, signal=51%	RPA3/BRCA1/BRCA2/CDK4/CDK2/MND1/MLH1/RBBP8/RAD51C/RPA2/BLM/RPA1
KEGG_GLYOXYLATE_AND_DICARBOXYLATE_METABOLISM	15	0.827914	1.53977	0.0073904	0.0384301	0.0286725	2632	tags=67%, list=14%, signal=57%	MTHFD1/PGP/MDH1/MTHFD2/MDH2/GRHPR/MTHFD1L/CS/AFMID/MTHFD2L
REACTOME_FGFR2_MUTANT_RECEPTOR_ACTIVATION	23	0.761851	1.56708	0.00746834	0.0367672	0.0263727	2668	tags=52%, list=14%, signal=45%	POLR2L/POLR2J/POLR2H/POLR2E/POLR2F/POLR2I/GTF2F2/POLR2D/POLR2C/POLR2G/POLR2K/POLR2A
KEGG_B_CELL_RECEPTOR_SIGNALING_PATHWAY	71	-0.559846	-1.51579	0.00785763	0.0397247	0.0296384	2096	tags=35%, list=11%, signal=31%	PIK3CD/NFKBIB/KRAS/MALT1/CD79B/SOS1/GRB2/PIK3CB/SOS2/VAV3/NFATC2/INPP5D/PPP3CA/PIK3R5/AKT3/NFKB1/NFATC1/NFKBIA/GSK3B/PPP3CC/NFAT5/IFITM1/PIK3R1/JUN/FOS
REACTOME_IRAK4_DEFICIENCY_TLR2_4	16	0.83296	1.59381	0.00820805	0.0402369	0.0288615	25	tags=6%, list=0%, signal=6%	HMGB1
REACTOME_RESOLUTION_OF_D_LOOP_STRUCTURES	34	0.72701	1.59022	0.00830488	0.0405391	0.0290782	1101	tags=35%, list=6%, signal=33%	BRCA1/RMI2/BRCA2/RAD51AP1/DNA2/BARD1/RBBP8/RAD51C/BLM/GEN1/RMI1/XRCC2
KEGG_ONE_CARBON_POOL_BY_FOLATE	17	0.833024	1.58968	0.00839558	0.0412972	0.0308117	1854	tags=53%, list=10%, signal=48%	TYMS/DHFR/MTHFD1/SHMT1/MTHFD2/SHMT2/MTHFS/GART/MTHFD1L
REACTOME_DAP12_INTERACTIONS	35	-0.659214	-1.60768	0.00843421	0.0409967	0.0294064	2196	tags=43%, list=12%, signal=38%	GRAP2/KRAS/SOS1/GRB2/PIK3CB/HLA-C/PLCG1/LCP2/HLA-B/VAV3/B2M/LAT/HLA-E/FYN/PIK3R1
REACTOME_POST_CHAPERONIN_TUBULIN_FOLDING_PATHWAY	20	0.789056	1.58415	0.00872398	0.042227	0.0302889	2120	tags=35%, list=11%, signal=31%	TUBA1B/TUBB4B/TUBA1C/ARL2/TBCA/TUBA4A/TBCB
REACTOME_PROCESSING_OF_CAPPED_INTRONLESS_PRE_MRNA	28	0.73925	1.57015	0.00907307	0.043733	0.0313691	514	tags=29%, list=3%, signal=28%	SNRPB/SNRPG/SLBP/SNRPE/SNRPF/PABPN1/SNRPD3/NUDT21
REACTOME_TRANSCRIPTIONAL_REGULATION_BY_RUNX2	106	0.56179	1.47175	0.00916372	0.0439859	0.0315505	1415	tags=33%, list=8%, signal=31%	CDK1/CCNB1/PSME2/PSMB9/PSMC3/PSMB2/CDK4/RBX1/PSMD8/PSMA5/SEM1/PSMB3/PSMC1/PSMD14/BAX/PSMB8/PSMB1/PSMA4/PSMA6/PSMC5/PSMB6/PSMA3/PSMB10/PSMD9/PSMB7/MAPK3/PSMA7/PSMC2/PSMD13/PSME1/PSMD4/PSME3/SKP2/PSMD1/PSMD2
REACTOME_CONSTITUTIVE_SIGNALING_BY_ABERRANT_PI3K_IN_CANCER	60	-0.572112	-1.53052	0.00956281	0.0453406	0.0325222	1683	tags=20%, list=9%, signal=18%	STRN/GRB2/IRS2/PIK3CB/RHOG/CD28/TRAT1/FLT3LG/ICOS/FYN/PIK3R1/AREG
REACTOME_INTERACTIONS_OF_REV_WITH_HOST_CELLULAR_PROTEINS	36	0.704027	1.56941	0.00960661	0.0453406	0.0325222	2341	tags=53%, list=12%, signal=46%	RAN/RANBP1/RANGAP1/KPNB1/NDC1/RCC1/TPR/NPM1/NUP50/NUP107/NUP210/NUP62/NUP188/NUP153/NUP205/XPO1/AAAS/POM121C/NUP93
REACTOME_ELASTIC_FIBRE_FORMATION	28	-0.693882	-1.62494	0.00960776	0.0453406	0.0325222	2170	tags=32%, list=12%, signal=28%	FN1/MFAP3/FURIN/ITGAV/ITGA5/LTBP3/LTBP4/ITGB1/TGFB1
REACTOME_ENDOSOMAL_VACUOLAR_PATHWAY	11	-0.83468	-1.58458	0.00961267	0.0453406	0.0325222	2044	tags=73%, list=11%, signal=65%	LNPEP/CTSS/HLA-C/HLA-F/HLA-B/HLA-A/B2M/HLA-E
REACTOME_PTEN_REGULATION	135	0.545699	1.46426	0.00964729	0.0453406	0.0325222	2680	tags=44%, list=14%, signal=38%	EZH2/PSME2/PSMB9/PSMC3/PSMB2/PSMD8/PSMA5/RBBP7/SEM1/PSMB3/PSMC1/PSMD14/PSMB8/PSMB1/PSMA4/PSMA6/PSMC5/RBBP4/PSMB6/SUZ12/PSMA3/RHEB/PSMB10/PSMD9/PSMB7/MAPK3/HDAC1/PSMA7/LAMTOR4/TP53/PSMC2/PSMD13/CBX6/PSME1/SCMH1/PSMD4/EED/PSME3/USP7/LAMTOR2/PSMD1/PSMD2/USP13/PSMC6/KDM1A/MBD3/PSMD3/PHC1/PHC2/PSMB4/CSNK2B/UBB/RRAGC/STUB1/PSMC4/OTUD3/PSMF1/PSMB5/CHD4/PSMD6
REACTOME_SYNTHESIS_OF_LEUKOTRIENES_LT_AND_EOXINS_EX	14	-0.808759	-1.60621	0.0096821	0.0453406	0.0325222	2333	tags=43%, list=12%, signal=38%	LTC4S/LTA4H/MAPKAPK2/DPEP2/ABCC1/ALOX5AP
HALLMARK_MYC_TARGETS_V2	58	0.624959	1.49997	0.00977044	0.0223635	0.0094162	1585	tags=31%, list=8%, signal=29%	PLK1/MCM5/MCM4/CBX3/PA2G4/DCTPP1/CDK4/SRM/NOP56/UNG/NPM1/TCOF1/AIMP2/TMEM97/PHB/PLK4/RRP9/NOLC1
HALLMARK_HEME_METABOLISM	174	-0.425441	-1.32809	0.00983993	0.0223635	0.0094162	2530	tags=25%, list=13%, signal=22%	PPP2R5B/CAT/ALDH6A1/FBXO9/CLCN3/NEK7/FBXO34/VEZF1/BTRC/TRAK2/BACH1/CAST/CDR2/SLC10A3/ELL2/LPIN2/NUDT4/ISCA1/SLC25A38/RBM5/TFRC/KDM7A/PICALM/KHNYN/FBXO7/EZH1/EPB41/UCP2/MXI1/MKRN1/KAT2B/RBM38/OPTN/TNRC6B/LRP10/SDCBP/USP15/KLF3/NR3C1/TENT5C/RNF19A/YPEL5/BTG2
REACTOME_GOLGI_CISTERNAE_PERICENTRIOLAR_STACK_REORGANIZATION	14	0.839984	1.55991	0.0100227	0.0467456	0.03353	796	tags=36%, list=4%, signal=34%	CDK1/CCNB2/PLK1/CCNB1/MAPK3
REACTOME_SIGNALING_BY_NOTCH	165	0.512637	1.39272	0.0103348	0.0480069	0.0344348	1577	tags=26%, list=8%, signal=24%	DLGAP5/YBX1/E2F1/PSME2/TACC3/TFDP1/PSMB9/PSMC3/PSMB2/RBX1/PSMD8/PSMA5/SEM1/PSMB3/PSMC1/PSMD14/PSMB8/PSMB1/PSMA4/PSMA6/PSMC5/PSMB6/PSMA3/PSMB10/PSMD9/E2F3/PSMB7/HDAC1/PSMA7/TP53/SNW1/PSMC2/PSMD13/PSME1/PSMD4/PSME3/TMED2/PSMD1/PSMD2/ST3GAL3/NEURL1B/PSMC6/NCSTN
REACTOME_EPH_EPHRIN_SIGNALING	84	0.587133	1.50733	0.0103999	0.0481118	0.03451	1577	tags=24%, list=8%, signal=22%	ARPC5/ACTB/CFL1/ACTG1/MYL6/AP2S1/ARPC2/ARPC1B/RHOA/ACTR3/RAC1/MYL12B/AP2M1/ACTR2/CLTA/PAK1/HRAS/ARPC3/MYL12A/NCSTN
REACTOME_INTERLEUKIN_1_SIGNALING	100	0.566426	1.47629	0.0104499	0.0481118	0.03451	2088	tags=35%, list=11%, signal=31%	HMGB1/PSME2/PSMB9/PSMC3/PSMB2/RBX1/PSMD8/PSMA5/SEM1/PSMB3/PSMC1/PSMD14/PSMB8/PSMB1/PSMA4/PSMA6/PSMC5/PSMB6/PSMA3/PSMB10/PSMD9/PSMB7/PSMA7/PSMC2/PSMD13/PSME1/PSMD4/PSME3/PSMD1/PSMD2/PSMC6/PSMD3/PSMB4/IRAK1/UBB
REACTOME_CYTOCHROME_P450_ARRANGED_BY_SUBSTRATE_TYPE	39	-0.627226	-1.5526	0.0104827	0.0481118	0.03451	2787	tags=23%, list=15%, signal=20%	TBXAS1/NCOA1/CYP51A1/CYP2R1/POR/ARNT/CYP4V2/NCOA2/AHR
REACTOME_FANCONI_ANEMIA_PATHWAY	39	0.692902	1.56764	0.0105905	0.0484137	0.0347266	2467	tags=51%, list=13%, signal=45%	FANCI/RPA3/CENPX/UBE2T/USP1/FANCL/FANCG/FANCB/FANCD2/RPA2/FANCM/FANCA/FAAP20/RPA1/FANCE/UBB/DCLRE1B/FAAP24/ERCC1/FANCF
REACTOME_COPI_INDEPENDENT_GOLGI_TO_ER_RETROGRADE_TRAFFIC	46	0.651507	1.51318	0.0107938	0.0491481	0.0352534	2020	tags=33%, list=11%, signal=29%	TUBA1B/TUBB4B/TUBA1C/DCTN3/GALNT1/PAFAH1B3/ACTR1A/DYNLL1/DYNC1I2/DCTN2/CAPZB/GALNT2/DYNC1LI1/CAPZA1/TUBA4A
REACTOME_REGULATION_OF_MRNA_STABILITY_BY_PROTEINS_THAT_BIND_AU_RICH_ELEMENTS	86	0.588219	1.51905	0.0109699	0.0495792	0.0355626	2575	tags=59%, list=14%, signal=51%	PSME2/PSMB9/PSMC3/PSMB2/HNRNPD/PSMD8/PSMA5/SEM1/PSMB3/PSMC1/EXOSC8/PSMD14/PSMB8/PSMB1/PSMA4/PSMA6/PSMC5/PSMB6/PSMA3/PSMB10/PSMD9/KHSRP/PSMB7/SET/ANP32A/PSMA7/PSMC2/PSMD13/PSME1/ELAVL1/PSMD4/EIF4G1/PSME3/EXOSC2/EXOSC3/PSMD1/DCP2/PSMD2/EXOSC7/PSMC6/PSMD3/XPO1/PSMB4/HSPB1/UBB/EXOSC9/PSMC4/EXOSC6/PSMF1/MAPK14/PSMB5
REACTOME_PROCESSING_AND_ACTIVATION_OF_SUMO	10	0.8796	1.5112	0.0109746	0.0495792	0.0355626	578	tags=60%, list=3%, signal=58%	SUMO2/SUMO3/SAE1/UBA2/SENP1/UBE2I
REACTOME_FOXO_MEDIATED_TRANSCRIPTION_OF_CELL_CYCLE_GENES	16	-0.792925	-1.64107	0.0110378	0.0496699	0.0356277	601	tags=38%, list=3%, signal=36%	GADD45A/SMAD4/FOXO1/CDKN1B/CDKN1A/BTG1
HALLMARK_FATTY_ACID_METABOLISM	138	0.525812	1.4103	0.0122952	0.026207	0.0110345	2587	tags=31%, list=14%, signal=27%	LGALS1/YWHAH/LDHA/KMT5A/SMS/UBE2L6/HADH/MIF/ECI1/DECR1/SUCLG1/ACAA2/PRDX6/MDH1/APEX1/UROS/RAP1GDS1/ACADM/PSME1/FH/DLD/SDHD/HSD17B10/MDH2/CBR1/BLVRA/S100A10/ODC1/OSTC/ENO2/GRHPR/DHCR24/ECHS1/ADSL/IDH3B/ERP29/NCAPH2/ACAT2/ACADS/BCKDHB/UROD/METAP1/ACOT8
HALLMARK_MTORC1_SIGNALING	196	0.4941	1.36936	0.0125794	0.026207	0.0110345	2041	tags=34%, list=11%, signal=31%	GAPDH/DHFR/PLK1/PPIA/MCM4/TPI1/ENO1/MCM2/CORO1A/BUB1/CCNF/DDX39A/ATP5MC1/RRM2/AURKA/EIF2S2/LDHA/CYB5B/CCT6A/ARPC5L/PSMD14/ACTR3/UCHL5/SLC1A4/PSMA4/HPRT1/EBP/PSMA3/UNG/TUBG1/MTHFD2/SDF2L1/PDAP1/SHMT2/PFKL/CALR/PRDX1/PSMC2/ACTR2/PSMD13/SLC9A3R1/TMEM97/PPA1/ACLY/RPA1/PSME3/PSMG1/GLRX/GPI/CACYBP/STIP1/GMPS/RRP9/PSMC6/DHCR24/SEC11A/TOMM40/NUFIP1/SRD5A1/PSAT1/NUP205/FDXR/CANX/SQLE/G6PD/TUBA4A/NMT1
HALLMARK_MYOGENESIS	156	-0.43223	-1.34198	0.0161879	0.0323758	0.0136319	2353	tags=16%, list=12%, signal=14%	PDE4DIP/SORBS3/SH2B1/RIT1/FLII/FXYD1/GNAO1/IGFBP3/HDAC5/APP/AGL/ATP6AP1/ABLIM1/TSC2/MEF2D/CLU/LPIN1/IFRD1/ITGB1/PRNP/TGFB1/EIF4A2/BHLHE40/CDKN1A/GADD45B
HALLMARK_TGF_BETA_SIGNALING	53	-0.563824	-1.47829	0.0198706	0.0370936	0.0156184	1769	tags=34%, list=9%, signal=31%	FURIN/SMURF2/SMURF1/ID1/TGFBR1/XIAP/ARID4B/KLF10/TRIM33/CTNNB1/PMEPA1/SKI/ID2/SKIL/TGIF1/TGFB1/PPP1R15A/JUNB
HALLMARK_COAGULATION	104	-0.469454	-1.37503	0.0200306	0.0370936	0.0156184	3704	tags=20%, list=20%, signal=16%	GSN/C1QA/MMP9/C3/ARF4/THBS1/CASP9/FN1/CTSO/DPP4/LTA4H/MAFF/USP11/FURIN/CPQ/TIMP1/CRIP2/CLU/ISCU/FYN/ANXA1
HALLMARK_INTERFERON_GAMMA_RESPONSE	193	-0.400029	-1.26376	0.0213384	0.0381043	0.0160439	2243	tags=32%, list=12%, signal=29%	CD274/IRF9/CASP3/EIF2AK2/TOR1B/SOD2/LGALS3BP/IFI44L/OAS2/EIF4E3/TRIM25/MX2/APOL6/TRIM14/STAT1/ST8SIA4/SLAMF7/ZNFX1/RIPK2/ADAR/IL4R/HIF1A/IL18BP/NAMPT/ICAM1/PTPN1/AUTS2/FAS/LCP2/ARL4A/ZBP1/IL2RB/HLA-B/OGFR/SOCS1/HLA-A/IFITM3/B2M/CASP8/ISG20/FGL2/RNF213/RAPGEF6/TAPBP/IFITM2/NFKB1/UPP1/PELI1/NFKBIA/IRF1/STAT4/STAT3/ARID5B/IL10RA/SAMHD1/SOCS3/CDKN1A/PDE4B/TXNIP/BTG1/TNFAIP3/CD69
HALLMARK_KRAS_SIGNALING_DN	112	-0.460921	-1.3701	0.0248549	0.0428533	0.0180435	1872	tags=12%, list=10%, signal=11%	CCR8/IFI44L/IDUA/CLSTN3/ASB7/IFNG/CAMK1D/SKIL/LFNG/CD40LG/TENT5C/NR4A2/BTG2

## Sheet: Au's Treg_C3 (MKI67+Tregs)
Extended data 3. GSEA results of Bi's monocytes, Au's CD4Ts and Tregs.
Annotation: GSEA results based on Au's Treg_C3 vs. Others DE results. Related to Fig. 2h, Fig. S3h.
Description	setSize	enrichmentScore	NES	pvalue	p.adjust	qvalues	rank	leading_edge	core_enrichment
GOBP_CHROMOSOME_SEGREGATION	307	0.667339	1.85225	1e-10	7.85167e-08	6.9193e-08	1940	tags=43%, list=10%, signal=39%	MKI67/CENPF/TOP2A/NUSAP1/SMC2/KNL1/CEP55/RAN/NCAPG2/SLC25A5/ZWINT/PTTG1/UBE2C/SMC4/CENPK/FEN1/CENPE/NCAPD3/CDT1/KIFC1/NCAPG/NCAPD2/SMC1A/BANF1/SFPQ/BUB1/HJURP/RAD21/RMI2/BRCA1/CDCA8/CCNB1/SGO2/SMC3/DLGAP5/KIF23/UBE2I/KIF2C/ANAPC11/SPAG5/NCAPH/AURKB/KIF4A/RACGAP1/CDCA5/KIF22/NDC80/SGO1/TPR/GEN1/INCENP/CENPH/KIF14/ESCO2/ACTR3/CDC20/CENPW/ACTR2/FBXO5/BAZ1B/MAD2L1/KPNB1/TACC3/KNTC1/NCAPH2/PRC1/FANCD2…
GOBP_DNA_REPAIR	490	0.610328	1.73679	1e-10	7.85167e-08	6.9193e-08	2590	tags=40%, list=14%, signal=35%	PCNA/HMGB2/MCM7/MCM6/MCM3/UHRF1/MCM2/MCM4/RPA3/CLSPN/DEK/PTTG1/CDK1/PARK7/CDC45/ACTB/HMGB1/UBE2T/FEN1/NEIL3/LIG1/SMC1A/MCM5/TIMELESS/NSD2/SFPQ/XRCC5/RAD21/RBX1/CHEK1/RMI2/NUDT1/BRCA1/RRM1/SMC3/RAD51AP1/DTL/UBE2N/MMS22L/PRKDC/BRCA2/NPM1/RBBP8/TOPBP1/SSRP1/HUWE1/MSH6/CDCA5/POLD3/KIF22/USP1/FANCL/TRIM28/XRCC6/FOXM1/GEN1/WDHD1/NUCKS1/SUPT16H/UCHL5/FIGNL1/GINS2/ESCO2/PARP1/ACTR2/SUMO1/RNASEH2A/FANCG/P…
GOBP_DNA_REPLICATION	269	0.693203	1.91843	1e-10	7.85167e-08	6.9193e-08	2831	tags=53%, list=15%, signal=46%	PCNA/DUT/MCM7/MCM6/NASP/MCM3/ATAD5/MCM2/MCM4/RPA3/ALYREF/CDK1/CDC45/FEN1/RBBP7/CDT1/CCNA2/LIG1/MCM5/TIMELESS/SET/CHEK1/RMI2/RRM1/SMC3/FAM111B/DTL/NAP1L1/MMS22L/BRCA2/TOPBP1/SSRP1/SSBP1/POLD3/RRM2/RBBP4/HMGA1/PTMS/ORC6/MCM10/GEN1/WDHD1/GMNN/NUCKS1/SUPT16H/UCHL5/GINS2/ESCO2/FBXO5/RNASEH2A/ID3/RFC3/CDC6/RFC4/PCLAF/DSCC1/DHX9/PRIM1/CHTF18/GTPBP4/TIPIN/BLM/CCNE2/NOC3L/RFWD3/YY1/POLD1/MEAF6/TOP1/POLH/P…
GOBP_NUCLEAR_CHROMOSOME_SEGREGATION	251	0.681444	1.87747	1e-10	7.85167e-08	6.9193e-08	1940	tags=44%, list=10%, signal=40%	CENPF/TOP2A/NUSAP1/SMC2/KNL1/CEP55/RAN/NCAPG2/ZWINT/PTTG1/UBE2C/SMC4/CENPK/FEN1/CENPE/NCAPD3/CDT1/KIFC1/NCAPG/NCAPD2/SMC1A/SFPQ/BUB1/RAD21/RMI2/CDCA8/CCNB1/SGO2/SMC3/DLGAP5/KIF23/KIF2C/ANAPC11/SPAG5/NCAPH/AURKB/KIF4A/RACGAP1/CDCA5/KIF22/NDC80/SGO1/TPR/GEN1/INCENP/KIF14/ESCO2/ACTR3/CDC20/ACTR2/FBXO5/BAZ1B/MAD2L1/KPNB1/TACC3/KNTC1/NCAPH2/PRC1/FANCD2/MAD2L2/BUB1B/RCC2/CDC6/HNRNPU/NUF2/SMC5/SYCP2/DSC…
GOBP_ORGANELLE_FISSION	421	0.615857	1.74195	1e-10	7.85167e-08	6.9193e-08	1979	tags=36%, list=10%, signal=33%	MKI67/CENPF/TOP2A/ASPM/NUSAP1/SMC2/TPX2/RANBP1/CEP55/RAN/CALR/NCAPG2/ZWINT/PTTG1/UBE2C/MYBL2/SMC4/CENPK/CENPE/NCAPD3/CDT1/KIFC1/NCAPG/NCAPD2/SMC1A/BANF1/PKMYT1/BUB1/DDHD1/RAD21/CHEK1/CDCA8/CCNB1/CKS2/SGO2/SMC3/RAD51AP1/DLGAP5/KIF23/UBE2I/CCNB2/BRCA2/KIF2C/ANAPC11/FLNA/SPAG5/UBE2S/KIF11/NCAPH/RHOA/KIF20B/KIF15/AURKB/KIF4A/RACGAP1/CDCA5/KIF22/NDC80/CUL9/SGO1/TPR/GEN1/INCENP/AURKAIP1/FIGNL1/KIF14/AC…
GOBP_SISTER_CHROMATID_SEGREGATION	191	0.706897	1.9015	1e-10	7.85167e-08	6.9193e-08	1940	tags=51%, list=10%, signal=46%	CENPF/TOP2A/NUSAP1/SMC2/CEP55/RAN/NCAPG2/ZWINT/PTTG1/UBE2C/SMC4/CENPK/FEN1/CENPE/NCAPD3/CDT1/KIFC1/NCAPG/NCAPD2/SMC1A/SFPQ/BUB1/RAD21/RMI2/CDCA8/CCNB1/SGO2/SMC3/DLGAP5/KIF23/KIF2C/ANAPC11/SPAG5/NCAPH/AURKB/KIF4A/RACGAP1/CDCA5/KIF22/NDC80/SGO1/TPR/GEN1/KIF14/ESCO2/CDC20/FBXO5/BAZ1B/MAD2L1/KPNB1/TACC3/KNTC1/NCAPH2/PRC1/MAD2L2/BUB1B/CDC6/HNRNPU/NUF2/SMC5/DSCC1/DSN1/TUBG1/PHB2/PDS5B/DDX11/KLHL22/CDC2…
HALLMARK_E2F_TARGETS	198	0.854052	2.29731	1e-10	1.25e-09	7.10526e-10	1646	tags=76%, list=9%, signal=70%	STMN1/MKI67/TUBB/TOP2A/PCNA/HMGB2/RANBP1/DUT/TMPO/ATAD2/MCM7/MCM6/NASP/MCM3/RAN/MCM2/MCM4/TK1/RPA3/DEK/HELLS/BIRC5/PTTG1/ASF1B/MYBL2/ANP32E/CDK1/DNMT1/SMC4/NOP56/UBE2T/CENPE/RBBP7/LMNB1/CBX5/LIG1/NCAPD2/SMC1A/MCM5/SNRPB/TIMELESS/CENPM/DIAPH3/RAD21/CHEK1/BRCA1/DDX39A/CDCA8/CKS2/LBR/SMC3/HNRNPD/RAD51AP1/SRSF2/DLGAP5/CDK4/HMMR/PRDX4/NAP1L1/MMS22L/CDKN3/CCNB2/PRKDC/BRCA2/CKS1B/EZH2/KIF2C/SPAG5/UBE2S/…
HALLMARK_G2M_CHECKPOINT	193	0.811215	2.1876	1e-10	1.25e-09	7.10526e-10	1952	tags=66%, list=10%, signal=60%	STMN1/MKI67/CENPF/TOP2A/HMGN2/NUSAP1/SMC2/TPX2/MT2A/KNL1/TMPO/MCM6/NASP/MCM3/MCM2/BIRC5/PTTG1/UBE2C/MYBL2/CDK1/SNRPD1/CDC45/SMC4/CENPE/NCL/LMNB1/CCNA2/SMC1A/MCM5/NSD2/SFPQ/BUB1/TFDP1/RAD21/CHEK1/DDX39A/CKS2/LBR/HNRNPD/SRSF2/KIF23/CDK4/HMMR/CDKN3/E2F1/DTYMK/CCNB2/BRCA2/CKS1B/EZH2/KIF2C/UBE2S/KIF11/KIF20B/KIF15/SRSF10/AURKB/XPO1/KIF4A/RACGAP1/KIF22/HMGA1/NDC80/NOLC1/ORC6/SLC7A5/TROAP/CDKN2C/INCENP/…
HALLMARK_MYC_TARGETS_V1	196	0.812983	2.18827	1e-10	1.25e-09	7.10526e-10	1666	tags=69%, list=9%, signal=63%	TYMS/PCNA/RANBP1/DUT/MCM7/MCM6/RAN/MCM2/MCM4/VDAC1/DEK/SNRPG/PPIA/SRM/SNRPD1/CDC45/NOP56/ERH/HNRNPA3/CCNA2/MCM5/COX5A/NHP2/LDHA/HSP90AB1/PSMA6/TFDP1/RPLP0/SET/HDGF/SLC25A3/RRM1/PSMA7/PHB/HNRNPD/CCT5/SERBP1/SRSF2/PSMB3/PSMA4/CDK4/PRDX4/NDUFAB1/NAP1L1/YWHAQ/ILF2/NPM1/LSM2/CCT3/SSBP1/C1QBP/PSMD1/XPO1/PCBP1/CYC1/HNRNPC/USP1/SNRPA/TRIM28/NOLC1/CBX3/XRCC6/YWHAE/PPM1G/PGK1/IMPDH2/VBP1/PSMD8/CDC20/HNRNPR…
HALLMARK_OXIDATIVE_PHOSPHORYLATION	200	0.713982	1.92435	1e-10	1.25e-09	7.10526e-10	3006	tags=61%, list=16%, signal=52%	ATP5MC1/VDAC1/SLC25A5/ATP5MC3/COX5A/LDHA/NDUFA6/ATP5PF/NDUFS6/NDUFB3/SLC25A3/COX8A/NDUFAB1/NDUFB2/COX6A1/NDUFB6/NDUFA4/COX17/UQCRQ/CYC1/ATP5MF/COX7A2/ATP5F1B/NDUFB7/TIMM8B/MDH1/HSD17B10/COX7B/ATP5F1E/IMMT/UQCRC1/VDAC3/ATP5PB/SLC25A11/UQCRH/TIMM50/TIMM13/NDUFS8/ETFB/PRDX3/HTRA2/GOT2/SDHC/ACAT1/ACADVL/ACADM/HADHB/NDUFV2/ATP6V0B/TOMM22/LDHB/IDH3B/ECI1/ATP5F1C/ATP5PD/NDUFB4/CYB5A/PHB2/COX6C/TIMM17A/M…
REACTOME_CD22_MEDIATED_BCR_REGULATION	42	0.931171	2.1036	1e-10	9.6e-09	7.04386e-09	685	tags=7%, list=4%, signal=7%	CD79A/PTPN6/CD79B
REACTOME_CELL_CYCLE_CHECKPOINTS	255	0.737397	2.0264	1e-10	9.6e-09	7.04386e-09	2592	tags=63%, list=14%, signal=55%	CENPF/KNL1/MCM7/MCM6/MCM3/MCM2/MCM4/RPA3/CLSPN/ZWINT/BIRC5/UBE2C/CDK1/CDC45/CENPK/PSMA3/CENPE/PSME2/CCNA2/MCM5/PSMA6/NSD2/CENPM/PKMYT1/BUB1/CHEK1/RMI2/BRCA1/PSMB6/CDCA8/PSMA7/CCNB1/SGO2/GTSE1/PSMB3/PSMA4/PSMC3/YWHAQ/UBE2N/CCNB2/CENPU/KIF2C/ANAPC11/RBBP8/UBE2S/TOPBP1/PSMC5/PSMD1/AURKB/XPO1/PSMD4/PSMB1/NDC80/ORC6/DYNLL1/SGO1/MCM10/INCENP/YWHAE/CENPH/SEM1/PSMB9/PSMD8/CDC20/SUMO1/MAD2L1/PSMC2/PSMD14/…
REACTOME_CELL_CYCLE_MITOTIC	489	0.720028	2.0557	1e-10	9.6e-09	7.04386e-09	2329	tags=52%, list=12%, signal=47%	TUBA1B/TUBB/CENPF/TOP2A/TYMS/PCNA/SMC2/TPX2/KNL1/TMPO/MCM7/MCM6/MCM3/RAN/MCM2/MCM4/TK1/RPA3/NCAPG2/ZWINT/BIRC5/PTTG1/DHFR/UBE2C/MYBL2/CDK1/CDC45/SMC4/CENPK/TUBB4B/PSMA3/FEN1/CENPE/LMNB1/CCND2/PSME2/NCAPD3/CDT1/CCNA2/LIG1/NCAPG/NCAPD2/SMC1A/MCM5/BANF1/HSP90AB1/PSMA6/CENPM/PKMYT1/BUB1/TFDP1/RAD21/SET/RBX1/PSMB6/CDCA8/PSMA7/CCNB1/SGO2/LBR/GTSE1/SMC3/PSMB3/PSMA4/PSMC3/KIF23/CDK4/HMMR/HAUS4/E2F1/UBE2I…
REACTOME_G2_M_CHECKPOINTS	133	0.788197	2.05495	1e-10	9.6e-09	7.04386e-09	2058	tags=65%, list=11%, signal=58%	MCM7/MCM6/MCM3/MCM2/MCM4/RPA3/CLSPN/CDK1/CDC45/PSMA3/PSME2/MCM5/PSMA6/NSD2/PKMYT1/CHEK1/RMI2/BRCA1/PSMB6/PSMA7/CCNB1/GTSE1/PSMB3/PSMA4/PSMC3/YWHAQ/UBE2N/CCNB2/RBBP8/TOPBP1/PSMC5/PSMD1/PSMD4/PSMB1/ORC6/MCM10/YWHAE/SEM1/PSMB9/PSMD8/SUMO1/PSMC2/PSMD14/PSMA5/RFC3/PSMC1/EXO1/PSMB2/CDC6/RFC4/PSMB5/PSMB8/BARD1/PSMD2/PSMC4/BLM/YWHAH/WEE1/ORC3/DNA2/PSMB10/BRIP1/PSME1/CDK2/RAD50/RFC2/RFC5/ORC1/PSMD7/NBN/PS…
REACTOME_MITOTIC_G1_PHASE_AND_G1_S_TRANSITION	148	0.744657	1.95703	1e-10	9.6e-09	7.04386e-09	2425	tags=67%, list=13%, signal=59%	TOP2A/TYMS/PCNA/MCM7/MCM6/MCM3/MCM2/MCM4/TK1/RPA3/DHFR/MYBL2/CDK1/CDC45/PSMA3/CCND2/PSME2/CDT1/CCNA2/MCM5/PSMA6/TFDP1/PSMB6/PSMA7/CCNB1/PSMB3/PSMA4/PSMC3/CDK4/E2F1/CKS1B/PSMC5/PSMD1/PSMD4/RRM2/RBBP4/PSMB1/ORC6/MCM10/CDKN2C/GMNN/SEM1/PSMB9/PSMD8/FBXO5/PSMC2/PSMD14/PSMA5/PSMC1/E2F2/PSMB2/CDC6/PSMB5/PSMB8/PSMD2/PSMC4/PRIM1/CDKN2A/CCNE2/WEE1/PPP2CA/E2F4/ORC3/RBL1/PSMB10/POLE3/PSME1/CDK2/E2F3/CDK6/ORC…
REACTOME_MITOTIC_G2_G2_M_PHASES	191	0.717726	1.94054	1e-10	9.6e-09	7.04386e-09	1995	tags=49%, list=11%, signal=44%	TUBA1B/TUBB/CENPF/TPX2/MYBL2/CDK1/TUBB4B/PSMA3/PSME2/CCNA2/HSP90AB1/PSMA6/PKMYT1/RBX1/PSMB6/PSMA7/CCNB1/GTSE1/PSMB3/PSMA4/PSMC3/HMMR/HAUS4/E2F1/CCNB2/TUBA1C/PSMC5/PSMD1/XPO1/PSMD4/RBBP4/PSMB1/RAB8A/DYNLL1/FOXM1/YWHAE/SEM1/PSMB9/PSMD8/PSMC2/PSMD14/PSMA5/PSMC1/CCP110/PSMB2/PSMB5/HAUS1/PSMB8/PSMD2/MZT2A/PSMC4/CEP192/TUBG1/CKAP5/SSNA1/WEE1/PPP2CA/AURKA/PSMB10/PLK1/PSME1/DCTN2/CDK2/E2F3/PSMD7/DYNC1I2/…
REACTOME_MITOTIC_METAPHASE_AND_ANAPHASE	229	0.735713	2.01035	1e-10	9.6e-09	7.04386e-09	2529	tags=59%, list=13%, signal=52%	TUBA1B/CENPF/KNL1/TMPO/RAN/ZWINT/BIRC5/PTTG1/UBE2C/CDK1/CENPK/TUBB4B/PSMA3/CENPE/LMNB1/PSME2/SMC1A/BANF1/PSMA6/CENPM/BUB1/RAD21/PSMB6/CDCA8/PSMA7/CCNB1/SGO2/LBR/SMC3/PSMB3/PSMA4/PSMC3/UBE2I/CCNB2/TUBA1C/CENPU/KIF2C/ANAPC11/UBE2S/PSMC5/PSMD1/AURKB/XPO1/CDCA5/PSMD4/PSMB1/NDC80/DYNLL1/SGO1/INCENP/CENPH/SEM1/PSMB9/PSMD8/CDC20/FBXO5/SUMO1/MAD2L1/PSMC2/KPNB1/PSMD14/PSMA5/PSMC1/KNTC1/BUB1B/PSMB2/CENPN/R…
REACTOME_MITOTIC_PROMETAPHASE	196	0.709166	1.91714	1e-10	9.6e-09	7.04386e-09	2529	tags=52%, list=13%, signal=46%	TUBA1B/TUBB/CENPF/SMC2/KNL1/ZWINT/BIRC5/CDK1/SMC4/CENPK/TUBB4B/CENPE/NCAPG/NCAPD2/SMC1A/CENPM/BUB1/RAD21/CDCA8/CCNB1/SGO2/SMC3/HAUS4/CCNB2/TUBA1C/CENPU/KIF2C/NCAPH/AURKB/XPO1/CDCA5/NDC80/DYNLL1/SGO1/INCENP/YWHAE/CENPH/CDC20/MAD2L1/KNTC1/BUB1B/CCP110/CENPN/RCC2/NUF2/CENPA/HAUS1/CENPP/MZT2A/CEP192/DSN1/TUBG1/CKAP5/SEC13/SKA2/SSNA1/PDS5B/PPP2CA/DYNLL2/RANGAP1/PLK1/NUDC/DCTN2/ITGB3BP/BUB3/DYNC1I2/CNT…
REACTOME_M_PHASE	347	0.714648	1.99725	1e-10	9.6e-09	7.04386e-09	2502	tags=53%, list=13%, signal=47%	TUBA1B/TUBB/CENPF/SMC2/KNL1/TMPO/RAN/NCAPG2/ZWINT/BIRC5/PTTG1/UBE2C/CDK1/SMC4/CENPK/TUBB4B/PSMA3/CENPE/LMNB1/PSME2/NCAPD3/NCAPG/NCAPD2/SMC1A/BANF1/PSMA6/CENPM/BUB1/RAD21/SET/PSMB6/CDCA8/PSMA7/CCNB1/SGO2/LBR/SMC3/PSMB3/PSMA4/PSMC3/KIF23/HAUS4/UBE2I/CCNB2/TUBA1C/CENPU/KIF2C/ANAPC11/UBE2S/NCAPH/PSMC5/PSMD1/AURKB/XPO1/CDCA5/PSMD4/PSMB1/NDC80/DYNLL1/SGO1/TPR/INCENP/YWHAE/CENPH/SEM1/PSMB9/PSMD8/CDC20/F…
REACTOME_SEPARATION_OF_SISTER_CHROMATIDS	184	0.734641	1.97453	1e-10	9.6e-09	7.04386e-09	2127	tags=56%, list=11%, signal=50%	TUBA1B/CENPF/KNL1/ZWINT/BIRC5/PTTG1/UBE2C/CENPK/TUBB4B/PSMA3/CENPE/PSME2/SMC1A/PSMA6/CENPM/BUB1/RAD21/PSMB6/CDCA8/PSMA7/SGO2/SMC3/PSMB3/PSMA4/PSMC3/TUBA1C/CENPU/KIF2C/ANAPC11/UBE2S/PSMC5/PSMD1/AURKB/XPO1/CDCA5/PSMD4/PSMB1/NDC80/DYNLL1/SGO1/INCENP/CENPH/SEM1/PSMB9/PSMD8/CDC20/MAD2L1/PSMC2/PSMD14/PSMA5/PSMC1/KNTC1/BUB1B/PSMB2/CENPN/RCC2/PSMB5/NUF2/CENPA/PSMB8/CENPP/PSMD2/PSMC4/DSN1/CKAP5/SEC13/SKA2…
REACTOME_SYNTHESIS_OF_DNA	118	0.785346	2.01411	1e-10	9.6e-09	7.04386e-09	1568	tags=62%, list=8%, signal=57%	PCNA/MCM7/MCM6/MCM3/MCM2/MCM4/RPA3/UBE2C/CDC45/PSMA3/FEN1/PSME2/CDT1/CCNA2/LIG1/MCM5/PSMA6/RBX1/PSMB6/PSMA7/PSMB3/PSMA4/PSMC3/ANAPC11/UBE2S/PSMC5/PSMD1/PSMD4/POLD3/PSMB1/ORC6/SEM1/GINS2/PSMB9/PSMD8/PSMC2/PSMD14/PSMA5/RFC3/PSMC1/PSMB2/CDC6/RFC4/PSMB5/PSMB8/PSMD2/PSMC4/PRIM1/CCNE2/POLD1/ORC3/GINS3/DNA2/CDC26/PSMB10/POLE3/PSME1/CDK2/GINS4/RFC2/RFC5/ORC1/PSMD7/POLE/PSMD6/PSMD3/PSMD13/POLD2/POLA2/CUL1…
REACTOME_S_PHASE	160	0.72683	1.9274	1.59254e-10	1.41123e-08	1.03547e-08	1910	tags=58%, list=10%, signal=53%	PCNA/MCM7/MCM6/MCM3/MCM2/MCM4/RPA3/UBE2C/CDC45/PSMA3/FEN1/PSME2/CDT1/CCNA2/LIG1/SMC1A/MCM5/PSMA6/TFDP1/RAD21/RBX1/PSMB6/PSMA7/SMC3/PSMB3/PSMA4/PSMC3/CDK4/E2F1/CKS1B/ANAPC11/UBE2S/PSMC5/PSMD1/CDCA5/PSMD4/POLD3/RBBP4/PSMB1/ORC6/SEM1/GINS2/ESCO2/PSMB9/PSMD8/PSMC2/PSMD14/PSMA5/RFC3/PSMC1/PSMB2/CDC6/RFC4/PSMB5/PSMB8/PSMD2/PSMC4/PRIM1/CCNE2/POLD1/PDS5B/WEE1/E2F4/ORC3/GINS3/DNA2/CDC26/PSMB10/POLE3/PSME1…
GOBP_DNA_DEPENDENT_DNA_REPLICATION	155	0.72637	1.92914	2.17516e-10	1.46388e-07	1.29005e-07	2329	tags=54%, list=12%, signal=48%	PCNA/MCM7/MCM6/MCM3/ATAD5/MCM2/MCM4/ALYREF/CDC45/FEN1/CDT1/LIG1/MCM5/TIMELESS/RRM1/MMS22L/BRCA2/TOPBP1/SSBP1/POLD3/HMGA1/ORC6/MCM10/GEN1/WDHD1/GMNN/NUCKS1/GINS2/FBXO5/RFC3/CDC6/RFC4/DSCC1/PRIM1/CHTF18/TIPIN/BLM/CCNE2/NOC3L/RFWD3/POLD1/DDX11/ORC3/STOML2/POLQ/GINS3/DNA2/FAM111A/CHTF8/POLE3/CDK2/RECQL/GINS4/E2F8/RFC2/RFC5/ORC1/NBN/POLE/POLD2/MRE11/POLA2/POLE2/E2F7/RRM2B/DDX21/MCMBP/DDX23/MGME1/ZGRF1…
REACTOME_DNA_REPLICATION_PRE_INITIATION	87	0.79656	1.97434	5.4122e-10	4.45347e-08	3.26767e-08	2425	tags=78%, list=13%, signal=68%	MCM7/MCM6/MCM3/MCM2/MCM4/RPA3/CDC45/PSMA3/PSME2/CDT1/MCM5/PSMA6/PSMB6/PSMA7/PSMB3/PSMA4/PSMC3/E2F1/PSMC5/PSMD1/PSMD4/PSMB1/ORC6/MCM10/GMNN/SEM1/PSMB9/PSMD8/PSMC2/KPNB1/PSMD14/PSMA5/PSMC1/E2F2/PSMB2/CDC6/PSMB5/PSMB8/PSMD2/PSMC4/PRIM1/ORC3/PSMB10/POLE3/PSME1/CDK2/E2F3/ORC1/PSMD7/POLE/PSMD6/PSMD3/PSMD13/POLA2/POLE2/PSMB7/PSMD10/PSMF1/CDC7/PSMA1/PRIM2/POLA1/PSMA2/RPA2/POLE4/RPA1/ORC5/PSMD9
REACTOME_HOST_INTERACTIONS_OF_HIV_FACTORS	129	0.743589	1.93096	1.01666e-09	7.80799e-08	5.729e-08	2456	tags=60%, list=13%, signal=53%	RANBP1/RAN/SLC25A5/PPIA/APOBEC3G/PSMA3/PSME2/BANF1/PSMA6/RBX1/PSMB6/PSMA7/PSMB3/PSMA4/PSMC3/NPM1/AP2M1/PSMC5/PSMD1/XPO1/PSMD4/PSMB1/HMGA1/TPR/AP2S1/PSIP1/SEM1/PSMB9/PSMD8/PSMC2/KPNB1/PSMD14/PSMA5/PSMC1/PSMB2/ELOC/PSMB5/ELOB/PSMB8/RAC1/PSMD2/PSMC4/AAAS/SEC13/RANGAP1/PSMB10/PSME1/DOCK2/NUP210/PSMD7/NUP153/NUP188/PSMD6/PSMD3/PSMD13/RCC1/NUP155/PSMB7/PSMD10/PSMF1/NUP93/CD4/PSMA1/AP1B1/SLC25A6/AP2A1/A…
GOBP_DNA_CONFORMATION_CHANGE	247	0.654325	1.80271	2.15212e-09	1.26733e-06	1.11684e-06	1426	tags=37%, list=8%, signal=35%	TOP2A/NUSAP1/HMGB2/SMC2/MCM7/MCM6/NASP/MCM3/MCM2/MCM4/NCAPG2/HELLS/ASF1B/CDK1/DNMT1/CDC45/SMC4/HMGB1/ANP32B/NCAPD3/NCAPG/NCAPD2/MCM5/BANF1/DNAJC9/XRCC5/HJURP/SET/SAMD1/NAP1L1/EZH2/NPM1/HAT1/NCAPH/SSBP1/CDCA5/RBBP4/HMGA1/TRIM28/CBX3/XRCC6/TPR/GINS2/CENPW/HNRNPA2B1/BAZ1B/RFC3/CTR9/NCAPH2/OIP5/RFC4/MBD3/SMC5/G3BP1/CENPP/DSCC1/DHX9/SRPK1/CHTF18/BLM/CHD4/HP1BP3/TOP1/DDX11/CHAF1B/POLQ/GINS3/DNA2/CHTF8/…
GOBP_MITOTIC_SISTER_CHROMATID_SEGREGATION	167	0.696586	1.86309	2.59453e-09	1.35809e-06	1.19682e-06	1940	tags=51%, list=10%, signal=46%	CENPF/NUSAP1/SMC2/CEP55/RAN/NCAPG2/ZWINT/PTTG1/UBE2C/SMC4/CENPK/CENPE/NCAPD3/CDT1/KIFC1/NCAPG/NCAPD2/SMC1A/BUB1/RAD21/CDCA8/CCNB1/SGO2/SMC3/DLGAP5/KIF23/KIF2C/ANAPC11/SPAG5/NCAPH/AURKB/KIF4A/RACGAP1/CDCA5/KIF22/NDC80/SGO1/TPR/GEN1/KIF14/CDC20/FBXO5/BAZ1B/MAD2L1/KPNB1/TACC3/KNTC1/NCAPH2/PRC1/MAD2L2/BUB1B/CDC6/HNRNPU/NUF2/SMC5/DSCC1/DSN1/TUBG1/PDS5B/KLHL22/CDC26/CHTF8/PLK1/NUDC/DCTN2/CHMP1A/BUB3/KN…
GOBP_MEIOTIC_CELL_CYCLE_PROCESS	152	0.707863	1.87508	3.56739e-09	1.6806e-06	1.48103e-06	2325	tags=38%, list=12%, signal=34%	TOP2A/ASPM/SMC2/CALR/PTTG1/SMC4/NCAPD3/NCAPD2/BUB1/RAD21/CKS2/SGO2/RAD51AP1/CCNB2/BRCA2/NCAPH/MSH6/NDC80/SGO1/INCENP/FIGNL1/ACTR3/MND1/CDC20/ACTR2/FBXO5/NCAPH2/FANCD2/FANCA/BUB1B/NUF2/SYCP2/MASTL/TUBG1/CCNE2/AURKA/PLK1/BRIP1/RAD50/RAD54L/KIF18A/PSMD13/RAD1/MRE11/TRIP13/TTK/TDRKH/RAD51C/RMI1/ESPL1/CDC25C/C11orf80/CENPX/KLHDC3/ING2/CDC25A/NDC1/ERCC1
REACTOME_SWITCHING_OF_ORIGINS_TO_A_POST_REPLICATIVE_STATE	89	0.776612	1.93091	4.02222e-09	2.896e-07	2.1249e-07	1678	tags=60%, list=9%, signal=55%	MCM7/MCM6/MCM3/MCM2/MCM4/UBE2C/PSMA3/PSME2/CDT1/CCNA2/MCM5/PSMA6/RBX1/PSMB6/PSMA7/PSMB3/PSMA4/PSMC3/ANAPC11/UBE2S/PSMC5/PSMD1/PSMD4/PSMB1/ORC6/SEM1/PSMB9/PSMD8/PSMC2/PSMD14/PSMA5/PSMC1/PSMB2/CDC6/PSMB5/PSMB8/PSMD2/PSMC4/CCNE2/ORC3/CDC26/PSMB10/PSME1/CDK2/ORC1/PSMD7/PSMD6/PSMD3/PSMD13/CUL1/PSMB7/PSMD10/PSMF1
REACTOME_ORC1_REMOVAL_FROM_CHROMATIN	69	0.804171	1.95612	6.87972e-09	4.40302e-07	3.23065e-07	1678	tags=70%, list=9%, signal=64%	MCM7/MCM6/MCM3/MCM2/MCM4/PSMA3/PSME2/CDT1/CCNA2/MCM5/PSMA6/RBX1/PSMB6/PSMA7/PSMB3/PSMA4/PSMC3/PSMC5/PSMD1/PSMD4/PSMB1/ORC6/SEM1/PSMB9/PSMD8/PSMC2/PSMD14/PSMA5/PSMC1/PSMB2/CDC6/PSMB5/PSMB8/PSMD2/PSMC4/ORC3/PSMB10/PSME1/CDK2/ORC1/PSMD7/PSMD6/PSMD3/PSMD13/CUL1/PSMB7/PSMD10/PSMF1
GOBP_GENERATION_OF_PRECURSOR_METABOLITES_AND_ENERGY	429	0.586977	1.66468	8.54071e-09	3.65775e-06	3.2234e-06	3017	tags=36%, list=16%, signal=31%	PKM/GAPDH/PGAM1/ENO1/TPI1/CAVIN3/CDK1/PARK7/COX5A/LDHA/NDUFA6/SHMT2/ATP5PF/NDUFS6/NDUFB3/CCNB1/COX8A/UQCC2/NDUFAB1/NDUFB2/COX6A1/NDUFB6/NDUFA4/PPP1CA/CHCHD2/COX17/RHOA/UQCRQ/CYC1/ATP5MF/COX7A2/ATP5F1B/NDUFB7/MDH1/OXCT1/NDUFS5/PRELID1/ATP5F1E/PGK1/TALDO1/NDUFA12/UQCRC1/GHITM/ATP5PB/UQCRH/PPIF/NDUFS8/ETFB/CYBA/SDHC/ACAT1/G6PD/PGD/TKT/ACADVL/ACADM/PFKP/DGUOK/NDUFV2/CISD1/IDH3B/ATP5F1C/ATP5PD/NDUFB4/…
REACTOME_CROSS_PRESENTATION_OF_SOLUBLE_EXOGENOUS_ANTIGENS_ENDOSOMES	48	0.856707	1.9716	1.09142e-08	6.61745e-07	4.85546e-07	2058	tags=73%, list=11%, signal=65%	PSMA3/PSME2/PSMA6/PSMB6/PSMA7/PSMB3/PSMA4/PSMC3/PSMC5/PSMD1/PSMD4/PSMB1/SEM1/PSMB9/PSMD8/PSMC2/PSMD14/PSMA5/PSMC1/PSMB2/PSMB5/PSMB8/PSMD2/PSMC4/PSMB10/PSME1/PSMD7/PSMD6/PSMD3/PSMD13/PSMB7/PSMD10/PSMF1/PSMA1/PSMA2
HALLMARK_TNFA_SIGNALING_VIA_NFKB	190	-0.620009	-1.94462	1.28651e-08	1.28651e-07	7.3128e-08	1217	tags=29%, list=6%, signal=28%	TSC22D1/FOSL2/ATP2B1/PTPRE/TGIF1/IRS2/TUBB2A/NR4A3/B4GALT1/TNFAIP8/DUSP5/SQSTM1/LDLR/GEM/BIRC2/KLF9/DDX58/CSF1/PFKFB3/CEBPB/CDKN1A/AREG/NFE2L2/TIPARP/IL6ST/TNFAIP3/RHOB/DNAJB4/EIF1/CCNL1/PER1/CCL5/IER2/MCL1/GPR183/ATF3/PDE4B/SOCS3/ZFP36/PTGER4/JUN/BTG2/BTG1/SAT1/CD69/NR4A2/IL7R/PNRC1/PPP1R15A/KLF6/SLC2A3/FOSB/JUNB/KLF2/FOS/DUSP1
GOBP_MITOTIC_NUCLEAR_DIVISION	275	0.627371	1.73276	1.59983e-08	6.28066e-06	5.53485e-06	1964	tags=44%, list=10%, signal=40%	MKI67/CENPF/NUSAP1/SMC2/TPX2/RANBP1/CEP55/RAN/NCAPG2/ZWINT/PTTG1/UBE2C/MYBL2/SMC4/CENPK/CENPE/NCAPD3/CDT1/KIFC1/NCAPG/NCAPD2/SMC1A/BANF1/PKMYT1/BUB1/RAD21/CHEK1/CDCA8/CCNB1/SGO2/SMC3/DLGAP5/KIF23/UBE2I/KIF2C/ANAPC11/FLNA/SPAG5/UBE2S/KIF11/NCAPH/RHOA/KIF20B/KIF15/AURKB/KIF4A/RACGAP1/CDCA5/KIF22/NDC80/CUL9/SGO1/TPR/GEN1/AURKAIP1/KIF14/CDC20/FBXO5/BAZ1B/MAD2L1/KPNB1/TACC3/KNTC1/NCAPH2/PRC1/MAD2L2/BU…
REACTOME_RESOLUTION_OF_SISTER_CHROMATID_COHESION	120	0.737366	1.89855	1.67171e-08	9.62907e-07	7.06519e-07	1613	tags=49%, list=9%, signal=45%	TUBA1B/CENPF/KNL1/ZWINT/BIRC5/CDK1/CENPK/TUBB4B/CENPE/SMC1A/CENPM/BUB1/RAD21/CDCA8/CCNB1/SGO2/SMC3/CCNB2/TUBA1C/CENPU/KIF2C/AURKB/XPO1/CDCA5/NDC80/DYNLL1/SGO1/INCENP/CENPH/CDC20/MAD2L1/KNTC1/BUB1B/CENPN/RCC2/NUF2/CENPA/CENPP/DSN1/CKAP5/SEC13/SKA2/PDS5B/PPP2CA/DYNLL2/RANGAP1/PLK1/NUDC/ITGB3BP/BUB3/DYNC1I2/NDE1/KIF18A/SPC24/CENPO/TUBA4A/PPP2R1B/SPC25/SPDL1
GOBP_REGULATION_OF_CHROMOSOME_ORGANIZATION	202	0.655732	1.77384	2.40959e-08	8.73199e-06	7.69509e-06	2548	tags=48%, list=14%, signal=42%	CENPF/TOP2A/SMC2/MCM2/ZWINT/PTTG1/UBE2C/DNMT1/SMC4/FEN1/CENPE/CDT1/NCAPG/NCAPD2/SFPQ/XRCC5/BUB1/RAD21/RMI2/CCNB1/HNRNPD/CCT5/DLGAP5/ANAPC11/NCAPH/CCT3/SSBP1/AURKB/CDCA5/HNRNPC/NDC80/TRIM28/TPR/GEN1/UCHL5/PARP1/FBXO5/HNRNPA2B1/BAZ1B/MAD2L1/HNRNPA1/NABP2/TACC3/KNTC1/MAD2L2/BUB1B/CCT2/CDC6/CCT4/HNRNPU/CCT6A/SMC5/CCT7/CCT8/YY1/TFPT/DDX11/KLHL22/CDC26/PLK1/CDK2/NAT10/RAD50/BUB3/SLF1/USP7/SIN3A/NBN/RUV…
KEGG_PROTEASOME	43	0.860346	1.94088	2.50936e-08	4.56704e-06	3.8565e-06	2058	tags=81%, list=11%, signal=73%	PSMA3/PSME2/PSMA6/PSMB6/POMP/PSMA7/PSMB3/PSMA4/PSMC3/PSMC5/PSMD1/PSMD4/PSMB1/SEM1/PSMB9/PSMD8/PSMC2/PSMD14/PSMA5/PSMC1/PSMB2/PSMB5/PSMB8/PSMD2/PSMC4/PSMB10/PSME1/PSMD7/PSMD6/PSMD3/PSMD13/PSMB7/PSMF1/PSMA1/PSMA2
REACTOME_HIV_INFECTION	226	0.649315	1.77097	3.86323e-08	2.11926e-06	1.55497e-06	2456	tags=48%, list=13%, signal=42%	RANBP1/RAN/SLC25A5/PPIA/APOBEC3G/PSMA3/FEN1/PSME2/LIG1/BANF1/PSMA6/XRCC5/RBX1/PSMB6/PSMA7/PSMB3/PSMA4/PSMC3/NPM1/SSRP1/AP2M1/PSMC5/PSMD1/XPO1/PSMD4/PSMB1/HMGA1/XRCC6/TPR/AP2S1/POLR2L/PSIP1/SUPT16H/SEM1/PSMB9/PSMD8/GTF2A2/PSMC2/KPNB1/PSMD14/PSMA5/PSMC1/PSMB2/ELOC/PSMB5/ELOB/PSMB8/POLR2I/RAC1/PSMD2/PSMC4/POLR2K/AAAS/SEC13/CCR5/RNGTT/RANGAP1/PSMB10/PSME1/DOCK2/POLR2H/NUP210/NELFE/TAF15/PSMD7/NUP153/…
REACTOME_PROCESSING_OF_CAPPED_INTRON_CONTAINING_PRE_MRNA	237	0.644245	1.76398	4.37717e-08	2.29205e-06	1.68176e-06	2503	tags=49%, list=13%, signal=43%	ALYREF/SNRPG/SNRPD1/SNRPE/HNRNPA3/LSM4/SNRPB/YBX1/DDX39A/SNRPF/HNRNPD/SRSF2/SNRNP25/LSM2/RBM17/HNRNPM/HNRNPF/SRSF10/PCBP1/HNRNPC/SNRPA/TPR/LSM3/PABPN1/ELAVL1/NUDT21/POLR2L/SNRPC/HNRNPR/DHX15/HNRNPA2B1/SRSF9/HNRNPA1/PUF60/SF3B4/TXNL4A/EIF4E/LSM5/ZCRB1/SRSF3/HNRNPU/RNPS1/LSM7/CCAR1/POLR2I/DHX9/SF3B3/LSM6/SNRPA1/SLBP/POLR2K/DNAJC8/AAAS/SEC13/EIF4A3/SNRPD3/SF3B6/SNRPD2/SNRNP40/CSTF3/CWC27/HNRNPK/PPIH…
GOBP_DOUBLE_STRAND_BREAK_REPAIR	256	0.623609	1.71959	8.64692e-08	2.90969e-05	2.56417e-05	2831	tags=42%, list=15%, signal=36%	HMGB2/MCM7/MCM6/MCM3/MCM2/MCM4/RPA3/DEK/CDC45/ACTB/HMGB1/FEN1/MCM5/TIMELESS/NSD2/SFPQ/XRCC5/RAD21/CHEK1/RMI2/BRCA1/RAD51AP1/UBE2N/MMS22L/PRKDC/BRCA2/RBBP8/CDCA5/XRCC6/FOXM1/GEN1/NUCKS1/FIGNL1/GINS2/ESCO2/PARP1/ACTR2/PSMD14/NABP2/FANCD2/MAD2L2/TRIP12/SMC5/HPF1/MAGEF1/BLM/RFWD3/YY1/MEAF6/PPP4C/DDX11/POLQ/DNA2/BRIP1/CYREN/RECQL/RAD50/GINS4/MSH2/SLF1/RAD54L/NBN/DCLRE1B/RUVBL1/MRE11/CHEK2/TRIP13/HMCES…
REACTOME_MRNA_SPLICING	187	0.657001	1.77323	9.08772e-08	4.55176e-06	3.33979e-06	2076	tags=48%, list=11%, signal=43%	ALYREF/SNRPG/SNRPD1/SNRPE/HNRNPA3/LSM4/SNRPB/YBX1/SNRPF/HNRNPD/SRSF2/SNRNP25/LSM2/RBM17/HNRNPM/HNRNPF/SRSF10/PCBP1/HNRNPC/SNRPA/LSM3/PABPN1/ELAVL1/NUDT21/POLR2L/SNRPC/HNRNPR/DHX15/HNRNPA2B1/SRSF9/HNRNPA1/PUF60/SF3B4/TXNL4A/LSM5/ZCRB1/SRSF3/HNRNPU/RNPS1/LSM7/CCAR1/POLR2I/DHX9/SF3B3/LSM6/SNRPA1/POLR2K/DNAJC8/EIF4A3/SNRPD3/SF3B6/SNRPD2/SNRNP40/CSTF3/CWC27/HNRNPK/PPIH/U2AF2/SF3A3/CPSF7/PRPF40A/POLR2H…
GOBP_CELLULAR_RESPIRATION	211	0.644355	1.74554	1.19661e-07	3.75814e-05	3.31187e-05	2428	tags=42%, list=13%, signal=37%	CDK1/PARK7/COX5A/NDUFA6/SHMT2/ATP5PF/NDUFS6/NDUFB3/CCNB1/UQCC2/NDUFAB1/NDUFB2/COX6A1/NDUFB6/NDUFA4/CHCHD2/RHOA/UQCRQ/CYC1/ATP5MF/COX7A2/ATP5F1B/NDUFB7/MDH1/NDUFS5/PRELID1/ATP5F1E/NDUFA12/UQCRC1/GHITM/ATP5PB/UQCRH/PPIF/NDUFS8/ETFB/SDHC/DGUOK/NDUFV2/CISD1/IDH3B/ATP5F1C/ATP5PD/NDUFB4/ATP5F1A/COA6/UQCRC2/STOML2/IDH2/BLOC1S1/UQCRFS1/TRAP1/MSH2/NDUFS2/NDUFC1/COX5B/SUCLG1/ATP5MG/SLC25A33/COX4I1/NDUFB10/…
REACTOME_APC_C_MEDIATED_DEGRADATION_OF_CELL_CYCLE_PROTEINS	86	0.757713	1.8785	1.44764e-07	6.94869e-06	5.0985e-06	1902	tags=63%, list=10%, signal=57%	PTTG1/UBE2C/CDK1/PSMA3/PSME2/CCNA2/PSMA6/PSMB6/PSMA7/CCNB1/PSMB3/PSMA4/PSMC3/ANAPC11/UBE2S/PSMC5/PSMD1/AURKB/PSMD4/PSMB1/SEM1/PSMB9/PSMD8/CDC20/FBXO5/MAD2L1/PSMC2/PSMD14/PSMA5/PSMC1/BUB1B/PSMB2/PSMB5/PSMB8/PSMD2/PSMC4/AURKA/CDC26/PSMB10/PLK1/PSME1/CDK2/BUB3/PSMD7/PSMD6/PSMD3/PSMD13/CUL1/PSMB7/NEK2/PSMD10/PSMF1/ANAPC5/PSMA1
REACTOME_DNA_DOUBLE_STRAND_BREAK_REPAIR	131	0.697591	1.81422	1.62803e-07	7.50197e-06	5.50446e-06	2329	tags=46%, list=12%, signal=40%	PCNA/RPA3/CLSPN/FEN1/CCNA2/TIMELESS/NSD2/XRCC5/CHEK1/RMI2/BRCA1/RAD51AP1/UBE2N/UBE2I/PRKDC/BRCA2/RBBP8/TOPBP1/SUMO2/POLD3/XRCC6/GEN1/PARP1/SUMO1/BAZ1B/RFC3/EXO1/RFC4/BARD1/TIPIN/BLM/KPNA2/POLD1/PPP4C/POLH/POLQ/DNA2/POLE3/BRIP1/CDK2/RAD50/RFC2/RFC5/NBN/POLE/RAD1/POLD2/MRE11/ATRIP/CHEK2/POLE2/PARP2/RAD51C/RMI1/TOP3A/RPA2/RNF4/POLE4/ERCC1/RPA1
GOBP_MEIOTIC_CELL_CYCLE	199	0.640682	1.73518	1.89147e-07	5.5692e-05	4.90787e-05	2990	tags=43%, list=16%, signal=37%	TOP2A/ASPM/SMC2/CALR/PTTG1/SMC4/NCAPD3/NCAPD2/SMC1A/PKMYT1/BUB1/RAD21/CKS2/SGO2/SMC3/RAD51AP1/CCNB2/BRCA2/RBBP8/NCAPH/MSH6/NDC80/SGO1/INCENP/FIGNL1/ACTR3/MND1/CDC20/ACTR2/FBXO5/NCAPH2/EXO1/FANCD2/FANCA/BUB1B/NUF2/SYCP2/MASTL/TUBG1/CCNE2/PPP2CA/AURKA/PLK1/BRIP1/CDK2/RAD50/BUB3/RAD54L/NBN/KIF18A/PSMD13/RAD1/MRE11/TRIP13/NEK2/TTK/YTHDC2/TDRKH/RAD51C/RMI1/ESPL1/CDC25C/C11orf80/CENPX/LFNG/TOP3A/KLHDC3…
REACTOME_THE_CITRIC_ACID_TCA_CYCLE_AND_RESPIRATORY_ELECTRON_TRANSPORT	173	0.668113	1.78282	2.30601e-07	9.88495e-06	7.25294e-06	2591	tags=50%, list=14%, signal=44%	ATP5MC1/VDAC1/ATP5MC3/COX5A/LDHA/NDUFA6/ATP5PF/NDUFS6/NDUFB3/COX8A/NDUFAB1/NDUFB2/COX6A1/NDUFB6/NDUFA4/UQCRQ/CYC1/ATP5MF/ATP5F1B/NDUFB7/NDUFS5/COX7B/ATP5F1E/NDUFA12/UQCRC1/GLO1/ATP5PB/UQCRH/NDUFS8/ETFB/SDHC/NDUFV2/LDHB/IDH3B/ATP5F1C/ATP5PD/NDUFB4/NDUFA13/COX6C/ATP5F1A/LRPPRC/BSG/UQCRC2/IDH2/NDUFAF3/UQCRFS1/NDUFB11/TRAP1/PDK2/NDUFS2/NDUFC1/COX5B/SUCLG1/ATP5MG/COX4I1/NDUFB10/ATP5ME/UQCR10/NDUFB1/PD…
REACTOME_EUKARYOTIC_TRANSLATION_ELONGATION	91	-0.70035	-2.02233	2.31679e-07	9.88495e-06	7.25294e-06	1857	tags=69%, list=10%, signal=63%	EEF2/RPL31/RPS24/RPS7/RPS4Y1/RPL23A/RPL6/UBA52/RPS16/RPS8/RPS9/RPL21/RPL18/RPL37A/RPL12/RPS15/RPL7A/RPS4X/RPLP2/RPL3/RPL26/RPL17/RPL18A/RPL13A/RPS19/RPL22/RPS3/RPL10/RPL23/RPL27A/RPL37/RPL14/RPL32/RPL24/RPS3A/RPS27A/RPL36/RPS29/RPL38/RPS12/EEF1D/RPL36AL/RPL28/RPL13/RPS14/RPS13/RPS11/RPS15A/RPL19/RPL29/RPL11/RPL39/FAU/RPS28/RPS23/RPL9/RPL35A/RPL34/RPL41/RPS25/RPS20/RPL30/RPS27
REACTOME_CHROMOSOME_MAINTENANCE	90	0.74396	1.85372	2.45294e-07	1.00921e-05	7.40492e-06	2569	tags=66%, list=14%, signal=57%	PCNA/KNL1/RPA3/CENPK/FEN1/RBBP7/CCNA2/LIG1/NHP2/CENPM/HJURP/CENPU/NPM1/MIS18BP1/POLD3/RBBP4/POLR2L/CENPH/CENPW/RFC3/CENPN/OIP5/RFC4/CENPA/CENPP/POLR2I/DSCC1/PRIM1/CHTF18/BLM/POLR2K/POLD1/DNA2/CHTF8/CDK2/POLR2H/ITGB3BP/RFC2/RFC5/NOP10/POLD2/RUVBL1/POLA2/CENPO/POLR2E/MIS18A/DKC1/POLR2G/PRIM2/CENPX/POLA1/RPA2/SHQ1/ACD/PPP6R3/RPA1/TINF2/PIF1/WRN
GOBP_AEROBIC_RESPIRATION	172	0.66031	1.7679	3.18299e-07	8.82064e-05	7.7732e-05	2428	tags=46%, list=13%, signal=40%	CDK1/PARK7/COX5A/NDUFA6/SHMT2/ATP5PF/NDUFS6/NDUFB3/CCNB1/UQCC2/NDUFAB1/NDUFB2/COX6A1/NDUFB6/NDUFA4/CHCHD2/RHOA/UQCRQ/CYC1/ATP5MF/COX7A2/ATP5F1B/NDUFB7/MDH1/NDUFS5/ATP5F1E/NDUFA12/UQCRC1/GHITM/ATP5PB/UQCRH/PPIF/NDUFS8/SDHC/DGUOK/NDUFV2/IDH3B/ATP5F1C/ATP5PD/NDUFB4/ATP5F1A/COA6/UQCRC2/STOML2/IDH2/BLOC1S1/UQCRFS1/MSH2/NDUFS2/NDUFC1/COX5B/SUCLG1/ATP5MG/SLC25A33/COX4I1/NDUFB10/ATP5ME/UQCR10/NDUFB1/PDHA…
KEGG_HUNTINGTONS_DISEASE	164	0.668978	1.77861	3.19419e-07	2.41877e-05	2.04246e-05	2110	tags=44%, list=11%, signal=39%	ATP5MC1/VDAC1/SLC25A5/ATP5MC3/COX5A/NDUFA6/ATP5PF/NDUFS6/NDUFB3/COX8A/NDUFAB1/NDUFB2/COX6A1/NDUFB6/NDUFA4/AP2M1/UQCRQ/CLTA/CYC1/COX7A2/ATP5F1B/NDUFB7/AP2S1/NDUFS5/COX7B/POLR2L/ATP5F1E/SOD1/UQCRC1/VDAC3/ATP5PB/UQCRH/NDUFS8/SDHC/POLR2I/NDUFV2/POLR2K/ATP5F1C/ATP5PD/NDUFB4/COX6C/ATP5F1A/UQCRC2/DCTN2/POLR2H/UQCRFS1/NDUFS2/SIN3A/NDUFC1/COX5B/COX4I1/NDUFB10/UQCR10/NDUFB1/COX6B1/NDUFA2/NDUFB9/POLR2E/HDAC…
REACTOME_RESPIRATORY_ELECTRON_TRANSPORT_ATP_SYNTHESIS_BY_CHEMIOSMOTIC_COUPLING_AND_HEAT_PRODUCTION_BY_UNCOUPLING_PROTEINS	125	0.690028	1.7887	3.82337e-07	1.5188e-05	1.1144e-05	2445	tags=54%, list=13%, signal=48%	ATP5MC1/ATP5MC3/COX5A/NDUFA6/ATP5PF/NDUFS6/NDUFB3/COX8A/NDUFAB1/NDUFB2/COX6A1/NDUFB6/NDUFA4/UQCRQ/CYC1/ATP5MF/ATP5F1B/NDUFB7/NDUFS5/COX7B/ATP5F1E/NDUFA12/UQCRC1/ATP5PB/UQCRH/NDUFS8/ETFB/SDHC/NDUFV2/ATP5F1C/ATP5PD/NDUFB4/NDUFA13/COX6C/ATP5F1A/LRPPRC/UQCRC2/NDUFAF3/UQCRFS1/NDUFB11/TRAP1/NDUFS2/NDUFC1/COX5B/ATP5MG/COX4I1/NDUFB10/ATP5ME/UQCR10/NDUFB1/COX6B1/ETFA/NDUFA2/COX16/NDUFB9/NDUFA1/COX20/NDUFS…
REACTOME_TNFR2_NON_CANONICAL_NF_KB_PATHWAY	96	0.728693	1.82276	3.98604e-07	1.53064e-05	1.12308e-05	1678	tags=49%, list=9%, signal=45%	TNFRSF18/TNFRSF4/TNFRSF9/LTA/PSMA3/TNFRSF1B/PSME2/TNFRSF8/PSMA6/PSMB6/PSMA7/PSMB3/PSMA4/PSMC3/PSMC5/PSMD1/NFKB2/PSMD4/PSMB1/SEM1/CD27/PSMB9/PSMD8/UBE2M/PSMC2/PSMD14/PSMA5/PSMC1/PSMB2/CD70/PSMB5/PSMB8/PSMD2/PSMC4/LTB/BIRC3/PSMB10/PSME1/PSMD7/TRAF3/PSMD6/PSMD3/PSMD13/CUL1/PSMB7/PSMD10/PSMF1
KEGG_PARKINSONS_DISEASE	116	0.708609	1.81281	3.98699e-07	2.41877e-05	2.04246e-05	2110	tags=52%, list=11%, signal=46%	ATP5MC1/VDAC1/SLC25A5/PARK7/ATP5MC3/COX5A/NDUFA6/ATP5PF/NDUFS6/NDUFB3/COX8A/NDUFAB1/NDUFB2/COX6A1/NDUFB6/NDUFA4/UQCRQ/CYC1/COX7A2/ATP5F1B/NDUFB7/NDUFS5/COX7B/ATP5F1E/UQCRC1/VDAC3/ATP5PB/UQCRH/NDUFS8/HTRA2/SDHC/UBE2J2/UBA1/NDUFV2/ATP5F1C/ATP5PD/NDUFB4/COX6C/ATP5F1A/UQCRC2/UQCRFS1/NDUFS2/NDUFC1/UBE2L3/COX5B/COX4I1/NDUFB10/UQCR10/NDUFB1/COX6B1/NDUFA2/UBE2G1/NDUFB9/NDUFA1/SLC25A6/CASP3/NDUFS3/NDUFS4/…
REACTOME_RHO_GTPASE_EFFECTORS	248	0.613501	1.6849	4.15873e-07	1.54544e-05	1.13394e-05	2231	tags=38%, list=12%, signal=34%	TUBA1B/CENPF/KNL1/ZWINT/BIRC5/PFN1/CENPK/ACTB/TUBB4B/CENPE/ACTG1/CENPM/BUB1/DIAPH3/ARPC1B/CDCA8/SGO2/MYL6/ARPC5/YWHAQ/TUBA1C/CENPU/KIF2C/FLNA/RHOA/AURKB/XPO1/CIT/CTNNA1/NDC80/DYNLL1/SGO1/INCENP/YWHAE/CENPH/ARPC2/KIF14/ACTR3/CDC20/ACTR2/MAD2L1/CFL1/KNTC1/PRC1/BUB1B/CENPN/RCC2/NUF2/CENPA/CYBA/RHOG/CENPP/RAC1/DSN1/YWHAH/CKAP5/SEC13/SKA2/KTN1/RAC2/PPP2CA/DYNLL2/IQGAP1/RANGAP1/PLK1/NUDC/ITGB3BP/ABI2/M…
REACTOME_RHO_GTPASES_ACTIVATE_FORMINS	133	0.688026	1.79379	5.15517e-07	1.85586e-05	1.36171e-05	1613	tags=43%, list=9%, signal=39%	TUBA1B/CENPF/KNL1/ZWINT/BIRC5/PFN1/CENPK/ACTB/TUBB4B/CENPE/ACTG1/CENPM/BUB1/DIAPH3/CDCA8/SGO2/TUBA1C/CENPU/KIF2C/RHOA/AURKB/XPO1/NDC80/DYNLL1/SGO1/INCENP/CENPH/CDC20/MAD2L1/KNTC1/BUB1B/CENPN/RCC2/NUF2/CENPA/CENPP/RAC1/DSN1/CKAP5/SEC13/SKA2/PPP2CA/DYNLL2/RANGAP1/PLK1/NUDC/ITGB3BP/BUB3/DYNC1I2/NDE1/KIF18A/SPC24/CENPO/TUBA4A/PPP2R1B/SPC25/SPDL1
REACTOME_IMMUNOREGULATORY_INTERACTIONS_BETWEEN_A_LYMPHOID_AND_A_NON_LYMPHOID_CELL	144	-0.614937	-1.86464	5.56614e-07	1.94309e-05	1.42571e-05	2254	tags=17%, list=12%, signal=15%	CRTAM/B2M/KLRG1/KLRD1/CD8B/JAML/CD3E/PILRB/CD96/ITGB1/SLAMF6/CD40LG/ITGB2/ITGA4/TRAV8-4/CD226/TRBV12-3/HLA-E/SELL/TRBV7-9/SH2D1A/CLEC2B/KLRB1/IFITM1
REACTOME_PCP_CE_PATHWAY	88	0.743313	1.8445	5.93949e-07	2.01244e-05	1.4766e-05	2058	tags=50%, list=11%, signal=45%	PFN1/PSMA3/PSME2/PSMA6/PSMB6/PSMA7/PSMB3/PSMA4/PSMC3/RHOA/AP2M1/PSMC5/CLTA/PSMD1/PSMD4/PSMB1/AP2S1/SEM1/PSMB9/PSMD8/PSMC2/PSMD14/PSMA5/PSMC1/PSMB2/PSMB5/PSMB8/RAC1/PSMD2/PSMC4/RAC2/PSMB10/PSME1/PSMD7/PSMD6/PSMD3/PSMD13/PSMB7/PSMD10/PSMF1/PSMA1/CLTC/AP2A1/PSMA2
GOBP_NUCLEOBASE_CONTAINING_SMALL_MOLECULE_METABOLIC_PROCESS	488	0.542903	1.54681	7.01932e-07	0.000174042	0.000153375	3186	tags=30%, list=17%, signal=26%	PKM/GAPDH/TYMS/PGAM1/ENO1/DUT/ATP5MC1/RAN/TPI1/TK1/DNPH1/APOBEC3G/PARK7/ATP5MC3/ERH/MTHFD1/LDHA/TYMP/SHMT2/ATP5PF/NUDT1/NME2/RRM1/DTYMK/RHOA/RRM2/ATP5MF/ATP5F1B/PAICS/GMPS/ACSL4/ATIC/PMVK/ADCY3/ATP5F1E/PGK1/IMPDH2/PARP1/APOBEC3C/ITPA/HPRT1/ATP5PB/AK2/HACD1/UNG/ACAT1/NAMPT/DCTPP1/PFKP/DGUOK/DPYSL2/ATP5F1C/ATP5PD/UXS1/EIF6/ATP5F1A/NAXE/GPI/STOML2/PFKL/GUK1/AK6/ELOVL1/ACOT7/EFL1/MPP1/PDK2/PRPS1/UCK2…
REACTOME_HOMOLOGY_DIRECTED_REPAIR	103	0.715761	1.80519	7.81446e-07	2.57207e-05	1.88722e-05	2329	tags=52%, list=12%, signal=46%	PCNA/RPA3/CLSPN/FEN1/CCNA2/TIMELESS/NSD2/CHEK1/RMI2/BRCA1/RAD51AP1/UBE2N/UBE2I/BRCA2/RBBP8/TOPBP1/SUMO2/POLD3/GEN1/PARP1/SUMO1/RFC3/EXO1/RFC4/BARD1/TIPIN/BLM/POLD1/PPP4C/POLH/POLQ/DNA2/POLE3/BRIP1/CDK2/RAD50/RFC2/RFC5/NBN/POLE/RAD1/POLD2/MRE11/ATRIP/POLE2/PARP2/RAD51C/RMI1/TOP3A/RPA2/RNF4/POLE4/ERCC1/RPA1
GOBP_NUCLEOSIDE_PHOSPHATE_BIOSYNTHETIC_PROCESS	213	0.624276	1.69093	9.68033e-07	0.000221591	0.000195277	2733	tags=33%, list=14%, signal=29%	TYMS/ENO1/DUT/ATP5MC1/TK1/ATP5MC3/MTHFD1/ATP5PF/NME2/RRM1/DTYMK/RRM2/ATP5MF/ATP5F1B/PAICS/GMPS/ACSL4/ATIC/ADCY3/ATP5F1E/IMPDH2/PARP1/HPRT1/ATP5PB/AK2/HACD1/ACAT1/NAMPT/DGUOK/ATP5F1C/ATP5PD/ATP5F1A/STOML2/GUK1/AK6/ELOVL1/ACOT7/PDK2/PRPS1/UCK2/CTPS1/PPT1/PRPSAP1/FLAD1/ATP5MG/ATP5ME/ACSL1/PDHA1/RRM2B/ADK/APRT/SLC25A1/IMPDH1/ADSL/PRPSAP2/PAPSS1/PDHB/DHODH/ACSL3/SHMT1/ALDOA/SLC25A13/VCP/SLC35B3/NME1/C…
GOBP_POSITIVE_REGULATION_OF_CELL_CYCLE_PROCESS	197	0.63316	1.71013	9.87775e-07	0.000221591	0.000195277	1964	tags=36%, list=10%, signal=33%	NUSAP1/RANBP1/ATAD5/UBE2C/CDK1/FEN1/CCND2/CDT1/SFPQ/TFDP1/RAD21/RRM1/CCNB1/RAD51AP1/DLGAP5/KIF23/DTL/CDK4/EZH2/ANAPC11/NPM1/SPAG5/RHOA/KIF20B/AURKB/RACGAP1/CIT/CDCA5/RRM2/NDC80/TPR/GEN1/KIF14/EIF4G1/FBXO5/MAD2L1/RCC2/CDC6/HNRNPU/SMC5/APEX1/NSFL1C/PHB2/POLDIP2/DDX11/GPSM2/AURKA/E2F8/SLF1/SIN3A/RAB11A/CEP295/STIL/ECT2/RDX/LSM10/AKT1/SASS6/CHEK2/E2F7/PLK4/RRM2B/PAGR1/CDC7/RAD51C/CDC42/ANAPC5/MAD2L1B…
REACTOME_MITOTIC_SPINDLE_CHECKPOINT	110	0.704519	1.79281	1.08059e-06	3.33446e-05	2.44661e-05	2592	tags=56%, list=14%, signal=49%	CENPF/KNL1/ZWINT/BIRC5/UBE2C/CENPK/CENPE/CENPM/BUB1/CDCA8/SGO2/CENPU/KIF2C/ANAPC11/UBE2S/AURKB/XPO1/NDC80/DYNLL1/SGO1/INCENP/CENPH/CDC20/MAD2L1/KNTC1/BUB1B/CENPN/RCC2/NUF2/CENPA/CENPP/DSN1/CKAP5/SEC13/SKA2/PPP2CA/DYNLL2/RANGAP1/CDC26/PLK1/NUDC/ITGB3BP/BUB3/DYNC1I2/NDE1/KIF18A/SPC24/CENPO/PPP2R1B/SPC25/SPDL1/MAPRE1/ANAPC5/PPP1CC/NUP37/MIS12/NUP85/ZWILCH/NUP107/ZW10/PPP2CB/PPP2R5D
REACTOME_ORGANELLE_BIOGENESIS_AND_MAINTENANCE	274	0.603516	1.66425	1.08259e-06	3.33446e-05	2.44661e-05	3308	tags=37%, list=18%, signal=31%	TUBA1B/TUBB/ATP5MC1/CDK1/ATP5MC3/TUBB4B/ATP5PF/CCT5/HAUS4/TUBA1C/CCT3/SSBP1/ATP5MF/ATP5F1B/RAB8A/DYNLL1/YWHAE/ATP5F1E/TCTN3/IMMT/HSPB11/ATP5PB/CCP110/CCT2/CCT4/HCFC1/HDAC3/HAUS1/TNPO1/CCT8/CEP192/SAMM50/TUBG1/MTX1/ATP5F1C/ATP5PD/CKAP5/SSNA1/ATP5F1A/DYNLL2/IDH2/PLK1/DCTN2/MAPK14/DYNC1I2/CNTRL/NCOA1/RAB11A/NDE1/HAUS8/ARL3/CEP83/CEP135/ATP5MG/IFT52/PLK4/NEK2/ATP5ME/BBS4/TUBA4A/MKKS/CEP290/ODF2/EXOC3…
REACTOME_G2_M_DNA_DAMAGE_CHECKPOINT	61	0.779394	1.8569	1.09991e-06	3.33446e-05	2.44661e-05	2945	tags=67%, list=16%, signal=57%	RPA3/CDK1/NSD2/CHEK1/RMI2/BRCA1/CCNB1/YWHAQ/UBE2N/RBBP8/TOPBP1/YWHAE/SUMO1/RFC3/EXO1/RFC4/BARD1/BLM/YWHAH/WEE1/DNA2/BRIP1/RAD50/RFC2/RFC5/NBN/RAD1/MRE11/ATRIP/CHEK2/RMI1/CDC25C/TOP3A/RPA2/RPA1/YWHAB/WRN/RNF8/UBE2V2/TP53/RAD9A
KEGG_RIBOSOME	85	-0.708088	-2.04004	1.13017e-06	5.14229e-05	4.34224e-05	1763	tags=71%, list=9%, signal=64%	RPL31/RPS24/RPS7/RPS4Y1/RPL23A/RPL6/UBA52/RPS16/RPS8/RPS9/RPL21/RPL18/RPL37A/RPL12/RPS15/RPL7A/RPS4X/RPLP2/RPL3/RPL26/RPL17/RPL18A/RPL13A/RPS19/RPL22/RPS3/RPL10/RPL23/RPL27A/RPL37/RPL14/RPL32/RPL24/RPS3A/RPS27A/RPL36/RPS29/RPL38/RPS12/RPL36AL/RPL28/RPL13/RPS13/RPS11/RPS15A/RPL19/RPL29/RPL11/RPL39/FAU/RPS28/RPS23/RPL9/RPL35A/RPL34/RPL41/RPS25/RPS20/RPL30/RPS27
REACTOME_APC_C_CDH1_MEDIATED_DEGRADATION_OF_CDC20_AND_OTHER_APC_C_CDH1_TARGETED_PROTEINS_IN_LATE_MITOSIS_EARLY_G1	73	0.755951	1.84347	1.20848e-06	3.56967e-05	2.61919e-05	1902	tags=60%, list=10%, signal=54%	PTTG1/UBE2C/PSMA3/PSME2/PSMA6/PSMB6/PSMA7/PSMB3/PSMA4/PSMC3/ANAPC11/UBE2S/PSMC5/PSMD1/AURKB/PSMD4/PSMB1/SEM1/PSMB9/PSMD8/CDC20/PSMC2/PSMD14/PSMA5/PSMC1/PSMB2/PSMB5/PSMB8/PSMD2/PSMC4/AURKA/CDC26/PSMB10/PLK1/PSME1/PSMD7/PSMD6/PSMD3/PSMD13/PSMB7/PSMD10/PSMF1/ANAPC5/PSMA1
GOBP_DNA_RECOMBINATION	281	0.589952	1.62926	1.24741e-06	0.000267117	0.000235397	2590	tags=40%, list=14%, signal=35%	TOP2A/HMGB2/MCM7/MCM6/MCM3/ATAD5/MCM2/MCM4/RPA3/ALYREF/CDC45/ACTB/HMGB1/FEN1/LIG1/MCM5/TIMELESS/NSD2/SFPQ/XRCC5/RAD21/CHEK1/RMI2/BRCA1/RAD51AP1/UBE2N/MMS22L/PRKDC/BRCA2/RBBP8/MSH6/GEN1/NUCKS1/UCHL5/FIGNL1/GINS2/PARP1/MND1/ACTR2/PSMD14/NABP2/EXO1/FANCD2/MAD2L2/SMC5/UNG/TCF3/APEX1/MAGEF1/BLM/NONO/KPNA2/RFWD3/YY1/MEAF6/PPP4C/TFPT/POLQ/TFRC/BRIP1/CYREN/IL27RA/RECQL/RAD50/BATF/GINS4/MSH2/RAD54L/NBN/ND…
REACTOME_SELENOAMINO_ACID_METABOLISM	104	-0.660693	-1.94928	1.34604e-06	3.87659e-05	2.84439e-05	1763	tags=59%, list=9%, signal=53%	RPL31/RPS24/RPS7/RPS4Y1/RPL23A/RPL6/UBA52/RPS16/RPS8/RPS9/RPL21/RPL18/RPL37A/RPL12/RPS15/RPL7A/RPS4X/RPLP2/RPL3/RPL26/RPL17/RPL18A/RPL13A/RPS19/RPL22/RPS3/RPL10/RPL23/RPL27A/RPL37/RPL14/RPL32/RPL24/RPS3A/RPS27A/RPL36/RPS29/RPL38/RPS12/RPL36AL/RPL28/RPL13/RPS14/RPS13/RPS11/RPS15A/RPL19/RPL29/RPL11/RPL39/FAU/RPS28/RPS23/RPL9/RPL35A/RPL34/RPL41/RPS25/RPS20/RPL30/RPS27
GOBP_CELL_CYCLE_PHASE_TRANSITION	467	0.539004	1.53069	1.49794e-06	0.000306817	0.000270383	2319	tags=34%, list=12%, signal=30%	CENPF/NASP/ATAD5/CLSPN/ZWINT/UBE2C/CDK1/CDC45/CENPE/CCND2/PSME2/CDT1/CCNA2/TIMELESS/PKMYT1/BUB1/TFDP1/RAD21/CHEK1/BRCA1/RRM1/CCNB1/CKS2/CALM3/GTSE1/DLGAP5/DTL/CDK4/CDKN3/E2F1/CCNB2/PRKDC/CKS1B/EZH2/ANAPC11/NPM1/RBBP8/UBE2S/TOPBP1/CDK2AP2/MELK/AURKB/CIT/ID2/CDCA5/RRM2/NDC80/TPR/FOXM1/GEN1/PTPN6/CDKN2C/KIF14/EIF4G1/FBXO5/MAD2L1/NABP2/EIF4E/TACC3/KNTC1/FANCD2/MAD2L2/BUB1B/RCC2/CDC6/DDB1/SMC5/ARPP19/…
KEGG_ALZHEIMERS_DISEASE	149	0.651732	1.71357	1.69857e-06	5.31852e-05	4.49106e-05	2428	tags=42%, list=13%, signal=37%	GAPDH/ATP5MC1/ATP5MC3/COX5A/NDUFA6/ATP5PF/NDUFS6/NDUFB3/COX8A/CALM3/NDUFAB1/NDUFB2/COX6A1/NDUFB6/NDUFA4/UQCRQ/CYC1/COX7A2/ATP5F1B/NDUFB7/HSD17B10/NDUFS5/COX7B/ATP5F1E/UQCRC1/ATP5PB/UQCRH/NDUFS8/SDHC/NDUFV2/ATP5F1C/ATP5PD/NDUFB4/COX6C/ATP5F1A/UQCRC2/UQCRFS1/NDUFS2/CALM2/NDUFC1/COX5B/COX4I1/NDUFB10/CAPN2/UQCR10/NDUFB1/COX6B1/BAD/NDUFA2/EIF2AK3/NDUFB9/NDUFA1/CASP3/NDUFS3/NDUFS4/ATP2A2/CHP1/SDHD/UQCR…
KEGG_CELL_CYCLE	121	0.684083	1.75612	1.75336e-06	5.31852e-05	4.49106e-05	1964	tags=52%, list=10%, signal=47%	PCNA/MCM7/MCM6/MCM3/MCM2/MCM4/PTTG1/CDK1/CDC45/CCND2/CCNA2/SMC1A/MCM5/PKMYT1/BUB1/TFDP1/RAD21/RBX1/CHEK1/CCNB1/SMC3/CDK4/YWHAQ/E2F1/CCNB2/PRKDC/GADD45B/ANAPC11/ORC6/CDKN2C/YWHAE/CDC20/MAD2L1/MAD2L2/BUB1B/E2F2/CDC6/CDKN2A/CCNE2/YWHAH/WEE1/E2F4/ORC3/RBL1/CDC26/PLK1/CDK2/E2F3/GADD45A/CDK6/BUB3/ORC1/CHEK2/CUL1/ANAPC13/TTK/HDAC2/CDC7/STAG1/CDK7/ANAPC5/ESPL1/CDC25C
REACTOME_RESPONSE_OF_EIF2AK4_GCN2_TO_AMINO_ACID_DEFICIENCY	99	-0.675173	-1.97371	1.75571e-06	4.93313e-05	3.61961e-05	1763	tags=66%, list=9%, signal=60%	RPL31/RPS24/RPS7/RPS4Y1/RPL23A/ATF4/RPL6/UBA52/RPS16/RPS8/RPS9/RPL21/RPL18/RPL37A/RPL12/RPS15/RPL7A/RPS4X/RPLP2/RPL3/RPL26/RPL17/RPL18A/RPL13A/RPS19/RPL22/RPS3/DDIT3/RPL10/RPL23/RPL27A/RPL37/RPL14/RPL32/RPL24/RPS3A/RPS27A/RPL36/CEBPB/RPS29/RPL38/RPS12/RPL36AL/RPL28/RPL13/RPS14/RPS13/RPS11/RPS15A/RPL19/RPL29/RPL11/RPL39/FAU/RPS28/RPS23/RPL9/RPL35A/RPL34/RPL41/RPS25/RPS20/RPL30/RPS27/ATF3
GOBP_ATP_METABOLIC_PROCESS	244	0.601156	1.65286	1.77649e-06	0.000348711	0.000307302	2352	tags=39%, list=12%, signal=34%	PKM/GAPDH/PGAM1/ENO1/ATP5MC1/TPI1/CDK1/PARK7/ATP5MC3/COX5A/LDHA/NDUFA6/SHMT2/ATP5PF/NDUFS6/NDUFB3/CCNB1/UQCC2/NDUFAB1/NDUFB2/COX6A1/NDUFB6/NDUFA4/CHCHD2/RHOA/UQCRQ/CYC1/ATP5MF/COX7A2/ATP5F1B/NDUFB7/NDUFS5/ATP5F1E/FIGNL1/PGK1/PARP1/NDUFA12/UQCRC1/GHITM/ATP5PB/UQCRH/PPIF/NDUFS8/AK2/SDHC/PFKP/DGUOK/NDUFV2/ATP5F1C/ATP5PD/NDUFB4/EIF6/OLA1/ATP5F1A/COA6/GPI/UQCRC2/STOML2/PFKL/UQCRFS1/ATP6V1B2/MSH2/NDUFS…
GOBP_RESPONSE_TO_TOPOLOGICALLY_INCORRECT_PROTEIN	147	-0.582259	-1.76279	1.86782e-06	0.000351972	0.000310176	1185	tags=21%, list=6%, signal=20%	RHBDD2/CREB3L2/XBP1/SERPINH1/DNAJB2/CDK5RAP3/STT3B/EP300/ABCA7/PTPN2/DDIT3/HERPUD2/PPP1R15B/DNAJB9/NFE2L2/HSPA6/ERN1/CREBRF/DNAJB4/HSPE1/HSPA8/ATF3/BAG3/HSP90AA1/PIK3R1/PPP1R15A/DNAJA1/HSPA1B/HSPH1/HSPA1A/DNAJB1
REACTOME_METABOLISM_OF_POLYAMINES	58	0.786274	1.86742	2.04267e-06	5.60276e-05	4.11094e-05	2083	tags=66%, list=11%, signal=58%	SRM/PSMA3/PSME2/SMS/PSMA6/PSMB6/PSMA7/PSMB3/PSMA4/PSMC3/PSMC5/PSMD1/PSMD4/PSMB1/SEM1/PSMB9/PSMD8/PSMC2/PSMD14/PSMA5/PSMC1/PSMB2/PSMB5/PSMB8/PSMD2/PSMC4/PSMB10/PSME1/PSMD7/PSMD6/PSMD3/PSMD13/PSMB7/PSMD10/PSMF1/PSMA1/PSMA2/AGMAT
GOBP_ENERGY_DERIVATION_BY_OXIDATION_OF_ORGANIC_COMPOUNDS	283	0.585106	1.61712	2.1075e-06	0.000377358	0.000332547	2428	tags=34%, list=13%, signal=30%	CAVIN3/CDK1/PARK7/COX5A/NDUFA6/SHMT2/ATP5PF/NDUFS6/NDUFB3/CCNB1/UQCC2/NDUFAB1/NDUFB2/COX6A1/NDUFB6/NDUFA4/PPP1CA/CHCHD2/RHOA/UQCRQ/CYC1/ATP5MF/COX7A2/ATP5F1B/NDUFB7/MDH1/NDUFS5/PRELID1/ATP5F1E/NDUFA12/UQCRC1/GHITM/ATP5PB/UQCRH/PPIF/NDUFS8/ETFB/SDHC/ACADVL/ACADM/DGUOK/NDUFV2/CISD1/IDH3B/ATP5F1C/ATP5PD/NDUFB4/ATP5F1A/COA6/UQCRC2/STOML2/IDH2/BLOC1S1/UQCRFS1/TRAP1/MSH2/NDUFS2/NDUFC1/COX5B/SUCLG1/ATP5…
GOBP_DNA_PACKAGING	153	0.652877	1.73151	2.16274e-06	0.000377358	0.000332547	1408	tags=35%, list=7%, signal=33%	TOP2A/NUSAP1/HMGB2/SMC2/NASP/MCM2/NCAPG2/HELLS/ASF1B/CDK1/DNMT1/SMC4/ANP32B/NCAPD3/NCAPG/NCAPD2/BANF1/DNAJC9/HJURP/SET/SAMD1/NAP1L1/EZH2/NPM1/HAT1/NCAPH/CDCA5/RBBP4/TRIM28/CBX3/TPR/CENPW/BAZ1B/CTR9/NCAPH2/OIP5/MBD3/SMC5/CENPP/SRPK1/HP1BP3/CHAF1B/AIFM1/PLK1/POLE3/CDK2/CHRAC1/NOC2L/CHAF1A/CHMP1A/ITGB3BP/DNMT3A/SIN3A/KMT5A
REACTOME_THE_ROLE_OF_GTSE1_IN_G2_M_PROGRESSION_AFTER_G2_CHECKPOINT	73	0.747965	1.82399	2.26441e-06	6.06652e-05	4.45122e-05	1902	tags=62%, list=10%, signal=56%	TUBA1B/CDK1/TUBB4B/PSMA3/PSME2/HSP90AB1/PSMA6/PSMB6/PSMA7/CCNB1/GTSE1/PSMB3/PSMA4/PSMC3/CCNB2/TUBA1C/PSMC5/PSMD1/PSMD4/PSMB1/SEM1/PSMB9/PSMD8/PSMC2/PSMD14/PSMA5/PSMC1/PSMB2/PSMB5/PSMB8/PSMD2/PSMC4/PSMB10/PLK1/PSME1/PSMD7/PSMD6/PSMD3/PSMD13/PSMB7/PSMD10/TUBA4A/PSMF1/MAPRE1/PSMA1
KEGG_NEUROACTIVE_LIGAND_RECEPTOR_INTERACTION	109	-0.650412	-1.9253	2.38387e-06	6.19806e-05	5.23376e-05	2695	tags=14%, list=14%, signal=12%	LEPR/PTGDR/S1PR1/ADRB2/P2RX4/PTGER2/CYSLTR1/C3AR1/S1PR4/THRA/NR3C1/LPAR6/GZMA/P2RY10/PTGER4
REACTOME_MITOCHONDRIAL_TRANSLATION	94	0.706471	1.76681	2.82694e-06	7.40144e-05	5.4307e-05	2297	tags=53%, list=12%, signal=47%	MRPL52/MRPL51/MRPS6/MRPL37/GADD45GIP1/MRPL17/MRPL24/MRPL4/MRPL20/AURKAIP1/MRPL16/MRPL47/MRPS7/MRPS14/MRPS35/MRPL14/MRPL35/MRPL41/MRPS16/MRPL11/MRPS12/MRPL57/MRPL13/TUFM/MRPL34/MRPL48/MRPL19/MRPS11/MRPS34/MRPL32/MRPL40/MRPS23/MRPL42/MRPL58/MRPL27/MRPL54/MRPS18B/CHCHD1/MRPL9/MRPL3/MRPL36/TSFM/MRPL22/MRPS10/MRPS2/MRPL39/MRPS25/ERAL1/MRPS21/MRPL21
REACTOME_MHC_CLASS_II_ANTIGEN_PRESENTATION	113	0.689063	1.76	3.08749e-06	7.90397e-05	5.79942e-05	2676	tags=41%, list=14%, signal=35%	TUBA1B/LAG3/TUBB4B/CENPE/KIF23/HLA-DRB5/TUBA1C/CD74/KIF2C/KIF11/AP2M1/KIF15/CLTA/KIF4A/RACGAP1/KIF22/DYNLL1/AP2S1/HLA-DRA/CTSB/CANX/CTSA/SEC13/DYNLL2/DCTN2/DYNC1I2/HLA-DQA1/KIF18A/TUBA4A/CAPZB/DNM2/HLA-DPA1/AP1B1/DCTN5/CLTC/ACTR1A/AP2A1/AP1M1/ACTR1B/KIF20A/DCTN3/SEC24A/AP1G1/CAPZA2/KLC2/CTSO
GOBP_MITOTIC_CELL_CYCLE_PHASE_TRANSITION	382	0.547308	1.54559	3.67812e-06	0.000618843	0.000545357	2319	tags=37%, list=12%, signal=33%	CENPF/NASP/ATAD5/CLSPN/ZWINT/UBE2C/CDK1/CENPE/CCND2/PSME2/CDT1/CCNA2/PKMYT1/BUB1/TFDP1/RAD21/CHEK1/BRCA1/RRM1/CCNB1/CKS2/CALM3/GTSE1/DLGAP5/DTL/CDK4/CDKN3/E2F1/CCNB2/PRKDC/CKS1B/EZH2/ANAPC11/RBBP8/UBE2S/TOPBP1/CDK2AP2/MELK/AURKB/CIT/ID2/CDCA5/RRM2/NDC80/TPR/FOXM1/GEN1/PTPN6/CDKN2C/KIF14/EIF4G1/FBXO5/MAD2L1/NABP2/EIF4E/TACC3/KNTC1/MAD2L2/BUB1B/RCC2/CDC6/DDB1/SMC5/ARPP19/MASTL/APEX1/CDKN2A/BLM/CCNE…
REACTOME_NEGATIVE_REGULATION_OF_NOTCH4_SIGNALING	54	0.776221	1.8208	3.69397e-06	9.25099e-05	6.78778e-05	1678	tags=69%, list=9%, signal=63%	PSMA3/PSME2/PSMA6/RBX1/PSMB6/PSMA7/PSMB3/PSMA4/PSMC3/PSMC5/PSMD1/PSMD4/PSMB1/SEM1/PSMB9/PSMD8/PSMC2/PSMD14/PSMA5/PSMC1/TACC3/PSMB2/PSMB5/PSMB8/PSMD2/PSMC4/PSMB10/PSME1/PSMD7/PSMD6/PSMD3/PSMD13/AKT1/CUL1/PSMB7/PSMD10/PSMF1
GOBP_POSITIVE_REGULATION_OF_CELL_CYCLE	268	0.589397	1.62983	3.84513e-06	0.000624634	0.00055046	2085	tags=32%, list=11%, signal=29%	NUSAP1/RANBP1/CALR/ATAD5/UBE2C/CDK1/FEN1/CCND2/CDT1/SFPQ/TFDP1/RAD21/CHEK1/RRM1/CCNB1/CKS2/RAD51AP1/DLGAP5/KIF23/DTL/CDK4/BRCA2/CKS1B/EZH2/ANAPC11/NPM1/SPAG5/RHOA/KIF20B/AURKB/RACGAP1/CIT/CDCA5/RRM2/NDC80/TPR/GEN1/KIF14/EIF4G1/FBXO5/MAD2L1/EIF4E/RCC2/CDC6/HNRNPU/HCFC1/SMC5/APEX1/NSFL1C/PHB2/POLDIP2/DDX11/GPSM2/AURKA/EIF4EBP1/PTPN11/E2F8/SLF1/SIN3A/RAB11A/CEP295/STIL/ECT2/RDX/LSM10/AKT1/SASS6/CHEK…
REACTOME_ACTIVATION_OF_ATR_IN_RESPONSE_TO_REPLICATION_STRESS	37	0.840529	1.85498	4.25205e-06	0.000102386	7.5124e-05	2420	tags=76%, list=13%, signal=66%	MCM7/MCM6/MCM3/MCM2/MCM4/RPA3/CLSPN/CDC45/MCM5/CHEK1/ORC6/MCM10/RFC3/CDC6/RFC4/ORC3/CDK2/RFC2/RFC5/ORC1/RAD1/ATRIP/CDC7/CDC25C/RPA2/CDC25A/RPA1/ORC5
REACTOME_DISORDERS_OF_TRANSMEMBRANE_TRANSPORTERS	143	0.647089	1.69708	4.26607e-06	0.000102386	7.5124e-05	2456	tags=39%, list=13%, signal=34%	PSMA3/PSME2/SLC3A2/PSMA6/PSMB6/PSMA7/PSMB3/PSMA4/PSMC3/PSMC5/PSMD1/PSMD4/PSMB1/TPR/SEM1/PSMB9/PSMD8/PSMC2/PSMD14/PSMA5/PSMC1/PSMB2/PSMB5/PSMB8/PSMD2/PSMC4/AAAS/SEC13/BSG/PSMB10/PSME1/NUP210/PSMD7/NUP153/HK1/NUP188/PSMD6/PSMD3/PSMD13/NUP155/PSMB7/PSMD10/PSMF1/DERL1/NUP93/PSMA1/PSMA2/NUP37/NUP85/RNF5/NUP58/NDC1/VCP/NUP107/PSMD9/NUP62
GOBP_CYTOKINESIS	144	0.649738	1.70726	4.42904e-06	0.000695506	0.000612916	2082	tags=34%, list=11%, signal=31%	STMN1/NUSAP1/CEP55/CALM3/KIF23/BRCA2/RHOA/KIF20B/BCL2L1/AURKB/KIF4A/RACGAP1/CIT/INCENP/KIF14/ACTR3/ACTR2/PRC1/CCP110/CDC6/CENPA/SNX9/POLDIP2/AURKA/ANLN/PLK1/PRPF40A/PDXP/ENTR1/CHMP1A/ANXA11/E2F8/PIN1/CALM2/CHMP2A/RAB11A/ARL3/ECT2/E2F7/PLK4/CHMP6/BBS4/CHMP4B/STAMBP/ZFYVE19/CDC42/ESPL1/KIF20A/SPTBN1
KEGG_GLYCOLYSIS_GLUCONEOGENESIS	43	0.808261	1.82338	4.70378e-06	9.51208e-05	8.03218e-05	1942	tags=49%, list=10%, signal=44%	PKM/GAPDH/PGAM1/ENO1/TPI1/LDHA/GALM/PGK1/AKR1A1/PFKP/LDHB/GPI/PFKL/PCK2/HK1/ALDH3A2/PDHA1/PGM2/ENO2/PGM1/PDHB
REACTOME_CILIUM_ASSEMBLY	184	0.630377	1.69429	4.75943e-06	0.000111895	8.21014e-05	2546	tags=32%, list=13%, signal=28%	TUBA1B/TUBB/CDK1/TUBB4B/CCT5/HAUS4/TUBA1C/CCT3/RAB8A/DYNLL1/YWHAE/TCTN3/HSPB11/CCP110/CCT2/CCT4/HAUS1/TNPO1/CCT8/CEP192/TUBG1/CKAP5/SSNA1/DYNLL2/PLK1/DCTN2/DYNC1I2/CNTRL/RAB11A/NDE1/HAUS8/ARL3/CEP83/CEP135/IFT52/PLK4/NEK2/BBS4/TUBA4A/MKKS/CEP290/ODF2/EXOC3/MAPRE1/CEP78/TCP1/INPP5E/DYNLRB1/CDK5RAP2/PCNT/ACTR1A/CEP162/EXOC6/DCTN3/CENPJ/KIF24/CEP76/HAUS5/EXOC5
REACTOME_INTERLEUKIN_1_SIGNALING	100	0.691502	1.74116	5.61434e-06	0.000129354	9.49118e-05	2058	tags=47%, list=11%, signal=42%	HMGB1/PSMA3/PSME2/IL1R2/TNIP2/PSMA6/RBX1/PSMB6/PSMA7/PSMB3/PSMA4/PSMC3/UBE2N/PSMC5/PSMD1/NFKB2/PSMD4/IL1R1/PSMB1/SEM1/PSMB9/PSMD8/PSMC2/PSMD14/PSMA5/PSMC1/PSMB2/NFKB1/PSMB5/PSMB8/PSMD2/PSMC4/PSMB10/PSME1/PSMD7/UBE2V1/PSMD6/PSMD3/PSMD13/CUL1/PSMB7/PSMD10/PSMF1/MAP2K4/PSMA1/NFKBIB/PSMA2
REACTOME_DECTIN_1_MEDIATED_NONCANONICAL_NF_KB_SIGNALING	60	0.761927	1.81864	5.75843e-06	0.000130073	9.54389e-05	2126	tags=67%, list=11%, signal=59%	CCL22/PSMA3/PSME2/PSMA6/PSMB6/PSMA7/PSMB3/PSMA4/PSMC3/PSMC5/PSMD1/NFKB2/PSMD4/PSMB1/SEM1/PSMB9/PSMD8/UBE2M/PSMC2/PSMD14/PSMA5/PSMC1/PSMB2/PSMB5/PSMB8/PSMD2/PSMC4/PSMB10/PSME1/PSMD7/PSMD6/PSMD3/PSMD13/CUL1/PSMB7/PSMD10/PSMF1/PSMA1/PSMA2/UBA3
HALLMARK_MITOTIC_SPINDLE	197	0.608949	1.63951	6.00475e-06	5.00396e-05	2.84436e-05	1977	tags=29%, list=10%, signal=27%	CENPF/TOP2A/NUSAP1/TPX2/BIRC5/CDK1/SMC4/CENPE/LMNB1/SMC1A/BUB1/SMC3/DLGAP5/KIF23/CCNB2/BRCA2/KIF2C/FLNA/KIF11/KIF20B/KIF15/KIF4A/RACGAP1/KIF22/NDC80/ARF6/INCENP/YWHAE/FBXO5/SAC3D1/KNTC1/PRC1/ACTN4/CEP192/CKAP5/LRPPRC/DYNLL2/AURKA/ANLN/PLK1/DOCK2/CNTRL/KATNA1/ECT2/SASS6/NEK2/TUBA4A/RAB3GAP1/CAPZB/TTK/ARHGDIA/MAPRE1/RABGAP1/TIAM1/CDC42/ESPL1/CDK5RAP2/PCNT
REACTOME_DNA_STRAND_ELONGATION	32	0.853023	1.85751	6.17474e-06	0.000136794	0.000100371	1450	tags=75%, list=8%, signal=69%	PCNA/MCM7/MCM6/MCM3/MCM2/MCM4/RPA3/CDC45/FEN1/LIG1/MCM5/POLD3/GINS2/RFC3/RFC4/PRIM1/POLD1/GINS3/DNA2/GINS4/RFC2/RFC5/POLD2/POLA2
GOBP_REGULATION_OF_DNA_METABOLIC_PROCESS	358	0.551126	1.55073	6.69287e-06	0.0010171	0.000896322	2590	tags=37%, list=14%, signal=32%	PCNA/ATAD5/ALYREF/DEK/ACTB/SUB1/HMGB1/CDT1/TIMELESS/HSP90AB1/NSD2/XRCC5/TFDP1/CHEK1/RMI2/BRCA1/HNRNPD/CCT5/RAD51AP1/UBE2N/PRKDC/NPM1/RBBP8/CCT3/MSH6/AURKB/HNRNPC/USP1/TRIM28/FOXM1/GMNN/NUCKS1/UCHL5/FIGNL1/GINS2/PARP1/ACTR2/HNRNPA2B1/HNRNPA1/RFC3/NABP2/MAD2L2/CCT2/TRIP12/CCT4/HNRNPU/RFC4/CCT6A/MBD3/CCT7/DSCC1/CCT8/DHX9/CHTF18/MAGEF1/BLM/KPNA2/YY1/MEAF6/PPP4C/POLH/TFPT/DDX11/POLQ/GINS3/TFRC/CHTF8/A…
GOBP_DNA_GEOMETRIC_CHANGE	91	0.701225	1.75795	7.02207e-06	0.00103378	0.000911021	1426	tags=43%, list=8%, signal=40%	TOP2A/HMGB2/MCM7/MCM6/MCM3/MCM2/MCM4/CDC45/HMGB1/MCM5/XRCC5/SSBP1/HMGA1/XRCC6/GINS2/HNRNPA2B1/RFC3/RFC4/G3BP1/DSCC1/DHX9/CHTF18/BLM/CHD4/DDX11/POLQ/GINS3/DNA2/CHTF8/BRIP1/RECQL/RAD50/GINS4/RFC2/RFC5/RAD54L/NBN/RUVBL1/MRE11
GOBP_RECOMBINATIONAL_REPAIR	155	0.641748	1.70439	7.76087e-06	0.00110792	0.000976359	2499	tags=44%, list=13%, signal=38%	MCM7/MCM6/MCM3/MCM2/MCM4/RPA3/CDC45/ACTB/FEN1/MCM5/TIMELESS/SFPQ/RAD21/CHEK1/RMI2/BRCA1/RAD51AP1/UBE2N/MMS22L/BRCA2/RBBP8/GEN1/NUCKS1/FIGNL1/GINS2/PARP1/ACTR2/PSMD14/NABP2/MAD2L2/SMC5/MAGEF1/BLM/RFWD3/YY1/MEAF6/PPP4C/POLQ/RECQL/GINS4/RAD54L/NBN/RUVBL1/MRE11/YEATS4/SWI5/SHLD2/PARPBP/ING3/CDC7/RAD51C/RMI1/ACTL6A/VPS72/FBH1/INIP/FANCB/TOP3A/RPA2/TONSL/NSMCE1/KDM1A/POGZ/RPA1/SMC6/AUNIP/BRD8/MORF4L1
REACTOME_ACTIVATION_OF_THE_PRE_REPLICATIVE_COMPLEX	33	0.849263	1.86267	9.20936e-06	0.000200173	0.000146874	2420	tags=85%, list=13%, signal=74%	MCM7/MCM6/MCM3/MCM2/MCM4/RPA3/CDC45/CDT1/MCM5/ORC6/MCM10/GMNN/CDC6/PRIM1/ORC3/POLE3/CDK2/ORC1/POLE/POLA2/POLE2/CDC7/PRIM2/POLA1/RPA2/POLE4/RPA1/ORC5
REACTOME_CDT1_ASSOCIATION_WITH_THE_CDC6_ORC_ORIGIN_COMPLEX	58	0.768541	1.8253	9.69921e-06	0.000206917	0.000151822	1678	tags=67%, list=9%, signal=61%	PSMA3/PSME2/CDT1/PSMA6/PSMB6/PSMA7/PSMB3/PSMA4/PSMC3/PSMC5/PSMD1/PSMD4/PSMB1/ORC6/GMNN/SEM1/PSMB9/PSMD8/PSMC2/PSMD14/PSMA5/PSMC1/PSMB2/CDC6/PSMB5/PSMB8/PSMD2/PSMC4/ORC3/PSMB10/PSME1/ORC1/PSMD7/PSMD6/PSMD3/PSMD13/PSMB7/PSMD10/PSMF1
REACTOME_HEDGEHOG_OFF_STATE	107	0.689875	1.75167	1.05939e-05	0.000221895	0.000162812	1678	tags=40%, list=9%, signal=37%	TUBA1B/TUBB4B/PSMA3/PSME2/PSMA6/RBX1/PSMB6/PSMA7/PSMB3/PSMA4/PSMC3/TUBA1C/PSMC5/PSMD1/PSMD4/PSMB1/ADCY3/SEM1/PSMB9/PSMD8/PRKAR1B/PSMC2/PSMD14/PSMA5/PSMC1/PSMB2/PSMB5/PSMB8/PSMD2/PSMC4/PSMB10/PSME1/PSMD7/PSMD6/PSMD3/PSMD13/IFT52/CUL1/GNAS/PSMB7/PSMD10/TUBA4A/PSMF1
REACTOME_ASYMMETRIC_LOCALIZATION_OF_PCP_PROTEINS	62	0.755534	1.80903	1.13475e-05	0.000233434	0.000171279	2058	tags=56%, list=11%, signal=50%	PSMA3/PSME2/PSMA6/PSMB6/PSMA7/PSMB3/PSMA4/PSMC3/PSMC5/PSMD1/PSMD4/PSMB1/SEM1/PSMB9/PSMD8/PSMC2/PSMD14/PSMA5/PSMC1/PSMB2/PSMB5/PSMB8/PSMD2/PSMC4/PSMB10/PSME1/PSMD7/PSMD6/PSMD3/PSMD13/PSMB7/PSMD10/PSMF1/PSMA1/PSMA2
GOBP_CELL_CYCLE_G2_M_PHASE_TRANSITION	141	0.641121	1.68289	1.19286e-05	0.00165282	0.00145655	2264	tags=38%, list=12%, signal=34%	CENPF/ATAD5/CLSPN/CDK1/CCNA2/PKMYT1/RAD21/CHEK1/BRCA1/RRM1/CCNB1/CALM3/DTL/CDK4/CCNB2/NPM1/TOPBP1/MELK/AURKB/CIT/NDC80/FOXM1/KIF14/FBXO5/NABP2/RCC2/CDC6/ARPP19/MASTL/BLM/ENSA/KHDRBS1/WEE1/AURKA/PLK1/CDK2/ORC1/CALM2/SIN3A/RAB11A/NBN/MRE11/CHEK2/RRM2B/DNM2/CDC7/RAD51C/ZFYVE19/CDC25C/INIP/DONSON/FOXN3/CDC25A/NAE1
REACTOME_CELLULAR_RESPONSE_TO_STARVATION	150	-0.572336	-1.75209	1.20412e-05	0.000243358	0.000178561	1763	tags=48%, list=9%, signal=44%	RPL31/RPS24/RPS7/RPS4Y1/SESN2/RPL23A/ATF4/RPL6/UBA52/RPS16/RPS8/RPS9/RPL21/RPL18/RPL37A/RPL12/RPS15/ATP6V1E1/ATP6V0E2/RPL7A/BMT2/RPS4X/RPLP2/RPL3/RPL26/RPL17/RPL18A/RPL13A/RPS19/RPL22/TCIRG1/RPS3/DDIT3/WDR59/RPL10/RPL23/RPL27A/RPL37/RPL14/RPL32/RPL24/RPS3A/RPS27A/RPL36/CEBPB/RPS29/RPL38/RPS12/RPL36AL/RPL28/RPL13/RPS14/RPS13/RPS11/RPS15A/RPL19/RPL29/RPL11/RPL39/FAU/RPS28/RPS23/RPL9/RPL35A/RPL34/RP…
REACTOME_FCERI_MEDIATED_NF_KB_ACTIVATION	114	0.675327	1.72799	1.3801e-05	0.000274117	0.000201129	1678	tags=32%, list=9%, signal=30%	PSMA3/PSME2/PSMA6/PSMB6/PSMA7/PSMB3/PSMA4/PSMC3/UBE2N/PSMC5/PSMD1/PSMD4/PSMB1/SEM1/PSMB9/PSMD8/PSMC2/PSMD14/PSMA5/PSMC1/PSMB2/NFKB1/PSMB5/PSMB8/PSMD2/PSMC4/PSMB10/PSME1/PSMD7/UBE2V1/PSMD6/PSMD3/PSMD13/CUL1/PSMB7/PSMD10/PSMF1
REACTOME_NONSENSE_MEDIATED_DECAY_NMD	113	-0.615193	-1.82614	1.4181e-05	0.00027689	0.000203164	1763	tags=57%, list=9%, signal=52%	RPL31/RPS24/RPS7/RPS4Y1/RPL23A/RPL6/UBA52/RPS16/RPS8/CASC3/RPS9/RPL21/RPL18/RPL37A/RPL12/RPS15/RPL7A/RPS4X/SMG1/RPLP2/RPL3/RPL26/RPL17/RPL18A/RPL13A/PABPC1/RPS19/RPL22/RPS3/RPL10/RPL23/RPL27A/RPL37/RPL14/RPL32/RPL24/RPS3A/RPS27A/RPL36/RPS29/RPL38/RPS12/RPL36AL/RPL28/RPL13/RPS14/RPS13/RPS11/RPS15A/RPL19/RPL29/RPL11/RPL39/FAU/RPS28/RPS23/RPL9/RPL35A/RPL34/RPL41/RPS25/RPS20/RPL30/RPS27
GOBP_PEPTIDE_CROSS_LINKING	21	-0.889401	-1.92379	1.43198e-05	0.00192744	0.00169856	1452	tags=19%, list=8%, signal=18%	RNF113A/SPOCK2/ABCA7/ANXA1
REACTOME_SIGNALING_BY_HEDGEHOG	140	0.646619	1.69499	1.44261e-05	0.000276982	0.000203231	1678	tags=31%, list=9%, signal=29%	TUBA1B/TUBB4B/PSMA3/PSME2/PSMA6/RBX1/PSMB6/PSMA7/PSMB3/PSMA4/PSMC3/TUBA1C/P4HB/PSMC5/PSMD1/PSMD4/PSMB1/ADCY3/SEM1/PSMB9/PSMD8/PRKAR1B/PSMC2/PSMD14/PSMA5/PSMC1/PSMB2/PSMB5/PSMB8/PSMD2/PSMC4/PSMB10/PSME1/PSMD7/PSMD6/PSMD3/PSMD13/IFT52/CUL1/GNAS/PSMB7/PSMD10/TUBA4A/PSMF1
GOBP_MICROTUBULE_CYTOSKELETON_ORGANIZATION_INVOLVED_IN_MITOSIS	148	0.638431	1.68576	1.61288e-05	0.00211064	0.00186001	1977	tags=43%, list=10%, signal=39%	STMN1/NUSAP1/TPX2/RAN/MYBL2/CENPE/KIFC1/SMC1A/CCNB1/SMC3/DLGAP5/KIF23/FLNA/KIF11/RHOA/KIF15/AURKB/KIF4A/RACGAP1/MAP4/NDC80/TPR/CENPH/CDC20/MAD2L1/KPNB1/TACC3/PRC1/HNRNPU/NUF2/CENPA/NSFL1C/CEP192/TUBG1/CKAP5/AAAS/POLDIP2/GPSM2/AURKA/PLK1/NUDC/DCTN2/CHMP1A/CHMP2A/RAB11A/NDE1/STIL/RCC1/CHEK2/NEK2/CHMP6/TACC1/SPC25/SPDL1/TTK/BCCIP/CHMP4B/MZT1/STAG1/INTS13/ESPL1/CDK5RAP2/CLTC/PCNT
REACTOME_HOMOLOGOUS_DNA_PAIRING_AND_STRAND_EXCHANGE	42	0.796594	1.79958	1.6824e-05	0.000317725	0.000233126	2329	tags=64%, list=12%, signal=56%	RPA3/CHEK1/RMI2/BRCA1/RAD51AP1/BRCA2/RBBP8/TOPBP1/RFC3/EXO1/RFC4/BARD1/BLM/DNA2/BRIP1/RAD50/RFC2/RFC5/NBN/RAD1/MRE11/ATRIP/RAD51C/RMI1/TOP3A/RPA2/RPA1
GOBP_REGULATION_OF_MITOTIC_CELL_CYCLE	410	0.535236	1.5147	1.71297e-05	0.00218103	0.00192203	2319	tags=34%, list=12%, signal=31%	MKI67/CENPF/NUSAP1/ATAD5/RPA3/CLSPN/ZWINT/PIM3/UBE2C/CDK1/CENPE/CCND2/PSME2/CDT1/PKMYT1/BUB1/TFDP1/RAD21/CHEK1/BRCA1/RRM1/CCNB1/CKS2/GTSE1/DLGAP5/DTL/CDK4/E2F1/PRKDC/BRCA2/CKS1B/EZH2/ANAPC11/TOPBP1/KIF20B/CDK2AP2/AURKB/ID2/CDCA5/RRM2/NDC80/CUL9/TPR/GEN1/PTPN6/CDKN2C/AURKAIP1/GMNN/YWHAE/KIF14/EIF4G1/FBXO5/MAD2L1/NABP2/EIF4E/KNTC1/FANCD2/MAD2L2/BUB1B/RCC2/CDC6/CDCA2/HNRNPU/DDB1/APEX1/CDKN2A/TIPIN/B…
GOBP_IMMUNE_RESPONSE_REGULATING_SIGNALING_PATHWAY	403	-0.436321	-1.44408	1.98063e-05	0.00245546	0.00216388	2222	tags=24%, list=12%, signal=22%	MAPK1/ZDHHC5/GPATCH3/NFATC2/LCK/ERBIN/AP3B1/PUM1/THEMIS2/PLSCR1/FOXP1/KLRD1/LSM14A/OASL/SARM1/SLA2/PLCL2/PIK3CA/DHX58/CD8B/TRAT1/IRF1/DDX3X/VAV1/RC3H1/RAB11FIP2/PJA2/UBQLN1/MAPK9/TXK/PDPK1/MAP2K7/CD47/PLCG1/PRKD2/C3AR1/ZAP70/IRF3/NR4A3/PUM2/PRKCQ/PLA2G6/CREBBP/GFI1/CARD11/ITCH/BTLA/LGALS9/IRAK4/PLEKHA1/RBCK1/XIAP/EP300/MAP3K1/SLC39A10/PIK3CD/HLA-DQB1/CMTM3/CBLB/RPS3/PTPN2/BIRC2/IRF7/DDX58/PRKCH/U…
GOBP_POSITIVE_REGULATION_OF_CHROMOSOME_ORGANIZATION	85	0.703577	1.75277	2.06151e-05	0.00249019	0.00219449	2402	tags=49%, list=13%, signal=43%	SMC2/DNMT1/SMC4/FEN1/CDT1/NCAPG/NCAPD2/SFPQ/XRCC5/RAD21/HNRNPD/CCT5/NCAPH/CCT3/SSBP1/AURKB/TRIM28/TPR/HNRNPA2B1/HNRNPA1/NABP2/CCT2/CCT4/CCT6A/SMC5/CCT7/CCT8/DDX11/CDK2/RAD50/SLF1/SIN3A/NBN/MRE11/NEK2/DKC1/TCP1/MAD2L1BP/FBXO4/ACD/ERCC1/NAF1
REACTOME_NUCLEAR_ENVELOPE_NE_REASSEMBLY	71	0.729172	1.77462	2.1898e-05	0.000406878	0.000298541	2456	tags=49%, list=13%, signal=43%	TUBA1B/TMPO/RAN/CDK1/TUBB4B/LMNB1/BANF1/CCNB1/LBR/UBE2I/CCNB2/TUBA1C/SUMO1/KPNB1/TNPO1/VRK1/SEC13/ANKLE2/PPP2CA/RANGAP1/CHMP2A/NUP188/RCC1/NUP155/CHMP6/TUBA4A/CHMP4B/NUP93/NUP37/NUP85/NUP58/NDC1/NUP107/PPP2R2A/NUP62
GOBP_REGULATION_OF_TUMOR_NECROSIS_FACTOR_MEDIATED_SIGNALING_PATHWAY	48	-0.762373	-1.95192	2.25478e-05	0.00265556	0.00234022	1977	tags=33%, list=10%, signal=30%	HIPK1/SHARPIN/ADAM17/CASP4/TNFRSF1A/CARD8/CASP1/XIAP/CARD16/PTPN2/TNFAIP3/LAPTM5/CYLD/CASP8/HSPA1B/HSPA1A
REACTOME_INTERLEUKIN_1_FAMILY_SIGNALING	131	0.644943	1.6773	2.26221e-05	0.000413661	0.000303517	2058	tags=39%, list=11%, signal=35%	HMGB1/PSMA3/PSME2/IL1R2/TNIP2/PSMA6/RBX1/PSMB6/PSMA7/PSMB3/PSMA4/PSMC3/UBE2N/PSMC5/PSMD1/NFKB2/PSMD4/IL1R1/PSMB1/PTPN6/PTPN7/SEM1/PSMB9/PSMD8/PSMC2/PSMD14/PSMA5/PSMC1/PSMB2/NFKB1/PSMB5/PSMB8/PSMD2/PSMC4/PSMB10/PSME1/PTPN11/PSMD7/UBE2V1/PSMD6/PSMD3/PSMD13/CUL1/PSMB7/PSMD10/PSMF1/GSDMD/MAP2K4/PSMA1/NFKBIB/PSMA2
GOBP_CELL_CYCLE_DNA_REPLICATION	42	0.803848	1.79038	2.38039e-05	0.00272048	0.00239743	2255	tags=57%, list=12%, signal=50%	PCNA/MCM6/MCM3/ATAD5/MCM2/MCM4/CDC45/FEN1/CDT1/LIG1/BRCA2/GMNN/FBXO5/TIPIN/BLM/GINS3/DNA2/E2F8/E2F7/CDC7/POLA1/RTF2/DONSON/ZMPSTE24
GOBP_PROTEIN_DNA_COMPLEX_SUBUNIT_ORGANIZATION	163	0.620912	1.65769	2.42539e-05	0.00272048	0.00239743	2294	tags=40%, list=12%, signal=35%	CENPF/HMGB2/NASP/MCM2/HELLS/ASF1B/ANP32E/CDC45/CENPK/HMGB1/CENPE/ANP32B/CDT1/DNAJC9/HJURP/SET/DLGAP5/NAP1L1/NPM1/SSRP1/HMGA1/SMARCB1/GMNN/CENPH/SUPT16H/UCHL5/CENPW/GTF2A2/KNTC1/CENPN/OIP5/CENPA/CENPP/SMARCE1/SMARCC1/YY1/HP1BP3/TFPT/CHAF1B/POLE3/CHRAC1/CHAF1A/ITGB3BP/CAND1/RUVBL1/CENPO/ACTR6/TAF3/SMARCD2/MIS18A/CTCF/RAD51C/ACTL6A/VPS72/TAF12/TAF6/TAF9/CENPX/TAF11/MIS12/SMARCA4/RNF4/SMARCD1/BAZ1A/P…
REACTOME_CELLULAR_RESPONSE_TO_CHEMICAL_STRESS	149	0.629324	1.65505	2.50507e-05	0.000450912	0.00033085	1902	tags=44%, list=10%, signal=40%	TXN/PSMA3/PSME2/COX5A/PSMA6/RBX1/PRDX2/PSMB6/PSMA7/COX8A/PSMB3/PSMA4/PSMC3/COX6A1/NDUFA4/P4HB/ATOX1/PRDX1/PSMC5/PSMD1/PSMD4/HM13/PSMB1/COX7B/SOD1/SEM1/PSMB9/PSMD8/PSMC2/PSMD14/PSMA5/PSMC1/TXN2/PSMB2/PRDX3/PSMB5/HDAC3/PRDX5/KEAP1/CYBA/PSMB8/PSMD2/PSMC4/COX6C/LRPPRC/PSMB10/PSME1/PSMD7/NCOA1/SIN3A/PSMD6/PSMD3/PSMD13/COX5B/COX4I1/CUL1/PSMB7/PSMD10/COX6B1/PSMF1/COX16/HMOX1/COX20/NCOR2/PSMA1
HALLMARK_HYPOXIA	182	-0.528017	-1.65018	2.60004e-05	0.000157923	8.97669e-05	1129	tags=20%, list=6%, signal=19%	IRS2/ZNF292/ATP7A/KDM3A/SIAH2/MAP3K1/JMJD6/DDIT3/ANKZF1/PFKFB3/UGP2/CDKN1A/NR3C1/CCNG2/TIPARP/KLHL24/TNFAIP3/PIM1/ETS1/PLIN2/BCL2/RORA/ISG20/ATF3/ZFP36/CITED2/IDS/CDKN1B/JUN/BTG1/PNRC1/PPP1R15A/KLF6/SLC2A3/CXCR4/FOS/DUSP1
REACTOME_GLUCOSE_METABOLISM	82	0.709257	1.74651	2.61583e-05	0.000463606	0.000340164	2592	tags=48%, list=14%, signal=41%	PKM/GAPDH/PGAM1/ENO1/TPI1/MDH1/TPR/PGK1/SLC25A11/GOT2/PFKP/AAAS/SEC13/GPI/PPP2CA/PFKL/PCK2/NUP210/PGP/NUP153/HK1/NUP188/NUP155/PPP2R1B/SLC25A1/NUP93/ENO2/SLC25A10/MDH2/NUP37/ALDOA/NUP85/NUP58/NDC1/SLC25A13/NUP107/NUP62/PPP2CB/PPP2R5D
REACTOME_NEDDYLATION	217	0.583621	1.59188	2.7602e-05	0.000481781	0.0003535	2800	tags=37%, list=15%, signal=32%	BIRC5/PSMA3/RBBP7/PSME2/PSMA6/RBX1/PSMB6/PSMA7/PSMB3/PSMA4/PSMC3/DTL/PSMC5/PSMD1/PSMD4/PSMB1/CUL9/SEM1/PSMB9/PSMD8/UBE2M/PSMC2/PSMD14/PSMA5/PSMC1/PSMB2/ELOC/DDB2/PSMB5/DDB1/KEAP1/ELOB/PSMB8/COPS6/PSMD2/DCAF7/PSMC4/LRR1/DDA1/DCAF13/ASB1/ASB2/KLHL22/PSMB10/PSME1/CCNF/PSMD7/NEDD8/PSMD6/PSMD3/PSMD13/CAND1/CUL1/ASB6/PSMB7/PSMD10/COPS3/UCHL3/PSMF1/KLHL11/DCUN1D5/BTBD6/PSMA1/CUL4A/PSMA2/WDR5/UBA3/FBXO4/…
HALLMARK_UV_RESPONSE_DN	132	-0.574026	-1.72258	2.84262e-05	0.000157923	8.97669e-05	2229	tags=25%, list=12%, signal=22%	MAP2K5/PRKCA/AGGF1/BCKDHB/ABCC1/TENT4A/DYRK1A/PIAS3/MRPS31/SMAD3/WDR37/ATP2B1/ATRX/ATP2B4/PRDM2/RASA2/YTHDC1/LDLR/PIK3CD/ARHGEF9/ATXN1/CELF2/DBP/NR3C1/PHF3/TGFBR2/INPP4B/SYNE1/NR1D2/CDK13/CITED2/CDKN1B/DUSP1
REACTOME_HSF1_DEPENDENT_TRANSACTIVATION	35	-0.804229	-1.95636	3.06408e-05	0.000526839	0.00038656	1148	tags=37%, list=6%, signal=35%	SERPINH1/UBB/CREBBP/EP300/DNAJB6/DEDD2/HSPA6/HSPA8/HSP90AA1/HSPA1B/HSPH1/HSPA1A/DNAJB1
REACTOME_REGULATION_OF_HMOX1_EXPRESSION_AND_ACTIVITY	64	0.733286	1.76226	3.28974e-05	0.00055732	0.000408926	2058	tags=62%, list=11%, signal=56%	PSMA3/PSME2/PSMA6/RBX1/PSMB6/PSMA7/PSMB3/PSMA4/PSMC3/PSMC5/PSMD1/PSMD4/HM13/PSMB1/SEM1/PSMB9/PSMD8/PSMC2/PSMD14/PSMA5/PSMC1/PSMB2/PSMB5/KEAP1/PSMB8/PSMD2/PSMC4/PSMB10/PSME1/PSMD7/PSMD6/PSMD3/PSMD13/CUL1/PSMB7/PSMD10/PSMF1/HMOX1/PSMA1/PSMA2
GOBP_DNA_UNWINDING_INVOLVED_IN_DNA_REPLICATION	22	0.873946	1.75144	3.38619e-05	0.00362553	0.003195	1216	tags=64%, list=6%, signal=60%	MCM7/MCM6/MCM3/MCM2/MCM4/CDC45/MCM5/SSBP1/HMGA1/GINS2/BLM/GINS3/RECQL/GINS4
REACTOME_SIGNALING_BY_THE_B_CELL_RECEPTOR_BCR	146	0.62898	1.65079	3.48978e-05	0.000582642	0.000427505	1678	tags=31%, list=9%, signal=28%	PPIA/PSMA3/PSME2/PSMA6/PSMB6/PSMA7/PSMB3/PSMA4/PSMC3/PSMC5/PSMD1/PSMD4/PSMB1/CD79A/PTPN6/SEM1/PSMB9/PSMD8/NRAS/PSMC2/PSMD14/PSMA5/PSMC1/FKBP1A/REL/PSMB2/CD79B/NFKB1/PSMB5/PSMB8/PSMD2/PSMC4/HRAS/PSMB10/PSME1/PSMD7/AHCYL1/PSMD6/PSMD3/PSMD13/GRB2/CUL1/PSMB7/PSMD10/PSMF1
GOBP_DNA_REPLICATION_INITIATION	36	0.80565	1.76171	3.57439e-05	0.00374199	0.00329764	2038	tags=69%, list=11%, signal=62%	MCM7/MCM6/MCM3/MCM2/MCM4/CDC45/CDT1/MCM5/TOPBP1/ORC6/MCM10/GMNN/CDC6/PRIM1/CCNE2/NOC3L/ORC3/GINS3/CDK2/ORC1/NBN/POLA2/CIZ1/PRIM2/POLA1
REACTOME_CONDENSATION_OF_PROMETAPHASE_CHROMOSOMES	11	0.96879	1.75028	3.60314e-05	0.000587821	0.000431305	327	tags=73%, list=2%, signal=72%	SMC2/CDK1/SMC4/NCAPG/NCAPD2/CCNB1/CCNB2/NCAPH
REACTOME_ANTIGEN_PROCESSING_CROSS_PRESENTATION	102	0.6732	1.69786	3.62285e-05	0.000587821	0.000431305	1678	tags=39%, list=9%, signal=36%	CALR/HMGB1/PSMA3/PSME2/PSMA6/PSMB6/PSMA7/PSMB3/PSMA4/PSMC3/SEC61B/PDIA3/PSMC5/PSMD1/PSMD4/PSMB1/SEC61G/SEM1/PSMB9/PSMD8/PSMC2/PSMD14/PSMA5/PSMC1/TAP1/PSMB2/PSMB5/CYBA/PSMB8/PSMD2/PSMC4/PSMB10/PSME1/PSMD7/PSMD6/PSMD3/PSMD13/PSMB7/PSMD10/PSMF1
GOBP_DNA_BIOSYNTHETIC_PROCESS	174	0.611732	1.63883	3.70625e-05	0.00375657	0.00331049	2569	tags=41%, list=14%, signal=36%	CENPF/TYMS/PCNA/TK1/LIG1/NHP2/HSP90AB1/XRCC5/TFDP1/CHEK1/PHB/HNRNPD/CCT5/DTL/CCT3/AURKB/POLD3/HNRNPC/GINS2/HNRNPA2B1/HNRNPA1/RFC3/NABP2/MAD2L2/CCT2/CCT4/HNRNPU/RFC4/PCLAF/CCT6A/CCT7/DSCC1/CCT8/CHTF18/POLDIP2/POLD1/MEAF6/POLH/POLQ/GINS3/CHTF8/POLE3/NAT10/CHRAC1/RAD50/GINS4/RFC2/RFC5/POLE/NOP10/POLD2/PDGFA/MRE11/POLE2/NEK2/ING5/DKC1/TELO2/TCP1/POLA1/FBXO4/LIN9/ACD/POLE4/RPA1/VCP/NAF1/TINF2/USP10/PI…
GOBP_SPINDLE_ORGANIZATION	189	0.608051	1.63625	3.7478e-05	0.00375657	0.00331049	1977	tags=37%, list=10%, signal=33%	STMN1/TUBB/ASPM/TPX2/RAN/MYBL2/CENPE/KIFC1/SMC1A/CCNB1/SMC3/DLGAP5/KIF23/HAUS4/CCNB2/FLNA/SPAG5/KIF11/RHOA/KIF15/AURKB/KIF4A/RACGAP1/MAP4/NDC80/TPR/INCENP/CENPH/CDC20/FBXO5/SAC3D1/KPNB1/TACC3/PRC1/HNRNPU/NUF2/HDAC3/HAUS1/CEP192/TUBG1/CKAP5/AAAS/POLDIP2/GPSM2/AURKA/PLK1/NUDC/DCTN2/CHMP1A/KNSTRN/CHMP2A/RAB11A/HAUS8/STIL/RCC1/CHEK2/NEK2/CHMP6/TACC1/SPC25/TTK/BCCIP/CHMP4B/MZT1/MAPRE1/STAG1/INTS13/ESP…
REACTOME_DEGRADATION_OF_AXIN	54	0.746197	1.75037	3.82246e-05	0.000611594	0.000448748	1678	tags=61%, list=9%, signal=56%	PSMA3/PSME2/PSMA6/PSMB6/PSMA7/PSMB3/PSMA4/PSMC3/PSMC5/PSMD1/PSMD4/PSMB1/SEM1/PSMB9/PSMD8/PSMC2/PSMD14/PSMA5/PSMC1/PSMB2/PSMB5/PSMB8/PSMD2/PSMC4/PSMB10/PSME1/PSMD7/PSMD6/PSMD3/PSMD13/PSMB7/PSMD10/PSMF1
REACTOME_COPI_DEPENDENT_GOLGI_TO_ER_RETROGRADE_TRAFFIC	90	0.686194	1.70978	4.26655e-05	0.000673297	0.000494022	2065	tags=34%, list=11%, signal=31%	TUBA1B/TUBB4B/CENPE/KIFC1/KIF23/TUBA1C/KIF2C/KIF11/KIF20B/KIF15/KIF4A/RACGAP1/COPB2/KIF22/COPZ1/TMED9/COPE/ARFGAP3/ARF5/SURF4/KIF18A/KDELR2/KIF18B/TUBA4A/ARF3/TMED2/RAB1A/KIF21A/TMED10/USE1/KIF20A
GOBP_PURINE_CONTAINING_COMPOUND_BIOSYNTHETIC_PROCESS	165	0.610952	1.63351	4.27626e-05	0.00406104	0.0035788	3339	tags=40%, list=18%, signal=33%	ENO1/ATP5MC1/ATP5MC3/MTHFD1/SHMT2/ATP5PF/NME2/ATP5MF/ATP5F1B/PAICS/GMPS/ACSL4/ATIC/ADCY3/ATP5F1E/IMPDH2/PARP1/HPRT1/ATP5PB/AK2/HACD1/ACAT1/DGUOK/ATP5F1C/ATP5PD/ATP5F1A/STOML2/GUK1/ELOVL1/ACOT7/PDK2/PRPS1/PPT1/PRPSAP1/ATP5MG/ATP5ME/ACSL1/PDHA1/ADK/APRT/SLC25A1/IMPDH1/ADSL/PRPSAP2/PAPSS1/PDHB/ACSL3/SHMT1/ALDOA/SLC25A13/VCP/SLC35B3/NME1/NUDT2/HACD2/DCK/ATP6V0C/MPC2/ATP5F1D/HSD17B12/MTAP/ADAL/GART/PP…
HALLMARK_MTORC1_SIGNALING	196	0.58918	1.58587	4.27835e-05	0.000213918	0.000121595	2382	tags=42%, list=13%, signal=37%	GAPDH/ENO1/ATP5MC1/CALR/MAP2K3/MCM2/TPI1/MCM4/PPIA/DHFR/PSMA3/PPA1/LDHA/SHMT2/BUB1/DDX39A/PSMA4/SLC1A5/HSP90B1/HSPA5/PRDX1/RRM2/CORO1A/RPN1/GMPS/SLC7A5/UCHL5/PGK1/TOMM40/IMMT/ACTR3/ACTR2/CANX/SDF2L1/PSMC2/PSMD14/HPRT1/FKBP2/CCT6A/PSMB5/PDAP1/MTHFD2/UNG/G6PD/NAMPT/PSMC4/NUFIP1/TUBG1/EIF2S2/GPI/SLC1A4/AURKA/PFKL/TFRC/PLK1/SQLE/CCNF/DHCR24/STIP1/TMEM97/PSMD13/GLRX/SEC11A/EDEM1/TUBA4A/NFYC/PSPH/TCEA1…
GOBP_CHROMOSOME_CONDENSATION	30	0.832831	1.77069	4.29876e-05	0.00406104	0.0035788	1408	tags=63%, list=7%, signal=59%	TOP2A/NUSAP1/SMC2/NCAPG2/CDK1/SMC4/NCAPD3/NCAPG/NCAPD2/BANF1/NCAPH/CDCA5/BAZ1B/NCAPH2/SMC5/AIFM1/PLK1/CHMP1A/KMT5A
GOBP_NEGATIVE_REGULATION_OF_MAP_KINASE_ACTIVITY	49	-0.74342	-1.91857	4.31017e-05	0.00406104	0.0035788	974	tags=24%, list=5%, signal=23%	SORL1/CDK5RAP3/DUSP16/STK38/RGS14/LAX1/DUSP10/PDCD4/RGS2/PTPN22/DNAJA1/DUSP1
REACTOME_HEDGEHOG_LIGAND_BIOGENESIS	61	0.735853	1.75316	4.63565e-05	0.000710848	0.000521574	1678	tags=56%, list=9%, signal=51%	PSMA3/PSME2/PSMA6/PSMB6/PSMA7/PSMB3/PSMA4/PSMC3/P4HB/PSMC5/PSMD1/PSMD4/PSMB1/SEM1/PSMB9/PSMD8/PSMC2/PSMD14/PSMA5/PSMC1/PSMB2/PSMB5/PSMB8/PSMD2/PSMC4/PSMB10/PSME1/PSMD7/PSMD6/PSMD3/PSMD13/PSMB7/PSMD10/PSMF1
REACTOME_GOLGI_TO_ER_RETROGRADE_TRANSPORT	122	0.650851	1.67988	4.68783e-05	0.000710848	0.000521574	2649	tags=38%, list=14%, signal=33%	TUBA1B/TUBB4B/CENPE/KIFC1/KIF23/TUBA1C/KIF2C/KIF11/KIF20B/KIF15/KIF4A/RACGAP1/COPB2/KIF22/COPZ1/DYNLL1/TMED9/COPE/PAFAH1B3/DYNLL2/ARFGAP3/DCTN2/ARF5/SURF4/DYNC1I2/KIF18A/KDELR2/KIF18B/TUBA4A/RAB3GAP1/CAPZB/ARF3/TMED2/RAB1A/KIF21A/DCTN5/ACTR1A/TMED10/USE1/KIF20A/DCTN3/KIF1C/ZW10/CAPZA2/KLC2/COPG2
REACTOME_APOPTOSIS	166	0.620873	1.6557	4.69876e-05	0.000710848	0.000521574	2111	tags=37%, list=11%, signal=33%	HMGB2/CLSPN/HMGB1/PSMA3/LMNB1/PSME2/PSMA6/TFDP1/PSMB6/PSMA7/VIM/PSMB3/PSMA4/PSMC3/YWHAQ/E2F1/BCL2L1/PSMC5/C1QBP/PSMD1/PSMD4/PSMB1/DYNLL1/YWHAE/SEM1/PSMB9/PSMD8/PSMC2/KPNB1/PSMD14/PSMA5/PSMC1/PSMB2/PSMB5/PSMB8/PSMD2/PSMC4/CDKN2A/YWHAH/CFLAR/DYNLL2/PSMB10/PSME1/PSMD7/BCAP31/PSMD6/PSMD3/PSMD13/GZMB/AKT1/PSMB7/PSMD10/BAD/TP73/PSMF1/BAX/GSDMD/PSMA1/CASP3/PSMA2/DFFA
REACTOME_EUKARYOTIC_TRANSLATION_INITIATION	117	-0.593419	-1.76684	4.75133e-05	0.000710848	0.000521574	1763	tags=57%, list=9%, signal=52%	RPL31/RPS24/RPS7/RPS4Y1/RPL23A/EIF3F/RPL6/UBA52/RPS16/RPS8/RPS9/RPL21/RPL18/RPL37A/RPL12/RPS15/RPL7A/RPS4X/RPLP2/RPL3/RPL26/RPL17/RPL18A/RPL13A/PABPC1/RPS19/RPL22/RPS3/RPL10/RPL23/RPL27A/RPL37/EIF3E/RPL14/RPL32/RPL24/RPS3A/RPS27A/RPL36/RPS29/RPL38/RPS12/RPL36AL/RPL28/RPL13/RPS14/RPS13/RPS11/RPS15A/EIF4B/RPL19/RPL29/RPL11/RPL39/FAU/RPS28/RPS23/RPL9/RPL35A/RPL34/RPL41/RPS25/EIF5/RPS20/RPL30/EIF4A2/…
GOBP_REGULATION_OF_RESPONSE_TO_CYTOKINE_STIMULUS	141	-0.573354	-1.73143	5.0133e-05	0.00463091	0.004081	1862	tags=28%, list=10%, signal=26%	LSM14A/SHARPIN/ADAM17/IKBKE/NLRC5/CASP4/TNFRSF1A/SOCS1/RNF113A/TXK/TBK1/CARD8/YTHDF3/IRF3/CASP1/GFI1/IL7/XIAP/CARD16/TRIM56/STAT2/PTPN2/IRF7/DDX58/ADAR/CSF1/ZBP1/NR1H2/ISG15/TNFAIP3/LAPTM5/SIGIRR/CYLD/CASP8/PTPRC/CCL5/SAMHD1/CXCR4/HSPA1B/HSPA1A
GOBP_MEIOSIS_I_CELL_CYCLE_PROCESS	99	0.657573	1.6731	5.11752e-05	0.00463628	0.00408573	2990	tags=43%, list=16%, signal=37%	TOP2A/PTTG1/RAD21/CKS2/SGO2/RAD51AP1/CCNB2/BRCA2/MSH6/NDC80/SGO1/MND1/FBXO5/FANCD2/SYCP2/CCNE2/AURKA/PLK1/BRIP1/RAD50/RAD54L/PSMD13/MRE11/TRIP13/RAD51C/RMI1/ESPL1/CDC25C/C11orf80/CENPX/KLHDC3/ING2/CDC25A/NDC1/ERCC1/MEI1/CCNE1/EME1/EHMT2/DMC1/PSMC3IP/FANCM/BAG6
GOBP_PROTON_TRANSMEMBRANE_TRANSPORT	120	0.645858	1.67295	5.24035e-05	0.00465798	0.00410485	1575	tags=31%, list=8%, signal=28%	ATP5MC1/SLC25A5/PARK7/ATP5MC3/COX5A/ATP5PF/SLC25A3/COX8A/COX6A1/NDUFA4/COX17/CYC1/ATP5MF/ATP5F1B/COX7B/ATP5F1E/UQCRC1/ATP5PB/ACTN4/UQCRH/PPIF/ATP5F1C/ATP5PD/CYB5A/PHB2/ATP5F1A/ATP6V0E1/ATP6V0D1/STOML2/UQCRFS1/ATP6V1B2/COX5B/ATP5MG/COX4I1/ATP5ME/UQCR10/COX6B1
REACTOME_DEGRADATION_OF_DVL	56	0.750258	1.76617	5.26957e-05	0.000778275	0.000571048	1678	tags=61%, list=9%, signal=55%	PSMA3/PSME2/PSMA6/RBX1/PSMB6/PSMA7/PSMB3/PSMA4/PSMC3/PSMC5/PSMD1/PSMD4/PSMB1/SEM1/PSMB9/PSMD8/PSMC2/PSMD14/PSMA5/PSMC1/PSMB2/PSMB5/PSMB8/PSMD2/PSMC4/PSMB10/PSME1/PSMD7/PSMD6/PSMD3/PSMD13/PSMB7/PSMD10/PSMF1
GOBP_RESPIRATORY_ELECTRON_TRANSPORT_CHAIN	103	0.660262	1.68867	5.44997e-05	0.00472255	0.00416176	2618	tags=50%, list=14%, signal=44%	CDK1/PARK7/COX5A/NDUFA6/NDUFS6/NDUFB3/CCNB1/NDUFAB1/NDUFB2/COX6A1/NDUFB6/NDUFA4/CHCHD2/UQCRQ/CYC1/NDUFB7/NDUFS5/NDUFA12/GHITM/UQCRH/NDUFS8/ETFB/SDHC/DGUOK/NDUFV2/NDUFB4/COA6/UQCRFS1/NDUFS2/NDUFC1/COX5B/COX4I1/NDUFB10/UQCR10/NDUFB1/ETFA/ISCU/NDUFA2/NDUFB9/NDUFA1/NDUFS3/NDUFS4/GBA/SDHD/UQCRHL/NDUFAF1/SLC25A13/SLC25A22/SDHB/CYCS/COX15/COQ9
REACTOME_DEFECTIVE_CFTR_CAUSES_CYSTIC_FIBROSIS	59	0.730945	1.73688	5.48409e-05	0.000799705	0.000586772	2425	tags=66%, list=13%, signal=58%	PSMA3/PSME2/PSMA6/PSMB6/PSMA7/PSMB3/PSMA4/PSMC3/PSMC5/PSMD1/PSMD4/PSMB1/SEM1/PSMB9/PSMD8/PSMC2/PSMD14/PSMA5/PSMC1/PSMB2/PSMB5/PSMB8/PSMD2/PSMC4/PSMB10/PSME1/PSMD7/PSMD6/PSMD3/PSMD13/PSMB7/PSMD10/PSMF1/DERL1/PSMA1/PSMA2/RNF5/VCP/PSMD9
GOBP_NON_MEMBRANE_BOUNDED_ORGANELLE_ASSEMBLY	347	0.532981	1.49639	5.51348e-05	0.00472255	0.00416176	2518	tags=36%, list=13%, signal=32%	TUBB/CENPF/ASPM/TPX2/MYBL2/CENPK/CENPE/KIFC1/LSM4/SMC1A/ACTG1/XRCC5/RPLP0/BRCA1/SMC3/RRP7A/DLGAP5/KIF23/HAUS4/CCNB2/PRKDC/NPM1/FLNA/SPAG5/KIF11/RHOA/WDR1/KIF15/C1QBP/AURKB/KIF4A/RACGAP1/LCP1/FLII/NDC80/TPR/MRTO4/LSM3/MRPL20/INCENP/CENPH/CDC20/CENPW/FBXO5/SAC3D1/KPNB1/KNTC1/PRC1/CCP110/CENPN/HNRNPU/G3BP1/CENPA/HDAC3/HAUS1/MRPS7/RPSA/CEP192/CDS2/MSN/AAAS/CFLAR/POLDIP2/EIF6/RPS27L/E2F4/GPSM2/AURKA/A…
REACTOME_KINESINS	51	0.749151	1.74239	5.63421e-05	0.000811326	0.000595299	406	tags=25%, list=2%, signal=25%	TUBA1B/TUBB4B/CENPE/KIFC1/KIF23/TUBA1C/KIF2C/KIF11/KIF20B/KIF15/KIF4A/RACGAP1/KIF22
HALLMARK_MYC_TARGETS_V2	58	0.748486	1.73498	5.89518e-05	0.000267963	0.000152316	2778	tags=62%, list=15%, signal=53%	MCM4/SRM/NOP56/MCM5/PHB/CDK4/NPM1/NOLC1/CBX3/MRTO4/PA2G4/EXOSC5/UNG/DCTPP1/PRMT3/PLK1/RABEPK/TMEM97/MAP3K6/NOP16/PLK4/IMP4/FARSA/PES1/BYSL/SLC19A1/TCOF1/PUS1/PPRC1/NDUFAF4/RRP9/TBRG4/SORD/WDR43/DUSP2/DDX18
REACTOME_TELOMERE_MAINTENANCE	63	0.730016	1.75443	5.91598e-05	0.000841384	0.000617353	3280	tags=73%, list=17%, signal=61%	PCNA/RPA3/FEN1/CCNA2/LIG1/NHP2/POLD3/POLR2L/RFC3/RFC4/POLR2I/DSCC1/PRIM1/CHTF18/BLM/POLR2K/POLD1/DNA2/CHTF8/CDK2/POLR2H/RFC2/RFC5/NOP10/POLD2/RUVBL1/POLA2/POLR2E/DKC1/POLR2G/PRIM2/POLA1/RPA2/SHQ1/ACD/PPP6R3/RPA1/TINF2/PIF1/WRN/GAR1/RUVBL2/WRAP53/PPP6C/POLR2J/POLR2C
REACTOME_REGULATION_OF_PTEN_STABILITY_AND_ACTIVITY	68	0.706337	1.71972	6.13659e-05	0.000862116	0.000632565	1678	tags=50%, list=9%, signal=46%	PSMA3/PSME2/PSMA6/PSMB6/PSMA7/PSMB3/PSMA4/PSMC3/PSMC5/PSMD1/PSMD4/PSMB1/SEM1/PSMB9/PSMD8/PSMC2/PSMD14/PSMA5/PSMC1/PSMB2/PSMB5/PSMB8/PSMD2/PSMC4/PSMB10/PSME1/PSMD7/PSMD6/PSMD3/PSMD13/AKT1/PSMB7/PSMD10/PSMF1
GOBP_CYTOSKELETON_DEPENDENT_CYTOKINESIS	83	0.691707	1.72059	6.22126e-05	0.00519521	0.00457829	2082	tags=35%, list=11%, signal=31%	STMN1/NUSAP1/CEP55/KIF23/RHOA/KIF20B/AURKB/KIF4A/RACGAP1/CIT/INCENP/ACTR3/ACTR2/CENPA/SNX9/POLDIP2/ANLN/PLK1/CHMP1A/CHMP2A/ARL3/ECT2/CHMP6/BBS4/CHMP4B/STAMBP/ESPL1/KIF20A/SPTBN1
REACTOME_UCH_PROTEINASES	84	0.689448	1.70469	6.24672e-05	0.000867015	0.000636159	1902	tags=55%, list=10%, signal=49%	ACTB/PSMA3/PSME2/PSMA6/PSMB6/PSMA7/PSMB3/PSMA4/PSMC3/PSMC5/PSMD1/PSMD4/PSMB1/UCHL5/SEM1/PSMB9/PSMD8/ADRM1/PSMC2/PSMD14/PSMA5/PSMC1/PSMB2/HCFC1/PSMB5/PSMB8/BARD1/PSMD2/PSMC4/ASXL1/YY1/TFPT/PSMB10/PSME1/PSMD7/NEDD8/PSMD6/PSMD3/PSMD13/RUVBL1/PSMB7/PSMD10/UCHL3/PSMF1/ACTL6A/PSMA1
GOBP_TELOMERE_ORGANIZATION	132	0.63079	1.65214	6.28586e-05	0.00519521	0.00457829	2758	tags=45%, list=15%, signal=38%	PCNA/RPA3/FEN1/NHP2/HSP90AB1/XRCC5/HNRNPD/CCT5/PRKDC/BRCA2/EZH2/CCT3/AURKB/HNRNPC/XRCC6/PARP1/HNRNPA2B1/HNRNPA1/NABP2/EXO1/CCT2/CCT4/HNRNPU/CCT6A/SMC5/CCT7/APEX1/CCT8/BLM/CCNE2/DNA2/DOT1L/NAT10/RAD50/USP7/NBN/NOP10/DCLRE1B/MRE11/NEK2/DKC1/TELO2/RAD51C/TCP1/FBXO4/RPA2/ACD/ERCC1/RPA1/ZBTB48/SMC6/NAF1/TINF2/PIF1/WRN/CCNE1/TPRKB/GAR1/YLPM1
GOBP_REGULATION_OF_CELL_CYCLE_PHASE_TRANSITION	355	0.527265	1.48376	6.7185e-05	0.00545704	0.00480903	2580	tags=36%, list=14%, signal=32%	CENPF/ATAD5/CLSPN/ZWINT/UBE2C/CDK1/CDC45/CENPE/CCND2/PSME2/CDT1/TIMELESS/BUB1/TFDP1/RAD21/CHEK1/BRCA1/RRM1/CCNB1/GTSE1/DLGAP5/DTL/CDK4/E2F1/PRKDC/EZH2/ANAPC11/NPM1/TOPBP1/CDK2AP2/AURKB/ID2/CDCA5/RRM2/NDC80/TPR/GEN1/PTPN6/CDKN2C/KIF14/EIF4G1/FBXO5/MAD2L1/NABP2/KNTC1/FANCD2/MAD2L2/BUB1B/RCC2/CDC6/DDB1/APEX1/WDR76/CDKN2A/TIPIN/BLM/PHB2/RFWD3/RPS27L/CRADD/WEE1/PPP2CA/AURKA/ANLN/KLHL22/DNA2/RBL1/CDC26…
REACTOME_EXTENSION_OF_TELOMERES	49	0.765676	1.76642	6.76942e-05	0.000928378	0.000681184	2831	tags=73%, list=15%, signal=63%	PCNA/RPA3/FEN1/CCNA2/LIG1/NHP2/POLD3/RFC3/RFC4/DSCC1/PRIM1/CHTF18/BLM/POLD1/DNA2/CHTF8/CDK2/RFC2/RFC5/NOP10/POLD2/RUVBL1/POLA2/DKC1/PRIM2/POLA1/RPA2/SHQ1/ACD/PPP6R3/RPA1/TINF2/PIF1/WRN/GAR1/RUVBL2
REACTOME_REGULATION_OF_RUNX2_EXPRESSION_AND_ACTIVITY	69	0.705272	1.71556	7.15671e-05	0.000969945	0.000711683	1678	tags=52%, list=9%, signal=48%	PSMA3/PSME2/PSMA6/RBX1/PSMB6/PSMA7/PSMB3/PSMA4/PSMC3/PSMC5/PSMD1/PSMD4/PSMB1/SEM1/PSMB9/PSMD8/PSMC2/PSMD14/PSMA5/PSMC1/PSMB2/PSMB5/PSMB8/PSMD2/HIVEP3/PSMC4/PSMB10/PSME1/PSMD7/PSMD6/PSMD3/PSMD13/CUL1/PSMB7/PSMD10/PSMF1
GOBP_HYDROGEN_PEROXIDE_METABOLIC_PROCESS	30	0.826134	1.75646	7.31077e-05	0.00572127	0.00504188	987	tags=33%, list=5%, signal=32%	PARK7/PRDX2/PRDX4/PRDX1/SOD1/PRDX3/PRDX5/CYBA/RAC1/RAC2
GOBP_REGULATION_OF_DNA_REPLICATION	121	0.647422	1.67709	7.40814e-05	0.00572127	0.00504188	1915	tags=43%, list=10%, signal=39%	PCNA/ATAD5/CDK1/CDT1/CCNA2/TIMELESS/SMC3/BRCA2/SSBP1/GMNN/NUCKS1/UCHL5/GINS2/ESCO2/FBXO5/ID3/RFC3/CDC6/RFC4/DSCC1/DHX9/CHTF18/GTPBP4/TIPIN/BLM/YY1/MEAF6/PPP2CA/TFPT/ORC3/STOML2/GINS3/DNA2/CHTF8/POLE3/CDK2/USP37/CHRAC1/GINS4/E2F8/RFC2/RFC5/NBN/RUVBL1/E2F7/ING5/CDC7/CDC42/ACTL6A/CIZ1/FBH1/SLFN11
REACTOME_ATTENUATION_PHASE	26	-0.844789	-1.91252	7.43518e-05	0.000995968	0.000730777	1148	tags=50%, list=6%, signal=47%	SERPINH1/UBB/CREBBP/EP300/DNAJB6/DEDD2/HSPA6/HSPA8/HSP90AA1/HSPA1B/HSPH1/HSPA1A/DNAJB1
GOBP_INCLUSION_BODY_ASSEMBLY	22	-0.854226	-1.85241	7.62168e-05	0.00579125	0.00510355	984	tags=36%, list=5%, signal=35%	DNAJB2/SORL1/DNAJB6/DNAJA4/BAG3/HSPA1B/HSPA1A/DNAJB1
REACTOME_SCF_SKP2_MEDIATED_DEGRADATION_OF_P27_P21	59	0.72764	1.72902	7.69347e-05	0.00101843	0.000747261	1678	tags=66%, list=9%, signal=60%	PSMA3/PSME2/CCNA2/PSMA6/PSMB6/PSMA7/PSMB3/PSMA4/PSMC3/CDK4/CKS1B/PSMC5/PSMD1/PSMD4/PSMB1/SEM1/PSMB9/PSMD8/PSMC2/PSMD14/PSMA5/PSMC1/PSMB2/PSMB5/PSMB8/PSMD2/PSMC4/CCNE2/PSMB10/PSME1/CDK2/PSMD7/PSMD6/PSMD3/PSMD13/CUL1/PSMB7/PSMD10/PSMF1
REACTOME_HDR_THROUGH_SINGLE_STRAND_ANNEALING_SSA	37	0.798085	1.76131	7.7797e-05	0.00101843	0.000747261	2569	tags=68%, list=14%, signal=58%	RPA3/RMI2/BRCA1/RBBP8/TOPBP1/RFC3/EXO1/RFC4/BARD1/BLM/DNA2/BRIP1/RAD50/RFC2/RFC5/NBN/RAD1/MRE11/ATRIP/RMI1/TOP3A/RPA2/ERCC1/RPA1/WRN
GOBP_NUCLEOSIDE_TRIPHOSPHATE_BIOSYNTHETIC_PROCESS	74	0.706178	1.72447	7.89564e-05	0.00590418	0.00520308	2733	tags=42%, list=14%, signal=36%	TYMS/ENO1/ATP5MC1/ATP5MC3/ATP5PF/NME2/DTYMK/ATP5MF/ATP5F1B/ATP5F1E/IMPDH2/PARP1/ATP5PB/DGUOK/ATP5F1C/ATP5PD/ATP5F1A/STOML2/UCK2/CTPS1/ATP5MG/ATP5ME/ADK/IMPDH1/ALDOA/SLC25A13/VCP/NME1/CAD/NUDT2/ATP6V0C
REACTOME_RECRUITMENT_OF_NUMA_TO_MITOTIC_CENTROSOMES	89	0.677212	1.68377	8.11993e-05	0.00105103	0.000771177	2488	tags=43%, list=13%, signal=37%	TUBA1B/TUBB/CDK1/TUBB4B/HAUS4/TUBA1C/DYNLL1/YWHAE/CCP110/HAUS1/MZT2A/CEP192/TUBG1/CKAP5/SSNA1/PLK1/DCTN2/DYNC1I2/CNTRL/NDE1/HAUS8/MZT2B/CEP135/PLK4/NEK2/TUBA4A/CEP290/MZT1/ODF2/MAPRE1/CEP78/CDK5RAP2/PCNT/ACTR1A/DCTN3/CENPJ/CEP76/HAUS5
REACTOME_HEDGEHOG_ON_STATE	81	0.698257	1.71999	8.37298e-05	0.00107174	0.000786375	1678	tags=42%, list=9%, signal=38%	PSMA3/PSME2/PSMA6/RBX1/PSMB6/PSMA7/PSMB3/PSMA4/PSMC3/PSMC5/PSMD1/PSMD4/PSMB1/SEM1/PSMB9/PSMD8/PSMC2/PSMD14/PSMA5/PSMC1/PSMB2/PSMB5/PSMB8/PSMD2/PSMC4/PSMB10/PSME1/PSMD7/PSMD6/PSMD3/PSMD13/PSMB7/PSMD10/PSMF1
GOBP_NUCLEOSIDE_TRIPHOSPHATE_METABOLIC_PROCESS	98	0.661276	1.68366	8.52086e-05	0.00618488	0.00545044	1689	tags=32%, list=9%, signal=29%	TYMS/ENO1/DUT/ATP5MC1/RAN/ATP5MC3/ATP5PF/NME2/DTYMK/RHOA/ATP5MF/ATP5F1B/ATP5F1E/IMPDH2/PARP1/ITPA/ATP5PB/DCTPP1/DGUOK/ATP5F1C/ATP5PD/ATP5F1A/STOML2/EFL1/UCK2/CTPS1/ATP5MG/ATP5ME/RRM2B/ADK/IMPDH1
GOBP_ELECTRON_TRANSPORT_CHAIN	151	0.613982	1.62614	8.59327e-05	0.00618488	0.00545044	2618	tags=40%, list=14%, signal=34%	CDK1/PARK7/COX5A/NDUFA6/NDUFS6/NDUFB3/CCNB1/NDUFAB1/NDUFB2/COX6A1/NDUFB6/NDUFA4/CHCHD2/UQCRQ/CYC1/NDUFB7/NDUFS5/NDUFA12/GHITM/UQCRH/NDUFS8/ETFB/CYBA/SDHC/DGUOK/NDUFV2/IDH3B/NDUFB4/CYB5A/NDUFA13/COA6/CIAPIN1/UQCRFS1/NDUFS2/NDUFC1/GLRX2/COX5B/COX4I1/NDUFB10/UQCR10/NDUFB1/ETFA/ISCU/NDUFA2/NDUFB9/NDUFA1/AKR7A2/NDUFS3/NDUFS4/GBA/SDHD/UQCRHL/NDUFAF1/SLC25A13/SLC25A22/SDHB/CYCS/FDX1/COX15/COQ9
REACTOME_CYTOPROTECTION_BY_HMOX1	118	0.636754	1.63303	8.61376e-05	0.00109044	0.000800098	1902	tags=47%, list=10%, signal=42%	PSMA3/PSME2/COX5A/PSMA6/RBX1/PSMB6/PSMA7/COX8A/PSMB3/PSMA4/PSMC3/COX6A1/NDUFA4/PSMC5/PSMD1/PSMD4/HM13/PSMB1/COX7B/SEM1/PSMB9/PSMD8/PSMC2/PSMD14/PSMA5/PSMC1/PSMB2/PSMB5/HDAC3/KEAP1/PSMB8/PSMD2/PSMC4/COX6C/LRPPRC/PSMB10/PSME1/PSMD7/NCOA1/SIN3A/PSMD6/PSMD3/PSMD13/COX5B/COX4I1/CUL1/PSMB7/PSMD10/COX6B1/PSMF1/COX16/HMOX1/COX20/NCOR2/PSMA1
GOBP_IMMUNE_RESPONSE_REGULATING_CELL_SURFACE_RECEPTOR_SIGNALING_PATHWAY	267	-0.469804	-1.50527	8.74673e-05	0.00618488	0.00545044	1982	tags=22%, list=11%, signal=20%	THEMIS2/PLSCR1/FOXP1/KLRD1/SLA2/PLCL2/PIK3CA/CD8B/TRAT1/VAV1/RC3H1/MAPK9/TXK/MAP2K7/CD47/PLCG1/PRKD2/C3AR1/ZAP70/NR4A3/PRKCQ/PLA2G6/CREBBP/CARD11/BTLA/PLEKHA1/RBCK1/EP300/MAP3K1/SLC39A10/PIK3CD/HLA-DQB1/CMTM3/CBLB/RPS3/PTPN2/PRKCH/UBASH3A/CD226/BTN3A1/TESPA1/SKAP1/LAX1/BTN3A2/THEMIS/LAPTM5/MALT1/PDE4D/TRBC1/SH2D1A/PTPRC/BCL2/TRBC2/ELF1/ITK/CCR7/PTPN22/NFKBIZ/PDE4B/FYB1
GOBP_RIBOSE_PHOSPHATE_BIOSYNTHETIC_PROCESS	165	0.602607	1.6112	8.87425e-05	0.00618488	0.00545044	3339	tags=41%, list=18%, signal=34%	ENO1/ATP5MC1/ATP5MC3/ATP5PF/NME2/ATP5MF/ATP5F1B/PAICS/GMPS/ACSL4/ATIC/ADCY3/ATP5F1E/IMPDH2/PARP1/HPRT1/ATP5PB/AK2/HACD1/ACAT1/G6PD/TKT/DGUOK/ATP5F1C/ATP5PD/ATP5F1A/STOML2/ELOVL1/ACOT7/PDK2/PRPS1/UCK2/CTPS1/PPT1/PRPSAP1/ATP5MG/ATP5ME/ACSL1/PDHA1/ADK/APRT/SLC25A1/IMPDH1/ADSL/PRPSAP2/PAPSS1/PDHB/DHODH/ACSL3/ALDOA/SLC25A13/VCP/SLC35B3/NME1/CAD/NUDT2/HACD2/ATP6V0C/MPC2/ATP5F1D/HSD17B12/RFK/UMPS/GART/P…
GOBP_MITOTIC_CYTOKINESIS	70	0.706906	1.7117	8.92744e-05	0.00618488	0.00545044	2082	tags=37%, list=11%, signal=33%	STMN1/NUSAP1/CEP55/KIF23/RHOA/KIF20B/KIF4A/RACGAP1/CIT/INCENP/CENPA/SNX9/POLDIP2/ANLN/PLK1/CHMP1A/CHMP2A/ARL3/ECT2/CHMP6/BBS4/CHMP4B/STAMBP/ESPL1/KIF20A/SPTBN1
REACTOME_SUMOYLATION_OF_DNA_REPLICATION_PROTEINS	45	0.770947	1.75869	9.01735e-05	0.00112913	0.000828482	2456	tags=60%, list=13%, signal=52%	TOP2A/PCNA/BIRC5/CDCA8/UBE2I/SUMO2/AURKB/TPR/INCENP/SUMO1/AAAS/SEC13/TOP1/AURKA/RANGAP1/NUP210/SUMO3/NUP153/NUP188/NUP155/NUP93/NUP37/NUP85/NUP58/NDC1/NUP107/NUP62
REACTOME_FORMATION_OF_FIBRIN_CLOT_CLOTTING_CASCADE	26	0.835939	1.76871	9.1812e-05	0.00113728	0.000834465	1898	tags=19%, list=10%, signal=17%	F5/C1QBP/CD177/SERPINE2/PRCP
REACTOME_TRANSCRIPTIONAL_REGULATION_BY_RUNX2	106	0.659807	1.66861	9.39764e-05	0.00115171	0.000845051	1902	tags=42%, list=10%, signal=38%	CDK1/PSMA3/LGALS3/PSME2/PSMA6/RBX1/PSMB6/PSMA7/CCNB1/PSMB3/PSMA4/PSMC3/CDK4/PSMC5/PSMD1/PSMD4/PSMB1/SEM1/PSMB9/PSMD8/PSMC2/PSMD14/PSMA5/PSMC1/PSMB2/PSMB5/HDAC3/PSMB8/PSMD2/HIVEP3/PSMC4/PSMB10/PSME1/PSMD7/PSMD6/PSMD3/PSMD13/AKT1/CUL1/PSMB7/PSMD10/PSMF1/BAX/PSMA1
REACTOME_DOWNSTREAM_SIGNALING_EVENTS_OF_B_CELL_RECEPTOR_BCR	80	0.7021	1.72564	9.76893e-05	0.00118461	0.000869192	2058	tags=54%, list=11%, signal=48%	PPIA/PSMA3/PSME2/PSMA6/PSMB6/PSMA7/PSMB3/PSMA4/PSMC3/PSMC5/PSMD1/PSMD4/PSMB1/SEM1/PSMB9/PSMD8/NRAS/PSMC2/PSMD14/PSMA5/PSMC1/FKBP1A/REL/PSMB2/NFKB1/PSMB5/PSMB8/PSMD2/PSMC4/HRAS/PSMB10/PSME1/PSMD7/PSMD6/PSMD3/PSMD13/CUL1/PSMB7/PSMD10/PSMF1/PSMA1/NFKBIB/PSMA2
GOBP_POSITIVE_REGULATION_OF_CELL_CYCLE_G2_M_PHASE_TRANSITION	30	0.821226	1.74602	9.88495e-05	0.00671964	0.0059217	2234	tags=53%, list=12%, signal=47%	ATAD5/CDK1/RRM1/CCNB1/DTL/CDK4/NPM1/FBXO5/RCC2/SIN3A/RAB11A/RRM2B/CDC7/RAD51C/CDC25C/CDC25A
REACTOME_ABC_TRANSPORTER_DISORDERS	71	0.709468	1.72666	9.92277e-05	0.00119073	0.000873683	2425	tags=55%, list=13%, signal=48%	PSMA3/PSME2/PSMA6/PSMB6/PSMA7/PSMB3/PSMA4/PSMC3/PSMC5/PSMD1/PSMD4/PSMB1/SEM1/PSMB9/PSMD8/PSMC2/PSMD14/PSMA5/PSMC1/PSMB2/PSMB5/PSMB8/PSMD2/PSMC4/PSMB10/PSME1/PSMD7/PSMD6/PSMD3/PSMD13/PSMB7/PSMD10/PSMF1/DERL1/PSMA1/PSMA2/RNF5/VCP/PSMD9
GOBP_MITOTIC_SPINDLE_ORGANIZATION	124	0.636128	1.6547	9.98461e-05	0.00671964	0.0059217	1977	tags=45%, list=10%, signal=41%	STMN1/TPX2/RAN/MYBL2/CENPE/KIFC1/SMC1A/CCNB1/SMC3/DLGAP5/KIF23/FLNA/KIF11/RHOA/KIF15/AURKB/KIF4A/RACGAP1/MAP4/NDC80/TPR/CENPH/CDC20/KPNB1/TACC3/PRC1/HNRNPU/NUF2/CEP192/TUBG1/CKAP5/AAAS/POLDIP2/GPSM2/AURKA/PLK1/NUDC/DCTN2/CHMP1A/CHMP2A/RAB11A/STIL/RCC1/CHEK2/NEK2/CHMP6/TACC1/SPC25/TTK/BCCIP/CHMP4B/MZT1/STAG1/INTS13/CLTC/PCNT
REACTOME_ABC_FAMILY_PROTEINS_MEDIATED_TRANSPORT	92	0.672248	1.67694	0.000103686	0.00123141	0.000903526	1693	tags=41%, list=9%, signal=38%	PSMA3/PSME2/PSMA6/PSMB6/PSMA7/PSMB3/PSMA4/PSMC3/PSMC5/PSMD1/PSMD4/PSMB1/SEM1/PSMB9/PSMD8/PSMC2/PSMD14/PSMA5/PSMC1/PSMB2/PSMB5/PSMB8/PSMD2/PSMC4/EIF2S2/ABCF1/PSMB10/PSME1/EIF2S1/PSMD7/PSMD6/PSMD3/PSMD13/PSMB7/PSMD10/EIF2S3/PSMF1/DERL1
REACTOME_RESPIRATORY_ELECTRON_TRANSPORT	103	0.658569	1.66095	0.000108003	0.00126959	0.000931544	2445	tags=53%, list=13%, signal=47%	COX5A/NDUFA6/NDUFS6/NDUFB3/COX8A/NDUFAB1/NDUFB2/COX6A1/NDUFB6/NDUFA4/UQCRQ/CYC1/NDUFB7/NDUFS5/COX7B/NDUFA12/UQCRC1/UQCRH/NDUFS8/ETFB/SDHC/NDUFV2/NDUFB4/NDUFA13/COX6C/LRPPRC/UQCRC2/NDUFAF3/UQCRFS1/NDUFB11/TRAP1/NDUFS2/NDUFC1/COX5B/COX4I1/NDUFB10/UQCR10/NDUFB1/COX6B1/ETFA/NDUFA2/COX16/NDUFB9/NDUFA1/COX20/NDUFS3/NDUFS4/SDHD/ACAD9/NDUFAF1/NDUFAF4/COA1/SDHB/CYCS/TMEM126B
REACTOME_DEGRADATION_OF_GLI1_BY_THE_PROTEASOME	58	0.733515	1.74212	0.00011103	0.00129198	0.000947972	1678	tags=60%, list=9%, signal=55%	PSMA3/PSME2/PSMA6/RBX1/PSMB6/PSMA7/PSMB3/PSMA4/PSMC3/PSMC5/PSMD1/PSMD4/PSMB1/SEM1/PSMB9/PSMD8/PSMC2/PSMD14/PSMA5/PSMC1/PSMB2/PSMB5/PSMB8/PSMD2/PSMC4/PSMB10/PSME1/PSMD7/PSMD6/PSMD3/PSMD13/CUL1/PSMB7/PSMD10/PSMF1
REACTOME_SIGNALING_BY_NOTCH4	79	0.683328	1.67485	0.000115398	0.00132938	0.000975414	1678	tags=48%, list=9%, signal=44%	PSMA3/PSME2/PSMA6/RBX1/PSMB6/PSMA7/PSMB3/PSMA4/PSMC3/PSMC5/PSMD1/PSMD4/PSMB1/SEM1/PSMB9/PSMD8/RBPJ/PSMC2/PSMD14/PSMA5/PSMC1/TACC3/PSMB2/PSMB5/PSMB8/PSMD2/PSMC4/PSMB10/PSME1/PSMD7/PSMD6/PSMD3/PSMD13/AKT1/CUL1/PSMB7/PSMD10/PSMF1
GOBP_PROTEIN_DNA_COMPLEX_ASSEMBLY	118	0.639207	1.64947	0.000122172	0.0081064	0.00714378	2294	tags=42%, list=12%, signal=37%	CENPF/HMGB2/NASP/MCM2/HELLS/ASF1B/CDC45/CENPK/HMGB1/CENPE/ANP32B/CDT1/DNAJC9/HJURP/SET/DLGAP5/NAP1L1/NPM1/SMARCB1/GMNN/CENPH/CENPW/GTF2A2/KNTC1/CENPN/OIP5/CENPA/CENPP/HP1BP3/CHAF1B/POLE3/CHRAC1/CHAF1A/ITGB3BP/CAND1/CENPO/TAF3/MIS18A/RAD51C/TAF12/TAF6/TAF9/CENPX/TAF11/MIS12/SMARCA4/RNF4/BAZ1A/POGZ
GOBP_RESPONSE_TO_TEMPERATURE_STIMULUS	143	-0.54946	-1.65556	0.00012592	0.00818372	0.00721192	1251	tags=17%, list=7%, signal=16%	MAP2K7/ATP2B1/ZFAND1/CREBBP/FOXO1/EP300/THRA/ATM/METRNL/DNAJB6/HSPA6/DNAJA4/TP53INP1/CIRBP/CHORDC1/CASP8/DNAJB4/BAG3/HSP90AA1/DNAJA1/CXCR4/HSPA1B/HSPA1A/FOS/DNAJB1
GOBP_MEIOTIC_CHROMOSOME_SEGREGATION	69	0.695914	1.67699	0.000126812	0.00818372	0.00721192	2990	tags=49%, list=16%, signal=42%	TOP2A/SMC2/PTTG1/SMC4/BUB1/RAD21/SGO2/NCAPH/SGO1/ACTR3/ACTR2/NCAPH2/FANCD2/BUB1B/NUF2/SYCP2/CCNE2/PLK1/BRIP1/MRE11/TRIP13/TTK/RAD51C/RMI1/ESPL1/CENPX/NDC1/CCNE1/EME1/EHMT2/DMC1/PSMC3IP/FANCM/BAG6
REACTOME_METABOLISM_OF_NUCLEOTIDES	88	0.678138	1.68277	0.000129116	0.00147269	0.00108056	2171	tags=39%, list=12%, signal=34%	TYMS/DUT/TK1/DNPH1/TXN/TYMP/NUDT1/NME2/RRM1/DTYMK/RRM2/PAICS/GMPS/ATIC/IMPDH2/ITPA/HPRT1/AK2/DCTPP1/DGUOK/GUK1/AK6/UCK2/CTPS1/GLRX/NUDT5/RRM2B/ADK/APRT/IMPDH1/ADSL/DHODH/NT5C/NUDT9
REACTOME_CRISTAE_FORMATION	28	0.824322	1.76578	0.000137311	0.00155081	0.00113788	1524	tags=54%, list=8%, signal=49%	ATP5MC1/ATP5MC3/ATP5PF/ATP5MF/ATP5F1B/ATP5F1E/IMMT/ATP5PB/SAMM50/MTX1/ATP5F1C/ATP5PD/ATP5F1A/ATP5MG/ATP5ME
REACTOME_REGULATION_OF_RUNX3_EXPRESSION_AND_ACTIVITY	55	0.735039	1.728	0.000140356	0.00155888	0.00114381	1678	tags=64%, list=9%, signal=58%	PSMA3/PSME2/PSMA6/PSMB6/PSMA7/PSMB3/PSMA4/PSMC3/PSMC5/PSMD1/PSMD4/PSMB1/SEM1/PSMB9/PSMD8/PSMC2/PSMD14/PSMA5/PSMC1/PSMB2/PSMB5/PSMB8/PSMD2/PSMC4/CDKN2A/PSMB10/PSME1/PSMD7/PSMD6/PSMD3/PSMD13/RUNX3/PSMB7/PSMD10/PSMF1
REACTOME_GAP_JUNCTION_TRAFFICKING_AND_REGULATION	32	0.809178	1.76203	0.000140733	0.00155888	0.00114381	368	tags=22%, list=2%, signal=21%	TUBA1B/ACTB/TUBB4B/ACTG1/TUBA1C/AP2M1/CLTA
GOBP_REGULATION_OF_CHROMOSOME_SEGREGATION	83	0.677961	1.68639	0.000141916	0.00903467	0.00796183	1940	tags=51%, list=10%, signal=46%	MKI67/CENPF/ZWINT/PTTG1/UBE2C/CENPE/CDT1/BUB1/RAD21/RMI2/CCNB1/DLGAP5/KIF2C/ANAPC11/AURKB/NDC80/TPR/GEN1/FBXO5/MAD2L1/TACC3/KNTC1/MAD2L2/BUB1B/RCC2/CDC6/CDCA2/HNRNPU/SMC5/KLHL22/CDC26/PLK1/BUB3/RAD18/TRIP13/SPDL1/TTK/PSMG2/ANAPC5/MAD2L1BP/ESPL1/CDK5RAP2
REACTOME_MITOTIC_PROPHASE	81	0.690611	1.70116	0.000143645	0.00157599	0.00115636	2529	tags=46%, list=13%, signal=40%	SMC2/TMPO/NCAPG2/CDK1/SMC4/LMNB1/NCAPD3/BANF1/SET/CCNB1/CCNB2/TPR/NCAPH2/ARPP19/MASTL/VRK1/AAAS/SEC13/ENSA/PPP2CA/PLK1/NUP210/NUP153/NUP188/KMT5A/NUP155/PPP2R1B/NUP93/CTDNEP1/RAB1A/NUP37/NUP85/NUP58/NDC1/NUP107/NUP62/PPP2CB
KEGG_PATHOGENIC_ESCHERICHIA_COLI_INFECTION	51	0.745865	1.72466	0.000144268	0.00238698	0.00201561	520	tags=24%, list=3%, signal=23%	TUBA1B/TUBB/ACTB/TUBB4B/NCL/ACTG1/ARPC1B/ARPC5/YWHAQ/TUBA1C/RHOA/ARPC2
GOBP_SISTER_CHROMATID_COHESION	52	0.743781	1.72014	0.000145675	0.00915036	0.00806378	2731	tags=63%, list=14%, signal=54%	FEN1/SMC1A/SFPQ/BUB1/RAD21/SGO2/SMC3/CDCA5/KIF22/SGO1/ESCO2/CDC20/BUB1B/SMC5/DSCC1/PHB2/PDS5B/DDX11/CHTF8/PLK1/SLF1/MRE11/MCMBP/CTCF/RAD51C/STAG1/ESPL1/SMC1B/POGZ/NAA10/WAPL/BOD1/STAG2
GOBP_REGULATION_OF_DNA_TEMPLATED_TRANSCRIPTION_IN_RESPONSE_TO_STRESS	52	-0.708032	-1.82313	0.000152012	0.00942273	0.0083038	653	tags=25%, list=3%, signal=24%	BCLAF1/DDIT3/CHD6/CEBPB/RGS14/NFE2L2/ATF3/BAG3/CITED2/JUN/KLF2/HSPA1A/DNAJB1
GOBP_TRANSFORMING_GROWTH_FACTOR_BETA_RECEPTOR_SIGNALING_PATHWAY	163	-0.517086	-1.59315	0.000166311	0.0101752	0.00896694	1584	tags=18%, list=8%, signal=16%	TGFBRAP1/ADAM17/SNX6/SIRT1/SMAD3/USP9Y/PDPK1/PML/LTBP3/GIPC1/ITGB1/LATS1/CREBBP/TGFB1/EP300/ZBTB7A/LDLRAD4/PXN/SMAD2/RNF111/SDCBP/SMAD4/TGFBR2/USP15/HPGD/CITED2/JUN/HSPA1A/FOS
REACTOME_INTERCONVERSION_OF_NUCLEOTIDE_DI_AND_TRIPHOSPHATES	29	0.821127	1.76057	0.000171685	0.00186586	0.00136904	1583	tags=48%, list=8%, signal=44%	TYMS/DUT/TXN/NME2/RRM1/DTYMK/RRM2/AK2/DCTPP1/GUK1/AK6/CTPS1/GLRX/RRM2B
KEGG_OOCYTE_MEIOSIS	100	0.660407	1.65937	0.000177579	0.00269328	0.00227426	2640	tags=44%, list=14%, signal=38%	PTTG1/CDK1/SMC1A/PKMYT1/BUB1/RBX1/CCNB1/CALM3/SMC3/YWHAQ/CCNB2/ANAPC11/PPP1CA/SGO1/YWHAE/ADCY3/CDC20/FBXO5/MAD2L1/MAD2L2/CCNE2/YWHAH/PPP2CA/AURKA/CDC26/PLK1/CDK2/CALM2/CUL1/ANAPC13/PPP1CB/PPP2R1B/ANAPC5/ESPL1/CDC25C/PPP1CC/CHP1/SMC1B/YWHAB/PPP2CB/FBXO43/ITPR3/PPP2R5D/CCNE1
GOBP_KINETOCHORE_ORGANIZATION	23	0.843171	1.70853	0.000184859	0.0105417	0.00928992	750	tags=61%, list=4%, signal=59%	CENPF/SMC2/SMC4/CENPK/CENPE/CDT1/DLGAP5/NDC80/CENPH/CENPW/KNTC1/CENPN/NUF2/CENPA
GOBP_REGULATION_OF_NUCLEAR_DIVISION	116	0.628727	1.61918	0.000185478	0.0105417	0.00928992	1964	tags=41%, list=10%, signal=37%	MKI67/CENPF/NUSAP1/CALR/ZWINT/CDT1/PKMYT1/BUB1/RAD21/CHEK1/CCNB1/RAD51AP1/DLGAP5/ANAPC11/KIF20B/AURKB/NDC80/CUL9/TPR/GEN1/AURKAIP1/CDC20/FBXO5/MAD2L1/KNTC1/MAD2L2/BUB1B/CDCA2/AURKA/KLHL22/PLK1/PDXP/BUB3/PIN1/RAD1/RCC1/TRIP13/NEK2/SPDL1/TTK/PSMG2/CDC42/ANAPC5/MAD2L1BP/ESPL1/CDK5RAP2/CDC25C
GOBP_ADRENAL_GLAND_DEVELOPMENT	20	-0.856555	-1.81716	0.000187232	0.0105417	0.00928992	1463	tags=25%, list=8%, signal=23%	SMAD3/SMAD2/SMAD4/ARID5B/CITED2
GOBP_RNA_LOCALIZATION	184	0.587225	1.58057	0.000188669	0.0105417	0.00928992	2892	tags=41%, list=15%, signal=35%	RAN/ALYREF/HNRNPAB/EIF5A/HNRNPA3/NHP2/YBX1/DDX39A/CCT5/NPM1/NUTF2/CCT3/XPO1/TPR/PABPN1/MVP/HNRNPA2B1/FBL/HNRNPA1/KPNB1/CCT2/SRSF3/CCT4/HNRNPU/CCT6A/RTRAF/CCT7/AGFG1/CCT8/DHX9/SLBP/CKAP5/AAAS/SEC13/YY1/KHDRBS1/LRPPRC/NXT1/NUP210/MYO1C/NUP153/NUP188/NOP10/RUVBL1/SRSF1/NUP155/RFTN1/GLE1/NUP93/DKC1/PHAX/UPF2/NOL6/TCP1/THOC7/NUP37/NUP85/DDX19B/ENY2/SHQ1/NUP58/NDC1/NUP107/QKI/FLOT1/NAF1/KHSRP/NUP62/XPO…
GOBP_PURINE_CONTAINING_COMPOUND_METABOLIC_PROCESS	352	0.518407	1.45846	0.000189748	0.0105417	0.00928992	2835	tags=26%, list=15%, signal=23%	PKM/GAPDH/PGAM1/ENO1/ATP5MC1/RAN/TPI1/DNPH1/ATP5MC3/MTHFD1/LDHA/SHMT2/ATP5PF/NUDT1/NME2/RHOA/ATP5MF/ATP5F1B/PAICS/GMPS/ACSL4/ATIC/PMVK/ADCY3/ATP5F1E/PGK1/IMPDH2/PARP1/ITPA/HPRT1/ATP5PB/AK2/HACD1/ACAT1/PFKP/DGUOK/ATP5F1C/ATP5PD/EIF6/ATP5F1A/GPI/STOML2/PFKL/GUK1/ELOVL1/ACOT7/EFL1/MPP1/PDK2/PRPS1/HK1/PPT1/PRPSAP1/ATP5MG/ATP5ME/ACSL1/PDHA1/BAD/ADK/APRT/SLC25A1/IMPDH1/ADSL/PRPSAP2/HSD17B4/ACOT9/PAPSS1…
GOBP_SMALL_MOLECULE_CATABOLIC_PROCESS	311	0.528699	1.47172	0.000189765	0.0105417	0.00928992	3186	tags=28%, list=17%, signal=24%	ENO1/TPI1/APOBEC3G/PARK7/SHMT2/NUDT1/HADH/GALM/HSD17B10/OXCT1/AKR1A1/APOBEC3C/ETFB/INPP1/GOT2/ACAT1/PGD/ACADVL/ACAT2/ACADM/HADHB/PFKP/ECI1/MTHFS/PFKL/PCK2/BCKDK/MPST/PDXP/SLC25A17/HK1/MGAT1/ACAD8/AKT1/ECHS1/FAH/ABHD2/NUDT5/ETFA/BAD/ARG2/HADHA/BCAT2/SLC27A2/GSK3A/ESD/HSD17B4/INPP5E/NAGK/DECR1/ENO2/APOBEC3B/PCCB/GSTZ1/AASDHPPT/NUDT19/DERA/APOBEC3F/SHMT1/ENOSF1/CPT2/SCLY/SORD/HIBADH/ABAT/SNX17/MCCC2…
GOBP_RIBONUCLEOPROTEIN_COMPLEX_BIOGENESIS	406	0.510567	1.44438	0.000191184	0.0105417	0.00928992	3295	tags=45%, list=17%, signal=38%	RAN/SNRPG/SNRPD1/NOP56/SNRPE/LSM4/NHP2/SNRPB/HSP90AB1/XRCC5/RPLP0/SNRPF/NOP14/RRP7A/PRKDC/NPM1/RPL26L1/LSM2/C1QBP/SRSF10/XPO1/NOLC1/GTF3A/MRTO4/MRPL20/NUDT21/PSIP1/SNRPC/PA2G4/FBL/SRSF9/PUF60/TXNL4A/GEMIN7/EIF4H/METTL5/TRMT112/LTV1/ERI1/EXOSC5/EBNA1BP2/MRPS7/ABCE1/DHX9/RPSA/SRPK1/LSM6/GTPBP4/NUFIP1/NSUN5/EIF6/RPS27L/EIF4A3/SNRPD3/C1D/EIF2S2/TSR1/SNRPD2/DCAF13/UTP6/SF3A3/BOP1/DENR/CPSF7/EIF3A/NAT1…
GOBP_NEGATIVE_REGULATION_OF_INCLUSION_BODY_ASSEMBLY	10	-0.94519	-1.69316	0.000191827	0.0105417	0.00928992	984	tags=70%, list=5%, signal=66%	DNAJB2/SORL1/DNAJB6/DNAJA4/HSPA1B/HSPA1A/DNAJB1
GOBP_POSITIVE_REGULATION_OF_MIRNA_TRANSCRIPTION	40	-0.740638	-1.85378	0.000192441	0.0105417	0.00928992	1497	tags=25%, list=8%, signal=23%	EGR1/SMAD3/FOXO3/TGFB1/NR3C1/SMAD4/NR1H2/ETS1/JUN/FOS
GOBP_RNA_SPLICING_VIA_TRANSESTERIFICATION_REACTIONS	276	0.546226	1.50823	0.000199334	0.0107938	0.00951206	2627	tags=38%, list=14%, signal=33%	ALYREF/SNRPG/SNRPD1/SNRPE/NCL/HNRNPA3/LSM4/SNRPB/SFPQ/DDX39A/SNRPF/SRSF2/SNRNP25/LSM2/RBM17/HNRNPM/C1QBP/HNRNPF/SRSF10/RBM3/HNRNPC/SNRPA/LSM3/PSIP1/SNRPC/HNRNPR/DAZAP1/HNRNPA2B1/SRSF9/HNRNPA1/PUF60/SF3B4/TXNL4A/LSM5/RALY/GEMIN7/ZCRB1/SRSF3/HNRNPU/RNPS1/SYNCRIP/LSM7/DHX9/SF3B3/SRPK1/LSM6/SNRPA1/EIF4A3/DCPS/SNRPD3/SF3B6/SNRPD2/KHDRBS1/SNRNP40/CWC27/HNRNPK/PPIH/U2AF2/SF3A3/PRPF40A/UBL5/SF3B2/HNRNPL/…
REACTOME_GLYCOLYSIS	66	0.704305	1.7004	0.000199607	0.00211965	0.00155526	2592	tags=47%, list=14%, signal=41%	PKM/GAPDH/PGAM1/ENO1/TPI1/TPR/PGK1/PFKP/AAAS/SEC13/GPI/PPP2CA/PFKL/NUP210/PGP/NUP153/HK1/NUP188/NUP155/PPP2R1B/NUP93/ENO2/NUP37/ALDOA/NUP85/NUP58/NDC1/NUP107/NUP62/PPP2CB/PPP2R5D
REACTOME_REGULATION_OF_RAS_BY_GAPS	67	0.708079	1.71617	0.000200254	0.00211965	0.00155526	1678	tags=54%, list=9%, signal=49%	PSMA3/PSME2/PSMA6/RBX1/PSMB6/PSMA7/PSMB3/PSMA4/PSMC3/PSMC5/PSMD1/PSMD4/PSMB1/SEM1/PSMB9/PSMD8/NRAS/PSMC2/PSMD14/PSMA5/PSMC1/PSMB2/PSMB5/PSMB8/PSMD2/PSMC4/HRAS/PSMB10/PSME1/PSMD7/PSMD6/PSMD3/PSMD13/PSMB7/PSMD10/PSMF1
REACTOME_GLUCONEOGENESIS	28	0.817682	1.75156	0.000200557	0.00211965	0.00155526	2311	tags=57%, list=12%, signal=50%	GAPDH/PGAM1/ENO1/TPI1/MDH1/PGK1/SLC25A11/GOT2/GPI/PCK2/SLC25A1/ENO2/SLC25A10/MDH2/ALDOA/SLC25A13
REACTOME_RESOLUTION_OF_AP_SITES_VIA_THE_MULTIPLE_NUCLEOTIDE_PATCH_REPLACEMENT_PATHWAY	24	0.835621	1.7552	0.000203985	0.00213628	0.00156746	2329	tags=83%, list=12%, signal=73%	PCNA/RPA3/FEN1/LIG1/POLD3/PARP1/RFC3/RFC4/APEX1/POLD1/POLE3/RFC2/RFC5/POLE/POLD2/POLE2/PARP2/RPA2/POLE4/RPA1
GOBP_CENTROMERE_COMPLEX_ASSEMBLY	29	0.811061	1.71989	0.00020551	0.0110018	0.00969537	2294	tags=72%, list=12%, signal=64%	CENPF/NASP/HELLS/CENPK/CENPE/HJURP/DLGAP5/CENPH/CENPW/KNTC1/CENPN/OIP5/CENPA/CENPP/ITGB3BP/CENPO/MIS18A/CENPX/MIS12/RNF4/POGZ
REACTOME_STABILIZATION_OF_P53	56	0.723443	1.70304	0.000206468	0.0021428	0.00157225	1678	tags=62%, list=9%, signal=57%	PSMA3/PSME2/PSMA6/PSMB6/PSMA7/PSMB3/PSMA4/PSMC3/PSMC5/PSMD1/PSMD4/PSMB1/SEM1/PSMB9/PSMD8/PSMC2/PSMD14/PSMA5/PSMC1/PSMB2/PSMB5/PSMB8/PSMD2/PSMC4/CDKN2A/PSMB10/PSME1/PSMD7/PSMD6/PSMD3/PSMD13/CHEK2/PSMB7/PSMD10/PSMF1
GOBP_NEGATIVE_REGULATION_OF_MAPK_CASCADE	143	-0.540303	-1.62797	0.000210683	0.011152	0.00982773	977	tags=18%, list=5%, signal=17%	ITCH/SORL1/FOXO1/DUSP5/CDK5RAP3/SLC9A3R1/DUSP16/ABCA7/PTPN2/STK38/TBC1D10C/ASH1L/RGS14/SMAD4/LAX1/RNF149/CYLD/DUSP10/PDCD4/PTPRC/PER1/RGS2/PTPN22/ATF3/DNAJA1/DUSP1
REACTOME_CLEC7A_DECTIN_1_SIGNALING	98	0.64481	1.61842	0.000211924	0.00217979	0.00159939	2273	tags=47%, list=12%, signal=41%	CCL22/PSMA3/PSME2/PSMA6/PSMB6/PSMA7/PSMB3/PSMA4/PSMC3/UBE2N/PSMC5/PSMD1/NFKB2/PSMD4/PSMB1/SEM1/PSMB9/PSMD8/UBE2M/PSMC2/PSMD14/PSMA5/PSMC1/PSMB2/NFKB1/PSMB5/PSMB8/PSMD2/PSMC4/PSMB10/PSME1/PSMD7/AHCYL1/UBE2V1/PSMD6/PSMD3/PSMD13/CUL1/PSMB7/PSMD10/PSMF1/PSMA1/PSMA2/UBA3/NFKBIA/RELB
GOBP_FAT_CELL_DIFFERENTIATION	178	-0.507554	-1.58263	0.000220174	0.0115249	0.0101563	3231	tags=31%, list=17%, signal=26%	WWTR1/BBS2/CREBL2/PLCB1/ZC3H12A/GRK5/CEBPD/ZBTB16/ERO1A/ALDH6A1/LRRC8C/TRIB2/PLAC8/SREBF1/NR1D1/NIPBL/ADRB2/RNASEL/BBS9/SENP2/BBS7/PER2/CBY1/AKT2/ATF2/RREB1/SAV1/SOCS1/SIRT1/SMAD3/XBP1/WDFY2/TBL1XR1/NR4A3/FOXO1/TGFB1/EP300/ZBTB7A/DDIT3/OSBPL8/ASXL2/CEBPB/FAM120B/STK4/PIAS1/RETREG1/METRNL/ARL4A/PIM1/DUSP10/RORA/ARID5B/RGS2/ZFP36/NR4A2/ZFP36L2
REACTOME_PROCESSING_OF_DNA_DOUBLE_STRAND_BREAK_ENDS	63	0.707935	1.70136	0.000223156	0.002275	0.00166925	1453	tags=49%, list=8%, signal=46%	RPA3/CLSPN/CCNA2/TIMELESS/NSD2/CHEK1/RMI2/BRCA1/UBE2N/UBE2I/RBBP8/TOPBP1/SUMO2/SUMO1/RFC3/EXO1/RFC4/BARD1/TIPIN/BLM/PPP4C/DNA2/BRIP1/CDK2/RAD50/RFC2/RFC5/NBN/RAD1/MRE11/ATRIP
REACTOME_MRNA_SPLICING_MINOR_PATHWAY	52	0.735597	1.71392	0.000228875	0.00229887	0.00168676	1904	tags=58%, list=10%, signal=52%	SNRPG/SNRPD1/SNRPE/SNRPB/YBX1/SNRPF/SRSF2/SNRNP25/LSM2/POLR2L/SF3B4/TXNL4A/ZCRB1/POLR2I/SF3B3/POLR2K/SNRPD3/SF3B6/SNRPD2/SNRNP40/POLR2H/SF3B2/EFTUD2/SRSF1/DDX23/POLR2E/PRPF8/DDX42/SF3B5/POLR2G
REACTOME_BETA_CATENIN_INDEPENDENT_WNT_SIGNALING	137	0.618291	1.61733	0.000229488	0.00229887	0.00168676	2199	tags=35%, list=12%, signal=31%	GNG5/PFN1/PSMA3/PSME2/PSMA6/PSMB6/PSMA7/PSMB3/PSMA4/PSMC3/RHOA/AP2M1/PSMC5/CLTA/PSMD1/PSMD4/PSMB1/AP2S1/SEM1/PSMB9/PSMD8/PSMC2/PSMD14/PSMA5/PSMC1/PSMB2/PSMB5/PSMB8/RAC1/PSMD2/PSMC4/RAC2/PSMB10/PSME1/PSMD7/PSMD6/PSMD3/PSMD13/PSMB7/PSMD10/PSMF1/PSMA1/CLTC/AP2A1/PSMA2/GNG2/GNB2/GNB1
GOBP_PROTEIN_LOCALIZATION_TO_CHROMOSOME	86	0.659714	1.64589	0.000231868	0.0119165	0.0105015	2502	tags=48%, list=13%, signal=42%	KNL1/CDK1/CDT1/XRCC5/RAD21/CCT5/BRCA2/EZH2/CCT3/AURKB/CDCA5/NDC80/ESCO2/NABP2/KNTC1/CCT2/RCC2/CCT4/CCT6A/SMC5/CENPA/CCT7/CCT8/PLK1/BUB3/MSH2/SLF1/SPDL1/TTK/DKC1/CTCF/TCP1/MIS12/RPA2/ACD/ZWILCH/RPA1/VCP/TINF2/ZW10/WAPL
GOBP_RESPONSE_TO_MECHANICAL_STIMULUS	155	-0.533676	-1.63404	0.000232715	0.0119165	0.0105015	1104	tags=12%, list=6%, signal=12%	STRBP/MAP3K2/XPC/TNFRSF10A/CASP1/MAP3K1/TGFBR2/CASP8/TTN/BAG3/PTGER4/CITED2/JUN/BTG2/JUND/TXNIP/FOSB/CXCR4/FOS
REACTOME_CELLULAR_RESPONSE_TO_HYPOXIA	72	0.684915	1.66857	0.000239958	0.00238303	0.00174851	1678	tags=50%, list=9%, signal=46%	PSMA3/PSME2/PSMA6/RBX1/PSMB6/PSMA7/PSMB3/PSMA4/PSMC3/PSMC5/PSMD1/PSMD4/PSMB1/SEM1/PSMB9/PSMD8/PSMC2/PSMD14/PSMA5/PSMC1/PSMB2/ELOC/PSMB5/ELOB/PSMB8/PSMD2/PSMC4/PSMB10/PSME1/PSMD7/PSMD6/PSMD3/PSMD13/PSMB7/PSMD10/PSMF1
GOBP_EXTRACELLULAR_MATRIX_ASSEMBLY	38	-0.742407	-1.83064	0.000246809	0.0125024	0.0110177	2133	tags=21%, list=11%, signal=19%	QSOX1/SMAD3/PLOD3/LTBP3/ATP7A/TGFB1/CLASP2/RGCC
GOBP_G_PROTEIN_COUPLED_RECEPTOR_SIGNALING_PATHWAY_COUPLED_TO_CYCLIC_NUCLEOTIDE_SECOND_MESSENGER	25	-0.803004	-1.78896	0.000250765	0.0125676	0.0110752	29	tags=8%, list=0%, signal=8%	PTGIR/ANXA1
GOBP_ATP_SYNTHESIS_COUPLED_ELECTRON_TRANSPORT	83	0.669551	1.66548	0.000257481	0.0127261	0.0112149	2242	tags=52%, list=12%, signal=46%	CDK1/PARK7/COX5A/NDUFA6/NDUFS6/NDUFB3/CCNB1/NDUFAB1/NDUFB2/COX6A1/NDUFB6/NDUFA4/CHCHD2/UQCRQ/CYC1/NDUFB7/NDUFS5/NDUFA12/GHITM/UQCRH/NDUFS8/SDHC/DGUOK/NDUFV2/NDUFB4/COA6/UQCRFS1/NDUFS2/NDUFC1/COX5B/COX4I1/NDUFB10/UQCR10/NDUFB1/ISCU/NDUFA2/NDUFB9/NDUFA1/NDUFS3/NDUFS4/SDHD/UQCRHL/NDUFAF1
REACTOME_ANCHORING_OF_THE_BASAL_BODY_TO_THE_PLASMA_MEMBRANE	95	0.65364	1.63474	0.000261057	0.00257041	0.001886	2488	tags=41%, list=13%, signal=36%	TUBB/CDK1/TUBB4B/HAUS4/RAB8A/DYNLL1/YWHAE/TCTN3/CCP110/HAUS1/CEP192/TUBG1/CKAP5/SSNA1/PLK1/DCTN2/DYNC1I2/CNTRL/RAB11A/NDE1/HAUS8/CEP83/CEP135/PLK4/NEK2/TUBA4A/CEP290/ODF2/MAPRE1/CEP78/CDK5RAP2/PCNT/ACTR1A/CEP162/DCTN3/CENPJ/KIF24/CEP76/HAUS5
GOBP_REGULATION_OF_DNA_DIRECTED_DNA_POLYMERASE_ACTIVITY	13	0.910657	1.66309	0.00026187	0.0127261	0.0112149	1242	tags=85%, list=7%, signal=79%	PCNA/GINS2/RFC3/RFC4/DSCC1/CHTF18/GINS3/CHTF8/GINS4/RFC2/RFC5
GOBP_RIBONUCLEOSIDE_TRIPHOSPHATE_BIOSYNTHETIC_PROCESS	63	0.702686	1.68509	0.00026212	0.0127261	0.0112149	2733	tags=44%, list=14%, signal=38%	ENO1/ATP5MC1/ATP5MC3/ATP5PF/NME2/ATP5MF/ATP5F1B/ATP5F1E/IMPDH2/PARP1/ATP5PB/DGUOK/ATP5F1C/ATP5PD/ATP5F1A/STOML2/UCK2/CTPS1/ATP5MG/ATP5ME/IMPDH1/ALDOA/SLC25A13/VCP/NME1/CAD/NUDT2/ATP6V0C
GOBP_ATP_SYNTHESIS_COUPLED_PROTON_TRANSPORT	23	0.835798	1.69359	0.00026539	0.0127261	0.0112149	1524	tags=57%, list=8%, signal=52%	ATP5MC1/ATP5MC3/ATP5PF/ATP5MF/ATP5F1B/ATP5F1E/ATP5PB/ATP5F1C/ATP5PD/ATP5F1A/STOML2/ATP5MG/ATP5ME
GOBP_MYELOID_CELL_DIFFERENTIATION	330	-0.428949	-1.39779	0.000267435	0.0127261	0.0112149	1531	tags=18%, list=8%, signal=17%	CBFB/PIAS3/SIRT1/RCOR1/UBA5/TOB2/FOXO3/PML/OSTM1/NBEAL2/SNRK/GPR171/NKAP/LGALS9/TGFB1/P4HTM/CDK5RAP3/EP300/KAT6A/PIK3CD/THRA/PRKX/RPS19/TCIRG1/ZBTB7A/IFI16/PTPN2/JMJD6/ITPKB/IRF7/EVI2B/FLI1/ABI1/ADAR/CSF1/SBNO2/KAT7/CEBPB/RPS14/TGFBR2/LDB1/KMT2E/L3MBTL3/ISG15/PIP4K2A/LEF1/ETS1/CASP8/GPR183/CCR7/ZFP36/PIK3R1/CITED2/JUN/HSPA1B/JUNB/KLF2/HSPA1A/FOS
REACTOME_BASE_EXCISION_REPAIR	44	0.742569	1.69074	0.000270183	0.00263772	0.00193539	2412	tags=57%, list=13%, signal=50%	PCNA/RPA3/FEN1/NEIL3/LIG1/POLD3/PARP1/RFC3/RFC4/UNG/APEX1/POLD1/POLE3/RFC2/RFC5/POLE/POLD2/POLE2/PARP2/NTHL1/RPA2/ACD/POLE4/RPA1/TINF2
GOBP_RESPONSE_TO_TRANSFORMING_GROWTH_FACTOR_BETA	209	-0.473961	-1.49647	0.000271388	0.0127851	0.0112669	1584	tags=15%, list=8%, signal=14%	SNX6/XCL1/SIRT1/SMAD3/USP9Y/PDPK1/PML/LTBP3/GIPC1/ITGB1/LATS1/CREBBP/TGFB1/EP300/APAF1/ZBTB7A/LDLRAD4/PXN/SMAD2/RNF111/SDCBP/NR3C1/SMAD4/TGFBR2/USP15/HPGD/CITED2/JUN/ZFP36L2/HSPA1A/FOS
REACTOME_DEGRADATION_OF_BETA_CATENIN_BY_THE_DESTRUCTION_COMPLEX	83	0.660069	1.62627	0.000278633	0.00267325	0.00196146	1678	tags=45%, list=9%, signal=41%	PSMA3/PSME2/PSMA6/RBX1/PSMB6/PSMA7/PSMB3/PSMA4/PSMC3/PSMC5/PSMD1/PSMD4/PSMB1/SEM1/PSMB9/PSMD8/PSMC2/PSMD14/PSMA5/PSMC1/PSMB2/PSMB5/PSMB8/PSMD2/PSMC4/PPP2CA/PSMB10/PSME1/PSMD7/PSMD6/PSMD3/PSMD13/CUL1/PSMB7/PSMD10/PPP2R1B/PSMF1
REACTOME_DISEASES_OF_DNA_REPAIR	34	0.774817	1.71024	0.000280784	0.00267325	0.00196146	3161	tags=76%, list=17%, signal=64%	NEIL3/RMI2/BRCA1/RAD51AP1/BRCA2/RBBP8/MSH6/EXO1/BARD1/BLM/DNA2/BRIP1/RAD50/MSH2/NBN/MRE11/PMS2/RAD51C/RMI1/NTHL1/TOP3A/MSH3/WRN/XRCC2/MLH1/OGG1
REACTOME_TELOMERE_C_STRAND_LAGGING_STRAND_SYNTHESIS	34	0.774673	1.70993	0.000280784	0.00267325	0.00196146	2569	tags=74%, list=14%, signal=64%	PCNA/RPA3/FEN1/LIG1/POLD3/RFC3/RFC4/DSCC1/PRIM1/CHTF18/BLM/POLD1/DNA2/CHTF8/RFC2/RFC5/POLD2/POLA2/PRIM2/POLA1/RPA2/ACD/RPA1/TINF2/WRN
GOBP_NUCLEOTIDE_BINDING_OLIGOMERIZATION_DOMAIN_CONTAINING_2_SIGNALING_PATHWAY	16	-0.885888	-1.77929	0.00028725	0.013364	0.011777	255	tags=25%, list=1%, signal=25%	TNFAIP3/PTPN22/HSPA1B/HSPA1A
REACTOME_RUNX1_REGULATES_TRANSCRIPTION_OF_GENES_INVOLVED_IN_DIFFERENTIATION_OF_HSCS	66	0.697208	1.68326	0.000293908	0.00277526	0.00203631	2058	tags=58%, list=11%, signal=51%	PSMA3/PSME2/PSMA6/PSMB6/PSMA7/PSMB3/PSMA4/PSMC3/PSMC5/PSMD1/PSMD4/PSMB1/SEM1/PSMB9/PSMD8/PSMC2/PSMD14/PSMA5/PSMC1/PSMB2/PSMB5/PSMB8/TCF3/PSMD2/PSMC4/PSMB10/PSME1/PSMD7/PSMD6/PSMD3/PSMD13/PSMB7/PSMD10/TP73/PSMF1/CDK7/PSMA1/PSMA2
GOBP_POSITIVE_REGULATION_OF_CYTOKINE_PRODUCTION	391	-0.411316	-1.34395	0.00029506	0.0134954	0.0118929	1635	tags=20%, list=9%, signal=19%	IRF1/IL17A/PNP/DDX3X/XCL1/SPHK2/ATF4/EGR1/SIRT1/SMAD3/CD3E/TXK/TBK1/CARD8/XBP1/PRKD2/C3AR1/IRF3/NR4A3/OAS2/PRKCQ/CASP1/CARD11/SORL1/IL6R/LGALS9/TGFB1/SLAMF6/SETD2/CD40LG/IL7/AKIRIN2/TRIM56/PIK3CD/RPS3/IFI16/IRF7/DDX58/DDIT3/CD6/IL16/CD226/LY96/PELI1/CEBPB/ZBTB20/HLA-E/BTN3A1/GPSM3/MBP/ARID5A/ISG15/IL6ST/BTN3A2/LAPTM5/MALT1/PDE4D/NLRP1/TNFRSF14/GBP5/CASP8/CD55/PTPRC/PYHIN1/RORA/SELENOK/LY9/ITK/CCR…
GOBP_ANTIGEN_RECEPTOR_MEDIATED_SIGNALING_PATHWAY	197	-0.478926	-1.5022	0.000301426	0.0135557	0.011946	1813	tags=22%, list=10%, signal=20%	SLA2/PLCL2/PIK3CA/CD8B/TRAT1/RC3H1/TXK/PLCG1/PRKD2/ZAP70/CARD11/PLEKHA1/RBCK1/SLC39A10/PIK3CD/HLA-DQB1/CMTM3/CBLB/RPS3/PTPN2/PRKCH/UBASH3A/CD226/BTN3A1/TESPA1/SKAP1/LAX1/BTN3A2/THEMIS/LAPTM5/MALT1/PDE4D/TRBC1/SH2D1A/PTPRC/BCL2/TRBC2/ELF1/ITK/CCR7/PTPN22/NFKBIZ/PDE4B/FYB1
GOBP_RIBONUCLEOSIDE_DIPHOSPHATE_METABOLIC_PROCESS	105	0.623095	1.59259	0.000302704	0.0135557	0.011946	2296	tags=26%, list=12%, signal=23%	PKM/GAPDH/PGAM1/ENO1/TPI1/LDHA/RRM1/RRM2/PGK1/AK2/PFKP/EIF6/GPI/PFKL/GUK1/MPP1/HK1/NUDT5/RRM2B/BAD/ENO2/PGM1/DHODH/NUDT9/ALDOA/JMJD8/ARL2
REACTOME_PROGRAMMED_CELL_DEATH	193	0.578953	1.56316	0.000303207	0.00283979	0.00208365	2428	tags=37%, list=13%, signal=33%	HMGB2/CLSPN/HMGB1/PSMA3/LMNB1/PSME2/PSMA6/TFDP1/PSMB6/PSMA7/VIM/PSMB3/PSMA4/PSMC3/YWHAQ/E2F1/BCL2L1/PSMC5/C1QBP/PSMD1/PSMD4/PSMB1/DYNLL1/YWHAE/SEM1/PSMB9/PSMD8/PSMC2/KPNB1/PSMD14/PSMA5/PSMC1/PSMB2/PSMB5/PSMB8/PSMD2/PSMC4/CDKN2A/YWHAH/CFLAR/BIRC3/DYNLL2/PSMB10/PSME1/CDC37/PSMD7/BCAP31/CHMP2A/PSMD6/PSMD3/PSMD13/GZMB/AKT1/PSMB7/CHMP6/PSMD10/BAD/TP73/PSMF1/CHMP4B/BAX/GSDMD/PSMA1/CASP3/PSMA2/DFFA/FLOT…
GOBP_ADENYLATE_CYCLASE_ACTIVATING_G_PROTEIN_COUPLED_RECEPTOR_SIGNALING_PATHWAY	87	-0.604444	-1.7149	0.000305366	0.0135557	0.011946	2615	tags=24%, list=14%, signal=21%	GNAI2/S1PR1/ADRB2/PRKCA/ADGRE5/ABCA1/PDE4A/CRTC3/PTGER2/RAPGEF2/ATP2B4/S1PR4/SLC9A3R1/GPR65/GNA13/ADCY7/AKAP13/ARRDC3/PDE4D/PDE4B/PTGER4
REACTOME_EPHB_MEDIATED_FORWARD_SIGNALING	38	0.778811	1.73309	0.000307193	0.00285392	0.00209402	1872	tags=39%, list=10%, signal=36%	ACTB/ACTG1/ARPC1B/ARPC5/RHOA/ARPC2/ACTR3/ACTR2/CFL1/RAC1/HRAS/ARPC3/ARPC4/TIAM1/CDC42
GOBP_REGULATION_OF_MITOTIC_NUCLEAR_DIVISION	99	0.62923	1.60098	0.000307888	0.0135557	0.011946	2548	tags=51%, list=14%, signal=44%	MKI67/CENPF/NUSAP1/ZWINT/CDT1/PKMYT1/BUB1/RAD21/CHEK1/CCNB1/DLGAP5/ANAPC11/KIF20B/AURKB/NDC80/CUL9/TPR/GEN1/AURKAIP1/FBXO5/MAD2L1/KNTC1/MAD2L2/BUB1B/CDCA2/AURKA/KLHL22/PLK1/PDXP/BUB3/PIN1/RCC1/TRIP13/NEK2/SPDL1/TTK/PSMG2/CDC42/ANAPC5/MAD2L1BP/ESPL1/CDK5RAP2/CDC25C/PRMT5/ZWILCH/NUP62/ZNF207/ZW10/FBXO43/CUL3
REACTOME_AURKA_ACTIVATION_BY_TPX2	71	0.68875	1.67624	0.000313838	0.00289233	0.00212221	2488	tags=51%, list=13%, signal=44%	TUBB/TPX2/CDK1/TUBB4B/HMMR/HAUS4/DYNLL1/YWHAE/CCP110/HAUS1/CEP192/TUBG1/CKAP5/SSNA1/AURKA/PLK1/DCTN2/DYNC1I2/CNTRL/NDE1/HAUS8/CEP135/PLK4/NEK2/TUBA4A/CEP290/ODF2/MAPRE1/CEP78/CDK5RAP2/PCNT/ACTR1A/DCTN3/CENPJ/CEP76/HAUS5
GOBP_GASTRULATION	139	-0.524838	-1.56968	0.000325316	0.0141904	0.0125053	1463	tags=24%, list=8%, signal=22%	EOMES/ITGA3/ITGA5/RACK1/RTF1/EXT1/ACVR1/EXT2/NPHP3/LMBRD1/BMPR2/FRS2/MAP2K5/CDC73/SMAD3/POFUT2/DLD/ITGB1/NR4A3/SYF2/DUSP5/SETD2/ITGB2/CLASP2/SMAD2/ITGA4/SMAD4/TGFBR2/LDB1/MBP/LEF1/MYADM/DUSP1
GOBP_POSITIVE_REGULATION_OF_DNA_METABOLIC_PROCESS	217	0.565278	1.5349	0.000329321	0.0142333	0.0125432	2590	tags=37%, list=14%, signal=32%	PCNA/ATAD5/ACTB/HMGB1/TIMELESS/HSP90AB1/NSD2/XRCC5/BRCA1/HNRNPD/CCT5/RAD51AP1/UBE2N/PRKDC/RBBP8/CCT3/AURKB/TRIM28/FOXM1/GINS2/PARP1/ACTR2/HNRNPA2B1/HNRNPA1/RFC3/NABP2/MAD2L2/CCT2/CCT4/RFC4/CCT6A/CCT7/DSCC1/CCT8/DHX9/CHTF18/MEAF6/DDX11/GINS3/TFRC/CHTF8/CDK2/RAD50/GINS4/RFC2/RFC5/MSH2/SLF1/USP7/NBN/RUVBL1/MRE11/AKT1/NEK2/HMCES/YEATS4/SHLD2/BAX/ING3/DKC1/TCP1/ACTL6A/CIZ1/VPS72/PRIM2/FANCB/FBXO4/OTUD…
GOBP_INTRACELLULAR_RECEPTOR_SIGNALING_PATHWAY	223	-0.457421	-1.43481	0.000338848	0.0145119	0.0127887	1489	tags=28%, list=8%, signal=26%	GPATCH3/TMF1/RARA/PLPP1/RXRB/ERBIN/ARNT/PUM1/FOXP1/LSM14A/OASL/DHX58/NCOR1/SIRT1/FKBP4/UBA5/CRY2/PML/RNF6/ARID1A/LATS1/CRY1/IRF3/KDM3A/NR4A3/PUM2/SAFB2/ITCH/RNF14/DDX17/XIAP/EP300/THRA/ZBTB7A/BIRC2/IRF7/DDX58/DDX5/ASXL2/FAM120B/KDM5D/NR3C1/AHR/NOP53/WBP2/NR1H2/NR1D2/PRMT2/KDM4C/TNFAIP3/RNF125/PIM1/CYLD/USP15/CALCOCO1/RORA/PER1/PTPN22/CITED2/NR4A2/HSPA1B/KLF2/HSPA1A
KEGG_CYSTEINE_AND_METHIONINE_METABOLISM	28	0.818876	1.73422	0.000339067	0.00474693	0.0040084	1288	tags=46%, list=7%, signal=43%	SRM/DNMT1/SMS/LDHA/MAT2A/GOT2/LDHB/ENOPH1/ADI1/AHCY/MPST/DNMT3A/AHCYL1
REACTOME_HCMV_INFECTION	94	0.639572	1.5995	0.000344093	0.00314599	0.00230833	2456	tags=39%, list=13%, signal=34%	TUBA1B/TUBB4B/RBBP7/TUBA1C/EZH2/RBBP4/TRIM28/DYNLL1/TPR/CBX1/EED/NFKB1/SUZ12/HDAC3/AAAS/SEC13/DYNLL2/HNRNPK/NUP210/CHMP1A/DYNC1I2/NUP153/CHMP2A/NUP188/NUP155/CHMP6/TUBA4A/CHMP4B/NUP93/SNF8/NCOR2/NUP37/NUP85/NUP58/NDC1/NUP107/NUP62
GOBP_NEGATIVE_REGULATION_OF_LOCOMOTION	258	-0.444244	-1.42486	0.000347497	0.0147483	0.0129969	1491	tags=12%, list=8%, signal=11%	ST6GAL1/RIPOR2/WASL/FOXO3/ADTRP/ATP2B4/TGFB1/SLC9A3R1/ARID2/CLASP2/LDLRAD4/PTPN2/GNA13/OSBPL8/WAS/NFE2L2/DNAJA4/ARRDC3/TP53INP1/RHOB/DUSP10/BCL2/ARHGAP4/CXCL13/PTGER4/CITED2/EVL/RGCC/IFITM1/DUSP1
REACTOME_EPH_EPHRIN_SIGNALING	84	0.659466	1.63056	0.000351604	0.00317309	0.00232821	2459	tags=30%, list=13%, signal=26%	ACTB/ACTG1/ARPC1B/MYL6/ARPC5/RHOA/AP2M1/CLTA/AP2S1/ARPC2/ACTR3/ACTR2/CFL1/RAC1/HRAS/ARPC3/ARPC4/TIAM1/CDC42/CLTC/VAV3/AP2A1/MYL12B/FYN/EFNA4
REACTOME_HDR_THROUGH_HOMOLOGOUS_RECOMBINATION_HRR	67	0.697298	1.69004	0.000352566	0.00317309	0.00232821	2329	tags=55%, list=12%, signal=49%	PCNA/RPA3/CHEK1/RMI2/BRCA1/RAD51AP1/BRCA2/RBBP8/TOPBP1/POLD3/GEN1/RFC3/EXO1/RFC4/BARD1/BLM/POLD1/POLH/DNA2/POLE3/BRIP1/RAD50/RFC2/RFC5/NBN/POLE/RAD1/POLD2/MRE11/ATRIP/POLE2/RAD51C/RMI1/TOP3A/RPA2/POLE4/RPA1
GOBP_RIBOSE_PHOSPHATE_METABOLIC_PROCESS	346	0.519665	1.45906	0.000356835	0.0149712	0.0131934	3339	tags=31%, list=18%, signal=26%	PKM/GAPDH/PGAM1/ENO1/ATP5MC1/RAN/TPI1/ATP5MC3/LDHA/ATP5PF/NME2/RHOA/ATP5MF/ATP5F1B/PAICS/GMPS/ACSL4/ATIC/PMVK/ADCY3/ATP5F1E/PGK1/IMPDH2/PARP1/ITPA/HPRT1/ATP5PB/AK2/HACD1/ACAT1/G6PD/TKT/PFKP/DGUOK/ATP5F1C/ATP5PD/EIF6/ATP5F1A/GPI/STOML2/PFKL/GUK1/ELOVL1/ACOT7/EFL1/MPP1/PDK2/PRPS1/UCK2/CTPS1/HK1/PPT1/PRPSAP1/ATP5MG/ATP5ME/ACSL1/PDHA1/NUDT5/BAD/ADK/APRT/SLC25A1/IMPDH1/ADSL/PRPSAP2/RPIA/HSD17B4/ACOT9/…
GOBP_NEGATIVE_REGULATION_OF_TRANSCRIPTION_FROM_RNA_POLYMERASE_II_PROMOTER_IN_RESPONSE_TO_STRESS	12	-0.91541	-1.70778	0.000359105	0.0149712	0.0131934	77	tags=42%, list=0%, signal=42%	BAG3/CITED2/JUN/HSPA1A/DNAJB1
GOBP_CELLULAR_RESPONSE_TO_UNFOLDED_PROTEIN	90	-0.598269	-1.71144	0.000364044	0.015044	0.0132575	1509	tags=31%, list=8%, signal=29%	ERLEC1/BFAR/SERP1/PIGBOS1/NCK1/OS9/ATF4/RHBDD2/CREB3L2/XBP1/CDK5RAP3/EP300/ABCA7/PTPN2/DDIT3/HERPUD2/PPP1R15B/DNAJB9/NFE2L2/HSPA6/ERN1/HSPA8/ATF3/BAG3/PIK3R1/PPP1R15A/HSPA1B/HSPA1A
GOBP_REGULATION_OF_CELL_CYCLE_G2_M_PHASE_TRANSITION	98	0.638122	1.62471	0.000374139	0.0153267	0.0135067	2356	tags=40%, list=12%, signal=35%	CENPF/ATAD5/CLSPN/CDK1/RAD21/CHEK1/BRCA1/RRM1/CCNB1/DTL/CDK4/NPM1/TOPBP1/AURKB/KIF14/FBXO5/NABP2/RCC2/CDC6/BLM/AURKA/PLK1/CDK2/ORC1/SIN3A/RAB11A/NBN/MRE11/RRM2B/CDC7/RAD51C/ZFYVE19/CDC25C/INIP/DONSON/FOXN3/CDC25A/NAE1/CCNG1
GOBP_NUCLEOSIDE_DIPHOSPHATE_METABOLIC_PROCESS	120	0.615294	1.59378	0.00037916	0.0153985	0.01357	2507	tags=26%, list=13%, signal=23%	PKM/GAPDH/PGAM1/ENO1/TPI1/LDHA/NME2/RRM1/DTYMK/RRM2/PGK1/AK2/PFKP/EIF6/GPI/PFKL/GUK1/MPP1/HK1/NUDT5/RRM2B/BAD/ENO2/PGM1/DHODH/NUDT9/ALDOA/JMJD8/ARL2/NME1/CAD
GOBP_NUCLEOTIDE_BINDING_DOMAIN_LEUCINE_RICH_REPEAT_CONTAINING_RECEPTOR_SIGNALING_PATHWAY	25	-0.795282	-1.77176	0.000389323	0.0156761	0.0138146	977	tags=32%, list=5%, signal=30%	ITCH/XIAP/BIRC2/TNFAIP3/CYLD/PTPN22/HSPA1B/HSPA1A
GOBP_MITOCHONDRIAL_RESPIRATORY_CHAIN_COMPLEX_ASSEMBLY	92	0.644809	1.61878	0.000396519	0.0157753	0.013902	3413	tags=54%, list=18%, signal=45%	NDUFA6/NDUFB3/UQCC2/NDUFAB1/NDUFB2/NDUFB6/COX17/NDUFB7/NDUFS5/NDUFA12/COA3/NDUFS8/SAMM50/NDUFB4/NDUFA13/NDUFAF8/AIFM1/NDUFAF3/UQCRFS1/NDUFB11/NDUFS2/TMEM126A/NDUFC1/SLC25A33/DMAC1/NDUFB10/NDUFB1/NDUFA2/COX16/NDUFB9/TFAM/NDUFA1/COX20/NDUFS3/NDUFS4/ACAD9/NDUFAF1/NDUFAF4/COA1/TMEM126B/COX14/SDHAF3/NDUFAF2/PET100/SURF1/TIMM21/SCO2/UQCC3/FASTKD3/NDUFB5
GOBP_NUCLEOSIDE_MONOPHOSPHATE_METABOLIC_PROCESS	71	0.681818	1.65425	0.000398484	0.0157753	0.013902	2690	tags=41%, list=14%, signal=35%	TYMS/DUT/TK1/DNPH1/TYMP/DTYMK/PAICS/GMPS/ATIC/IMPDH2/HPRT1/AK2/DGUOK/GUK1/AK6/MPP1/PRPS1/UCK2/ADK/APRT/IMPDH1/ADSL/DHODH/NT5C/SHMT1/CAD/NUDT2/DCTD/DCK
GOBP_CHROMOSOME_SEPARATION	89	0.649297	1.62355	0.000402666	0.015808	0.0139308	2050	tags=46%, list=11%, signal=41%	CENPF/TOP2A/ZWINT/PTTG1/UBE2C/CENPE/CDT1/BUB1/RAD21/CCNB1/DLGAP5/ANAPC11/NCAPH/AURKB/NDC80/TPR/GEN1/FBXO5/MAD2L1/TACC3/KNTC1/NCAPH2/MAD2L2/BUB1B/CDC6/KLHL22/CDC26/PLK1/BUB3/TRIP13/SPDL1/TTK/PSMG2/RMI1/ANAPC5/MAD2L1BP/SMARCAD1/ESPL1/CDK5RAP2/CENPX/TOP3A
REACTOME_COOPERATION_OF_PREFOLDIN_AND_TRIC_CCT_IN_ACTIN_AND_TUBULIN_FOLDING	30	0.797187	1.71407	0.000419959	0.00375033	0.00275175	1861	tags=53%, list=10%, signal=48%	TUBA1B/ACTB/TUBB4B/CCT5/TUBA1C/PFDN6/CCT3/VBP1/CCT2/CCT4/CCT6A/CCT7/CCT8/PFDN2/TUBA4A/TCP1
GOBP_POSITIVE_REGULATION_OF_RESPONSE_TO_CYTOKINE_STIMULUS	56	-0.666877	-1.75048	0.000421488	0.0164102	0.0144615	1862	tags=36%, list=10%, signal=32%	LSM14A/ADAM17/IKBKE/NLRC5/CASP4/TXK/TBK1/IRF3/CASP1/GFI1/IL7/TRIM56/IRF7/DDX58/CSF1/ZBP1/LAPTM5/CXCR4/HSPA1B/HSPA1A
REACTOME_SRP_DEPENDENT_COTRANSLATIONAL_PROTEIN_TARGETING_TO_MEMBRANE	110	-0.551315	-1.63471	0.000428899	0.0038007	0.00278871	1763	tags=56%, list=9%, signal=51%	RPL31/RPS24/RPS7/RPS4Y1/RPL23A/RPL6/UBA52/RPS16/RPS8/RPS9/RPL21/RPL18/RPL37A/RPL12/RPS15/RPL7A/SSR2/RPS4X/RPLP2/RPL3/RPL26/RPL17/RPL18A/RPL13A/RPS19/RPL22/RPS3/RPL10/RPL23/RPL27A/RPL37/RPL14/RPL32/RPL24/RPS3A/RPS27A/RPL36/RPS29/RPL38/RPS12/RPL36AL/RPL28/RPL13/RPS14/RPS13/RPS11/RPS15A/RPL19/RPL29/RPL11/RPL39/FAU/RPS28/RPS23/RPL9/RPL35A/RPL34/RPL41/RPS25/RPS20/RPL30/RPS27
GOBP_RESPONSE_TO_BACTERIUM	496	-0.393408	-1.33191	0.000436766	0.0168656	0.0148629	2222	tags=19%, list=12%, signal=17%	MAPK1/B2M/PRKCA/GNLY/TRIM5/CDC73/TMF1/RARA/TRAV26-2/MR1/ERBIN/SPON2/FOXP1/IL18BP/IFI44/ABCA1/SHARPIN/ADAM17/DHX58/IL17A/TNFRSF1A/TRAV1-2/WASL/CFP/PTGER2/TBK1/CA5B/LIAS/OCIAD2/CARD8/CD96/XBP1/CARD17/TRAV21/IRF3/OAS2/PLA2G6/CASP1/TRAV25/GFI1/IL6R/LGALS9/TGFB1/AKIRIN2/RBCK1/CARD16/TRAV39/ACP5/RPS19/FKBP5/RAB14/TRAV4/TRAV36DV7/TRAV30/SBNO2/CD6/LY96/PELI1/CEBPB/HLA-E/LYST/ARID5A/ISG15/RPL39/TNFSF8/RGS…
REACTOME_SIGNALING_BY_GPCR	441	-0.394639	-1.33823	0.000437422	0.00384664	0.00282242	2373	tags=16%, list=13%, signal=14%	AKT3/ADRB2/PRKCB/ARHGEF12/RPS6KA3/MAPK1/PRKCA/GPR132/DGKD/CXCR5/PSAP/ADGRE5/DAGLB/AKT2/ARHGEF7/CAMK2D/DGKH/GPR15/PIK3CA/SOS2/PDE4A/PMCH/VAV1/XCL1/PLCB2/PTGER2/DGKQ/PDPK1/GNB5/PDE7A/UTS2/CYSLTR1/C3AR1/PRKCQ/S1PR4/GPR65/PRKAR2A/PRKX/ARHGEF9/ARHGEF3/ITPR1/GNA13/PRKCH/RASGRP2/ITPR2/RGS14/GPSM3/PRKACB/PDE3B/ADCY7/FGD3/AKAP13/RGS1/LPAR6/ARHGEF1/PDE4D/RHOB/CD55/DGKA/CCL5/RGS2/GPR183/CCR6/CCR7/CXCL13/PDE…
GOBP_RIBONUCLEOSIDE_TRIPHOSPHATE_METABOLIC_PROCESS	78	0.667617	1.64352	0.00044339	0.0169822	0.0149656	2755	tags=42%, list=15%, signal=36%	ENO1/ATP5MC1/RAN/ATP5MC3/ATP5PF/NME2/RHOA/ATP5MF/ATP5F1B/ATP5F1E/IMPDH2/PARP1/ITPA/ATP5PB/DGUOK/ATP5F1C/ATP5PD/ATP5F1A/STOML2/EFL1/UCK2/CTPS1/ATP5MG/ATP5ME/IMPDH1/ALDOA/SLC25A13/VCP/NME1/CAD/NUDT2/ATP6V0C/MFN1
REACTOME_HCMV_EARLY_EVENTS	70	0.686722	1.67104	0.000450556	0.00393213	0.00288514	2456	tags=44%, list=13%, signal=39%	TUBA1B/TUBB4B/RBBP7/TUBA1C/EZH2/RBBP4/TRIM28/DYNLL1/TPR/CBX1/EED/NFKB1/SUZ12/HDAC3/AAAS/SEC13/DYNLL2/NUP210/DYNC1I2/NUP153/NUP188/NUP155/TUBA4A/NUP93/NCOR2/NUP37/NUP85/NUP58/NDC1/NUP107/NUP62
GOBP_MITOCHONDRIAL_GENE_EXPRESSION	100	0.631961	1.6104	0.000454367	0.0172623	0.0152124	3632	tags=51%, list=19%, signal=41%	SHMT2/MRPL51/UQCC2/MRPS6/C1QBP/HSD17B10/MRPL16/COA3/MRPL47/MRPS7/MRPS14/MRPS16/LRPPRC/MRPS12/MRPL57/TUFM/MRPS11/MRPS34/SLC25A33/MRPL58/MRPS18B/TFAM/IARS2/TSFM/PUS1/MRPS2/MRPS21/WARS2/CDK5RAP1/TBRG4/LARS2/RCC1L/YARS2/MRPS27/MTG2/RMND1/TRMT61B/MALSU1/MRPS28/TFB1M/TRUB2/DARS2/MPV17L2/CHCHD10/MTERF1/NSUN3/NOA1/FASTKD3/MRPS24/RPUSD3/GFM2
REACTOME_TRANSCRIPTIONAL_REGULATION_BY_TP53	355	0.504109	1.40881	0.000460171	0.00398585	0.00292456	2569	tags=39%, list=14%, signal=34%	PCNA/TPX2/RPA3/BIRC5/CDK1/FANCI/TXN/RBBP7/CCNA2/COX5A/TFDP1/CHEK1/PRDX2/RMI2/BRCA1/CCNB1/COX8A/YWHAQ/E2F1/COX6A1/NDUFA4/NPM1/RBBP8/TOPBP1/SSRP1/PRDX1/AURKB/RBBP4/COX7B/POLR2L/YWHAE/PRELID1/SUPT16H/RFC3/LAMTOR2/EXO1/FANCD2/ELOC/DDB2/RFC4/MBD3/PRDX5/ELOB/MAPKAP1/POLR2I/BARD1/G6PD/CDKN2A/PRMT1/BLM/POLR2K/CHD4/CCNE2/YWHAH/COX6C/MEAF6/CRADD/GPI/PPP2CA/LRPPRC/E2F4/AURKA/DNA2/RHEB/RBL1/BRIP1/CDK2/POLR2H…
GOBP_NEGATIVE_REGULATION_OF_PROTEIN_SERINE_THREONINE_KINASE_ACTIVITY	99	-0.580472	-1.66142	0.000479551	0.0180733	0.0159272	1489	tags=23%, list=8%, signal=22%	SIRT1/INPP5K/DTNBP1/HEXIM1/LATS1/SORL1/CDK5RAP3/DUSP16/PRKAR2A/STK38/KAT2B/CDKN1A/RGS14/LAX1/TNFAIP3/CHORDC1/DUSP10/PDCD4/RGS2/PTPN22/CDKN1B/DNAJA1/DUSP1
REACTOME_G1_S_DNA_DAMAGE_CHECKPOINTS	66	0.685238	1.65436	0.000489634	0.00417997	0.00306699	1678	tags=59%, list=9%, signal=54%	PSMA3/PSME2/CCNA2/PSMA6/CHEK1/PSMB6/PSMA7/PSMB3/PSMA4/PSMC3/PSMC5/PSMD1/PSMD4/PSMB1/SEM1/PSMB9/PSMD8/PSMC2/PSMD14/PSMA5/PSMC1/PSMB2/PSMB5/PSMB8/PSMD2/PSMC4/CDKN2A/CCNE2/PSMB10/PSME1/CDK2/PSMD7/PSMD6/PSMD3/PSMD13/CHEK2/PSMB7/PSMD10/PSMF1
REACTOME_DEUBIQUITINATION	234	0.545244	1.49265	0.000489841	0.00417997	0.00306699	2553	tags=36%, list=14%, signal=32%	CLSPN/VDAC1/CDK1/ACTB/PSMA3/PSME2/CCNA2/TNIP2/PSMA6/BRCA1/PSMB6/PSMA7/PSMB3/PSMA4/PSMC3/TNIP1/RHOA/PSMC5/PSMD1/TNIP3/PSMD4/PSMB1/UCHL5/SEM1/PSMB9/PSMD8/CDC20/ADRM1/PSMC2/PSMD14/PSMA5/PSMC1/VDAC3/CCP110/PSMB2/DDB2/HCFC1/PSMB5/KEAP1/PSMB8/BARD1/PSMD2/PSMC4/ASXL1/YY1/BIRC3/RAD23B/TFPT/PSMB10/PSME1/USP37/UFD1/PSMD7/TRAF3/USP7/NEDD8/PSMD6/PSMD3/PSMD13/TADA3/RUVBL1/PSMB7/PSMD10/JOSD2/UCHL3/PSMF1/USP22/…
REACTOME_C_TYPE_LECTIN_RECEPTORS_CLRS	124	0.608233	1.57283	0.000495561	0.0041977	0.00308	2425	tags=40%, list=13%, signal=35%	CCL22/PSMA3/PSME2/PSMA6/PSMB6/PSMA7/PSMB3/PSMA4/PSMC3/UBE2N/PSMC5/PSMD1/NFKB2/PSMD4/PSMB1/SEM1/PSMB9/PSMD8/UBE2M/NRAS/PSMC2/PSMD14/PSMA5/PSMC1/PSMB2/NFKB1/PSMB5/PSMB8/PSMD2/PSMC4/HRAS/PSMB10/PSME1/PSMD7/AHCYL1/UBE2V1/PSMD6/PSMD3/PSMD13/CUL1/PSMB7/PSMD10/PSMF1/PSMA1/PSMA2/UBA3/NFKBIA/RELB/FYN/PSMD9
REACTOME_REGULATION_OF_FZD_BY_UBIQUITINATION	16	-0.867634	-1.77893	0.000513347	0.00431661	0.00316725	1459	tags=25%, list=8%, signal=23%	UBA52/UBB/RPS27A/UBC
GOBP_CHAPERONE_COFACTOR_DEPENDENT_PROTEIN_REFOLDING	31	-0.751263	-1.78051	0.000518838	0.0193988	0.0170952	301	tags=26%, list=2%, signal=25%	HSPA6/DNAJB4/HSPE1/HSPA8/HSPA1B/HSPH1/HSPA1A/DNAJB1
GOBP_LEUKOCYTE_DIFFERENTIATION	472	-0.390064	-1.30898	0.000530612	0.0196828	0.0173455	2258	tags=24%, list=12%, signal=21%	HDAC5/CRTAM/B2M/PRKCA/CRACR2A/RARA/LCK/MR1/CD46/AMBRA1/SLC9B2/SYVN1/IFNG/IKZF1/AP3B1/TRPM2/FOXP1/ATF2/TET2/ATP6AP1/PLCL2/ADAM17/SOS2/GPR89A/IRF1/IL17A/PNP/TMEM131L/VAV1/SOCS1/RC3H1/CBFB/PIAS3/EGR1/SIRT1/TOB2/FOXO3/CD3E/TNFSF9/OSTM1/HDAC4/XBP1/FGL2/ITGB1/GON4L/TSC1/ITM2A/ZAP70/ATP7A/CARD11/NKAP/IL6R/LGALS9/TGFB1/SLAMF6/CD40LG/STAT6/IL7/IRF2BP2/SOX4/EP300/RHOH/PIK3CD/RUNX2/RPL22/TCIRG1/ZBTB7A/IFI16…
REACTOME_CYCLIN_A_CDK2_ASSOCIATED_EVENTS_AT_S_PHASE_ENTRY	84	0.653781	1.6165	0.000544515	0.00454552	0.00333521	2234	tags=60%, list=12%, signal=53%	PSMA3/PSME2/CCNA2/PSMA6/TFDP1/PSMB6/PSMA7/PSMB3/PSMA4/PSMC3/CDK4/E2F1/CKS1B/PSMC5/PSMD1/PSMD4/RBBP4/PSMB1/SEM1/PSMB9/PSMD8/PSMC2/PSMD14/PSMA5/PSMC1/PSMB2/PSMB5/PSMB8/PSMD2/PSMC4/CCNE2/WEE1/E2F4/PSMB10/PSME1/CDK2/PSMD7/PSMD6/PSMD3/PSMD13/AKT1/CUL1/PSMB7/PSMD10/PSMF1/CDK7/PSMA1/PSMA2/LIN9/CDC25A
GOBP_CELLULAR_RESPONSE_TO_CALCIUM_ION	61	-0.652338	-1.74817	0.000547187	0.020139	0.0177476	656	tags=13%, list=3%, signal=13%	ITPKB/RASGRP2/ALOX5AP/JUN/JUND/FOSB/JUNB/FOS
REACTOME_SNRNP_ASSEMBLY	53	0.715163	1.67225	0.000548533	0.00454611	0.00333565	2979	tags=55%, list=16%, signal=46%	SNRPG/SNRPD1/SNRPE/SNRPB/SNRPF/TPR/GEMIN7/AAAS/SEC13/SNRPD3/SNRPD2/NUP210/NUP153/NUP188/NUP155/NUP93/PHAX/GEMIN6/NUP37/WDR77/NUP85/PRMT5/NUP58/NDC1/NUP107/NUP62/NCBP2/NUP205/DDX20
GOBP_REGULATION_OF_MITOTIC_CELL_CYCLE_PHASE_TRANSITION	274	0.53036	1.46477	0.000585534	0.0213833	0.0188441	2356	tags=38%, list=12%, signal=34%	CENPF/ATAD5/CLSPN/ZWINT/UBE2C/CDK1/CENPE/CCND2/PSME2/CDT1/BUB1/TFDP1/RAD21/CHEK1/BRCA1/RRM1/CCNB1/GTSE1/DLGAP5/DTL/CDK4/E2F1/PRKDC/EZH2/ANAPC11/TOPBP1/CDK2AP2/AURKB/ID2/CDCA5/RRM2/NDC80/TPR/GEN1/PTPN6/CDKN2C/KIF14/EIF4G1/FBXO5/MAD2L1/NABP2/KNTC1/MAD2L2/BUB1B/RCC2/CDC6/DDB1/APEX1/CDKN2A/BLM/PHB2/RFWD3/RPS27L/CRADD/WEE1/PPP2CA/AURKA/ANLN/KLHL22/RBL1/CDC26/PLK1/PSME1/CDK2/BUB3/ORC1/SIN3A/RAB11A/NBN/…
GOBP_BLOOD_VESSEL_MORPHOGENESIS	461	-0.387186	-1.30108	0.000598463	0.0216874	0.019112	1416	tags=11%, list=8%, signal=11%	ELK3/ADTRP/STIM1/GTF2I/PDPK1/PML/PLCG1/XBP1/PRKD2/ITGB1/CYSLTR1/C3AR1/RAPGEF2/B4GALT1/ATP2B4/SRPK2/TGFB1/SETD2/BCAS3/SOX4/MAP3K3/LDLR/ARID2/PIK3CD/PRKX/PPP1R16B/JMJD6/GNA13/STK4/TGFBR2/CCM2/PDE3B/NFE2L2/TIPARP/TNFAIP3/RHOB/LEF1/CEMIP2/ETS1/CASP8/HPGD/RORA/CXCL13/CITED2/JUN/BTG1/SAT1/ANXA1/RGCC/CXCR4/JUNB/KLF2
REACTOME_RESOLUTION_OF_ABASIC_SITES_AP_SITES	37	0.76674	1.69213	0.000604328	0.00497276	0.00364869	2329	tags=59%, list=12%, signal=52%	PCNA/RPA3/FEN1/LIG1/POLD3/PARP1/RFC3/RFC4/UNG/APEX1/POLD1/POLE3/RFC2/RFC5/POLE/POLD2/POLE2/PARP2/NTHL1/RPA2/POLE4/RPA1
GOBP_MITOCHONDRION_ORGANIZATION	482	0.482559	1.37345	0.000610878	0.0219683	0.0193596	3701	tags=40%, list=20%, signal=33%	VDAC1/SLC25A5/PARK7/NDUFA6/TYMP/DDHD1/NDUFB3/CALM3/PHB/UQCC2/PDCD5/NDUFAB1/SAE1/NDUFB2/NDUFB6/CHCHD2/COX17/ATPAF1/LMAN1/HUWE1/BCL2L1/SSBP1/ROMO1/COX7A2/NDUFB7/TIMM8B/GGCT/HSD17B10/NDUFS5/PRELID1/TOMM5/PARP1/TOMM40/IMMT/NDUFA12/FANCG/COA3/ATAD3A/GHITM/TIMM50/TIMM13/PPIF/SLIRP/NDUFS8/PRDX3/HTRA2/UBE2J2/MAP1LC3A/TOMM22/SAMM50/MTX1/TIMM8A/NDUFB4/NDUFA13/PHB2/POLDIP2/FUNDC2/TIMM17A/RAC2/NDUFAF8/AURKA/…
REACTOME_SUMOYLATION	166	0.580349	1.54763	0.000612309	0.0050027	0.00367066	2591	tags=42%, list=14%, signal=37%	TOP2A/PCNA/BIRC5/DNMT1/PARK7/CBX5/SMC1A/RAD21/BRCA1/CDCA8/SMC3/VDR/SAE1/UBE2I/NPM1/SUMO2/NFKB2/AURKB/HNRNPC/TRIM28/TPR/INCENP/PARP1/SUMO1/UBA2/SMC5/SUZ12/NR2C1/CDKN2A/BLM/AAAS/SEC13/TOP1/NSMCE4A/AURKA/HNRNPK/RANGAP1/NUP210/DNMT3A/SUMO3/NCOA1/NUP153/SIN3A/NUP188/NUP155/NRIP1/NUP93/HDAC2/STAG1/NCOR2/SENP1/NUP37/ING2/NUP85/NFKBIA/NSMCE1/RING1/NUP58/NDC1/HDAC1/RPA1/HDAC7/SMC6/NUP107/CBX2/NUP62/MDM2/R…
REACTOME_INTERLEUKIN_12_SIGNALING	44	0.728614	1.65897	0.00062202	0.00504625	0.00370261	1872	tags=48%, list=10%, signal=43%	PPIA/LMNB1/PSME2/MIF/RPLP0/P4HB/HNRNPF/LCP1/GSTO1/SOD1/TALDO1/HNRNPA2B1/IL12RB1/ANXA2/CFL1/SNRPA1/MSN/HNRNPDL/PITPNA/TCP1/CDC42
GOBP_MRNA_PROCESSING	437	0.492013	1.39505	0.000636534	0.0227008	0.0200051	2799	tags=34%, list=15%, signal=29%	ALYREF/SNRPG/SNRPD1/LGALS3/SNRPE/NCL/HNRNPA3/LSM4/SNRPB/SFPQ/YBX1/DDX39A/SNRPF/SRSF2/SNRNP25/GRSF1/LSM2/RBM17/HNRNPM/C1QBP/HNRNPF/SRSF10/RBM3/HNRNPC/SNRPA/LSM3/PABPN1/NUDT21/AURKAIP1/PSIP1/SNRPC/HNRNPR/DAZAP1/DHX15/HNRNPA2B1/SRSF9/TTF2/HNRNPA1/PUF60/SF3B4/TXNL4A/CTR9/LSM5/RALY/GEMIN7/ZCRB1/SRSF3/HNRNPU/RNPS1/SYNCRIP/LSM7/BARD1/DHX9/SF3B3/SRPK1/LSM6/SNRPA1/SLBP/NONO/EIF4A3/DCPS/SNRPD3/SF3B6/SNRPD2…
GOBP_MONOCARBOXYLIC_ACID_METABOLIC_PROCESS	470	0.484793	1.37822	0.000640883	0.0227008	0.0200051	3328	tags=26%, list=18%, signal=22%	PKM/GAPDH/PGAM1/ENO1/FABP5/TPI1/VDAC1/PARK7/LDHA/MIF/BRCA1/NDUFAB1/CD74/HADH/ACSL4/HSD17B10/PGK1/LYPLA2/AKR1A1/ETFB/HACD1/ACAT1/PGD/ACADVL/ACAT2/ACADM/HADHB/PFKP/LDHB/ECI1/EIF6/MTHFS/GPI/PFKL/IDH2/DBI/PRMT3/PECR/PCK2/ELOVL1/GGT1/ACOT7/SLC25A17/PDK2/MAPK14/GPAT2/ABHD12/HK1/ALDH3A2/GNPAT/AKT1/HACD3/ECHS1/ACSL1/PDHA1/FAH/ABHD2/LYPLA1/ETFA/HADHA/FASN/SLC27A2/HSD17B4/DECR1/ENO2/PGM1/PDHB/CEACAM1/PCCB/…
GOBP_CHROMATIN_REMODELING	177	0.562256	1.50986	0.00065727	0.0231075	0.0203635	2316	tags=35%, list=12%, signal=31%	HMGB2/NASP/MCM2/HELLS/ASF1B/ANP32E/ACTB/RBBP7/ANP32B/DNAJC9/HJURP/SET/NAP1L1/NPM1/SSRP1/HNRNPC/RBBP4/HMGA1/CBX3/SMARCB1/SUPT16H/UCHL5/CENPW/BAZ1B/OIP5/HCFC1/MBD3/CENPP/KDM6B/SMARCE1/SMARCC1/CHD4/YY1/HP1BP3/TOP1/TFPT/CHAF1B/PBRM1/POLE3/CHRAC1/CHAF1A/ITGB3BP/MTA2/RUVBL1/NUDT5/YEATS4/ACTR6/MBD2/SMARCD2/HDAC2/MIS18A/CTCF/ACTL6A/VPS72/SMARCAD1/FOXP3/SMARCA4/KAT2A/SMARCD1/SUV39H2/BAZ1A/HDAC1
REACTOME_REGULATION_OF_TP53_ACTIVITY	155	0.582285	1.53757	0.000658077	0.00527597	0.00387116	2569	tags=45%, list=14%, signal=39%	TPX2/RPA3/CDK1/RBBP7/CCNA2/CHEK1/RMI2/BRCA1/RBBP8/TOPBP1/SSRP1/AURKB/RBBP4/SUPT16H/RFC3/EXO1/RFC4/MBD3/MAPKAP1/BARD1/CDKN2A/BLM/CHD4/MEAF6/PPP2CA/AURKA/DNA2/BRIP1/CDK2/NOC2L/RAD50/RFC2/RFC5/MAPK14/TAF15/PIN1/MTA2/USP7/NBN/RAD1/KMT5A/MRE11/ATRIP/AKT1/CHEK2/ING5/PPP2R1B/TP73/TAF3/HDAC2/BRPF1/RMI1/TAF12/TAF6/PRR5/TAF9/TOP3A/TAF11/MLST8/RPA2/ING2/PRMT5/HDAC1/RPA1/CCNG1/SMYD2/MDM2/PPP2CB/WRN
REACTOME_FORMATION_OF_ATP_BY_CHEMIOSMOTIC_COUPLING	17	0.86459	1.67654	0.000660503	0.00527597	0.00387116	1524	tags=71%, list=8%, signal=65%	ATP5MC1/ATP5MC3/ATP5PF/ATP5MF/ATP5F1B/ATP5F1E/ATP5PB/ATP5F1C/ATP5PD/ATP5F1A/ATP5MG/ATP5ME
REACTOME_INTERLEUKIN_12_FAMILY_SIGNALING	53	0.711661	1.66406	0.000664076	0.00527597	0.00387116	1872	tags=45%, list=10%, signal=41%	EBI3/PPIA/LMNB1/PSME2/MIF/RPLP0/P4HB/HNRNPF/LCP1/GSTO1/SOD1/TALDO1/CANX/HNRNPA2B1/IL12RB1/ANXA2/CFL1/SNRPA1/MSN/HNRNPDL/IL27RA/PITPNA/TCP1/CDC42
GOBP_TRANSMEMBRANE_RECEPTOR_PROTEIN_SERINE_THREONINE_KINASE_SIGNALING_PATHWAY	271	-0.438632	-1.40404	0.000680183	0.0237359	0.0209173	2400	tags=18%, list=13%, signal=16%	SKIL/BMPR2/BTBD11/SPART/ZEB2/TAB1/SMAD5/TOB1/GDF11/ATF2/TGFBRAP1/ADAM17/SNX6/EGR1/SIRT1/SMAD3/NUMA1/USP9Y/PDPK1/PML/LTBP3/GIPC1/ITGB1/LATS1/CREBBP/SORL1/TGFB1/XIAP/EP300/RUNX2/ZBTB7A/LDLRAD4/PXN/SMAD2/DDX5/RNF111/SDCBP/SMAD4/TGFBR2/LNPEP/LEF1/PDCD4/USP15/HPGD/CITED2/JUN/HSPA1A/FOS
GOBP_REGULATION_OF_DNA_DEPENDENT_DNA_REPLICATION	49	0.731764	1.67325	0.000693099	0.0240087	0.0211577	2255	tags=61%, list=12%, signal=54%	PCNA/CDT1/TIMELESS/BRCA2/SSBP1/GMNN/GINS2/FBXO5/RFC3/RFC4/DSCC1/CHTF18/TIPIN/BLM/STOML2/GINS3/CHTF8/CDK2/GINS4/E2F8/RFC2/RFC5/NBN/E2F7/CDC7/CIZ1/FBH1/SLFN11/DONSON/ZMPSTE24
GOBP_NEGATIVE_REGULATION_OF_ORGANELLE_ORGANIZATION	310	0.514722	1.43171	0.000749361	0.0257682	0.0227082	2656	tags=29%, list=14%, signal=25%	STMN1/CENPF/TOP2A/TPX2/MCM2/SLC25A5/ZWINT/PTTG1/PFN1/CDT1/BUB1/RAD21/CHEK1/BRCA1/CCNB1/NPM1/HUWE1/BCL2L1/AURKB/MAP4/HNRNPC/CORO1A/FLII/NDC80/TPR/GEN1/AURKAIP1/PRELID1/PARP1/FBXO5/BAZ1B/MAD2L1/HNRNPA1/GHITM/KNTC1/MAD2L2/BUB1B/CCP110/PPIF/HNRNPU/GDI2/KLHL22/TFRC/PLK1/CCNF/TRIOBP/NAT10/RAD50/BUB3/NBN/MDM1/RAD1/RDX/AKT1/TRIP13/BBS4/PSMD10/MKKS/SPDL1/CAPZB/TTK/DNM2/CHMP4B/SLC35F6/PSMG2/MAPRE1/SSH1/MAD…
REACTOME_DEPOSITION_OF_NEW_CENPA_CONTAINING_NUCLEOSOMES_AT_THE_CENTROMERE	28	0.793953	1.70073	0.000754775	0.00595549	0.00436975	2033	tags=71%, list=11%, signal=64%	KNL1/CENPK/RBBP7/CENPM/HJURP/CENPU/NPM1/MIS18BP1/RBBP4/CENPH/CENPW/CENPN/OIP5/CENPA/CENPP/ITGB3BP/RUVBL1/CENPO/MIS18A/CENPX
GOBP_REGULATION_OF_MIRNA_TRANSCRIPTION	53	-0.664419	-1.72185	0.000760255	0.0259533	0.0228714	1497	tags=21%, list=8%, signal=19%	EGR1/SMAD3/FOXO3/TGFB1/DDX5/NR3C1/SMAD4/NR1H2/ETS1/JUN/FOS
REACTOME_SIGNALING_BY_WNT	237	0.539475	1.47712	0.000778813	0.00610335	0.00447824	2974	tags=31%, list=16%, signal=27%	GNG5/PFN1/PSMA3/PSME2/PSMA6/RBX1/WNT10A/PSMB6/PSMA7/PSMB3/PSMA4/PSMC3/RHOA/AP2M1/PSMC5/CLTA/PSMD1/XPO1/PSMD4/PSMB1/AP2S1/SEM1/PSMB9/PSMD8/PSMC2/PSMD14/PSMA5/PSMC1/PSMB2/PSMB5/PSMB8/RAC1/PSMD2/PSMC4/RAC2/PPP2CA/PSMB10/PSME1/PSMD7/PSMD6/PSMD3/PSMD13/RUVBL1/RUNX3/AKT1/CUL1/PSMB7/PSMD10/PPP2R1B/PSMF1/PSMA1/CLTC/AP2A1/PSMA2/GNG2/SMARCA4/GNB2/GNB1/HDAC1/RBBP5/KLHL12/PSMD9/PPP2CB/CUL3/ITPR3/PPP2R5D/ASH2…
REACTOME_RESOLUTION_OF_D_LOOP_STRUCTURES	34	0.756692	1.67024	0.00078526	0.00611229	0.00448481	2769	tags=59%, list=15%, signal=50%	RMI2/BRCA1/RAD51AP1/BRCA2/RBBP8/GEN1/EXO1/BARD1/BLM/DNA2/BRIP1/RAD50/NBN/MRE11/RAD51C/RMI1/TOP3A/WRN/XRCC2/EME1
GOBP_REGULATION_OF_DEFENSE_RESPONSE	500	-0.374309	-1.27403	0.00079512	0.0269483	0.0237482	1951	tags=21%, list=10%, signal=20%	CASP6/PLSCR1/FOXP1/DAGLB/KLRD1/DNASE1/TSPAN32/LSM14A/CLNK/AOAH/SHARPIN/ABCC1/DHX58/IKBKE/NLRC5/CASP4/IRF1/TNFRSF1A/VAV1/SOCS1/SNX6/XCL1/SMAD3/TXK/N4BP1/TBK1/CD47/CD96/PLCG1/AKNA/YTHDF3/FGL2/NKG7/HEXIM1/TRAFD1/VAMP8/IRF3/CREBBP/CASP1/ITCH/LGALS9/SLAMF6/AKIRIN2/TMSB4X/XIAP/EP300/HERC5/TRIM56/LDLR/ACP5/RPS19/RICTOR/FAM3A/IFI16/STAT2/PTPN2/ATG12/BIRC2/IRF7/DDX58/ADAR/ATM/SBNO2/ZBP1/IL16/TRIM38/CD226/…
REACTOME_UNWINDING_OF_DNA	12	0.914479	1.66826	0.000796897	0.00616124	0.00452072	1216	tags=83%, list=6%, signal=78%	MCM7/MCM6/MCM3/MCM2/MCM4/CDC45/MCM5/GINS2/GINS3/GINS4
GOBP_DOUBLE_STRAND_BREAK_REPAIR_VIA_BREAK_INDUCED_REPLICATION	12	0.908263	1.62981	0.000808062	0.0271913	0.0239624	533	tags=67%, list=3%, signal=65%	MCM7/MCM6/MCM3/MCM2/MCM4/CDC45/MCM5/GINS2
REACTOME_G1_S_SPECIFIC_TRANSCRIPTION	28	0.792378	1.69735	0.000824019	0.00632846	0.00464342	1257	tags=57%, list=7%, signal=53%	TYMS/PCNA/TK1/DHFR/CDK1/CDC45/CDT1/TFDP1/E2F1/RRM2/RBBP4/FBXO5/CDC6/E2F4/RBL1/ORC1
GOBP_ACTIVATION_OF_IMMUNE_RESPONSE	308	-0.421698	-1.36566	0.000825178	0.0275703	0.0242964	1982	tags=23%, list=11%, signal=21%	MAPK1/TRIM5/NFATC2/LCK/CD46/THEMIS2/CASP6/PLSCR1/FOXP1/KLRD1/SLA2/PLCL2/PIK3CA/CD8B/TRAT1/VAV1/RC3H1/CFP/TXK/TBK1/CD47/PLCG1/HEXIM1/PRKD2/C3AR1/ZAP70/NR4A3/PLA2G6/CREBBP/CARD11/PLEKHA1/RBCK1/EP300/SLC39A10/PIK3CD/HLA-DQB1/CMTM3/CBLB/RPS3/IFI16/PTPN2/PRKCH/ZBP1/UBASH3A/CD226/BTN3A1/TESPA1/SKAP1/LAX1/BTN3A2/THEMIS/LAPTM5/MALT1/PDE4D/TRBC1/SH2D1A/CD55/PTPRC/PYHIN1/BCL2/TRBC2/ELF1/ITK/CCR7/PTPN22/NFK…
REACTOME_PCNA_DEPENDENT_LONG_PATCH_BASE_EXCISION_REPAIR	21	0.839338	1.70472	0.000854651	0.00652025	0.00478414	2329	tags=86%, list=12%, signal=75%	PCNA/RPA3/FEN1/LIG1/POLD3/RFC3/RFC4/APEX1/POLD1/POLE3/RFC2/RFC5/POLE/POLD2/POLE2/RPA2/POLE4/RPA1
GOBP_ALPHA_BETA_T_CELL_ACTIVATION	146	-0.503896	-1.52218	0.00085511	0.0283166	0.0249541	1635	tags=28%, list=9%, signal=26%	IRF1/PNP/SOCS1/XCL1/RC3H1/CBFB/CD3E/NKG7/ZAP70/ATP7A/PRKCQ/ITCH/NKAP/IL6R/LGALS9/SLAMF6/STAT6/RASAL3/RPL22/TCIRG1/CBLB/ITPKB/HLA-E/TGFBR2/BCL11B/TNFSF8/MALT1/TNFRSF14/LEF1/CD55/PTPRC/BCL2/RORA/GPR183/LY9/ITK/PTPN22/NFKBIZ/PTGER4/ANXA1/HSPH1
GOBP_POSITIVE_REGULATION_OF_CELL_CYCLE_PHASE_TRANSITION	101	0.617127	1.56976	0.00086252	0.0283166	0.0249541	2319	tags=42%, list=12%, signal=37%	ATAD5/UBE2C/CDK1/CCND2/CDT1/TFDP1/RRM1/CCNB1/DLGAP5/DTL/CDK4/EZH2/ANAPC11/NPM1/CDCA5/RRM2/EIF4G1/FBXO5/RCC2/CDC6/APEX1/PHB2/SIN3A/RAB11A/STIL/RDX/LSM10/AKT1/SASS6/CHEK2/RRM2B/PAGR1/CDC7/RAD51C/ANAPC5/MAD2L1BP/ESPL1/CUL4A/CDC25C/CPSF3/CDC25A/CENPJ
GOBP_PHAGOCYTOSIS_RECOGNITION	54	-0.664436	-1.73267	0.000870572	0.0283166	0.0249541	2413	tags=11%, list=13%, signal=10%	TRDC/MYO18A/SPON2/JMJD6/TRBC1/TRBC2
REACTOME_FORMATION_OF_TUBULIN_FOLDING_INTERMEDIATES_BY_CCT_TRIC	23	0.831383	1.71899	0.000876153	0.00664032	0.00487224	816	tags=43%, list=4%, signal=42%	TUBA1B/TUBB4B/CCT5/TUBA1C/CCT3/CCT2/CCT4/CCT6A/CCT7/CCT8
GOBP_CELL_CYCLE_CHECKPOINT_SIGNALING	165	0.568024	1.51873	0.000879359	0.0283166	0.0249541	2580	tags=45%, list=14%, signal=39%	CENPF/CLSPN/ZWINT/CDK1/CDC45/CDT1/TIMELESS/BUB1/CHEK1/BRCA1/CCNB1/GTSE1/DTL/E2F1/PRKDC/TOPBP1/AURKB/NDC80/TPR/GEN1/MAD2L1/NABP2/KNTC1/FANCD2/MAD2L2/BUB1B/CDC6/WDR76/TIPIN/BLM/RFWD3/RPS27L/CRADD/KLHL22/DNA2/PLK1/BRIP1/DOT1L/CDK2/PTPN11/MAPK14/BUB3/ORC1/MSH2/NBN/RAD1/MRE11/ATRIP/CHEK2/TRIP13/SPDL1/TTK/PSMG2/ZFYVE19/MAD2L1BP/CDK5RAP2/CUL4A/INIP/PRPF19/SDE2/FBXO4/DONSON/RPA2/FOXN3/PIDD1/NAE1/ZWILCH/C…
GOBP_CATECHOLAMINE_UPTAKE	12	0.907115	1.62775	0.000883579	0.0283166	0.0249541	1351	tags=25%, list=7%, signal=23%	PARK7/ACTB/TOR1A
GOBP_HYDROGEN_PEROXIDE_CATABOLIC_PROCESS	12	0.907037	1.62761	0.000883579	0.0283166	0.0249541	762	tags=42%, list=4%, signal=40%	PRDX2/PRDX4/PRDX1/PRDX3/PRDX5
KEGG_PYRIMIDINE_METABOLISM	92	0.632588	1.57069	0.000889347	0.0109576	0.00925283	2690	tags=42%, list=14%, signal=37%	TYMS/DUT/TK1/TYMP/NME2/RRM1/DTYMK/POLD3/RRM2/POLR2L/ITPA/POLR1A/POLR2I/PRIM1/POLR2K/POLD1/POLE3/POLR2H/UCK2/CTPS1/POLE/POLD2/POLA2/POLE2/RRM2B/POLR2E/POLR3K/POLR2G/PRIM2/DHODH/POLA1/NT5C/POLE4/NME1/CAD/TXNRD2/NUDT2/DCTD/DCK
KEGG_CARDIAC_MUSCLE_CONTRACTION	55	0.70004	1.64749	0.000903102	0.0109576	0.00925283	2207	tags=40%, list=12%, signal=35%	COX5A/COX8A/TPM4/TPM3/COX6A1/UQCRQ/CYC1/COX7A2/COX7B/ATP1B3/UQCRC1/UQCRH/COX6C/UQCRC2/UQCRFS1/COX5B/COX4I1/UQCR10/COX6B1/ATP1B1/ATP2A2/UQCRHL
[truncated: 151 more rows]

## Sheet: Bi's Mono_C0
Extended data 3. GSEA results of Bi's monocytes, Au's CD4Ts and Tregs.
Annotation: GSEA results based on Bi's Mono_C0's cluster specific marker-genes. Related to Fig. 4d.
Description	setSize	enrichmentScore	NES	pvalue	p.adjust	qvalues	rank	leading_edge	core_enrichment
[truncated: 150 more rows]
