# Supplementary material for: An immunotherapy response prediction model derived from proliferative CD4+ T cells and antigen-presenting monocytes in ccRCC
Source: Front Immunol. 2022 Aug 25;13:972227. doi: 10.3389/fimmu.2022.972227 (PMC9452905; doi:10.3389/fimmu.2022.972227)
Supplement: Supplementary file 3 [file DataSheet_3.zip › Extended Data/Extended data 4. Details of MKI67+CD4T.Sig, MKI67+Treg.Sig and Mono_C0.Sig.xlsx]

## Sheet: MKI67+CD4T.Sig
Extended data 4. Details of MKI67+CD4T.Sig, MKI67+Treg.Sig and Mono_C0.Sig.
MKI67+CD4T.Sig		Cell cycle	Glycolysis/Oxidative phosphorylation	E2F targets	MYC targets	Transcription/Translation	Others
MKI67		MKI67	ATP6V1F	TP53	NOP56	THOC6	HADH
TOP2A		TOP2A	MRPL15	PAICS	PHB	SRRT	SCMH1
TUBB		TUBB	NDUFB1	RBBP7	NHP2	THRAP3	DDX50
STMN1		STMN1	NDUFA8	SLBP	CCT2	PPIH	GLRX5
ASPM		ASPM	NDUFB10	PHF5A	DHX15	RRP7A	TMPO-AS1
TUBA1B		TUBA1B	NDUFA2	UNG	DCTPP1	ELP5	PAK1IP1
RBX1		RBX1	PGM2	TUBG1	PSMG1	EIF5A
CNTROB		CNTROB	UQCRQ	SLC1A4		SLC29A1
PSMC5		PSMC5	UQCC2			MRPL13
MND1		MND1	STOML2
YBX1		YBX1	ACAA2
TUBA1C		TUBA1C	ACAT1
CTBP1		CTBP1	GUSB
DTYMK		DTYMK	ECI1
PSMB6		PSMB6	TALDO1
NDC1		NDC1
ACTR1A		ACTR1A
E2F3		E2F3
POLR2J		POLR2J
CENPU		CENPU
MZT2B		MZT2B
RAD17		RAD17
SMARCB1		SMARCB1
ODF2		ODF2
MZT1		MZT1
ATP6V1F
MRPL15
NDUFB1
NDUFA8
NDUFB10
NDUFA2
PGM2
UQCRQ
UQCC2
STOML2
ACAA2
ACAT1
GUSB
ECI1
TALDO1
TP53
PAICS
RBBP7
SLBP
PHF5A
UNG
TUBG1
SLC1A4
NOP56
PHB
NHP2
CCT2
DHX15
DCTPP1
PSMG1
THOC6
SRRT
THRAP3
PPIH
RRP7A
ELP5
EIF5A
SLC29A1
MRPL13
HADH
SCMH1
DDX50
GLRX5
TMPO-AS1
PAK1IP1

## Sheet: MKI67+Treg.Sig
Extended data 4. Details of MKI67+CD4T.Sig, MKI67+Treg.Sig and Mono_C0.Sig.
MKI67+Treg.Sig		Cell cycle	E2F targets	MYC targets	mTORC1 signaling	Oxidative phosphorylation	DNA repair	Others
ARL3		ARL3	AURKB	ABCE1	C2orf48	ACADVL	C17orf49	MRPL32
BLM		BLM	BIRC5	CDC45	DHCR24	AIFM1	CBX6	NAXE
CDCA5		CDCA5	CKS2	CYC1	E2F1	ATP6V0B	DGCR8	NR2C1
CDT1		CDT1	DCTPP1	EIF3B	G6PD	COX6A1	HPF1	PTP4A3
CEP192		CEP192	LMNB1	IMPDH2	MAP2K3	FH	PIF1	RRP7A
CLSPN		CLSPN	LYAR	NME1	NUFIP1	MRPL35	RBX1
DTYMK		DTYMK	MCM3	PSMA6	SDF2L1	MRPS11	RCCD1
E2F4		E2F4	MYBL2	PSMD1	SLC1A4	MRPS12
MKI67		MKI67	NUP153	SRSF2	TUBG1	TIMM10
MND1		MND1	PAICS	TRIM28
NUP188		NUP188	POLA2	TYMS
ODF2		ODF2	RAD21
POGZ		POGZ	RAD51C
PSMC5		PSMC5	RPA3
RAD54L		RAD54L	TIPIN
SAC3D1		SAC3D1
SMARCB1		SMARCB1
SMC2		SMC2
SSX2IP		SSX2IP
TOPBP1		TOPBP1
UHRF1		UHRF1
WDR5		WDR5
YBX1		YBX1
ZWINT		ZWINT
AURKB
BIRC5
CKS2
DCTPP1
LMNB1
LYAR
MCM3
MYBL2
NUP153
PAICS
POLA2
RAD21
RAD51C
RPA3
TIPIN
ABCE1
CDC45
CYC1
EIF3B
IMPDH2
NME1
PSMA6
PSMD1
SRSF2
TRIM28
TYMS
C2orf48
DHCR24
E2F1
G6PD
MAP2K3
NUFIP1
SDF2L1
SLC1A4
TUBG1
ACADVL
AIFM1
ATP6V0B
COX6A1
FH
MRPL35
MRPS11
MRPS12
TIMM10
C17orf49
CBX6
DGCR8
HPF1
PIF1
RBX1
RCCD1
MRPL32
NAXE
NR2C1
PTP4A3
RRP7A

## Sheet: Mono_C0.Sig
Extended data 4. Details of MKI67+CD4T.Sig, MKI67+Treg.Sig and Mono_C0.Sig.
Mono_C0.Sig		Antigen processing and presentation	Interferon gamma response	Immune response	Immune regulation	Defense response	Others
CALR		CALR	IER2	MARCO	ANXA2	CD163	H2AFV
CD74		CD74	CD69	FLOT1	RNF7	IL13RA1	TGFBI
FCGR2B		FCGR2B	GBP4	HSP90AB1	HCLS1	ALOX5AP	LHFPL2
HLA-DMA		HLA-DMA	FCGR1A	PLD4	JUN	SERPINF1	SLC25A37
HLA-DPA1		HLA-DPA1	MT2A	VSIG4	FN1		HLA-DRB6
HLA-DPB1		HLA-DPB1	BST2	HSP90AA1	LITAF		S100A10
HLA-DQA1		HLA-DQA1	GBP1	GPX1	SAA1
HLA-DRB1		HLA-DRB1	SOCS1	CD81
TUBA1B		TUBA1B		ALCAM
IER2				RGS1
CD69				PPP1R15A
GBP4
FCGR1A
MT2A
BST2
GBP1
SOCS1
MARCO
FLOT1
HSP90AB1
PLD4
VSIG4
HSP90AA1
GPX1
CD81
ALCAM
RGS1
PPP1R15A
ANXA2
RNF7
HCLS1
JUN
FN1
LITAF
SAA1
CD163
IL13RA1
ALOX5AP
SERPINF1
H2AFV
TGFBI
LHFPL2
SLC25A37
HLA-DRB6
S100A10
