# Supplementary material for: An immunotherapy response prediction model derived from proliferative CD4+ T cells and antigen-presenting monocytes in ccRCC
Source: Front Immunol. 2022 Aug 25;13:972227. doi: 10.3389/fimmu.2022.972227 (PMC9452905; doi:10.3389/fimmu.2022.972227)
Supplement: Supplementary file 3 [file DataSheet_3.zip › Extended Data/Extended data 5. Top10 GOBP gene sets of Bi's Monocytes, Au's CD4Ts and Tregs enriched by cluster specific marker-genes.xlsx]

## Sheet: Au's CD4Ts
Extended data 5. Top10 GOBP gene sets of Bi's Monocytes, Au's CD4Ts and Tregs enriched by cluster specific marker-genes, and their ROC p-values. Related to Fig. S9a-S9c.
Clusters	Fig. S8a rownames	p-values	p.adjust	Gene sets	Genes
C0	GOBP1	0.044	0.225	GOBP_IMMUNE_RESPONSE	IFNG	IL6ST	CCR7	ANXA1	CCL5	IL2	CD40LG	LAPTM5	LGALS1	LGALS3	LCK	CORO1A	IL2RA	CD81	XCL1	LAG3	NDFIP1	FOXP1	IL6R	ZNF683	CD48	XBP1	LEF1	PELI1	CD27	B2M	RAC2	TCF7	THEMIS	NKG7	PSMB10	TGFB1	ITGB2	MIF	TXK	CST7	ACTG1	PRF1	PTGDR	CCL4	NCF1	CYBA	RPS19	HLA-B	OASL
	GOBP2	0.071	0.225	GOBP_CELL_ACTIVATION	IFNG	IL6ST	CCR7	ANXA1	CCL5	IL2	CD40LG	LAPTM5	LGALS1	LGALS3	LCK	CORO1A	IL2RA	CD81	XCL1	LAG3	NDFIP1	FOXP1	IL6R	ZNF683	CD48	XBP1	LEF1	PELI1	CD27	B2M	RAC2	TCF7	THEMIS	NKG7	PSMB10	TGFB1	ITGB2	MIF	TXK	CST7	ACTG1	PRF1	PTGDR	CD3E	CD2	TIGIT	MSN	RIPOR2	ZFP36L2
	GOBP3	0.18	0.225	GOBP_T_CELL_ACTIVATION	IFNG	IL6ST	CCR7	ANXA1	CCL5	IL2	CD40LG	LAPTM5	LGALS1	LGALS3	LCK	CORO1A	IL2RA	CD81	XCL1	LAG3	NDFIP1	FOXP1	IL6R	ZNF683	CD48	XBP1	LEF1	PELI1	CD27	B2M	RAC2	TCF7	THEMIS	NKG7	PSMB10	CD3E	CD2	TIGIT	MSN	RIPOR2	ZFP36L2	RUNX2	CD3D
	GOBP4	0.16	0.225	GOBP_REGULATION_OF_IMMUNE_SYSTEM_PROCESS	IFNG	IL6ST	CCR7	ANXA1	CCL5	IL2	CD40LG	LAPTM5	LGALS1	LGALS3	LCK	CORO1A	IL2RA	CD81	XCL1	LAG3	NDFIP1	FOXP1	IL6R	ZNF683	CD48	XBP1	LEF1	PELI1	CD27	B2M	RAC2	TCF7	THEMIS	TGFB1	ITGB2	MIF	TXK	CST7	CCL4	NCF1	CYBA	RPS19	HLA-B	OASL	TRAT1	CTSH	PDE4D	SLC7A5	HCST
	GOBP5	0.058	0.225	GOBP_DEFENSE_RESPONSE	IFNG	IL6ST	CCR7	ANXA1	CCL5	IL2	CD40LG	LAPTM5	LGALS1	LGALS3	LCK	CORO1A	IL2RA	CD81	XCL1	LAG3	NDFIP1	FOXP1	IL6R	ZNF683	CD48	NKG7	TGFB1	ITGB2	MIF	TXK	CST7	ACTG1	PRF1	PTGDR	CCL4	NCF1	CYBA	RPS19	HLA-B	OASL	TRAT1	CXCR4	ZYX	PSTPIP1	GAPDH	GZMM	VIM	APOBEC3G	IFITM1
	GOBP6	0.24	0.24	GOBP_BIOLOGICAL_ADHESION	IFNG	IL6ST	CCR7	ANXA1	CCL5	IL2	CD40LG	LAPTM5	LGALS1	LGALS3	LCK	CORO1A	IL2RA	CD81	XCL1	LAG3	NDFIP1	XBP1	LEF1	PELI1	CD27	B2M	RAC2	TGFB1	ITGB2	ACTG1	CCL4	CXCR4	ZYX	PSTPIP1	CD3E	CD2	TIGIT	MSN	RIPOR2	PRKCA	ACTN1	ACTB	CLIC1	MYL12A	ADTRP	CD99	CALR	TESC	PPP1CA
	GOBP7	0.21	0.2333	GOBP_CELL_CELL_ADHESION	IFNG	IL6ST	CCR7	ANXA1	CCL5	IL2	CD40LG	LAPTM5	LGALS1	LGALS3	LCK	CORO1A	IL2RA	CD81	XCL1	LAG3	NDFIP1	XBP1	LEF1	PELI1	CD27	B2M	RAC2	TGFB1	ITGB2	ACTG1	CD3E	CD2	TIGIT	MSN	RIPOR2	PRKCA	ACTN1	ACTB	CLIC1	MYL12A	ADTRP	CD99	PPP1CA	PERP	ADAM19	ANXA2	MYADM	SELL	S100A11
	GOBP8	0.093	0.225	GOBP_PROGRAMMED_CELL_DEATH	IFNG	IL6ST	CCR7	ANXA1	CCL5	IL2	CD40LG	LAPTM5	LGALS1	LGALS3	LCK	CORO1A	IL2RA	FOXP1	IL6R	XBP1	LEF1	PELI1	CD27	NKG7	TGFB1	ITGB2	MIF	PRF1	NCF1	CTSH	CXCR4	GAPDH	GZMM	GZMA	CRIP1	CD3E	CD2	PRKCA	F2R	ACTN1	ZFP36	CALR	GSTP1	PLAC8	FCMR	PPP1CA	PERP	ACTN4	OGT
	GOBP9	0.13	0.225	GOBP_ATP_METABOLIC_PROCESS	IFNG	TGFB1	GAPDH	TMSB4X	OGT	MT-ND5	MT-ND4	MT-CO3	MT-ND6	MT-ND2	MT-ND1	NDUFB2	NDUFS5	COX7A2	MT-CO2	CHCHD2	MT-CO1	MT-CYB	MT-ND3	MT-ND4L	UQCRB	MT-ATP6	ATP5MG	MT-ATP8	ATP5F1E	ALDOA	PGK1	PGAM1	LDHA
	GOBP10	0.17	0.225	GOBP_GENERATION_OF_PRECURSOR_METABOLITES_AND_ENERGY	IFNG	IL6ST	NCF1	CYBA	GAPDH	PPP1CA	OGT	MT-ND5	MT-ND4	MT-CO3	MT-ND6	MT-ND2	MT-ND1	NDUFB2	NDUFS5	COX7A2	MT-CO2	CHCHD2	MT-CO1	MT-CYB	MT-ND3	MT-ND4L	UQCRB	MT-ATP6	ATP5MG	MT-ATP8	ATP5F1E	ALDOA	PGK1	PGAM1	LDHA	PASK	GYG1	COX8A	UQCR11	COX6C
C1	GOBP1	0.093	0.2325	GOBP_CYTOPLASMIC_TRANSLATION	RPS3	RPS6	RPL22	RPL13A	RPL39	RPL30	RPSA	RPL26	RPS7	RPL11	RPL5	RPL23	EIF2S3	RPS9	RPS4X	EIF3D	PABPC1	RPS15A	RPL24	RPL3	RPS16	RPL10	RPS3A	RPS14	RPL38	RPL6	RPL23A	RPLP0	RPS15	RPS28	RPS27	RPS5	RPL35	RPL7	RPL10A	RPL7A	RPL35A	RPL14	RPS24	RPS21	RPS8	RPS25	RPL27	EIF4B	RPLP1
	GOBP2	0.27	0.35	GOBP_PEPTIDE_BIOSYNTHETIC_PROCESS	RPS3	RPS6	RPL22	RPL13A	RPL39	RPL30	RPSA	RPL26	RPS7	RPL11	RPL5	RPL23	EIF2S3	RPS9	RPS4X	EIF3D	PABPC1	RPS15A	RPL24	RPL3	RPS16	RPL10	RPS3A	RPS14	RPL38	RPL6	RPL23A	RPLP0	RPS15	RPS28	RPS27	RPS5	RPL35	RPL7	RPL10A	RPL7A	RPL35A	RPL14	RPS24	RPS21	RPS8	RPS25	RPL27	EIF4B	RPLP1
	GOBP3	0.32	0.35	GOBP_PEPTIDE_METABOLIC_PROCESS	RPS3	RPS6	RPL22	RPL13A	RPL39	RPL30	RPSA	RPL26	RPS7	RPL11	RPL5	RPL23	EIF2S3	RPS9	RPS4X	EIF3D	PABPC1	RPS15A	RPL24	RPL3	RPS16	RPL10	RPS3A	RPS14	RPL38	RPL6	RPL23A	RPLP0	RPS15	RPS28	RPS27	RPS5	RPL35	RPL7	RPL10A	RPL7A	RPL35A	RPL14	RPS24	RPS21	RPS8	RPS25	RPL27	EIF4B	RPLP1
	GOBP4	0.32	0.35	GOBP_AMIDE_BIOSYNTHETIC_PROCESS	RPS3	RPS6	RPL22	RPL13A	RPL39	RPL30	RPSA	RPL26	RPS7	RPL11	RPL5	RPL23	EIF2S3	RPS9	RPS4X	EIF3D	PABPC1	RPS15A	RPL24	RPL3	RPS16	RPL10	RPS3A	RPS14	RPL38	RPL6	RPL23A	RPLP0	RPS15	RPS28	RPS27	RPS5	RPL35	RPL7	RPL10A	RPL7A	RPL35A	RPL14	RPS24	RPS21	RPS8	RPS25	RPL27	EIF4B	RPLP1
	GOBP5	0.35	0.35	GOBP_CELLULAR_AMIDE_METABOLIC_PROCESS	RPS3	RPS6	RPL22	RPL13A	RPL39	RPL30	RPSA	RPL26	RPS7	RPL11	RPL5	RPL23	EIF2S3	RPS9	RPS4X	EIF3D	PABPC1	RPS15A	RPL24	RPL3	RPS16	RPL10	RPS3A	RPS14	RPL38	RPL6	RPL23A	RPLP0	RPS15	RPS28	RPS27	RPS5	RPL35	RPL7	RPL10A	RPL7A	RPL35A	RPL14	RPS24	RPS21	RPS8	RPS25	RPL27	EIF4B	RPLP1
	GOBP6	0.23	0.35	GOBP_CELLULAR_MACROMOLECULE_BIOSYNTHETIC_PROCESS	RPS3	RPS6	RPL22	RPL13A	RPL39	RPL30	RPSA	RPL26	RPS7	RPL11	RPL5	RPL23	EIF2S3	RPS9	RPS4X	EIF3D	PABPC1	RPS15A	RPL24	RPL3	RPS16	RPL10	RPS3A	RPS14	RPL38	RPL6	RPL23A	RPLP0	RPS15	RPS28	RPS27	RPS5	RPL35	RPL7	RPL10A	RPL7A	RPL35A	RPL14	RPS24	RPS21	RPS8	RPS25	RPL27	EIF4B	RPLP1
	GOBP7	0.037	0.1233	GOBP_CELL_ACTIVATION	RPS3	RPS6	RPL22	CCL5	IFNG	CLIC1	CCR7	IMPDH2	CD74	PTPRC	AIF1	SLAMF1	IL7R	CD4	HLA-DPA1	PTPN22	RASGRP1	HLA-E	HLA-A	CD55	LEF1	CYRIB	B2M	TBX21	CCR2	IL6ST	HLA-DPB1	TMIGD2	CORO1A	LCK	LGALS1	HLA-DRB1	LGALS3	LAG3	CD70	HLA-DRA	HLA-DQB1	HLA-DMA	HLA-DQA1	HLA-DRB5	CTLA4	RAC2	NDFIP1	ITGAL	APBB1IP
	GOBP8	0.2	0.35	GOBP_ORGANONITROGEN_COMPOUND_BIOSYNTHETIC_PROCESS	RPS3	RPS6	RPL22	RPL13A	RPL39	RPL30	RPSA	RPL26	RPS7	RPL11	RPL5	RPL23	EIF2S3	RPS9	RPS4X	EIF3D	PABPC1	RPS15A	RPL24	RPL3	RPS16	RPL10	RPS3A	RPS14	RPL38	RPL6	RPL23A	RPLP0	RPS15	RPS28	RPS27	RPS5	RPL35	RPL7	RPL10A	RPL7A	RPL35A	RPL14	RPS24	RPS21	RPS8	RPS25	RPL27	EIF4B	RPLP1
	GOBP9	0.032	0.1233	GOBP_T_CELL_ACTIVATION	RPS3	RPS6	RPL22	CCL5	IFNG	CCR7	CD74	PTPRC	AIF1	SLAMF1	IL7R	CD4	HLA-DPA1	PTPN22	RASGRP1	HLA-E	HLA-A	CD55	LEF1	CYRIB	B2M	TBX21	CCR2	IL6ST	HLA-DPB1	TMIGD2	CORO1A	LCK	LGALS1	HLA-DRB1	LGALS3	LAG3	CD70	HLA-DRA	HLA-DQB1	HLA-DMA	HLA-DQA1	HLA-DRB5	CTLA4	RAC2	NDFIP1	ITGAL	APBB1IP	CAMK4	PRDM1
	GOBP10	0.037	0.1233	GOBP_LYMPHOCYTE_ACTIVATION	RPS3	RPS6	RPL22	CCL5	IFNG	CCR7	IMPDH2	CD74	PTPRC	AIF1	SLAMF1	IL7R	CD4	HLA-DPA1	PTPN22	RASGRP1	HLA-E	HLA-A	CD55	LEF1	CYRIB	B2M	TBX21	CCR2	IL6ST	HLA-DPB1	TMIGD2	CORO1A	LCK	LGALS1	HLA-DRB1	LGALS3	LAG3	CD70	HLA-DRA	HLA-DQB1	HLA-DMA	HLA-DQA1	HLA-DRB5	CTLA4	RAC2	NDFIP1	ITGAL	APBB1IP	CAMK4
C2	GOBP1	0.085	0.12	GOBP_CYTOPLASMIC_TRANSLATION	RPL5	RPL11	RPL38	RPL10	RPL24	RPL3	RPL6	RPL23A	RPLP0	RPS15	RPS14	RPS19	RPS28	RPS27	RPS5	RPSA	RPL13A	EIF2S2	RPS3	RPL23	RPL26	RPL35	RPL7	RPL10A	RPL7A	RPL35A	RPL14	RPS7	RPS17	RPS6	RPS24	RPS16	RPS21	RPS8	RPS25	RPL27	YBX1	RPS13	RPS26	RPS2	RPLP1	CNBP	RPS9	RPS4X	RPS3A
	GOBP2	0.1	0.12	GOBP_PEPTIDE_BIOSYNTHETIC_PROCESS	RPL5	RPL11	RPL38	RPL10	RPL24	RPL3	RPL6	RPL23A	RPLP0	RPS15	RPS14	RPS19	RPS28	RPS27	RPS5	RPSA	RPL13A	EIF2S2	RPS3	RPL23	RPL26	RPL35	RPL7	RPL10A	RPL7A	RPL35A	RPL14	RPS7	RPS17	RPS6	RPS24	RPS16	RPS21	RPS8	RPS25	RPL27	YBX1	RPS13	RPS26	RPS2	RPLP1	CNBP	RPS9	RPS4X	RPS3A
	GOBP3	0.1	0.12	GOBP_PEPTIDE_METABOLIC_PROCESS	RPL5	RPL11	RPL38	RPL10	RPL24	RPL3	RPL6	RPL23A	RPLP0	RPS15	RPS14	RPS19	RPS28	RPS27	RPS5	RPSA	RPL13A	EIF2S2	RPS3	RPL23	RPL26	RPL35	RPL7	RPL10A	RPL7A	RPL35A	RPL14	RPS7	RPS17	RPS6	RPS24	RPS16	RPS21	RPS8	RPS25	RPL27	YBX1	RPS13	RPS26	RPS2	RPLP1	CNBP	RPS9	RPS4X	RPS3A
	GOBP4	0.12	0.12	GOBP_ORGANONITROGEN_COMPOUND_BIOSYNTHETIC_PROCESS	RPL5	RPL11	RPL38	RPL10	RPL24	RPL3	RPL6	RPL23A	RPLP0	RPS15	RPS14	RPS19	RPS28	RPS27	RPS5	RPSA	RPL13A	EIF2S2	RPS3	RPL23	RPL26	RPL35	RPL7	RPL10A	RPL7A	RPL35A	RPL14	RPS7	RPS17	RPS6	RPS24	RPS16	RPS21	RPS8	RPS25	RPL27	YBX1	RPS13	RPS26	RPS2	RPLP1	CNBP	RPS9	RPS4X	RPS3A
	GOBP5	0.1	0.12	GOBP_AMIDE_BIOSYNTHETIC_PROCESS	RPL5	RPL11	RPL38	RPL10	RPL24	RPL3	RPL6	RPL23A	RPLP0	RPS15	RPS14	RPS19	RPS28	RPS27	RPS5	RPSA	RPL13A	EIF2S2	RPS3	RPL23	RPL26	RPL35	RPL7	RPL10A	RPL7A	RPL35A	RPL14	RPS7	RPS17	RPS6	RPS24	RPS16	RPS21	RPS8	RPS25	RPL27	YBX1	RPS13	RPS26	RPS2	RPLP1	CNBP	RPS9	RPS4X	RPS3A
	GOBP6	0.1	0.12	GOBP_CELLULAR_AMIDE_METABOLIC_PROCESS	RPL5	RPL11	RPL38	RPL10	RPL24	RPL3	RPL6	RPL23A	RPLP0	RPS15	RPS14	RPS19	RPS28	RPS27	RPS5	RPSA	RPL13A	EIF2S2	RPS3	RPL23	RPL26	RPL35	RPL7	RPL10A	RPL7A	RPL35A	RPL14	RPS7	RPS17	RPS6	RPS24	RPS16	RPS21	RPS8	RPS25	RPL27	YBX1	RPS13	RPS26	RPS2	RPLP1	CNBP	RPS9	RPS4X	RPS3A
	GOBP7	0.12	0.12	GOBP_CELLULAR_MACROMOLECULE_BIOSYNTHETIC_PROCESS	RPL5	RPL11	RPL38	RPL10	RPL24	RPL3	RPL6	RPL23A	RPLP0	RPS15	RPS14	RPS19	RPS28	RPS27	RPS5	RPSA	RPL13A	EIF2S2	RPS3	RPL23	RPL26	RPL35	RPL7	RPL10A	RPL7A	RPL35A	RPL14	RPS7	RPS17	RPS6	RPS24	RPS16	RPS21	RPS8	RPS25	RPL27	YBX1	RPS13	RPS26	RPS2	RPLP1	CNBP	RPS9	RPS4X	RPS3A
	GOBP8	0.071	0.12	GOBP_ATP_METABOLIC_PROCESS	RHOA	GAPDH	PARK7	OGT	MT-CO2	ATP5F1D	ATP5PB	ATP5PF	MT-ATP6	ATP5PD	ATP5MG	MT-ATP8	ATP5F1E	ATP5ME	ATP5MF	ALDOA	ATP5IF1	ENO1	TMSB4X	ATP5MC1	ATP5MC2	ATP5MC3	TSPO	MT-ND5	MT-ND4	COX7A2L	MT-CO3	NDUFA6	NDUFB4	NDUFS8	MT-ND2	NDUFAB1	NDUFA2	NDUFB9	MT-ND1	NDUFA1	NDUFA3	NDUFB1	NDUFB2	NDUFB3	NDUFB7	NDUFB10	NDUFC1	NDUFS5	NDUFA12
	GOBP9	0.018	0.12	GOBP_OXIDATIVE_PHOSPHORYLATION	RHOA	PARK7	MT-CO2	ATP5F1D	ATP5PB	ATP5PF	MT-ATP6	ATP5PD	ATP5MG	MT-ATP8	ATP5F1E	ATP5ME	ATP5MF	MT-ND5	MT-ND4	COX7A2L	MT-CO3	NDUFA6	NDUFB4	NDUFS8	MT-ND2	NDUFAB1	NDUFA2	NDUFB9	MT-ND1	NDUFA1	NDUFA3	NDUFB1	NDUFB2	NDUFB3	NDUFB7	NDUFB10	NDUFC1	NDUFS5	NDUFA12	NDUFA4	MT-CO1	COX5B	COX4I1	COX6A1	COX5A	UQCR10	MT-CYB	UQCRH	ISCU
	GOBP10	0.027	0.12	GOBP_AEROBIC_RESPIRATION	RHOA	PARK7	MT-CO2	ATP5F1D	ATP5PB	ATP5PF	MT-ATP6	ATP5PD	ATP5MG	MT-ATP8	ATP5F1E	ATP5ME	ATP5MF	MT-ND5	MT-ND4	COX7A2L	MT-CO3	NDUFA6	NDUFB4	NDUFS8	MT-ND2	NDUFAB1	NDUFA2	NDUFB9	MT-ND1	NDUFA1	NDUFA3	NDUFB1	NDUFB2	NDUFB3	NDUFB7	NDUFB10	NDUFC1	NDUFS5	NDUFA12	NDUFA4	MT-CO1	COX5B	COX4I1	COX6A1	COX5A	UQCR10	MT-CYB	UQCRH	ISCU
C3	GOBP1	0.034	0.085	GOBP_CELL_ACTIVATION	CD74	ANXA1	IL7R	LEF1	XBP1	IL2RA	CCR7	CCL5	CD70	HLA-DPA1	CD40LG	HSPD1	CD27	SLAMF1	HLA-DRB1	NFKBIZ	HLA-DRA	CD55	CD6	HLA-DPB1	HLA-DQB1	HLA-DMA	HLA-DQA1	HLA-DRB5	TNFRSF4	GPR183	CLEC7A	CTLA4	RAC2	PAG1	TCF7	TNFRSF1B	PRDM1	SIT1	SOX4	TGFBR2	DPP4	SIRPG	HSPH1	CD2	TIGIT	ZFP36L2	BAX	ITK	THEMIS
	GOBP2	0.059	0.0956	GOBP_REGULATION_OF_IMMUNE_SYSTEM_PROCESS	CD74	ANXA1	IL7R	LEF1	XBP1	IL2RA	CCR7	CCL5	CD70	HLA-DPA1	CD40LG	HSPD1	CD27	SLAMF1	HLA-DRB1	NFKBIZ	HLA-DRA	CD55	CD6	HLA-DPB1	HLA-DQB1	HLA-DMA	HLA-DQA1	HLA-DRB5	TNFRSF4	GPR183	CLEC7A	CTLA4	RAC2	PAG1	TCF7	TNFRSF1B	PRDM1	SIT1	SOX4	TGFBR2	DPP4	SIRPG	HSPH1	CD2	TIGIT	ZFP36L2	BAX	ITK	THEMIS
	GOBP3	0.025	0.0833	GOBP_T_CELL_ACTIVATION	CD74	ANXA1	IL7R	LEF1	XBP1	IL2RA	CCR7	CCL5	CD70	HLA-DPA1	CD40LG	HSPD1	CD27	SLAMF1	HLA-DRB1	NFKBIZ	HLA-DRA	CD55	CD6	HLA-DPB1	HLA-DQB1	HLA-DMA	HLA-DQA1	HLA-DRB5	TNFRSF4	GPR183	CLEC7A	CTLA4	RAC2	PAG1	TCF7	TNFRSF1B	PRDM1	SIT1	SOX4	TGFBR2	DPP4	SIRPG	HSPH1	CD2	TIGIT	ZFP36L2	BAX	ITK	THEMIS
	GOBP4	0.086	0.0956	GOBP_LYMPHOCYTE_ACTIVATION	CD74	ANXA1	IL7R	LEF1	XBP1	IL2RA	CCR7	CCL5	CD70	HLA-DPA1	CD40LG	HSPD1	CD27	SLAMF1	HLA-DRB1	NFKBIZ	HLA-DRA	CD55	CD6	HLA-DPB1	HLA-DQB1	HLA-DMA	HLA-DQA1	HLA-DRB5	TNFRSF4	GPR183	CLEC7A	CTLA4	RAC2	PAG1	TCF7	TNFRSF1B	PRDM1	SIT1	SOX4	TGFBR2	DPP4	SIRPG	HSPH1	CD2	TIGIT	ZFP36L2	BAX	ITK	THEMIS
	GOBP5	0.099	0.099	GOBP_REGULATION_OF_CELL_ACTIVATION	CD74	ANXA1	IL7R	LEF1	XBP1	IL2RA	CCR7	CCL5	CD70	HLA-DPA1	CD40LG	HSPD1	CD27	SLAMF1	HLA-DRB1	NFKBIZ	HLA-DRA	CD55	CD6	HLA-DPB1	HLA-DQB1	HLA-DMA	HLA-DQA1	HLA-DRB5	TNFRSF4	GPR183	CLEC7A	CTLA4	RAC2	PAG1	TCF7	TNFRSF1B	PRDM1	SIT1	SOX4	TGFBR2	DPP4	SIRPG	HSPH1	CD2	TIGIT	ZFP36L2	TGFB1	VAV3	TRBC2
	GOBP6	0.016	0.08	GOBP_IMMUNE_RESPONSE	CD74	ANXA1	IL7R	LEF1	XBP1	IL2RA	CCR7	CCL5	CD70	HLA-DPA1	CD40LG	HSPD1	CD27	SLAMF1	HLA-DRB1	NFKBIZ	HLA-DRA	CD55	CD6	HLA-DPB1	HLA-DQB1	HLA-DMA	HLA-DQA1	HLA-DRB5	TNFRSF4	GPR183	CLEC7A	CTLA4	RAC2	PAG1	TCF7	TNFRSF1B	PRDM1	SIT1	BAX	ITK	THEMIS	PTGER4	FKBP1A	TGFB1	VAV3	TRBC2	TRBC1	TNFAIP3	CTSC
	GOBP7	0.086	0.0956	GOBP_REGULATION_OF_LYMPHOCYTE_ACTIVATION	CD74	ANXA1	IL7R	LEF1	XBP1	IL2RA	CCR7	CCL5	CD70	HLA-DPA1	CD40LG	HSPD1	CD27	SLAMF1	HLA-DRB1	NFKBIZ	HLA-DRA	CD55	CD6	HLA-DPB1	HLA-DQB1	HLA-DMA	HLA-DQA1	HLA-DRB5	TNFRSF4	GPR183	CLEC7A	CTLA4	RAC2	PAG1	TCF7	TNFRSF1B	PRDM1	SIT1	SOX4	TGFBR2	DPP4	SIRPG	HSPH1	CD2	TIGIT	ZFP36L2	TGFB1	VAV3	TRBC2
	GOBP8	0.055	0.0956	GOBP_POSITIVE_REGULATION_OF_IMMUNE_SYSTEM_PROCESS	CD74	ANXA1	IL7R	LEF1	XBP1	IL2RA	CCR7	CCL5	CD70	HLA-DPA1	CD40LG	HSPD1	CD27	SLAMF1	HLA-DRB1	NFKBIZ	HLA-DRA	CD55	CD6	HLA-DPB1	HLA-DQB1	HLA-DMA	HLA-DQA1	HLA-DRB5	TNFRSF4	GPR183	CLEC7A	CTLA4	RAC2	SOX4	TGFBR2	DPP4	SIRPG	HSPH1	CD2	BAX	ITK	THEMIS	TGFB1	VAV3	TRBC2	TRBC1	SH3KBP1	CTSC	VAMP8
	GOBP9	0.086	0.0956	GOBP_POSITIVE_REGULATION_OF_CELL_ACTIVATION	CD74	ANXA1	IL7R	LEF1	XBP1	IL2RA	CCR7	CCL5	CD70	HLA-DPA1	CD40LG	HSPD1	CD27	SLAMF1	HLA-DRB1	NFKBIZ	HLA-DRA	CD55	CD6	HLA-DPB1	HLA-DQB1	HLA-DMA	HLA-DQA1	HLA-DRB5	TNFRSF4	GPR183	CLEC7A	SOX4	TGFBR2	DPP4	SIRPG	HSPH1	CD2	TGFB1	VAV3	TRBC2	TRBC1	SH3KBP1	CTSC	VAMP8	JUND	ACTA2
	GOBP10	0.0077	0.077	GOBP_REGULATION_OF_T_CELL_ACTIVATION	CD74	ANXA1	IL7R	LEF1	XBP1	IL2RA	CCR7	CCL5	CD70	HLA-DPA1	CD40LG	HSPD1	CD27	SLAMF1	HLA-DRB1	NFKBIZ	HLA-DRA	CD55	CD6	HLA-DPB1	HLA-DQB1	HLA-DMA	HLA-DQA1	HLA-DRB5	CTLA4	RAC2	PAG1	TCF7	TNFRSF1B	PRDM1	SIT1	SOX4	TGFBR2	DPP4	SIRPG	HSPH1	CD2	TIGIT
C4	GOBP1	0.00047	0.0017	GOBP_CELL_CYCLE	SMC3	CDT1	CDC6	CCNE1	CCNE2	CDCA5	MAD2L2	NSMCE2	PTTG1	AURKB	CENPF	NEK2	RAN	GEN1	DSCC1	TRIP13	RAD51C	FANCD2	KIF22	BANF1	BRCA1	BRCA2	CHEK1	BLM	CDK2	CDK1	CDC45	DNA2	RFWD3	ZMPSTE24	TP53	MCM2	MCM3	MCM4	MCM6	PCNA	GINS1	NABP2	MSH2	EZH2	FBXO5	PLK1	KMT5A	NDC80	ESPL1
	GOBP2	0.00051	0.0017	GOBP_MITOTIC_CELL_CYCLE	SMC3	CDT1	CDC6	CCNE1	CCNE2	CDCA5	MAD2L2	NSMCE2	PTTG1	AURKB	CENPF	NEK2	RAN	GEN1	DSCC1	TRIP13	RAD51C	FANCD2	KIF22	BANF1	BRCA1	BRCA2	CHEK1	BLM	CDK2	CDK1	CDC45	DNA2	RFWD3	ZMPSTE24	TP53	MCM2	MCM3	MCM4	MCM6	PCNA	GINS1	NABP2	MSH2	EZH2	FBXO5	PLK1	KMT5A	NDC80	ESPL1
	GOBP3	0.00025	0.0017	GOBP_CELL_CYCLE_PROCESS	SMC3	CDT1	CDC6	CCNE1	CCNE2	CDCA5	MAD2L2	NSMCE2	PTTG1	AURKB	CENPF	NEK2	RAN	GEN1	DSCC1	TRIP13	RAD51C	FANCD2	KIF22	BANF1	BRCA1	BRCA2	CHEK1	BLM	CDK2	CDK1	CDC45	DNA2	RFWD3	ZMPSTE24	TP53	MCM2	MCM3	MCM4	MCM6	PCNA	GINS1	NABP2	MSH2	EZH2	FBXO5	PLK1	KMT5A	NDC80	ESPL1
	GOBP4	0.0019	0.0027	GOBP_MITOTIC_CELL_CYCLE_PROCESS	SMC3	CDT1	CDC6	CCNE1	CCNE2	CDCA5	MAD2L2	NSMCE2	PTTG1	AURKB	CENPF	NEK2	RAN	GEN1	DSCC1	TRIP13	RAD51C	FANCD2	KIF22	BANF1	BRCA1	BRCA2	CHEK1	BLM	CDK2	CDK1	CDC45	DNA2	RFWD3	ZMPSTE24	TP53	MCM2	MCM3	MCM4	MCM6	PCNA	GINS1	NABP2	MSH2	EZH2	FBXO5	PLK1	KMT5A	NDC80	ESPL1
	GOBP5	0.0014	0.0023	GOBP_CHROMOSOME_ORGANIZATION	SMC3	CDT1	CDC6	CCNE1	CCNE2	CDCA5	MAD2L2	NSMCE2	PTTG1	AURKB	CENPF	NEK2	RAN	GEN1	DSCC1	TRIP13	RAD51C	FANCD2	KIF22	BANF1	BRCA1	BRCA2	CHEK1	BLM	CDK2	CDK1	CDC45	DNA2	RFWD3	ZMPSTE24	TP53	MCM2	MCM3	MCM4	MCM6	PCNA	GINS1	NABP2	MSH2	EZH2	FBXO5	PLK1	KMT5A	NDC80	ESPL1
	GOBP6	0.012	0.0133	GOBP_DNA_METABOLIC_PROCESS	SMC3	CDT1	CDC6	CCNE1	CCNE2	CDCA5	MAD2L2	NSMCE2	PTTG1	AURKB	CENPF	NEK2	RAN	GEN1	DSCC1	TRIP13	RAD51C	FANCD2	KIF22	BANF1	BRCA1	BRCA2	CHEK1	BLM	CDK2	CDK1	CDC45	DNA2	RFWD3	ZMPSTE24	TP53	MCM2	MCM3	MCM4	MCM6	PCNA	GINS1	NABP2	MSH2	EZH2	POLDIP2	LIG1	RBBP8	TOPBP1	RRM1
	GOBP7	0.0095	0.0119	GOBP_CHROMOSOME_SEGREGATION	SMC3	CDT1	CDC6	CCNE1	CCNE2	CDCA5	MAD2L2	NSMCE2	PTTG1	AURKB	CENPF	NEK2	RAN	GEN1	DSCC1	TRIP13	RAD51C	FANCD2	KIF22	BANF1	BRCA1	FBXO5	PLK1	KMT5A	NDC80	ESPL1	CCNB1	MAD2L1	CENPE	KIF14	BUB1B	BUB1	KNTC1	ZWINT	ANAPC11	UBE2C	TACC3	NUSAP1	CDC20	RACGAP1	KIF23	PSRC1	PRC1	SPAG5	KNSTRN
	GOBP8	0.001	0.0023	GOBP_ORGANELLE_FISSION	SMC3	CDT1	CDC6	CCNE1	CCNE2	CDCA5	MAD2L2	NSMCE2	PTTG1	AURKB	CENPF	NEK2	RAN	GEN1	DSCC1	TRIP13	RAD51C	FANCD2	KIF22	BANF1	BRCA2	CHEK1	FBXO5	PLK1	KMT5A	NDC80	ESPL1	CCNB1	MAD2L1	CENPE	KIF14	BUB1B	BUB1	KNTC1	ZWINT	ANAPC11	UBE2C	TACC3	NUSAP1	CDC20	RACGAP1	KIF23	PSRC1	PRC1	SPAG5
	GOBP9	0.0012	0.0023	GOBP_CELL_DIVISION	SMC3	CDT1	CDC6	CCNE1	CCNE2	CDCA5	MAD2L2	NSMCE2	PTTG1	AURKB	CENPF	NEK2	RAN	BRCA2	BLM	CDK2	CDK1	FBXO5	PLK1	KMT5A	NDC80	ESPL1	CCNB1	MAD2L1	CENPE	KIF14	BUB1B	BUB1	KNTC1	ZWINT	ANAPC11	UBE2C	TACC3	NUSAP1	CDC20	RACGAP1	KIF23	PSRC1	PRC1	SPAG5	KNSTRN	NCAPH	SMC4	SMC2	NCAPD2
	GOBP10	0.015	0.015	GOBP_DNA_REPLICATION	SMC3	CDT1	CDC6	CCNE1	CCNE2	GEN1	DSCC1	BRCA2	CHEK1	BLM	CDK2	CDK1	CDC45	DNA2	RFWD3	ZMPSTE24	TP53	MCM2	MCM3	MCM4	MCM6	PCNA	GINS1	FBXO5	NASP	LIG1	TOPBP1	RRM1	DTL	ATAD5	DONSON	POLE	POLA1	ORC1	E2F7	CCNA2	RRM2	GMNN	E2F8	RPA3	WDHD1	CENPX	FANCM	DDX11	FEN1
[truncated: 178 more columns]

## Sheet: Au's Tregs
Extended data 5. Top10 GOBP gene sets of Bi's Monocytes, Au's CD4Ts and Tregs enriched by cluster specific marker-genes, and their ROC p-values. Related to Fig. S9a-S9c.
Clusters	Fig. S8b rownames	p-values	p.adjust	Gene sets	Genes
C0	GOBP1	0.17	0.1889	GOBP_CYTOPLASMIC_TRANSLATION	RPS3	RPL26	RPS7	RPL10	RPS6	RPS3A	RPL11	RPL23	RPS27A	UBA52	HNRNPU	PABPC1	RPS15	RPL37	RPS20	RPS19	RPL13A	RPS14	RPL24	RPL3	RPS28	RPL38	RPL6	RPL23A	RPL39	RPS15A	RPS9	RPS4X	RPS16	RPL35	RPL7	RPL10A	RPL7A	RPL35A	RPL14	RPL27	RPS24	RPS21	RPS8	RPS25	RPL22	EIF4A2	RPS13	RPS26	RPS23
	GOBP2	0.15	0.1875	GOBP_PEPTIDE_BIOSYNTHETIC_PROCESS	RPS3	RPL26	RPS7	RPL10	RPS6	RPS3A	RPL11	RPL23	RPS27A	UBA52	HNRNPU	PABPC1	RPS15	RPL37	RPS20	RPS19	RPL13A	RPS14	RPL24	RPL3	RPS28	RPL38	RPL6	RPL23A	RPL39	RPS15A	RPS9	RPS4X	RPS16	RPL35	RPL7	RPL10A	RPL7A	RPL35A	RPL14	RPL27	RPS24	RPS21	RPS8	RPS25	RPL22	EIF4A2	RPS13	RPS26	RPS23
	GOBP3	0.12	0.1875	GOBP_PEPTIDE_METABOLIC_PROCESS	RPS3	RPL26	RPS7	RPL10	RPS6	RPS3A	RPL11	RPL23	RPS27A	UBA52	HNRNPU	PABPC1	RPS15	RPL37	RPS20	RPS19	RPL13A	RPS14	RPL24	RPL3	RPS28	RPL38	RPL6	RPL23A	RPL39	RPS15A	RPS9	RPS4X	RPS16	RPL35	RPL7	RPL10A	RPL7A	RPL35A	RPL14	RPL27	RPS24	RPS21	RPS8	RPS25	RPL22	EIF4A2	RPS13	RPS26	RPS23
	GOBP4	0.15	0.1875	GOBP_AMIDE_BIOSYNTHETIC_PROCESS	RPS3	RPL26	RPS7	RPL10	RPS6	RPS3A	RPL11	RPL23	RPS27A	UBA52	HNRNPU	PABPC1	RPS15	RPL37	RPS20	RPS19	RPL13A	RPS14	RPL24	RPL3	RPS28	RPL38	RPL6	RPL23A	RPL39	RPS15A	RPS9	RPS4X	RPS16	RPL35	RPL7	RPL10A	RPL7A	RPL35A	RPL14	RPL27	RPS24	RPS21	RPS8	RPS25	RPL22	EIF4A2	RPS13	RPS26	RPS23
	GOBP5	0.12	0.1875	GOBP_ORGANONITROGEN_COMPOUND_BIOSYNTHETIC_PROCESS	RPS3	RPL26	RPS7	RPL10	RPS6	RPS3A	RPL11	RPL23	RPS27A	UBA52	HNRNPU	PABPC1	RPS15	RPL37	RPS20	RPS19	RPL13A	RPS14	RPL24	RPL3	RPS28	RPL38	RPL6	RPL23A	RPL39	RPS15A	RPS9	RPS4X	RPS16	RPL35	RPL7	RPL10A	RPL7A	RPL35A	RPL14	RPL27	RPS24	RPS21	RPS8	RPS25	RPL22	EIF4A2	RPS13	RPS26	RPS23
	GOBP6	0.14	0.1875	GOBP_CELLULAR_AMIDE_METABOLIC_PROCESS	RPS3	RPL26	RPS7	RPL10	RPS6	RPS3A	RPL11	RPL23	RPS27A	UBA52	HNRNPU	PABPC1	RPS15	RPL37	RPS20	RPS19	RPL13A	RPS14	RPL24	RPL3	RPS28	RPL38	RPL6	RPL23A	RPL39	RPS15A	RPS9	RPS4X	RPS16	RPL35	RPL7	RPL10A	RPL7A	RPL35A	RPL14	RPL27	RPS24	RPS21	RPS8	RPS25	RPL22	EIF4A2	RPS13	RPS26	RPS23
	GOBP7	0.19	0.19	GOBP_CELLULAR_MACROMOLECULE_BIOSYNTHETIC_PROCESS	RPS3	RPL26	RPS7	RPL10	RPS6	RPS3A	RPL11	RPL23	RPS27A	UBA52	HNRNPU	PABPC1	RPS15	RPL37	RPS20	RPS19	RPL13A	RPS14	RPL24	RPL3	RPS28	RPL38	RPL6	RPL23A	RPL39	RPS15A	RPS9	RPS4X	RPS16	RPL35	RPL7	RPL10A	RPL7A	RPL35A	RPL14	RPL27	RPS24	RPS21	RPS8	RPS25	RPL22	EIF4A2	RPS13	RPS26	RPS23
	GOBP8	0.13	0.1875	GOBP_PROGRAMMED_CELL_DEATH	RPS3	RPL26	RPS7	RPL10	RPS6	RPS3A	RHOA	RACK1	ZC3H12A	PPP1CA	ZFP36	BTG2	DDX3X	PPP1R15A	RPS27L	GAPDH	PA2G4	NFE2L2	PARK7	CCR7	B4GALT1	ATP5IF1	NR4A2	NFKB1	HSP90AB1	HSP90AA1	BCL6	CDKN1A	RGCC	HSPA1A	HSPA1B	TNFAIP3	CYLD	HERPUD1	PMAIP1	TRAF4	PLK3	UBE2B	BAG3	HSPA5	CDKN1B	CD74	TRAF1	CD27	SFPQ
	GOBP9	0.11	0.1875	GOBP_CELLULAR_RESPONSE_TO_STRESS	RPS3	RPL26	RHOA	RACK1	ZC3H12A	PPP1CA	ZFP36	BTG2	DDX3X	PPP1R15A	RPS27L	PER1	PPP1R15B	NFE2L2	PARK7	CCR7	ATP5IF1	NR4A2	NFKB1	HSP90AB1	HSP90AA1	BCL6	CDKN1A	RGCC	HNRNPA1	POLD4	HSPA1A	HSPA1B	TNFAIP3	CYLD	HERPUD1	PMAIP1	TRAF4	PLK3	UBE2B	BAG3	HSPA5	CDKN1B	CD74	TRAF1	CD27	SFPQ	PPIA	DNAJA1	TPT1
	GOBP10	0.14	0.1875	GOBP_ATP_METABOLIC_PROCESS	RHOA	GAPDH	STAT3	PARK7	ATP5IF1	MT-CO2	ATP5F1D	MT-ATP6	ANTKMT	ATP5PF	ATP5PD	ATP5MG	ATP5F1E	ATP5ME	ATP5MF	TMSB4X	ATP5MC2	ATP5MC3	PGAM1	HSPA1A	HSPA1B	FIS1	HSPA8	COX7A2L	NDUFB4	NDUFA2	NDUFA1	NDUFA3	NDUFB1	NDUFB3	CYCS	NDUFA4	COX5B	COX4I1	COX5A	UQCR10	UQCRH	ISCU	COX7C	UQCRQ	UQCRB	NUDT5
C1	GOBP1	0.02	0.044	GOBP_IMMUNE_RESPONSE	CLEC7A	CCR7	ZC3H12A	ANXA1	CD74	HSPD1	HMGB2	HSP90AA1	HSPA1A	HSPA1B	NFE2L2	GATA3	LEF1	LTA	RPS3	RGCC	TNFRSF1B	TNFAIP3	HSP90AB1	LGALS1	CORO1A	BCL6	CD27	CTSC	IRF1	TGFB1	NFKBIA	CXCR3	BCL3	IRF5	TRAF4	CCR5	CXCR4	GAPDH	CRIP1	NR4A3	PTGER4	RASGRP1	SLAMF1	NR1H2	FOXP3	HAVCR2	CD55	CD4	CYRIB
	GOBP2	0.12	0.1333	GOBP_PROGRAMMED_CELL_DEATH	CLEC7A	CCR7	ZC3H12A	ANXA1	CD74	HSPD1	HMGB2	HSP90AA1	HSPA1A	HSPA1B	NFE2L2	GATA3	LEF1	LTA	RPS3	RGCC	TNFRSF1B	TNFAIP3	HSP90AB1	LGALS1	CORO1A	BCL6	CD27	CTSC	IRF1	TGFB1	NFKBIA	CXCR3	BCL3	IRF5	TRAF4	CCR5	CXCR4	GAPDH	CRIP1	RHOA	ZFP36	SOD1	SOX4	CDKN1A	TNFRSF18	TSC22D3	SELENOK	MZB1	SH3KBP1
	GOBP3	0.04	0.0667	GOBP_REGULATION_OF_IMMUNE_SYSTEM_PROCESS	CLEC7A	CCR7	ZC3H12A	ANXA1	CD74	HSPD1	HMGB2	HSP90AA1	HSPA1A	HSPA1B	NFE2L2	GATA3	LEF1	LTA	RPS3	RGCC	TNFRSF1B	TNFAIP3	HSP90AB1	LGALS1	CORO1A	BCL6	CD27	CTSC	IRF1	TGFB1	NFKBIA	CXCR3	NR4A3	PTGER4	RASGRP1	SLAMF1	NR1H2	FOXP3	HAVCR2	CD55	CD4	CYRIB	PRDM1	ARID5A	PDE4B	NSD2	EZR	STAT3	EBI3
	GOBP4	0.16	0.16	GOBP_REGULATION_OF_CELL_DEATH	CLEC7A	CCR7	ZC3H12A	ANXA1	CD74	HSPD1	HMGB2	HSP90AA1	HSPA1A	HSPA1B	NFE2L2	GATA3	LEF1	LTA	RPS3	RGCC	TNFRSF1B	TNFAIP3	HSP90AB1	LGALS1	CORO1A	BCL6	CD27	CTSC	BCL3	IRF5	TRAF4	CCR5	CXCR4	NR4A3	RHOA	ZFP36	SOD1	SOX4	CDKN1A	TNFRSF18	TSC22D3	ENO1	EGR1	DDIT3	GSK3B	CITED2	LMNA	ATF3	TNFRSF8
	GOBP5	0.011	0.044	GOBP_POSITIVE_REGULATION_OF_GENE_EXPRESSION	CLEC7A	CCR7	ZC3H12A	ANXA1	CD74	HSPD1	HMGB2	HSP90AA1	HSPA1A	HSPA1B	NFE2L2	GATA3	LEF1	LTA	RPS3	RGCC	IRF1	TGFB1	BCL3	IRF5	GAPDH	NR4A3	PTGER4	RASGRP1	SLAMF1	NR1H2	FOXP3	HAVCR2	CD55	CD4	CYRIB	PRDM1	ARID5A	PDE4B	NSD2	EZR	STAT3	EBI3	PTPRJ	IL1R1	PDE4D	BATF	RELB	RBPJ	ACTG1
	GOBP6	0.055	0.0786	GOBP_BIOLOGICAL_PROCESS_INVOLVED_IN_INTERSPECIES_INTERACTION_BETWEEN_ORGANISMS	CLEC7A	CCR7	ZC3H12A	ANXA1	CD74	HSPD1	HMGB2	HSP90AA1	HSPA1A	HSPA1B	NFE2L2	GATA3	LEF1	LTA	TNFRSF1B	TNFAIP3	HSP90AB1	LGALS1	CORO1A	IRF1	TGFB1	NFKBIA	BCL3	IRF5	TRAF4	CCR5	CXCR4	GAPDH	PTGER4	RASGRP1	SLAMF1	NR1H2	FOXP3	HAVCR2	CD55	CD4	CYRIB	PRDM1	ARID5A	PDE4B	DUSP10	VAMP8	CD96	PUM2	MAPKAPK3
	GOBP7	0.022	0.044	GOBP_CELLULAR_RESPONSE_TO_STRESS	CLEC7A	CCR7	ZC3H12A	ANXA1	CD74	HSPD1	HMGB2	HSP90AA1	HSPA1A	HSPA1B	NFE2L2	RPS3	RGCC	TNFRSF1B	TNFAIP3	HSP90AB1	BCL6	CD27	NFKBIA	BCL3	TRAF4	CRIP1	NR4A3	PTGER4	RASGRP1	SLAMF1	NR1H2	NSD2	EZR	DUSP10	BATF	RELB	RBPJ	REL	ACTR2	RHOA	ZFP36	SOD1	SOX4	CDKN1A	SELENOK	ENO1	EGR1	DDIT3	GSK3B
	GOBP8	0.093	0.1162	GOBP_CELL_ACTIVATION	CLEC7A	CCR7	ZC3H12A	ANXA1	CD74	HSPD1	GATA3	LEF1	RPS3	RGCC	TNFRSF1B	TNFAIP3	LGALS1	CORO1A	BCL6	CD27	CTSC	IRF1	TGFB1	BCL3	NR4A3	PTGER4	RASGRP1	SLAMF1	FOXP3	HAVCR2	CD55	CD4	CYRIB	PRDM1	NSD2	STAT3	EBI3	PTPRJ	DUSP10	VAMP8	NFKBIZ	GPR183	HLA-DMA	HLA-DRB5	FKBP1A	TCF7	CD79B	TNFRSF13B	LST1
	GOBP9	0.018	0.044	GOBP_LYMPHOCYTE_ACTIVATION	CLEC7A	CCR7	ZC3H12A	ANXA1	CD74	HSPD1	GATA3	LEF1	RPS3	TNFRSF1B	TNFAIP3	LGALS1	CORO1A	BCL6	CD27	IRF1	TGFB1	BCL3	PTGER4	RASGRP1	SLAMF1	FOXP3	HAVCR2	CD55	CD4	CYRIB	PRDM1	NSD2	STAT3	EBI3	PTPRJ	DUSP10	NFKBIZ	GPR183	HLA-DMA	HLA-DRB5	FKBP1A	TCF7	CD79B	TNFRSF13B	LST1	BATF	RELB	RBPJ	ITGAL
	GOBP10	0.0039	0.039	GOBP_CYTOKINE_PRODUCTION	CLEC7A	CCR7	ZC3H12A	ANXA1	CD74	HSPD1	HMGB2	HSP90AA1	HSPA1A	HSPA1B	GATA3	LEF1	LTA	RPS3	RGCC	TNFRSF1B	TNFAIP3	HSP90AB1	BCL6	IRF1	TGFB1	BCL3	IRF5	GAPDH	NR4A3	PTGER4	RASGRP1	SLAMF1	FOXP3	HAVCR2	CD55	CD4	CYRIB	ARID5A	PDE4B	EZR	STAT3	EBI3	PTPRJ	IL1R1	PDE4D	CD96	ELF1	BATF	RELB
C2	GOBP1	0.093	0.31	GOBP_CYTOPLASMIC_TRANSLATION	RPL5	RPL11	RPL38	RPL10	RPL3	RPL24	RPL6	RPL23A	RPLP0	RPS15	RPS14	RPS19	RPS28	RPS27	RPS5	RPSA	RPL13A	RPS3	RPL23	RPL26	RPL35	RPL7	RPL10A	RPL7A	RPL35A	RPL14	RPS7	RPS6	RPS24	RPS16	RPS21	RPS8	RPS25	RPL27	RPS3A	RPS27A	UBA52	YBX1	RPL22	RPL37	RPS20	RPS13	RPS26	RPS2	RPLP1
	GOBP2	0.29	0.32	GOBP_PEPTIDE_BIOSYNTHETIC_PROCESS	RPL5	RPL11	RPL38	RPL10	RPL3	RPL24	RPL6	RPL23A	RPLP0	RPS15	RPS14	RPS19	RPS28	RPS27	RPS5	RPSA	RPL13A	RPS3	RPL23	RPL26	RPL35	RPL7	RPL10A	RPL7A	RPL35A	RPL14	RPS7	RPS6	RPS24	RPS16	RPS21	RPS8	RPS25	RPL27	RPS3A	RPS27A	UBA52	YBX1	RPL22	RPL37	RPS20	RPS13	RPS26	RPS2	RPLP1
	GOBP3	0.24	0.32	GOBP_PEPTIDE_METABOLIC_PROCESS	RPL5	RPL11	RPL38	RPL10	RPL3	RPL24	RPL6	RPL23A	RPLP0	RPS15	RPS14	RPS19	RPS28	RPS27	RPS5	RPSA	RPL13A	RPS3	RPL23	RPL26	RPL35	RPL7	RPL10A	RPL7A	RPL35A	RPL14	RPS7	RPS6	RPS24	RPS16	RPS21	RPS8	RPS25	RPL27	RPS3A	RPS27A	UBA52	YBX1	RPL22	RPL37	RPS20	RPS13	RPS26	RPS2	RPLP1
	GOBP4	0.27	0.32	GOBP_AMIDE_BIOSYNTHETIC_PROCESS	RPL5	RPL11	RPL38	RPL10	RPL3	RPL24	RPL6	RPL23A	RPLP0	RPS15	RPS14	RPS19	RPS28	RPS27	RPS5	RPSA	RPL13A	RPS3	RPL23	RPL26	RPL35	RPL7	RPL10A	RPL7A	RPL35A	RPL14	RPS7	RPS6	RPS24	RPS16	RPS21	RPS8	RPS25	RPL27	RPS3A	RPS27A	UBA52	YBX1	RPL22	RPL37	RPS20	RPS13	RPS26	RPS2	RPLP1
	GOBP5	0.32	0.32	GOBP_ORGANONITROGEN_COMPOUND_BIOSYNTHETIC_PROCESS	RPL5	RPL11	RPL38	RPL10	RPL3	RPL24	RPL6	RPL23A	RPLP0	RPS15	RPS14	RPS19	RPS28	RPS27	RPS5	RPSA	RPL13A	RPS3	RPL23	RPL26	RPL35	RPL7	RPL10A	RPL7A	RPL35A	RPL14	RPS7	RPS6	RPS24	RPS16	RPS21	RPS8	RPS25	RPL27	RPS3A	RPS27A	UBA52	YBX1	RPL22	RPL37	RPS20	RPS13	RPS26	RPS2	RPLP1
	GOBP6	0.23	0.32	GOBP_CELLULAR_AMIDE_METABOLIC_PROCESS	RPL5	RPL11	RPL38	RPL10	RPL3	RPL24	RPL6	RPL23A	RPLP0	RPS15	RPS14	RPS19	RPS28	RPS27	RPS5	RPSA	RPL13A	RPS3	RPL23	RPL26	RPL35	RPL7	RPL10A	RPL7A	RPL35A	RPL14	RPS7	RPS6	RPS24	RPS16	RPS21	RPS8	RPS25	RPL27	RPS3A	RPS27A	UBA52	YBX1	RPL22	RPL37	RPS20	RPS13	RPS26	RPS2	RPLP1
	GOBP7	0.085	0.31	GOBP_OXIDATIVE_PHOSPHORYLATION	RHOA	PARK7	MT-CO2	ATP5F1D	ATP5PF	MT-ATP6	ATP5PD	ATP5MG	MT-ATP8	ATP5F1C	ATP5F1E	ATP5ME	ATP5MF	MT-ND5	MT-ND4	NDUFS7	COX7A2L	MT-CO3	NDUFA6	NDUFB4	NDUFS8	NDUFAB1	NDUFA2	NDUFB9	MT-ND1	NDUFA1	NDUFA3	NDUFB1	NDUFB2	NDUFB3	NDUFB7	NDUFB10	NDUFC1	NDUFS5	NDUFA12	NDUFA4	MT-CO1	COX5B	COX4I1	COX6A1	COX5A	UQCR10	MT-CYB	UQCRH	ISCU
	GOBP8	0.15	0.32	GOBP_ATP_METABOLIC_PROCESS	RHOA	GAPDH	PARK7	MT-CO2	ATP5F1D	ATP5PF	MT-ATP6	ATP5PD	ATP5MG	MT-ATP8	ATP5F1C	ATP5F1E	ATP5ME	ATP5MF	ALDOA	ATP5IF1	TMSB4X	ATP5MC2	ATP5MC3	MT-ND5	MT-ND4	NDUFS7	COX7A2L	MT-CO3	NDUFA6	NDUFB4	NDUFS8	NDUFAB1	NDUFA2	NDUFB9	MT-ND1	NDUFA1	NDUFA3	NDUFB1	NDUFB2	NDUFB3	NDUFB7	NDUFB10	NDUFC1	NDUFS5	NDUFA12	NDUFA4	MT-CO1	COX5B	COX4I1
	GOBP9	0.27	0.32	GOBP_CELLULAR_MACROMOLECULE_BIOSYNTHETIC_PROCESS	RPL5	RPL11	RPL38	RPL10	RPL3	RPL24	RPL6	RPL23A	RPLP0	RPS15	RPS14	RPS19	RPS28	RPS27	RPS5	RPSA	RPL13A	RPS3	RPL23	RPL26	RPL35	RPL7	RPL10A	RPL7A	RPL35A	RPL14	RPS7	RPS6	RPS24	RPS16	RPS21	RPS8	RPS25	RPL27	RPS3A	RPS27A	UBA52	YBX1	RPL22	RPL37	RPS20	RPS13	RPS26	RPS2	RPLP1
	GOBP10	0.085	0.31	GOBP_AEROBIC_RESPIRATION	RHOA	PARK7	MT-CO2	ATP5F1D	ATP5PF	MT-ATP6	ATP5PD	ATP5MG	MT-ATP8	ATP5F1C	ATP5F1E	ATP5ME	ATP5MF	MT-ND5	MT-ND4	NDUFS7	COX7A2L	MT-CO3	NDUFA6	NDUFB4	NDUFS8	NDUFAB1	NDUFA2	NDUFB9	MT-ND1	NDUFA1	NDUFA3	NDUFB1	NDUFB2	NDUFB3	NDUFB7	NDUFB10	NDUFC1	NDUFS5	NDUFA12	NDUFA4	MT-CO1	COX5B	COX4I1	COX6A1	COX5A	UQCR10	MT-CYB	UQCRH	ISCU
C3	GOBP1	0.00023	0.0009	GOBP_CELL_CYCLE	CDT1	CDC6	MAD2L2	CENPF	AURKB	CDCA5	SMC1A	RAN	CCNE2	BRCA2	BLM	CDK1	GEN1	DSCC1	BANF1	FANCD2	CHEK1	BRCA1	RFWD3	CDC45	NABP2	EZH2	MCM2	MCM3	MCM4	MCM6	PCNA	FBXO5	CENPE	KNTC1	UBE2C	KIF14	NDC80	BUB1B	BUB1	MAD2L1	ZWINT	ANAPC11	NUSAP1	CDC20	SPAG5	RACGAP1	KIF23	PRC1	NCAPH
	GOBP2	0.00078	0.0013	GOBP_MITOTIC_CELL_CYCLE	CDT1	CDC6	MAD2L2	CENPF	AURKB	CDCA5	SMC1A	RAN	CCNE2	BRCA2	BLM	CDK1	GEN1	DSCC1	BANF1	FANCD2	CHEK1	BRCA1	RFWD3	CDC45	NABP2	EZH2	MCM2	MCM3	MCM4	MCM6	PCNA	FBXO5	CENPE	KNTC1	UBE2C	KIF14	NDC80	BUB1B	BUB1	MAD2L1	ZWINT	ANAPC11	NUSAP1	CDC20	SPAG5	RACGAP1	KIF23	PRC1	NCAPH
	GOBP3	0.00037	0.0009	GOBP_CHROMOSOME_ORGANIZATION	CDT1	CDC6	MAD2L2	CENPF	AURKB	CDCA5	SMC1A	RAN	CCNE2	BRCA2	BLM	CDK1	GEN1	DSCC1	BANF1	FANCD2	CHEK1	BRCA1	RFWD3	CDC45	NABP2	EZH2	MCM2	MCM3	MCM4	MCM6	PCNA	FBXO5	CENPE	KNTC1	UBE2C	KIF14	NDC80	BUB1B	BUB1	MAD2L1	ZWINT	ANAPC11	NUSAP1	CDC20	SPAG5	RACGAP1	KIF23	PRC1	NCAPH
	GOBP4	0.00023	0.0009	GOBP_CELL_CYCLE_PROCESS	CDT1	CDC6	MAD2L2	CENPF	AURKB	CDCA5	SMC1A	RAN	CCNE2	BRCA2	BLM	CDK1	GEN1	DSCC1	BANF1	FANCD2	CHEK1	BRCA1	RFWD3	CDC45	NABP2	EZH2	MCM2	MCM3	MCM4	MCM6	PCNA	FBXO5	CENPE	KNTC1	UBE2C	KIF14	NDC80	BUB1B	BUB1	MAD2L1	ZWINT	ANAPC11	NUSAP1	CDC20	SPAG5	RACGAP1	KIF23	PRC1	NCAPH
	GOBP5	0.00029	0.0009	GOBP_MITOTIC_CELL_CYCLE_PROCESS	CDT1	CDC6	MAD2L2	CENPF	AURKB	CDCA5	SMC1A	RAN	CCNE2	BRCA2	BLM	CDK1	GEN1	DSCC1	BANF1	FANCD2	CHEK1	BRCA1	RFWD3	CDC45	NABP2	EZH2	MCM2	MCM3	MCM4	MCM6	PCNA	FBXO5	CENPE	KNTC1	UBE2C	KIF14	NDC80	BUB1B	BUB1	MAD2L1	ZWINT	ANAPC11	NUSAP1	CDC20	SPAG5	RACGAP1	KIF23	PRC1	NCAPH
	GOBP6	0.016	0.016	GOBP_DNA_METABOLIC_PROCESS	CDT1	CDC6	MAD2L2	CENPF	AURKB	CDCA5	SMC1A	RAN	CCNE2	BRCA2	BLM	CDK1	GEN1	DSCC1	BANF1	FANCD2	CHEK1	BRCA1	RFWD3	CDC45	NABP2	EZH2	MCM2	MCM3	MCM4	MCM6	PCNA	RPA3	TIPIN	LIG1	RBBP8	RRM1	TOPBP1	DTL	ATAD5	TFDP1	CLSPN	DDB1	FOXM1	GMNN	WDHD1	TOP2A	FEN1	RMI2	ESCO2
	GOBP7	0.012	0.0133	GOBP_CELL_DIVISION	CDT1	CDC6	MAD2L2	CENPF	AURKB	CDCA5	SMC1A	RAN	CCNE2	BRCA2	BLM	CDK1	FBXO5	CENPE	KNTC1	UBE2C	KIF14	NDC80	BUB1B	BUB1	MAD2L1	ZWINT	ANAPC11	NUSAP1	CDC20	SPAG5	RACGAP1	KIF23	PRC1	NCAPH	SMC4	SMC2	NCAPD2	NCAPG	NCAPD3	NCAPG2	KIF2C	KIFC1	KIF4A	NUF2	SGO1	SGO2	CEP55	DSN1	CENPW
	GOBP8	0.0014	0.002	GOBP_ORGANELLE_FISSION	CDT1	CDC6	MAD2L2	CENPF	AURKB	CDCA5	SMC1A	RAN	CCNE2	BRCA2	GEN1	DSCC1	BANF1	FANCD2	CHEK1	FBXO5	CENPE	KNTC1	UBE2C	KIF14	NDC80	BUB1B	BUB1	MAD2L1	ZWINT	ANAPC11	NUSAP1	CDC20	SPAG5	RACGAP1	KIF23	PRC1	NCAPH	SMC4	SMC2	NCAPD2	NCAPG	NCAPD3	NCAPG2	KIF2C	KIFC1	KIF4A	NUF2	SGO1	SGO2
	GOBP9	0.0043	0.0054	GOBP_CHROMOSOME_SEGREGATION	CDT1	CDC6	MAD2L2	CENPF	AURKB	CDCA5	SMC1A	RAN	CCNE2	GEN1	DSCC1	BANF1	FANCD2	BRCA1	FBXO5	CENPE	KNTC1	UBE2C	KIF14	NDC80	BUB1B	BUB1	MAD2L1	ZWINT	ANAPC11	NUSAP1	CDC20	SPAG5	RACGAP1	KIF23	PRC1	NCAPH	SMC4	SMC2	NCAPD2	NCAPG	NCAPD3	NCAPG2	KIF2C	KIFC1	KIF4A	NUF2	SGO1	SGO2	CEP55
	GOBP10	0.00047	0.0009	GOBP_MITOTIC_NUCLEAR_DIVISION	CDT1	CDC6	MAD2L2	CENPF	AURKB	CDCA5	SMC1A	RAN	GEN1	DSCC1	BANF1	CHEK1	FBXO5	CENPE	KNTC1	UBE2C	KIF14	NDC80	BUB1B	BUB1	MAD2L1	ZWINT	ANAPC11	NUSAP1	CDC20	SPAG5	RACGAP1	KIF23	PRC1	NCAPH	SMC4	SMC2	NCAPD2	NCAPG	NCAPD3	NCAPG2	KIF2C	KIFC1	KIF4A	NUF2	SGO1	SGO2	CEP55	DSN1	DUSP1
[truncated: 120 more columns]

## Sheet: Bi's Monocytes
Extended data 5. Top10 GOBP gene sets of Bi's Monocytes, Au's CD4Ts and Tregs enriched by cluster specific marker-genes, and their ROC p-values. Related to Fig. S9a-S9c.
Clusters	Fig. S8c rownames	p-values	p.adjust	Gene sets	Genes
C0	GOBP1	0.0077	0.038	GOBP_IMMUNE_RESPONSE	TREM2	IL18	CD40	HAVCR2	CLEC7A	LYN	FGR	CD74	HLA-A	CD55	CD84	FCGR2B	PTPRC	PHB	VSIG4	SPN	PTAFR	CD81	HLA-DRB1	SOCS1	C5AR1	IDO1	LILRB2	VAMP8	FYN	C3	HLA-B	FCN1	GBP5	HSP90AA1	GBP1	SERPING1	C1QC	C1QB	RPS19	CFD	TNFRSF1B	GRN	SLAMF8	CYBA	CD14	HSP90AB1	BANF1	FCGR1A	CDC37
	GOBP2	0.019	0.038	GOBP_REGULATION_OF_IMMUNE_SYSTEM_PROCESS	TREM2	IL18	CD40	HAVCR2	CLEC7A	LYN	FGR	CD74	HLA-A	CD55	CD84	FCGR2B	PTPRC	PHB	VSIG4	SPN	PTAFR	CD81	HLA-DRB1	SOCS1	C5AR1	IDO1	LILRB2	VAMP8	FYN	C3	HLA-B	FCN1	GBP5	HSP90AA1	GBP1	SERPING1	C1QC	C1QB	RPS19	CFD	TNFRSF1B	GRN	SLAMF8	CYBA	CD14	HSP90AB1	BANF1	FCGR1A	CDC37
	GOBP3	0.09	0.1	GOBP_DEFENSE_RESPONSE	TREM2	IL18	CD40	HAVCR2	CLEC7A	LYN	FGR	CD74	HLA-A	CD55	CD84	FCGR2B	PTPRC	PHB	VSIG4	SPN	PTAFR	CD81	HLA-DRB1	SOCS1	C5AR1	IDO1	LILRB2	VAMP8	FYN	C3	HLA-B	FCN1	GBP5	HSP90AA1	GBP1	SERPING1	C1QC	C1QB	RPS19	CFD	TNFRSF1B	GRN	SLAMF8	CYBA	CD14	HSP90AB1	BANF1	FCGR1A	CDC37
	GOBP4	0.04	0.0571	GOBP_BIOLOGICAL_PROCESS_INVOLVED_IN_INTERSPECIES_INTERACTION_BETWEEN_ORGANISMS	TREM2	IL18	CD40	HAVCR2	CLEC7A	LYN	FGR	CD74	HLA-A	CD55	CD84	FCGR2B	PTPRC	PHB	VSIG4	SPN	PTAFR	CD81	HLA-DRB1	SOCS1	C5AR1	IDO1	LILRB2	VAMP8	FYN	C3	HLA-B	FCN1	GBP5	HSP90AA1	GBP1	SERPING1	C1QC	C1QB	RPS19	CFD	TNFRSF1B	GRN	SLAMF8	CYBA	CD14	HSP90AB1	BANF1	FCGR1A	CDC37
	GOBP5	0.027	0.045	GOBP_REGULATION_OF_IMMUNE_RESPONSE	TREM2	IL18	CD40	HAVCR2	CLEC7A	LYN	FGR	CD74	HLA-A	CD55	CD84	FCGR2B	PTPRC	PHB	VSIG4	SPN	PTAFR	CD81	HLA-DRB1	SOCS1	C5AR1	IDO1	LILRB2	VAMP8	FYN	C3	HLA-B	FCN1	GBP5	HSP90AA1	GBP1	SERPING1	C1QC	C1QB	RPS19	CFD	TNFRSF1B	GRN	SLAMF8	CYBA	CD14	HSP90AB1	BANF1	FCGR1A	CDC37
	GOBP6	0.018	0.038	GOBP_POSITIVE_REGULATION_OF_IMMUNE_SYSTEM_PROCESS	TREM2	IL18	CD40	HAVCR2	CLEC7A	LYN	FGR	CD74	HLA-A	CD55	CD84	FCGR2B	PTPRC	PHB	VSIG4	SPN	PTAFR	CD81	HLA-DRB1	SOCS1	C5AR1	IDO1	LILRB2	VAMP8	FYN	C3	HLA-B	FCN1	GBP5	HSP90AA1	GBP1	SERPING1	C1QC	C1QB	RPS19	CFD	HLA-DPA1	AXL	NOTCH2	VNN1	CXCL10	CCR2	LILRB4	ADGRE2	NFKBIZ
	GOBP7	0.016	0.038	GOBP_CELL_ACTIVATION	TREM2	IL18	CD40	HAVCR2	CLEC7A	LYN	FGR	CD74	HLA-A	CD55	CD84	FCGR2B	PTPRC	PHB	VSIG4	SPN	PTAFR	CD81	HLA-DRB1	SOCS1	C5AR1	IDO1	LILRB2	VAMP8	FYN	TNFRSF1B	GRN	SLAMF8	HLA-DPA1	AXL	NOTCH2	VNN1	CXCL10	BST2	CEBPB	CCR2	LILRB4	ADGRE2	NFKBIZ	CD48	HSPD1	HLA-DPB1	STOML2	RPS3	HLA-DRA
	GOBP8	0.26	0.26	GOBP_CYTOKINE_PRODUCTION	TREM2	IL18	CD40	HAVCR2	CLEC7A	LYN	FGR	CD74	HLA-A	CD55	CD84	FCGR2B	PTPRC	PHB	VSIG4	SPN	PTAFR	CD81	HLA-DRB1	SOCS1	C5AR1	IDO1	LILRB2	C3	HLA-B	FCN1	GBP5	HSP90AA1	GBP1	TNFRSF1B	CYBA	CD14	HSP90AB1	BANF1	HLA-DPA1	AXL	BST2	CEBPB	STAT1	CCR2	LILRB4	PARK7	HSPD1	HSPA1A	HSPA1B
	GOBP9	0.0056	0.038	GOBP_IMMUNE_EFFECTOR_PROCESS	TREM2	IL18	CD40	HAVCR2	CLEC7A	LYN	FGR	CD74	HLA-A	CD55	CD84	FCGR2B	PTPRC	PHB	VSIG4	SPN	PTAFR	CD81	HLA-DRB1	VAMP8	FYN	C3	HLA-B	FCN1	SERPING1	C1QC	C1QB	RPS19	CFD	TNFRSF1B	GRN	SLAMF8	FCGR1A	HLA-DPA1	NOTCH2	BST2	CCR2	LILRB4	ADGRE2	NFKBIZ	HSPD1	HLA-DPB1	HLA-DRA	IL4I1	HLA-DMB
	GOBP10	0.068	0.085	GOBP_DEFENSE_RESPONSE_TO_OTHER_ORGANISM	TREM2	IL18	CD40	HAVCR2	CLEC7A	LYN	FGR	CD74	HLA-A	CD55	CD84	FCGR2B	PTPRC	PHB	VSIG4	SPN	SOCS1	C5AR1	VAMP8	FYN	C3	HLA-B	FCN1	GBP5	HSP90AA1	GBP1	SERPING1	C1QC	C1QB	RPS19	CFD	GRN	SLAMF8	CYBA	CD14	HSP90AB1	BANF1	FCGR1A	CDC37	NOP53	HLA-DPA1	AXL	NOTCH2	VNN1	CXCL10
C1	GOBP1	0.021	0.07	GOBP_IMMUNE_RESPONSE	LYN	PTPRC	BTK	MYD88	HLA-E	IL18	FCGR2B	FYN	FGR	HLA-DRB1	CD81	TREM2	VAMP8	FCGR3A	CD74	LILRB1	PTPN6	SPI1	CD55	VSIG4	LILRA2	SPN	FCER1G	LILRB2	C5AR1	AIF1	VNN1	AXL	CORO1A	CX3CR1	NOTCH2	CXCL10	SLAMF8	TNFRSF1B	GRN	CLEC4E	WAS	CEBPB	ADA	CCR2	NFKBIZ	HMOX1	ADGRE2	CTSC	CD48
	GOBP2	0.018	0.07	GOBP_REGULATION_OF_IMMUNE_SYSTEM_PROCESS	LYN	PTPRC	BTK	MYD88	HLA-E	IL18	FCGR2B	FYN	FGR	HLA-DRB1	CD81	TREM2	VAMP8	FCGR3A	CD74	LILRB1	PTPN6	SPI1	CD55	VSIG4	LILRA2	SPN	FCER1G	LILRB2	C5AR1	AIF1	VNN1	AXL	CORO1A	CX3CR1	NOTCH2	CXCL10	SLAMF8	TNFRSF1B	GRN	CLEC4E	WAS	CEBPB	ADA	CCR2	NFKBIZ	HMOX1	ADGRE2	CTSC	CD48
	GOBP3	0.051	0.102	GOBP_DEFENSE_RESPONSE	LYN	PTPRC	BTK	MYD88	HLA-E	IL18	FCGR2B	FYN	FGR	HLA-DRB1	CD81	TREM2	VAMP8	FCGR3A	CD74	LILRB1	PTPN6	SPI1	CD55	VSIG4	LILRA2	SPN	FCER1G	LILRB2	C5AR1	AIF1	VNN1	AXL	CORO1A	CX3CR1	NOTCH2	CXCL10	SLAMF8	TNFRSF1B	GRN	CLEC4E	WAS	CEBPB	ADA	CCR2	NFKBIZ	HMOX1	ADGRE2	CTSC	CD48
	GOBP4	0.04	0.1	GOBP_CELL_ACTIVATION	LYN	PTPRC	BTK	MYD88	HLA-E	IL18	FCGR2B	FYN	FGR	HLA-DRB1	CD81	TREM2	VAMP8	FCGR3A	CD74	LILRB1	PTPN6	SPI1	CD55	VSIG4	LILRA2	SPN	FCER1G	LILRB2	C5AR1	AIF1	VNN1	AXL	CORO1A	CX3CR1	NOTCH2	CXCL10	SLAMF8	TNFRSF1B	GRN	CLEC4E	WAS	CEBPB	ADA	CCR2	NFKBIZ	HMOX1	ADGRE2	CTSC	CD48
	GOBP5	0.1	0.1333	GOBP_BIOLOGICAL_PROCESS_INVOLVED_IN_INTERSPECIES_INTERACTION_BETWEEN_ORGANISMS	LYN	PTPRC	BTK	MYD88	HLA-E	IL18	FCGR2B	FYN	FGR	HLA-DRB1	CD81	TREM2	VAMP8	FCGR3A	CD74	LILRB1	PTPN6	SPI1	CD55	VSIG4	LILRA2	SPN	FCER1G	LILRB2	C5AR1	AIF1	VNN1	AXL	CORO1A	CX3CR1	NOTCH2	CXCL10	SLAMF8	TNFRSF1B	GRN	CLEC4E	WAS	CEBPB	HCK	C3	RPS19	FCN1	SERPING1	CFD	HSP90AA1
	GOBP6	0.12	0.1333	GOBP_POSITIVE_REGULATION_OF_IMMUNE_SYSTEM_PROCESS	LYN	PTPRC	BTK	MYD88	HLA-E	IL18	FCGR2B	FYN	FGR	HLA-DRB1	CD81	TREM2	VAMP8	FCGR3A	CD74	LILRB1	PTPN6	SPI1	CD55	VSIG4	LILRA2	SPN	FCER1G	LILRB2	C5AR1	AIF1	VNN1	AXL	CORO1A	CX3CR1	NOTCH2	CXCL10	ADA	CCR2	NFKBIZ	HMOX1	ADGRE2	CTSC	HCK	C3	RPS19	FCN1	SERPING1	CFD	HSP90AA1
	GOBP7	0.09	0.1333	GOBP_REGULATION_OF_IMMUNE_RESPONSE	LYN	PTPRC	BTK	MYD88	HLA-E	IL18	FCGR2B	FYN	FGR	HLA-DRB1	CD81	TREM2	VAMP8	FCGR3A	CD74	LILRB1	PTPN6	SPI1	CD55	VSIG4	LILRA2	SPN	FCER1G	LILRB2	C5AR1	SLAMF8	TNFRSF1B	GRN	CLEC4E	WAS	ADA	CCR2	NFKBIZ	HMOX1	ADGRE2	CD48	HCK	C3	RPS19	FCN1	SERPING1	CFD	HSP90AA1	FCGR1A	BIRC3
	GOBP8	0.016	0.07	GOBP_REGULATION_OF_CELL_ACTIVATION	LYN	PTPRC	BTK	MYD88	HLA-E	IL18	FCGR2B	FYN	FGR	HLA-DRB1	CD81	TREM2	VAMP8	FCGR3A	CD74	LILRB1	PTPN6	SPI1	CD55	VSIG4	LILRA2	SPN	FCER1G	LILRB2	AIF1	VNN1	AXL	CORO1A	SLAMF8	TNFRSF1B	GRN	CEBPB	ADA	CCR2	NFKBIZ	HMOX1	ADGRE2	CTSC	RARA	RAC2	HLA-DPB1	IL4I1	HLA-DRA	HLA-DMB	HLA-DQB1
	GOBP9	0.15	0.15	GOBP_INFLAMMATORY_RESPONSE	LYN	PTPRC	BTK	MYD88	HLA-E	IL18	FCGR2B	FYN	FGR	HLA-DRB1	CD81	TREM2	VAMP8	FCGR3A	C5AR1	AIF1	VNN1	AXL	CX3CR1	NOTCH2	CXCL10	SLAMF8	TNFRSF1B	GRN	CEBPB	ADA	CCR2	NFKBIZ	HMOX1	ADGRE2	CTSC	HCK	C3	RPS19	CSF1R	FCGR1A	BIRC3	GPX1	CD14	CD68	C5AR2	FPR3	PIK3AP1	LILRA5	S100A12
	GOBP10	0.11	0.1333	GOBP_IMMUNE_EFFECTOR_PROCESS	LYN	PTPRC	BTK	MYD88	HLA-E	IL18	FCGR2B	FYN	FGR	HLA-DRB1	CD81	TREM2	VAMP8	FCGR3A	CD74	LILRB1	PTPN6	SPI1	CD55	VSIG4	LILRA2	SPN	FCER1G	CORO1A	CX3CR1	NOTCH2	SLAMF8	TNFRSF1B	GRN	CLEC4E	WAS	ADA	CCR2	NFKBIZ	HMOX1	ADGRE2	CTSC	HCK	C3	RPS19	FCN1	SERPING1	CFD	FCGR1A	ARRB2
C2	GOBP1	0.073	0.1111	GOBP_IMMUNE_RESPONSE	RPS19	TREM2	CD74	PYCARD	HCK	HLA-E	HLA-A	HLA-F	FCER1G	HLA-B	IL18	LILRB1	LGALS9	PTPN6	ANXA1	VSIG4	SPI1	PHB	FCGR3A	C1QA	C3	FCN1	SERPING1	C1QC	C1QB	GBP5	MNDA	XRCC6	EREG	HLA-DPA1	CORO1A	AIF1	CSF1R	APOE	HSP90AB1	IRF1	BANF1	CDC37	UNC93B1	BST2	CD36	SPN	HLA-DRB1	CD81	LILRB2
	GOBP2	0.086	0.1111	GOBP_BIOLOGICAL_PROCESS_INVOLVED_IN_INTERSPECIES_INTERACTION_BETWEEN_ORGANISMS	RPS19	TREM2	CD74	PYCARD	HCK	HLA-E	HLA-A	HLA-F	FCER1G	HLA-B	IL18	LILRB1	LGALS9	PTPN6	ANXA1	VSIG4	SPI1	PHB	FCGR3A	C1QA	C3	FCN1	SERPING1	C1QC	C1QB	GBP5	MNDA	XRCC6	EREG	HLA-DPA1	CORO1A	AIF1	CSF1R	APOE	HSP90AB1	IRF1	BANF1	CDC37	UNC93B1	BST2	CD36	SPN	HLA-DRB1	CD81	LILRB2
	GOBP3	0.051	0.1111	GOBP_REGULATION_OF_IMMUNE_SYSTEM_PROCESS	RPS19	TREM2	CD74	PYCARD	HCK	HLA-E	HLA-A	HLA-F	FCER1G	HLA-B	IL18	LILRB1	LGALS9	PTPN6	ANXA1	VSIG4	SPI1	PHB	FCGR3A	C1QA	C3	FCN1	SERPING1	C1QC	C1QB	GBP5	MNDA	XRCC6	EREG	HLA-DPA1	CORO1A	AIF1	CSF1R	APOE	HSP90AB1	IRF1	BANF1	CDC37	UNC93B1	BST2	CD36	SPN	HLA-DRB1	CD81	LILRB2
	GOBP4	0.04	0.1111	GOBP_DEFENSE_RESPONSE	RPS19	TREM2	CD74	PYCARD	HCK	HLA-E	HLA-A	HLA-F	FCER1G	HLA-B	IL18	LILRB1	LGALS9	PTPN6	ANXA1	VSIG4	SPI1	PHB	FCGR3A	C1QA	C3	FCN1	SERPING1	C1QC	C1QB	GBP5	MNDA	XRCC6	EREG	HLA-DPA1	CORO1A	AIF1	CSF1R	APOE	HSP90AB1	IRF1	BANF1	CDC37	UNC93B1	BST2	CD36	SPN	HLA-DRB1	CD81	LILRB2
	GOBP5	0.1	0.1111	GOBP_CYTOPLASMIC_TRANSLATION	RPS19	RPL39	RPL30	RPS3	RPS6	RPSA	RPL5	RPS15	RPL23A	RPLP0	EIF5	YBX1	EIF3D	RPS16	RPS20	RPS2	RPS13	RPL7	RPL10A	RPL7A	RPS23	EIF3I	RPL36	RPL4	RPL15	RPL19	RPL21	RPL27A	RPL34	RPS10	RPS18
	GOBP6	0.12	0.12	GOBP_DEFENSE_RESPONSE_TO_OTHER_ORGANISM	RPS19	TREM2	CD74	PYCARD	HCK	HLA-E	HLA-A	HLA-F	FCER1G	HLA-B	IL18	LILRB1	LGALS9	PTPN6	ANXA1	VSIG4	SPI1	PHB	FCGR3A	C1QA	C3	FCN1	SERPING1	C1QC	C1QB	GBP5	MNDA	XRCC6	EREG	HLA-DPA1	CORO1A	AIF1	CSF1R	APOE	HSP90AB1	IRF1	BANF1	CDC37	UNC93B1	BST2	CD36	SPN	RPL39	RPL30	TUBB
	GOBP7	0.069	0.1111	GOBP_INNATE_IMMUNE_RESPONSE	RPS19	TREM2	CD74	PYCARD	HCK	HLA-E	HLA-A	HLA-F	FCER1G	HLA-B	IL18	LILRB1	LGALS9	PTPN6	ANXA1	VSIG4	SPI1	PHB	FCGR3A	C1QA	C3	FCN1	SERPING1	C1QC	C1QB	GBP5	MNDA	XRCC6	EREG	HLA-DPA1	CORO1A	AIF1	CSF1R	APOE	HSP90AB1	IRF1	BANF1	CDC37	UNC93B1	BST2	RPL39	TUBB	EPRS1	GSN	HLA-C
	GOBP8	0.078	0.1111	GOBP_POSITIVE_REGULATION_OF_IMMUNE_SYSTEM_PROCESS	RPS19	TREM2	CD74	PYCARD	HCK	HLA-E	HLA-A	HLA-F	FCER1G	HLA-B	IL18	LILRB1	LGALS9	PTPN6	ANXA1	VSIG4	SPI1	PHB	FCGR3A	C1QA	C3	FCN1	SERPING1	C1QC	C1QB	GBP5	MNDA	XRCC6	EREG	HLA-DPA1	CORO1A	AIF1	CSF1R	CD36	SPN	HLA-DRB1	CD81	LILRB2	LGALS1	SCIMP	HMOX1	PARK7	CTSC	RPS3	HLA-DPB1
	GOBP9	0.093	0.1111	GOBP_REGULATION_OF_IMMUNE_RESPONSE	RPS19	TREM2	CD74	PYCARD	HCK	HLA-E	HLA-A	HLA-F	FCER1G	HLA-B	IL18	LILRB1	LGALS9	PTPN6	ANXA1	VSIG4	SPI1	PHB	FCGR3A	C1QA	C3	FCN1	SERPING1	C1QC	C1QB	GBP5	MNDA	XRCC6	EREG	APOE	HSP90AB1	IRF1	BANF1	CDC37	UNC93B1	CD36	SPN	HLA-DRB1	CD81	LILRB2	SCIMP	HSPA1A	MAPKAPK3	HMOX1	PARK7
	GOBP10	0.074	0.1111	GOBP_IMMUNE_EFFECTOR_PROCESS	RPS19	TREM2	CD74	PYCARD	HCK	HLA-E	HLA-A	HLA-F	FCER1G	HLA-B	IL18	LILRB1	LGALS9	PTPN6	ANXA1	VSIG4	SPI1	PHB	FCGR3A	C1QA	C3	FCN1	SERPING1	C1QC	C1QB	HLA-DPA1	CORO1A	BST2	CD36	SPN	HLA-DRB1	CD81	LGALS1	SCIMP	TUBB	HMOX1	CTSC	HLA-DPB1	HLA-DMB	HLA-DRA	HLA-DQB1	CD300A	HLA-DMA	HLA-DQA1	HLA-DRB5
C3	GOBP1	0.25	0.25	GOBP_CYTOPLASMIC_TRANSLATION	RPS15	RPS14	RPL11	RPS5	RPL10	RPL6	RPS3	RPS6	RPS7	RPS16	RPS8	RPL35	RPL10A	RPL14	RPL27	RPL30	RPS15A	YBX1	RPS2	RPLP1	RPS27A	RPS3A	RPS12	RPS13	RPS26	RPL29	RPL9	RPL12	RPL15	RPL18A	RPL19	RPL27A	RPL28	RPL32	RPS18
	GOBP2	0.028	0.2125	GOBP_ORGANONITROGEN_COMPOUND_BIOSYNTHETIC_PROCESS	RPS15	RPS14	RPL11	RPS5	RPL10	RPL6	RPS3	RPS6	RPS7	RPS16	RPS8	RPL35	RPL10A	RPL14	RPL27	RPL30	RPS15A	YBX1	RPS2	RPLP1	RPS27A	RPS3A	RPS12	RPS13	RPS26	RPL29	RPL9	RPL12	RPL15	RPL18A	RPL19	RPL27A	RPL28	RPL32	RPS18	RHOA	GAPDH	RACK1	MT-CO2	ATP5PF	MT-ATP6	ATP5PD	ATP5MG	ATP5F1C	ATP5PO
	GOBP3	0.14	0.2125	GOBP_PEPTIDE_BIOSYNTHETIC_PROCESS	RPS15	RPS14	RPL11	RPS5	RPL10	RPL6	RPS3	RPS6	RPS7	RPS16	RPS8	RPL35	RPL10A	RPL14	RPL27	RPL30	RPS15A	YBX1	RPS2	RPLP1	RPS27A	RPS3A	RPS12	RPS13	RPS26	RPL29	RPL9	RPL12	RPL15	RPL18A	RPL19	RPL27A	RPL28	RPL32	RPS18	RHOA	GAPDH	RACK1
	GOBP4	0.17	0.2125	GOBP_PEPTIDE_METABOLIC_PROCESS	RPS15	RPS14	RPL11	RPS5	RPL10	RPL6	RPS3	RPS6	RPS7	RPS16	RPS8	RPL35	RPL10A	RPL14	RPL27	RPL30	RPS15A	YBX1	RPS2	RPLP1	RPS27A	RPS3A	RPS12	RPS13	RPS26	RPL29	RPL9	RPL12	RPL15	RPL18A	RPL19	RPL27A	RPL28	RPL32	RPS18	RHOA	GAPDH	RACK1	GPX1	CTSH
	GOBP5	0.14	0.2125	GOBP_AMIDE_BIOSYNTHETIC_PROCESS	RPS15	RPS14	RPL11	RPS5	RPL10	RPL6	RPS3	RPS6	RPS7	RPS16	RPS8	RPL35	RPL10A	RPL14	RPL27	RPL30	RPS15A	YBX1	RPS2	RPLP1	RPS27A	RPS3A	RPS12	RPS13	RPS26	RPL29	RPL9	RPL12	RPL15	RPL18A	RPL19	RPL27A	RPL28	RPL32	RPS18	RHOA	GAPDH	RACK1
	GOBP6	0.17	0.2125	GOBP_CELLULAR_AMIDE_METABOLIC_PROCESS	RPS15	RPS14	RPL11	RPS5	RPL10	RPL6	RPS3	RPS6	RPS7	RPS16	RPS8	RPL35	RPL10A	RPL14	RPL27	RPL30	RPS15A	YBX1	RPS2	RPLP1	RPS27A	RPS3A	RPS12	RPS13	RPS26	RPL29	RPL9	RPL12	RPL15	RPL18A	RPL19	RPL27A	RPL28	RPL32	RPS18	RHOA	GAPDH	RACK1	GPX1	CTSH
	GOBP7	0.15	0.2125	GOBP_ATP_METABOLIC_PROCESS	RHOA	GAPDH	MT-CO2	ATP5PF	MT-ATP6	ATP5PD	ATP5MG	ATP5F1C	ATP5PO	TMSB4X	ATP5MC3	MT-ND5	MT-ND4	MT-CO3	NDUFA4	MT-CO1	MT-CYB	MT-ND2	MT-ND1	MT-ND3	CHCHD2	COX7A2	TPI1
	GOBP8	0.2	0.2222	GOBP_OXIDATIVE_PHOSPHORYLATION	RHOA	MT-CO2	ATP5PF	MT-ATP6	ATP5PD	ATP5MG	ATP5F1C	ATP5PO	MT-ND5	MT-ND4	MT-CO3	NDUFA4	MT-CO1	MT-CYB	MT-ND2	MT-ND1	MT-ND3	CHCHD2	COX7A2
	GOBP9	0.068	0.2125	GOBP_AEROBIC_RESPIRATION	RHOA	MT-CO2	ATP5PF	MT-ATP6	ATP5PD	ATP5MG	ATP5F1C	ATP5PO	MT-ND5	MT-ND4	MT-CO3	NDUFA4	MT-CO1	MT-CYB	MT-ND2	MT-ND1	MT-ND3	CHCHD2	COX7A2	SDHB
	GOBP10	0.15	0.2125	GOBP_CELLULAR_MACROMOLECULE_BIOSYNTHETIC_PROCESS	RPS15	RPS14	RPL11	RPS5	RPL10	RPL6	RPS3	RPS6	RPS7	RPS16	RPS8	RPL35	RPL10A	RPL14	RPL27	RPL30	RPS15A	YBX1	RPS2	RPLP1	RPS27A	RPS3A	RPS12	RPS13	RPS26	RPL29	RPL9	RPL12	RPL15	RPL18A	RPL19	RPL27A	RPL28	RPL32	RPS18	RHOA	GAPDH	RACK1	S100A11
[truncated: 89 more columns]
