# Supplementary material for: An immunotherapy response prediction model derived from proliferative CD4+ T cells and antigen-presenting monocytes in ccRCC
Source: Front Immunol. 2022 Aug 25;13:972227. doi: 10.3389/fimmu.2022.972227 (PMC9452905; doi:10.3389/fimmu.2022.972227)
Supplement: Supplementary file 3 [file DataSheet_3.zip › Extended Data/Extended data 6. Gene combination with maximal AUC for each cycle (different gene-number combinations). Related to Fig. 5a, Fig. S9.xlsx]

## Sheet: Hoja1
Extended data 6. Gene combination with maximal AUC for each cycle (different gene-number combinations). Related to Fig. 5a, Fig. S8, Fig.S12.
Gene number	p-value	AUC	Genes
3	0.084	0.60132	ASF1B	CENPQ	DNA2
4	0.06	0.659329	FCGR2B	ASF1B	CENPQ	DNA2
5	0.044	0.682669	FCGR2B	ASF1B	CENPQ	DNA2	CDC45
6	0.016	0.71872	C1QB	FCGR2B	ASF1B	CENPQ	DNA2	CDC45
7	0.0063	0.738578	C1QB	FCGR2B	ASF1B	ESCO2	CENPQ	DNA2	CDC45
8	0.0034	0.754004	C1QB	FCGR2B	ASF1B	ESCO2	CENPQ	DNA2	CEP55	CDC45
9	0.0034	0.768843	C1QB	FCGR2B	ASF1B	ESCO2	CENPQ	DNA2	CEP55	TTBK1	CDC45
10	0.0041	0.781376	C1QB	FCGR2B	ASF1B	ESCO2	CENPQ	DNA2	CEP55	TTBK1	E2F8	CDC45
11	0.00066	0.797452	C1QB	FCGR2B	ASF1B	C5AR1	ESCO2	CENPQ	DNA2	CEP55	TTBK1	E2F8	CDC45
12	0.00066	0.803714	C1QB	FCGR2B	ASF1B	C5AR1	ESCO2	CENPQ	DNA2	CEP55	HIRIP3	TTBK1	E2F8	CDC45
13	0.0025	0.814536	C1QB	FCGR2B	ASF1B	RAD51C	C5AR1	ESCO2	CENPQ	DNA2	CEP55	HIRIP3	TTBK1	E2F8	CDC45
14	0.00033	0.824947	C1QB	FCGR2B	IDO1	ASF1B	RAD51C	C5AR1	ESCO2	CENPQ	DNA2	CEP55	HIRIP3	TTBK1	E2F8	CDC45
15	0.00033	0.830156	C1QB	CXCL10	FCGR2B	IDO1	ASF1B	RAD51C	C5AR1	ESCO2	CENPQ	DNA2	CEP55	HIRIP3	TTBK1	E2F8	CDC45
16	0.00077	0.836512	C1QB	C1QC	CXCL10	FCGR2B	IDO1	ASF1B	RAD51C	C5AR1	ESCO2	CENPQ	DNA2	CEP55	HIRIP3	TTBK1	E2F8	CDC45
17	0.00061	0.844612	C1QB	C1QC	CXCL10	FCGR2B	IDO1	ASF1B	RAD51C	C5AR1	MBD3	ESCO2	CENPQ	DNA2	CEP55	HIRIP3	TTBK1	E2F8	CDC45
18	0.00026	0.85117	C1QB	C1QC	CXCL10	FCGR2B	IDO1	ASF1B	EGR1	RAD51C	C5AR1	MBD3	ESCO2	CENPQ	DNA2	CEP55	HIRIP3	TTBK1	E2F8	CDC45
19	0.0003	0.854833	C1QB	C1QC	CXCL10	FCGR2B	IDO1	ASF1B	EGR1	RAD51C	C5AR1	MBD3	VNN1	ESCO2	CENPQ	DNA2	CEP55	HIRIP3	TTBK1	E2F8	CDC45
20	6.8e-06	0.86235	C1QB	C1QC	CXCL10	FCGR2B	IDO1	ASF1B	EGR1	RBX1	RAD51C	C5AR1	MBD3	VNN1	ESCO2	CENPQ	DNA2	CEP55	HIRIP3	TTBK1	E2F8	CDC45
21	0.00017	0.864854	C1QB	C1QC	CXCL10	FCGR2B	IDO1	ASF1B	EGR1	RBX1	RAD51C	C5AR1	MBD3	VNN1	ESCO2	CENPQ	DNA2	CEP55	HIRIP3	TTBK1	FBXO43	E2F8	CDC45
22	2.4e-05	0.865992	C1QB	C1QC	CXCL10	FCGR2B	IDO1	ASF1B	EGR1	RBX1	RAD51C	C5AR1	MBD3	VNN1	ESCO2	CENPQ	DNA2	CEP55	OIP5	HIRIP3	TTBK1	FBXO43	E2F8	CDC45
23	0.00019	0.86273	C1QB	C1QC	CXCL10	FCGR2B	IDO1	ASF1B	EGR1	RBX1	RAD51C	C5AR1	MBD3	VNN1	ESCO2	CENPQ	DNA2	CEP55	OIP5	HIRIP3	KIF14	TTBK1	FBXO43	E2F8	CDC45
24	0.00033	0.863128	C1QB	C1QC	CXCL10	FCGR2B	IDO1	RMI2	ASF1B	EGR1	RBX1	RAD51C	C5AR1	MBD3	VNN1	ESCO2	CENPQ	DNA2	CEP55	OIP5	HIRIP3	KIF14	TTBK1	FBXO43	E2F8	CDC45
25	0.00033	0.870638	C1QB	C1QC	CXCL10	FCGR2B	IDO1	RMI2	ASF1B	EGR1	RBX1	RAD51C	C5AR1	MBD3	VNN1	ESCO2	CENPQ	DNA2	CEP55	OIP5	HIRIP3	E2F2	KIF14	TTBK1	FBXO43	E2F8	CDC45
26	0.00042	0.875457	C1QB	C1QC	CXCL10	FCGR2B	IDO1	RMI2	ASF1B	EGR1	RBX1	RAD51C	C5AR1	MBD3	VNN1	ESCO2	CENPQ	DNA2	CEP55	OIP5	HIRIP3	E2F2	KIF14	TTBK1	CDCA2	FBXO43	E2F8	CDC45
27	8e-05	0.878156	C1QB	C1QC	CXCL10	HAVCR2	FCGR2B	IDO1	RMI2	ASF1B	EGR1	RBX1	RAD51C	C5AR1	MBD3	VNN1	ESCO2	CENPQ	DNA2	CEP55	OIP5	HIRIP3	E2F2	KIF14	TTBK1	CDCA2	FBXO43	E2F8	CDC45
28	9e-05	0.882398	C1QB	C1QC	CXCL10	HAVCR2	FCGR2B	IDO1	RMI2	ALCAM	ASF1B	EGR1	RBX1	RAD51C	C5AR1	MBD3	VNN1	ESCO2	CENPQ	DNA2	CEP55	OIP5	HIRIP3	E2F2	KIF14	TTBK1	CDCA2	FBXO43	E2F8	CDC45
29	3.5e-05	0.885871	C1QB	C1QC	CXCL10	HAVCR2	FCGR2B	IDO1	RMI2	ALCAM	ASF1B	POLA2	EGR1	RBX1	RAD51C	C5AR1	MBD3	VNN1	ESCO2	CENPQ	DNA2	CEP55	OIP5	HIRIP3	E2F2	KIF14	TTBK1	CDCA2	FBXO43	E2F8	CDC45
30	3.5e-05	0.888784	C1QB	C1QC	CXCL10	HAVCR2	FCGR2B	IDO1	RMI2	ALCAM	PTMS	ASF1B	POLA2	EGR1	RBX1	RAD51C	C5AR1	MBD3	VNN1	ESCO2	CENPQ	DNA2	CEP55	OIP5	HIRIP3	E2F2	KIF14	TTBK1	CDCA2	FBXO43	E2F8	CDC45
31	0.00026	0.890882	C1QB	C1QC	CXCL10	HAVCR2	FCGR2B	HLA-DOA	IDO1	RMI2	ALCAM	PTMS	ASF1B	POLA2	EGR1	RBX1	RAD51C	C5AR1	MBD3	VNN1	ESCO2	CENPQ	DNA2	CEP55	OIP5	HIRIP3	E2F2	KIF14	TTBK1	CDCA2	FBXO43	E2F8	CDC45
32	2.1e-05	0.893579	C1QB	C1QC	CXCL10	HAVCR2	FCGR2B	HLA-DOA	IDO1	RMI2	ALCAM	PTMS	ASF1B	POLA2	EGR1	RBX1	RAD51C	C5AR1	MBD3	VNN1	ESCO2	CENPQ	DNA2	CEP55	OIP5	HIRIP3	E2F2	KIF14	TTBK1	CDCA2	FBXO43	E2F8	SPC24	CDC45
33	5.6e-05	0.896857	C1QB	C1QC	CXCL10	HAVCR2	FCGR2B	HLA-DOA	IDO1	RMI2	ALCAM	PTMS	ASF1B	POLA2	EGR1	RBX1	RAD51C	C5AR1	MBD3	VNN1	ESCO2	CENPQ	DNA2	CEP55	OIP5	HIRIP3	E2F2	KIF14	TRIP13	TTBK1	CDCA2	FBXO43	E2F8	SPC24	CDC45
34	1.8e-05	0.898021	C1QB	C1QC	CXCL10	HAVCR2	FCGR2B	HLA-DOA	IDO1	TUBA1C	RMI2	ALCAM	PTMS	ASF1B	POLA2	EGR1	RBX1	RAD51C	C5AR1	MBD3	VNN1	ESCO2	CENPQ	DNA2	CEP55	OIP5	HIRIP3	E2F2	KIF14	TRIP13	TTBK1	CDCA2	FBXO43	E2F8	SPC24	CDC45
35	1.2e-06	0.901095	C1QB	C1QC	CXCL10	HAVCR2	FCGR2B	HLA-DOA	IDO1	TUBA1C	RMI2	ALCAM	PTMS	ASF1B	POLA2	EGR1	RBX1	RAD51C	C5AR1	MBD3	VNN1	ESCO2	CENPQ	NEIL3	DNA2	CEP55	OIP5	HIRIP3	E2F2	KIF14	TRIP13	TTBK1	CDCA2	FBXO43	E2F8	SPC24	CDC45
36	1.2e-06	0.904949	C1QB	C1QC	CXCL10	HAVCR2	FCGR2B	HLA-DOA	IDO1	TUBA1C	RMI2	ALCAM	PTMS	ASF1B	POLA2	EGR1	RBX1	RAD51C	C5AR1	MBD3	VNN1	ESCO2	CENPQ	NEIL3	DNA2	CEP55	OIP5	HIRIP3	E2F2	KIF14	TRIP13	TTBK1	XRCC2	CDCA2	FBXO43	E2F8	SPC24	CDC45
37	1.1e-06	0.906304	C1QB	C1QC	CXCL10	HAVCR2	FCGR2B	HLA-DOA	IDO1	TUBA1C	RMI2	ALCAM	PTMS	ASF1B	POLA2	EGR1	RBX1	RAD51C	C5AR1	MBD3	VNN1	FEN1	ESCO2	CENPQ	NEIL3	DNA2	CEP55	OIP5	HIRIP3	E2F2	KIF14	TRIP13	TTBK1	XRCC2	CDCA2	FBXO43	E2F8	SPC24	CDC45
38	2.6e-07	0.909967	C1QB	C1QC	CXCL10	HAVCR2	FCGR2B	HLA-DOA	IDO1	TUBA1C	RMI2	FANCG	ALCAM	PTMS	ASF1B	POLA2	EGR1	RBX1	RAD51C	C5AR1	MBD3	VNN1	FEN1	ESCO2	CENPQ	NEIL3	DNA2	CEP55	OIP5	HIRIP3	E2F2	KIF14	TRIP13	TTBK1	XRCC2	CDCA2	FBXO43	E2F8	SPC24	CDC45
39	1.1e-06	0.912859	C1QB	C1QC	CXCL10	HAVCR2	FCGR2B	HLA-DOA	IDO1	TUBA1C	RMI2	FANCG	ALCAM	PTMS	ASF1B	POLA2	EGR1	RBX1	RAD51C	C5AR1	MBD3	VNN1	FEN1	ESCO2	CENPQ	NEIL3	DNA2	CEP55	OIP5	HIRIP3	LIG1	E2F2	KIF14	TRIP13	TTBK1	XRCC2	CDCA2	FBXO43	E2F8	SPC24	CDC45
40	1.2e-06	0.914207	C1QB	C1QC	CXCL10	HAVCR2	FCGR2B	HLA-DOA	IDO1	IL18	TUBA1C	RMI2	FANCG	ALCAM	PTMS	ASF1B	POLA2	EGR1	RBX1	RAD51C	C5AR1	MBD3	VNN1	FEN1	ESCO2	CENPQ	NEIL3	DNA2	CEP55	OIP5	HIRIP3	LIG1	E2F2	KIF14	TRIP13	TTBK1	XRCC2	CDCA2	FBXO43	E2F8	SPC24	CDC45
41	8.2e-07	0.916326	C1QB	C1QC	CXCL10	HAVCR2	FCGR2B	HLA-DOA	IDO1	IL18	TUBA1C	RMI2	FANCG	ALCAM	PTMS	ASF1B	POLA2	EGR1	RBX1	RAD51C	POLD1	C5AR1	MBD3	VNN1	FEN1	ESCO2	CENPQ	NEIL3	DNA2	CEP55	OIP5	HIRIP3	LIG1	E2F2	KIF14	TRIP13	TTBK1	XRCC2	CDCA2	FBXO43	E2F8	SPC24	CDC45
42	1.5e-07	0.918063	C1QB	C1QC	CXCL10	HAVCR2	FCGR2B	HLA-DOA	IDO1	IL18	TUBA1C	RMI2	FANCG	ALCAM	PTMS	ASF1B	POLA2	EGR1	RBX1	RAD51C	POLD1	C5AR1	MBD3	VNN1	POLE	FEN1	ESCO2	CENPQ	NEIL3	DNA2	CEP55	OIP5	HIRIP3	LIG1	E2F2	KIF14	TRIP13	TTBK1	XRCC2	CDCA2	FBXO43	E2F8	SPC24	CDC45
43	1.3e-07	0.918835	C1QB	C1QC	CXCL10	HAVCR2	FCGR2B	HLA-DOA	IDO1	IL18	TUBA1C	RMI2	FANCG	ALCAM	PTMS	ASF1B	POLA2	EGR1	RBX1	RAD51C	POLD1	C5AR1	MBD3	VNN1	POLE	FEN1	E2F3	ESCO2	CENPQ	NEIL3	DNA2	CEP55	OIP5	HIRIP3	LIG1	E2F2	KIF14	TRIP13	TTBK1	XRCC2	CDCA2	FBXO43	E2F8	SPC24	CDC45
44	2.2e-07	0.920184	C1QB	C1QC	CXCL10	HAVCR2	FCGR2B	HLA-DOA	IDO1	IL18	TUBA1C	RMI2	FANCG	ALCAM	PTMS	ASF1B	POLA2	EGR1	RBX1	RAD51C	POLD1	C5AR1	MBD3	VNN1	POLE	FEN1	E2F3	ESCO2	CENPQ	NEIL3	DNA2	CEP55	OIP5	HIRIP3	PHPT1	LIG1	E2F2	KIF14	TRIP13	TTBK1	XRCC2	CDCA2	FBXO43	E2F8	SPC24	CDC45
45	8.2e-07	0.922306	C1QB	C1QC	CXCL10	HAVCR2	FCGR2B	HLA-DOA	IDO1	IL18	TUBA1C	RMI2	FANCG	ALCAM	PTMS	ASF1B	POLA2	EGR1	RBX1	RAD51C	POLD1	C5AR1	MBD3	VNN1	POLE	FEN1	E2F3	ESCO2	CENPQ	NEIL3	DNA2	CEP55	OIP5	HIRIP3	PHPT1	LIG1	E2F2	KIF14	EXO1	TRIP13	TTBK1	XRCC2	CDCA2	FBXO43	E2F8	SPC24	CDC45
46	7.2e-07	0.923847	C1QB	C1QC	CXCL10	HAVCR2	FCGR2B	HLA-DOA	IDO1	IL18	TUBA1C	RMI2	FANCG	ALCAM	DUT	PTMS	ASF1B	POLA2	EGR1	RBX1	RAD51C	POLD1	C5AR1	MBD3	VNN1	POLE	FEN1	E2F3	ESCO2	CENPQ	NEIL3	DNA2	CEP55	OIP5	HIRIP3	PHPT1	LIG1	E2F2	KIF14	EXO1	TRIP13	TTBK1	XRCC2	CDCA2	FBXO43	E2F8	SPC24	CDC45
47	7.2e-07	0.925773	C1QB	C1QC	CXCL10	HAVCR2	FCGR2B	HLA-DOA	IDO1	IL18	TUBA1C	RMI2	FANCG	ALCAM	DUT	PTMS	HMGB3	ASF1B	POLA2	EGR1	RBX1	RAD51C	POLD1	C5AR1	MBD3	VNN1	POLE	FEN1	E2F3	ESCO2	CENPQ	NEIL3	DNA2	CEP55	OIP5	HIRIP3	PHPT1	LIG1	E2F2	KIF14	EXO1	TRIP13	TTBK1	XRCC2	CDCA2	FBXO43	E2F8	SPC24	CDC45
48	7.2e-07	0.925391	C1QB	C1QC	CXCL10	HAVCR2	FCGR2B	HLA-DOA	IDO1	IL18	TUBA1C	RMI2	FANCG	ALCAM	DUT	PTMS	HMGB3	IGSF6	ASF1B	POLA2	EGR1	RBX1	RAD51C	POLD1	C5AR1	MBD3	VNN1	POLE	FEN1	E2F3	ESCO2	CENPQ	NEIL3	DNA2	CEP55	OIP5	HIRIP3	PHPT1	LIG1	E2F2	KIF14	EXO1	TRIP13	TTBK1	XRCC2	CDCA2	FBXO43	E2F8	SPC24
49	5.5e-07	0.92693	C1QB	C1QC	CXCL10	HAVCR2	FCGR2B	HLA-DOA	IDO1	IL18	TUBA1C	RMI2	FANCG	ALCAM	DUT	PTMS	HMGB3	IGSF6	ASF1B	POLA2	EGR1	MCM3	RBX1	RAD51C	POLD1	C5AR1	MBD3	VNN1	POLE	FEN1	E2F3	ESCO2	CENPQ	NEIL3	DNA2	CEP55	OIP5	HIRIP3	PHPT1	LIG1	E2F2	KIF14	EXO1	TRIP13	TTBK1	XRCC2	CDCA2	FBXO43	E2F8
50	1.5e-07	0.928472	C1QB	C1QC	CXCL10	HAVCR2	FCGR2B	HLA-DOA	IDO1	IL18	TUBA1C	RMI2	APOBEC3G	FANCG	ALCAM	DUT	PTMS	HMGB3	IGSF6	ASF1B	POLA2	EGR1	MCM3	RBX1	RAD51C	POLD1	C5AR1	MBD3	VNN1	POLE	FEN1	E2F3	ESCO2	CENPQ	NEIL3	DNA2	CEP55	OIP5	HIRIP3	PHPT1	LIG1	E2F2	KIF14	EXO1	TRIP13	TTBK1	XRCC2	CDCA2	FBXO43
51	1.1e-07	0.929247	C1QB	C1QC	CXCL10	HAVCR2	FCGR2B	HLA-DOA	IDO1	IL18	TUBA1C	RMI2	APOBEC3G	FANCG	ALCAM	DUT	PTMS	HMGB3	IGSF6	ASF1B	POLA2	EGR1	MCM3	RBX1	RAD51C	POLD1	C5AR1	MBD3	VNN1	POLE	FEN1	E2F3	GADD45GIP1	ESCO2	CENPQ	NEIL3	DNA2	CEP55	OIP5	HIRIP3	PHPT1	LIG1	E2F2	KIF14	EXO1	TRIP13	TTBK1	XRCC2	CDCA2
52	1.7e-07	0.930017	C1QB	C1QC	CXCL10	HAVCR2	FCGR2B	HLA-DOA	IDO1	IL18	TUBA1C	RMI2	APOBEC3G	FANCG	ALCAM	DUT	PTMS	HMGB3	IGSF6	ASF1B	POLA2	EGR1	MCM3	RBX1	CENPK	RAD51C	POLD1	C5AR1	MBD3	VNN1	POLE	FEN1	E2F3	GADD45GIP1	ESCO2	CENPQ	NEIL3	DNA2	CEP55	OIP5	HIRIP3	PHPT1	LIG1	E2F2	KIF14	EXO1	TRIP13	TTBK1	XRCC2
53	6.4e-08	0.930596	C1QB	C1QC	CXCL10	HAVCR2	FCGR2B	HLA-DOA	CLEC5A	IDO1	IL18	TUBA1C	RMI2	APOBEC3G	FANCG	ALCAM	DUT	PTMS	HMGB3	IGSF6	ASF1B	POLA2	EGR1	MCM3	RBX1	CENPK	RAD51C	POLD1	C5AR1	MBD3	VNN1	POLE	FEN1	E2F3	GADD45GIP1	ESCO2	CENPQ	NEIL3	DNA2	CEP55	OIP5	HIRIP3	PHPT1	LIG1	E2F2	KIF14	EXO1	TRIP13	TTBK1
54	1.3e-07	0.931365	C1QB	C1QC	CXCL10	HAVCR2	FCGR2B	HLA-DOA	CLEC5A	IDO1	IL18	TUBA1C	RMI2	APOBEC3G	FANCG	ALCAM	DUT	PTMS	HMGB3	IGSF6	ASF1B	POLA2	EGR1	MCM3	RBX1	CENPK	RAD51C	POLD1	C5AR1	MBD3	VNN1	POLE	FEN1	E2F3	GADD45GIP1	ESCO2	TONSL	CENPQ	NEIL3	DNA2	CEP55	OIP5	HIRIP3	PHPT1	LIG1	E2F2	KIF14	EXO1	TRIP13
55	2.1e-08	0.933291	C1QB	C1QC	CXCL10	HAVCR2	FCGR2B	HLA-DOA	CLEC5A	IDO1	IL18	TUBA1C	RMI2	APOBEC3G	FANCG	ALCAM	DUT	PTMS	HMGB3	IGSF6	ASF1B	POLA2	EGR1	MCM3	RBX1	CENPK	RAD51C	POLD1	TIPIN	C5AR1	MBD3	VNN1	POLE	FEN1	E2F3	GADD45GIP1	ESCO2	TONSL	CENPQ	NEIL3	DNA2	CEP55	OIP5	HIRIP3	PHPT1	LIG1	E2F2	KIF14	EXO1
56	1.3e-07	0.933101	C1QB	C1QC	CXCL10	HAVCR2	FCGR2B	HLA-DOA	CLEC5A	IDO1	IL18	TUBA1C	RMI2	APOBEC3G	FANCG	ALCAM	DUT	PTMS	HMGB3	IGSF6	ASF1B	PRIM1	POLA2	EGR1	MCM3	RBX1	CENPK	RAD51C	POLD1	TIPIN	C5AR1	MBD3	VNN1	POLE	FEN1	E2F3	GADD45GIP1	ESCO2	TONSL	CENPQ	NEIL3	DNA2	CEP55	OIP5	HIRIP3	PHPT1	LIG1	E2F2	KIF14
57	2.4e-06	0.932736	C1QB	C1QC	CXCL9	CXCL10	HAVCR2	FCGR2B	HLA-DOA	CLEC5A	IDO1	IL18	TUBA1C	RMI2	APOBEC3G	FANCG	ALCAM	DUT	PTMS	HMGB3	IGSF6	ASF1B	PRIM1	POLA2	EGR1	MCM3	RBX1	CENPK	RAD51C	POLD1	TIPIN	C5AR1	MBD3	VNN1	POLE	FEN1	E2F3	GADD45GIP1	ESCO2	TONSL	CENPQ	NEIL3	DNA2	CEP55	OIP5	HIRIP3	PHPT1	LIG1	E2F2
58	7.2e-07	0.932903	C1QB	C1QC	CXCL9	CXCL10	HAVCR2	FCGR2B	TMEM176A	HLA-DOA	CLEC5A	IDO1	IL18	TUBA1C	RMI2	APOBEC3G	FANCG	ALCAM	DUT	PTMS	HMGB3	IGSF6	ASF1B	PRIM1	POLA2	EGR1	MCM3	RBX1	CENPK	RAD51C	POLD1	TIPIN	C5AR1	MBD3	VNN1	POLE	FEN1	E2F3	GADD45GIP1	ESCO2	TONSL	CENPQ	NEIL3	DNA2	CEP55	OIP5	HIRIP3	PHPT1	LIG1
59	8.2e-07	0.934068	C1QB	C1QC	CXCL9	CXCL10	HAVCR2	FCGR2B	TMEM176A	HLA-DOA	CLEC5A	IDO1	IL18	TUBA1C	RMI2	APOBEC3G	FANCG	ALCAM	DUT	PTMS	HMGB3	IGSF6	ASF1B	PRIM1	POLA2	EGR1	MCM3	RBX1	CENPK	RAD51C	POLD1	TIPIN	C5AR1	MBD3	VNN1	POLE	FEN1	E2F3	GADD45GIP1	ESCO2	TONSL	CENPQ	NEIL3	DNA2	CEP55	OIP5	E2F1	HIRIP3	PHPT1
60	1.9e-07	0.934647	C1QB	C1QC	CXCL9	CXCL10	HAVCR2	FCGR2B	TMEM176A	HLA-DOA	CLEC5A	IDO1	IL18	TUBA1C	RMI2	APOBEC3G	FANCG	ALCAM	DUT	MZT1	PTMS	HMGB3	IGSF6	ASF1B	PRIM1	POLA2	EGR1	MCM3	RBX1	CENPK	RAD51C	POLD1	TIPIN	C5AR1	MBD3	VNN1	POLE	FEN1	E2F3	GADD45GIP1	ESCO2	TONSL	CENPQ	NEIL3	DNA2	CEP55	OIP5	E2F1	HIRIP3
61	1.3e-07	0.935226	C1QB	C1QC	CXCL9	CXCL10	HAVCR2	FCGR2B	TMEM176A	HLA-DOA	CLEC5A	IDO1	IL18	TUBA1C	RMI2	APOBEC3G	FANCG	ALCAM	DUT	MZT1	PTMS	HMGB3	IGSF6	ASF1B	TK1	PRIM1	POLA2	EGR1	MCM3	RBX1	CENPK	RAD51C	POLD1	TIPIN	C5AR1	MBD3	VNN1	POLE	FEN1	E2F3	GADD45GIP1	ESCO2	TONSL	CENPQ	NEIL3	DNA2	CEP55	OIP5	E2F1
62	1.5e-07	0.935802	C1QB	C1QC	CXCL9	CXCL10	HAVCR2	FCGR2B	TMEM176A	HLA-DOA	CLEC5A	IDO1	IL18	TUBA1C	RMI2	APOBEC3G	FANCG	ALCAM	DUT	MZT1	PTMS	HMGB3	IGSF6	ASF1B	TK1	PRIM1	POLA2	EGR1	MCM3	RBX1	CENPK	RAD51C	POLD1	TIPIN	C5AR1	MBD3	VNN1	POLE	FEN1	E2F3	GADD45GIP1	ESCO2	TONSL	CENPQ	NEIL3	DNA2	CEP55	OIP5	E2F1
63	8.2e-07	0.935028	C1QB	C1QC	CXCL9	CXCL10	HAVCR2	FCGR2B	TMEM176A	HLA-DOA	CLEC5A	IDO1	IL18	TUBA1C	RMI2	APOBEC3G	FANCG	ALCAM	DUT	MZT1	PTMS	HMGB3	IGSF6	ASF1B	TK1	PRIM1	POLA2	EGR1	MCM3	RBX1	CENPK	RAD51C	POLD1	TIPIN	C5AR1	MBD3	VNN1	POLE	FEN1	E2F3	GADD45GIP1	ESCO2	TONSL	CENPQ	NEIL3	DSCC1	DNA2	CEP55	OIP5
64	5.5e-07	0.934452	C1QB	C1QC	CXCL9	CXCL10	HAVCR2	FCGR2B	TMEM176A	HLA-DOA	CLEC5A	IDO1	IL18	TUBA1C	RMI2	APOBEC3G	FANCG	ALCAM	DUT	MZT1	PTMS	HMGB3	IGSF6	ASF1B	TK1	PRIM1	POLA2	EGR1	MCM3	RBX1	CENPK	RAD51C	MCM2	POLD1	TIPIN	C5AR1	MBD3	VNN1	POLE	FEN1	E2F3	GADD45GIP1	ESCO2	TONSL	CENPQ	NEIL3	DSCC1	DNA2	CEP55
65	3.7e-07	0.932912	C1QB	C1QC	CXCL9	CXCL10	HAVCR2	FCGR2B	TMEM176A	HLA-DOA	CLEC5A	IDO1	IL18	TUBA1C	RMI2	APOBEC3G	FANCG	ALCAM	DUT	MZT1	PTMS	HMGB3	IGSF6	ASF1B	NME1	TK1	PRIM1	POLA2	EGR1	MCM3	RBX1	CENPK	RAD51C	MCM2	POLD1	TIPIN	C5AR1	MBD3	VNN1	POLE	FEN1	E2F3	GADD45GIP1	ESCO2	TONSL	CENPQ	NEIL3	DSCC1	DNA2
66	1.1e-07	0.931369	C1QB	C1QC	CXCL9	CXCL10	HAVCR2	FCGR2B	TMEM176A	HLA-DOA	CLEC5A	IDO1	IL18	TUBA1C	RMI2	APOBEC3G	FANCG	ALCAM	DUT	MZT1	PTMS	HMGB3	IGSF6	ASF1B	NME1	TK1	PRIM1	POLA2	EGR1	MCM3	RBX1	CENPK	RAD51C	MCM2	POLD1	TIPIN	C5AR1	MBD3	VNN1	POLE	FEN1	E2F3	GADD45GIP1	ESCO2	TONSL	CENPQ	SGO1	NEIL3	DSCC1
67	1.3e-07	0.932717	C1QB	C1QC	CXCL9	CXCL10	HAVCR2	FCGR2B	TMEM176A	HLA-DOA	CLEC5A	IDO1	IL18	TUBA1C	RMI2	APOBEC3G	FANCG	ALCAM	DUT	MZT1	PTMS	HMGB3	IGSF6	ASF1B	NME1	TK1	PRIM1	POLA2	EGR1	MCM3	RBX1	CENPK	RAD51C	MCM2	POLD1	TIPIN	C5AR1	MBD3	VNN1	POLE	FEN1	E2F3	GADD45GIP1	GEN1	ESCO2	TONSL	CENPQ	SGO1	NEIL3
68	1.1e-07	0.934642	C1QB	C1QC	CXCL9	CXCL10	HAVCR2	FCGR2B	TMEM176A	FCGR1B	HLA-DOA	CLEC5A	IDO1	IL18	TUBA1C	RMI2	APOBEC3G	FANCG	ALCAM	DUT	MZT1	PTMS	HMGB3	IGSF6	ASF1B	NME1	TK1	PRIM1	POLA2	EGR1	MCM3	RBX1	CENPK	RAD51C	MCM2	POLD1	TIPIN	C5AR1	MBD3	VNN1	POLE	FEN1	E2F3	GADD45GIP1	GEN1	ESCO2	TONSL	CENPQ	SGO1
69	1.1e-07	0.936379	C1QB	C1QC	CXCL9	CXCL10	HAVCR2	FCGR2B	TMEM176A	FCGR1B	HLA-DOA	CLEC5A	IDO1	IL18	TUBA1C	RMI2	APOBEC3G	FANCG	ALCAM	DUT	MZT1	PTMS	HMGB3	IGSF6	ASF1B	NME1	TK1	CLSPN	PRIM1	POLA2	EGR1	MCM3	RBX1	CENPK	RAD51C	MCM2	POLD1	TIPIN	C5AR1	MBD3	VNN1	POLE	FEN1	E2F3	GADD45GIP1	GEN1	ESCO2	TONSL	CENPQ
70	1.1e-07	0.936509	C1QB	C1QC	CXCL9	CXCL10	HAVCR2	FCGR2B	TMEM176A	FCGR1B	HLA-DOA	CLEC5A	IDO1	IL18	TUBA1C	RMI2	APOBEC3G	FANCG	ALCAM	DUT	MZT1	PTMS	HMGB3	IGSF6	ASF1B	NME1	TK1	CLSPN	PRIM1	POLA2	EGR1	MCM3	RBX1	CENPK	RAD51C	MCM2	POLD1	TIPIN	C5AR1	MBD3	VNN1	POLE	FEN1	E2F3	CCNE1	GADD45GIP1	GEN1	ESCO2	TONSL
71	1.1e-07	0.936569	C1QB	C1QC	CXCL9	CXCL10	HAVCR2	FCGR2B	TMEM176A	FCGR1B	HLA-DMB	HLA-DOA	CLEC5A	IDO1	IL18	TUBA1C	RMI2	APOBEC3G	FANCG	ALCAM	DUT	MZT1	PTMS	HMGB3	IGSF6	ASF1B	NME1	TK1	CLSPN	PRIM1	POLA2	EGR1	MCM3	RBX1	CENPK	RAD51C	MCM2	POLD1	TIPIN	C5AR1	MBD3	VNN1	POLE	FEN1	E2F3	CCNE1	GADD45GIP1	GEN1	ESCO2
72	1.1e-07	0.937146	C1QB	C1QC	CXCL9	CXCL10	HAVCR2	FCGR2B	TMEM176A	FCGR1B	HLA-DMB	HLA-DOA	CLEC5A	IDO1	IL18	TUBA1C	RMI2	APOBEC3G	FANCG	ALCAM	DUT	MZT1	PTMS	HMGB3	IGSF6	ASF1B	NME1	TK1	CLSPN	PRIM1	POLA2	EGR1	MCM3	RBX1	CENPK	RAD51C	MCM2	POLD1	TIPIN	C5AR1	MBD3	VNN1	POLE	FEN1	E2F3	CCNE1	GADD45GIP1	GEN1	ESCO2
73	1.3e-08	0.938306	C1QB	C1QC	CXCL9	CXCL10	HAVCR2	FCGR2B	TMEM176A	FCGR1B	HLA-DMB	HLA-DOA	CLEC5A	IDO1	IL18	TUBA1C	RMI2	APOBEC3G	FANCG	ALCAM	DUT	MZT1	PTMS	HMGB3	IGSF6	ASF1B	NME1	TK1	CLSPN	PRIM1	POLA2	EGR1	MCM3	RBX1	CENPK	RAD51C	MCM2	POLD1	TIPIN	C5AR1	MBD3	VNN1	POLE	FEN1	E2F3	CCNE1	GADD45GIP1	GEN1	ESCO2
74	1.2e-08	0.939076	C1QB	C1QC	CXCL9	CXCL10	HAVCR2	FCGR2B	TMEM176A	FCGR1B	HLA-DMB	HLA-DOA	CLEC5A	IDO1	IL18	TUBA1C	RMI2	APOBEC3G	FANCG	ALCAM	DUT	MZT1	PTMS	HMGB3	IGSF6	ASF1B	NME1	TK1	CLSPN	PRIM1	POLA2	EGR1	MCM3	RBX1	CENPK	RAD51C	MCM2	POLD1	TIPIN	C5AR1	MBD3	VNN1	POLE	FEN1	E2F3	CCNE1	GADD45GIP1	GEN1	ESCO2
75	8.4e-08	0.939468	C1QB	C1QC	CXCL9	CXCL10	HAVCR2	FCGR2B	TMEM176A	FCGR1B	HLA-DMB	HLA-DOA	CLEC5A	IDO1	IL18	TUBA1C	RMI2	APOBEC3G	FANCG	ALCAM	DUT	MZT1	PTMS	HMGB3	IGSF6	ASF1B	NME1	TK1	CLSPN	PRIM1	POLA2	EGR1	MCM3	RBX1	CENPK	RAD51C	MCM2	POLD1	TIPIN	C5AR1	MBD3	VNN1	POLE	FEN1	E2F3	CCNE1	YEATS4	GADD45GIP1	GEN1
76	5.5e-08	0.940234	C1QB	C1QC	CXCL9	CXCL10	HAVCR2	FCGR2B	TMEM176A	FCGR1B	HLA-DMB	HLA-DOA	CLEC5A	IDO1	IL18	TUBA1C	RMI2	APOBEC3G	FANCG	ALCAM	DUT	MZT1	PTMS	HMGB3	IGSF6	ASF1B	NME1	TK1	CLSPN	PRIM1	POLA2	EGR1	MCM3	RBX1	CENPK	RAD51C	MCM2	POLD1	TIPIN	C5AR1	MBD3	VNN1	POLE	FEN1	E2F3	CCNE1	YEATS4	GADD45GIP1	GEN1
77	7.6e-09	0.940822	C1QB	C1QC	CXCL9	CXCL10	HAVCR2	FCGR2B	TMEM176A	FCGR1B	HLA-DMB	HLA-DOA	CLEC5A	IDO1	IL18	TUBA1C	RMI2	APOBEC3G	FANCG	ALCAM	DUT	ZMPSTE24	MZT1	PTMS	HMGB3	IGSF6	ASF1B	NME1	TK1	CLSPN	PRIM1	POLA2	EGR1	MCM3	RBX1	CENPK	RAD51C	MCM2	POLD1	TIPIN	C5AR1	MBD3	VNN1	POLE	FEN1	E2F3	CCNE1	YEATS4	GADD45GIP1
78	7.6e-09	0.941198	C1QB	C1QC	CXCL9	CXCL10	HAVCR2	FCGR2B	TMEM176A	FCGR1B	HLA-DMB	HLA-DOA	CLEC5A	IDO1	IL18	TUBA1C	RMI2	APOBEC3G	FANCG	ALCAM	DUT	ZMPSTE24	MZT1	PTMS	HMGB3	IGSF6	ASF1B	NME1	TK1	CLSPN	PRIM1	POLA2	EGR1	MCM3	RBX1	CENPK	RAD51C	MCM2	CEP192	POLD1	TIPIN	C5AR1	MBD3	VNN1	POLE	FEN1	E2F3	CCNE1	YEATS4
79	7.6e-09	0.942828	C1QB	C1QC	CXCL9	CXCL10	HAVCR2	FCGR2B	TMEM176A	FCGR1B	HLA-DMB	HLA-DOA	CLEC5A	IDO1	IL18	TUBA1C	RMI2	APOBEC3G	FANCG	ALCAM	DUT	ZMPSTE24	MZT1	PTMS	HMGB3	IGSF6	ASF1B	NME1	TK1	CLSPN	PRIM1	POLA2	EGR1	MCM3	RBX1	CENPK	RAD51C	MCM2	CEP192	POLD1	TIPIN	C5AR1	MBD3	VNN1	POLE	FEN1	LYST	E2F3	CCNE1
80	8.7e-09	0.942936	C1QB	C1QC	CXCL9	CXCL10	HAVCR2	FCGR2B	TMEM176A	FCGR1B	HLA-DMB	CD81	HLA-DOA	CLEC5A	IDO1	IL18	TUBA1C	RMI2	APOBEC3G	FANCG	ALCAM	DUT	ZMPSTE24	MZT1	PTMS	HMGB3	IGSF6	ASF1B	NME1	TK1	CLSPN	PRIM1	POLA2	EGR1	MCM3	RBX1	CENPK	RAD51C	MCM2	CEP192	POLD1	TIPIN	C5AR1	MBD3	VNN1	POLE	FEN1	LYST	E2F3
81	1e-08	0.942934	C1QB	C1QC	CXCL9	CXCL10	HAVCR2	FCGR2B	TMEM176A	FCGR1B	HLA-DMB	CD81	HLA-DOA	CLEC5A	IDO1	IL18	TUBA1C	RMI2	APOBEC3G	FANCG	ALCAM	DUT	ZMPSTE24	IFITM2	MZT1	PTMS	HMGB3	IGSF6	ASF1B	NME1	TK1	CLSPN	PRIM1	POLA2	EGR1	MCM3	RBX1	CENPK	RAD51C	MCM2	CEP192	POLD1	TIPIN	C5AR1	MBD3	VNN1	POLE	FEN1	LYST
82	1.2e-08	0.942546	C1QB	C1QC	CXCL9	CXCL10	HAVCR2	FCGR2B	TMEM176A	FCGR1B	HLA-DMB	CD81	HLA-DOA	CLEC5A	IDO1	IL18	TUBA1C	RMI2	APOBEC3G	FANCG	ALCAM	DUT	ZMPSTE24	IFITM2	MZT1	PTMS	HMGB3	IGSF6	ASF1B	NME1	TK1	CLSPN	PRIM1	POLA2	EGR1	MCM3	RBX1	CENPK	RAD51C	MCM2	CEP192	POLD1	TIPIN	C5AR1	MBD3	VNN1	POLE	FEN1	LYST
83	1.2e-08	0.942934	C1QB	C1QC	CXCL9	CXCL10	HAVCR2	FCGR2B	TMEM176A	FCGR1B	HLA-DMB	CD81	HLA-DOA	CLEC5A	IDO1	IL18	TUBA1C	RMI2	APOBEC3G	FANCG	ALCAM	DUT	ZMPSTE24	IFITM2	MZT1	PTMS	HMGB3	IGSF6	ASF1B	NME1	TK1	CLSPN	PRIM1	POLA2	EGR1	MCM3	RBX1	CENPK	RAD51C	MCM2	CEP192	POLD1	TIPIN	C5AR1	MBD3	VNN1	POLE	FEN1	LYST
84	8.7e-09	0.942366	C1QB	C1QC	CXCL9	CXCL10	HAVCR2	FCGR2B	TMEM176A	FCGR1B	HLA-DMB	CD81	HLA-DOA	CLEC5A	IDO1	IL18	TUBA1C	RMI2	APOBEC3G	FANCG	ALCAM	DUT	ZMPSTE24	IFITM2	MZT1	PTMS	HMGB3	IGSF6	ASF1B	NME1	TK1	CLSPN	PRIM1	POLA2	EGR1	MCM3	RBX1	CENPK	RAD51C	MCM2	CEP192	POLD1	TIPIN	C5AR1	MBD3	VNN1	POLE	FEN1	LYST
85	7.6e-09	0.940436	C1QB	C1QC	CXCL9	CXCL10	HAVCR2	FCGR2B	TMEM176A	FCGR1B	HLA-DMB	CD81	HLA-DOA	CLEC5A	IDO1	IL18	TUBA1C	RMI2	APOBEC3G	FANCG	ALCAM	DUT	ZMPSTE24	CDK2AP2	IFITM2	MZT1	PTMS	HMGB3	IGSF6	ASF1B	NME1	TK1	CLSPN	PRIM1	POLA2	EGR1	MCM3	RBX1	CENPK	RAD51C	MCM2	CEP192	POLD1	TIPIN	C5AR1	MBD3	VNN1	POLE	FEN1
86	1e-08	0.938505	C1QB	C1QC	CXCL9	CXCL10	HAVCR2	FCGR2B	TMEM176A	FCGR1B	HLA-DMB	CD81	HLA-DOA	CLEC5A	IDO1	IL18	TUBA1C	RMI2	APOBEC3G	TREM2	FANCG	ALCAM	DUT	ZMPSTE24	CDK2AP2	IFITM2	MZT1	PTMS	HMGB3	IGSF6	ASF1B	NME1	TK1	CLSPN	PRIM1	POLA2	EGR1	MCM3	RBX1	CENPK	RAD51C	MCM2	CEP192	POLD1	TIPIN	C5AR1	MBD3	VNN1	POLE
87	8.4e-08	0.936378	C1QB	C1QC	CXCL9	CXCL10	HAVCR2	FCGR2B	TMEM176A	FCGR1B	HLA-DMB	CD81	HLA-DOA	CLEC5A	IDO1	IL18	TUBA1C	RMI2	APOBEC3G	TREM2	FANCG	ALCAM	DUT	ZMPSTE24	CDK2AP2	IFITM2	MZT1	PTMS	HMGB3	IGSF6	RPL39	ASF1B	NME1	TK1	CLSPN	PRIM1	POLA2	EGR1	MCM3	RBX1	CENPK	RAD51C	MCM2	CEP192	POLD1	TIPIN	C5AR1	MBD3	VNN1
88	3.7e-07	0.934449	C1QB	C1QC	CXCL9	CXCL10	HAVCR2	FCGR2B	TMEM176A	FCGR1B	HLA-DMB	CD81	HLA-DOA	CLEC5A	IDO1	IL18	TUBA1C	RMI2	APOBEC3G	TREM2	FANCG	ALCAM	HCST	DUT	ZMPSTE24	CDK2AP2	IFITM2	MZT1	PTMS	HMGB3	IGSF6	RPL39	ASF1B	NME1	TK1	CLSPN	PRIM1	POLA2	EGR1	MCM3	RBX1	CENPK	RAD51C	MCM2	CEP192	POLD1	TIPIN	C5AR1	MBD3
89	2.8e-07	0.934644	C1QB	C1QC	CXCL9	CXCL10	HAVCR2	FCGR2B	TMEM176A	FCGR1B	HLA-DMB	CD81	HLA-DOA	CLEC5A	IDO1	IL18	TUBA1C	RMI2	APOBEC3G	TREM2	FANCG	ALCAM	HCST	DUT	ZMPSTE24	CDK2AP2	IFITM2	MZT1	PTMS	HMGB3	IGSF6	RPL39	ASF1B	NME1	TK1	CLSPN	PRIM1	POLA2	EGR1	MCM3	RBX1	CENPK	RAD51C	MCM2	CEP192	POLD1	CENPP	TIPIN	C5AR1
90	3.7e-07	0.935992	HLA-DRB1	C1QB	C1QC	CXCL9	CXCL10	HAVCR2	FCGR2B	TMEM176A	FCGR1B	HLA-DMB	CD81	HLA-DOA	CLEC5A	IDO1	IL18	TUBA1C	RMI2	APOBEC3G	TREM2	FANCG	ALCAM	HCST	DUT	ZMPSTE24	CDK2AP2	IFITM2	MZT1	PTMS	HMGB3	IGSF6	RPL39	ASF1B	NME1	TK1	CLSPN	PRIM1	POLA2	EGR1	MCM3	RBX1	CENPK	RAD51C	MCM2	CEP192	POLD1	CENPP	TIPIN
91	3.7e-07	0.935995	HLA-DRB1	C1QB	C1QC	CXCL9	CXCL10	HAVCR2	FCGR2B	TMEM176A	FCGR1B	HLA-DMB	CD81	HLA-DOA	CLEC5A	IDO1	IL18	TUBA1C	RMI2	APOBEC3G	TREM2	FANCG	ALCAM	HCST	DUT	ZMPSTE24	CDK2AP2	IFITM2	MZT1	PTMS	HMGB3	IGSF6	RPL39	ASF1B	NME1	TK1	CLSPN	PRIM1	POLA2	EGR1	MCM3	RBX1	CENPK	RAD51C	MCM2	CEP192	POLD1	CENPP	TIPIN
92	3.7e-07	0.935993	HLA-DRB1	C1QB	C1QC	CXCL9	CXCL10	HAVCR2	FCGR2B	TMEM176A	FCGR1B	HLA-DMB	CD81	HLA-DOA	CLEC5A	IDO1	IL18	TUBA1C	RMI2	APOBEC3G	TREM2	FANCG	ALCAM	HCST	DUT	ZMPSTE24	CDK2AP2	IFITM2	MZT1	PTMS	HMGB3	IGSF6	RPL39	ASF1B	NME1	TK1	CLSPN	PRIM1	MLH1	POLA2	EGR1	MCM3	RBX1	CENPK	RAD51C	MCM2	CEP192	POLD1	CENPP
93	3.7e-07	0.937162	HLA-DRB1	C1QB	C1QC	CXCL9	CXCL10	HAVCR2	FCGR2B	TMEM176A	FCGR1B	HLA-DMB	CD81	HLA-DOA	CLEC5A	IDO1	IL18	TUBA1C	RMI2	APOBEC3G	TREM2	FANCG	ALCAM	HCST	DUT	ZMPSTE24	CDK2AP2	IFITM2	MZT1	PTMS	HMGB3	IGSF6	RPL39	ASF1B	NME1	TK1	CLSPN	PRIM1	MLH1	POLA2	EGR1	MCM3	RBX1	CENPK	RAD51C	MCM2	CEP192	POLD1	CENPP
94	4.2e-07	0.938112	HLA-DRB1	C1QB	C1QC	C3	CXCL9	CXCL10	HAVCR2	FCGR2B	TMEM176A	FCGR1B	HLA-DMB	CD81	HLA-DOA	CLEC5A	IDO1	IL18	TUBA1C	RMI2	APOBEC3G	TREM2	FANCG	ALCAM	HCST	DUT	ZMPSTE24	CDK2AP2	IFITM2	MZT1	PTMS	HMGB3	IGSF6	RPL39	ASF1B	NME1	TK1	CLSPN	PRIM1	MLH1	POLA2	EGR1	MCM3	RBX1	CENPK	RAD51C	MCM2	CEP192	POLD1
95	3.7e-07	0.938707	HLA-DRB1	C1QB	C1QC	C3	CXCL9	CXCL10	HAVCR2	FCGR2B	TMEM176A	FCGR1B	HLA-DMB	CD81	HLA-DOA	CLEC5A	IDO1	IL18	TUBA1C	RMI2	APOBEC3G	TREM2	FANCG	ALCAM	HCST	DUT	ZMPSTE24	CDK2AP2	IFITM2	MZT1	PTMS	HMGB3	CASP8AP2	IGSF6	RPL39	ASF1B	NME1	TK1	CLSPN	PRIM1	MLH1	POLA2	EGR1	MCM3	RBX1	CENPK	RAD51C	MCM2	CEP192
96	1.6e-06	0.939271	HLA-DRB1	C1QB	C1QC	C3	CXCL9	CXCL10	HAVCR2	FCGR2B	TMEM176A	FCGR1B	HLA-DMB	CD81	HLA-DOA	CLEC5A	IDO1	IL18	TUBA1C	RMI2	APOBEC3G	TREM2	FANCG	ALCAM	HCST	DUT	ZMPSTE24	CDK2AP2	IFITM2	MZT1	PTMS	HMGB3	CASP8AP2	IGSF6	RPL39	ASF1B	NME1	TK1	CLSPN	PRIM1	MLH1	POLA2	EGR1	MCM3	RBX1	CENPK	RAD51C	MCM2	RAD51AP1
97	1.6e-06	0.939849	HLA-DRB1	C1QB	C1QC	C3	CXCL9	CXCL10	HAVCR2	FCGR2B	TMEM176A	FCGR1B	HLA-DMB	CD81	HLA-DOA	CLEC5A	IDO1	SLAMF8	IL18	TUBA1C	RMI2	APOBEC3G	TREM2	FANCG	ALCAM	HCST	DUT	ZMPSTE24	CDK2AP2	IFITM2	MZT1	PTMS	HMGB3	CASP8AP2	IGSF6	RPL39	ASF1B	NME1	TK1	CLSPN	PRIM1	MLH1	POLA2	EGR1	MCM3	RBX1	CENPK	RAD51C	MCM2
98	3.2e-07	0.940813	HLA-DRB1	C1QB	C1QC	C3	CXCL9	CXCL10	HAVCR2	FCGR2B	TMEM176A	GSN	FCGR1B	HLA-DMB	CD81	HLA-DOA	CLEC5A	IDO1	SLAMF8	IL18	TUBA1C	RMI2	APOBEC3G	TREM2	FANCG	ALCAM	HCST	DUT	ZMPSTE24	CDK2AP2	IFITM2	MZT1	PTMS	HMGB3	CASP8AP2	IGSF6	RPL39	ASF1B	NME1	TK1	CLSPN	PRIM1	MLH1	POLA2	EGR1	MCM3	RBX1	CENPK	RAD51C
99	3.7e-07	0.940618	HLA-DRB1	C1QB	C1QC	C3	CXCL9	CXCL10	HAVCR2	FCGR2B	TMEM176A	GSN	FCGR1B	HLA-DMB	CD81	HLA-DOA	CLEC5A	IDO1	SLAMF8	IL18	TUBA1C	RMI2	CBX3	APOBEC3G	TREM2	FANCG	ALCAM	HCST	DUT	ZMPSTE24	CDK2AP2	IFITM2	MZT1	PTMS	HMGB3	CASP8AP2	IGSF6	RPL39	ASF1B	NME1	TK1	CLSPN	PRIM1	MLH1	POLA2	EGR1	MCM3	RBX1	CENPK
100	4.2e-07	0.941777	HLA-DRB1	C1QB	C1QC	C3	CXCL9	CXCL10	HAVCR2	FCGR2B	TMEM176A	GSN	FCGR1B	HLA-DMB	CD81	HLA-DOA	CLEC5A	IDO1	SLAMF8	IL18	TUBA1C	RMI2	CBX3	APOBEC3G	TREM2	FANCG	ALCAM	HCST	DUT	ZMPSTE24	CDK2AP2	IFITM2	MZT1	PTMS	HMGB3	CASP8AP2	IGSF6	RPL39	ASF1B	NME1	TK1	CLSPN	PRIM1	MLH1	POLA2	EGR1	MCM3	RBX1	CENPK
101	4.2e-07	0.941392	HLA-DRB1	C1QB	C1QC	C3	CXCL9	CXCL10	HAVCR2	FCGR2B	TMEM176A	GSN	FCGR1B	HLA-DMB	CD81	HLA-DOA	CLEC5A	IDO1	SLAMF8	IL18	TUBA1C	RMI2	CBX3	APOBEC3G	TREM2	FANCG	ALCAM	HCST	DUT	ZMPSTE24	CDK2AP2	IFITM2	MZT1	PTMS	HMGB3	CASP8AP2	IGSF6	RPL39	ASF1B	NME1	TK1	CLSPN	PRIM1	MLH1	POLA2	EGR1	MCM3	RBX1	CENPK
102	4.2e-07	0.941585	HLA-DRB1	C1QB	C1QC	C3	CXCL9	CXCL10	HAVCR2	FCGR2B	TMEM176A	GSN	FCGR1B	HLA-DMB	CD81	HLA-DOA	CLEC5A	IDO1	SLAMF8	IL18	TUBA1C	RMI2	CBX3	APOBEC3G	TREM2	FANCG	ALCAM	HCST	DUT	ZMPSTE24	CDK2AP2	IFITM2	MZT1	PTMS	HMGB3	CASP8AP2	IGSF6	RPL39	ASF1B	NME1	TK1	CLSPN	PRIM1	MLH1	POLA2	EGR1	MCM3	RBX1	CENPK
103	3.7e-07	0.941579	HLA-DRB1	C1QB	C1QC	C3	CXCL9	CXCL10	HAVCR2	FCGR2B	TMEM176A	GSN	FCGR1B	HLA-DMB	CD81	HLA-DOA	CLEC5A	IDO1	SLAMF8	IL18	TUBA1C	RMI2	CBX3	APOBEC3G	TREM2	FANCG	ALCAM	HCST	DUT	ZMPSTE24	CDK2AP2	IFITM2	MZT1	PTMS	HMGB3	CASP8AP2	IGSF6	RPL39	ASF1B	NME1	TK1	CLSPN	PRIM1	MLH1	POLA2	EGR1	MCM3	RBX1	CENPK
104	3.7e-07	0.941776	HLA-DRB1	C1QB	C1QC	C3	CXCL9	CXCL10	HAVCR2	FCGR2B	TMEM176A	GSN	FCGR1B	HLA-DMB	CD81	HLA-DOA	CLEC5A	IDO1	SLAMF8	IL18	TUBA1C	RMI2	CBX3	APOBEC3G	TREM2	FANCG	ALCAM	HCST	DUT	ZMPSTE24	CDK2AP2	IFITM2	MZT1	PTMS	HMGB3	CASP8AP2	IGSF6	RPL39	ASF1B	NME1	TK1	CLSPN	PRIM1	MLH1	POLA2	EGR1	MCM3	RBX1	CENPK
105	3.7e-07	0.942355	HLA-DRB1	C1QB	C1QC	C3	CXCL9	CXCL10	HAVCR2	FCGR2B	TMEM176A	GSN	FCGR1B	HLA-DMB	CD81	HLA-DOA	CLEC5A	IDO1	SLAMF8	IL18	TUBA1C	RMI2	CBX3	APOBEC3G	TREM2	FANCG	ALCAM	HCST	DUT	ZMPSTE24	CDK2AP2	IFITM2	MZT1	PTMS	HMGB3	CASP8AP2	IGSF6	RPL39	ASF1B	NME1	TK1	CLSPN	PRIM1	MLH1	POLA2	EGR1	MCM3	RBX1	CENPK
106	3.7e-07	0.942382	HLA-DRB1	C1QB	C1QC	C3	CXCL9	CXCL10	HAVCR2	FCGR2B	TMEM176A	GSN	FCGR1B	HLA-DMB	CD81	HLA-DOA	CLEC5A	IDO1	SLAMF8	IL18	TUBA1C	RMI2	CBX3	APOBEC3G	TREM2	FANCG	ALCAM	HCST	DUT	ZMPSTE24	CDK2AP2	IFITM2	MZT1	PTMS	HMGB3	CASP8AP2	IGSF6	RPL39	ASF1B	NME1	TK1	CLSPN	PRIM1	MLH1	POLA2	EGR1	MCM3	RBX1	CENPK
107	3.2e-07	0.942742	HLA-DRB1	C1QB	C1QC	C3	CXCL9	CXCL10	HAVCR2	FCGR2B	TMEM176A	GSN	FCGR1B	HLA-DMB	CD81	HLA-DOA	CLEC5A	IDO1	SLAMF8	IL18	TUBA1C	RMI2	CBX3	APOBEC3G	TREM2	FANCG	ALCAM	HCST	DUT	ZMPSTE24	CDK2AP2	IFITM2	MZT1	PTMS	HMGB3	CASP8AP2	IGSF6	RPL39	ASF1B	NME1	TK1	CLSPN	PRIM1	MLH1	POLA2	EGR1	MCM3	RBX1	RFC4
108	3.2e-07	0.943513	HLA-DRB1	C1QB	C1QC	C3	CXCL9	CXCL10	HAVCR2	FCGR2B	TMEM176A	GSN	FCGR1B	HLA-DMB	CD81	HLA-DOA	CLEC5A	IDO1	SLAMF8	IL18	TUBA1C	RMI2	CBX3	APOBEC3G	TREM2	FANCG	ALCAM	HCST	DUT	ZMPSTE24	CDK2AP2	IFITM2	MZT1	PTMS	HMGB3	CASP8AP2	IGSF6	RPL39	ASF1B	NME1	TK1	CLSPN	PRIM1	MLH1	POLA2	EGR1	MCM3	RBX1	RFC4
109	3.2e-07	0.944284	HLA-DRB1	C1QB	C1QC	C3	CXCL9	CXCL10	HAVCR2	FCGR2B	TMEM176A	GSN	FCGR1B	HLA-DMB	CD81	HLA-DOA	CLEC5A	IDO1	SLAMF8	IL18	TUBA1C	RMI2	CBX3	APOBEC3G	TREM2	FANCG	ALCAM	HCST	DUT	ZMPSTE24	CDK2AP2	IFITM2	MZT1	PTMS	HMGB3	CASP8AP2	IGSF6	RPL39	ASF1B	NME1	TK1	CLSPN	PRIM1	MLH1	POLA2	EGR1	MCM3	RBX1	RFC4
110	3.2e-07	0.944283	HLA-DRB1	C1QB	C1QC	C3	CXCL9	CXCL10	HAVCR2	FCGR2B	TMEM176A	GSN	FCGR1B	HLA-DMB	CD81	HLA-DOA	CLEC5A	IDO1	SLAMF8	IL18	TUBA1C	RMI2	CBX3	APOBEC3G	TREM2	FANCG	ALCAM	HCST	DUT	ZMPSTE24	CDK2AP2	IFITM2	MZT1	PTMS	HMGB3	CASP8AP2	IGSF6	RPL39	ASF1B	NME1	TK1	CLSPN	PRIM1	MLH1	POLA2	EGR1	MCM3	RBX1	RFC4
111	2.8e-07	0.944077	HLA-DRB1	C1QB	C1QC	C3	CXCL9	CXCL10	HAVCR2	FCGR2B	TMEM176A	GSN	FCGR1B	HLA-DMB	CD81	HLA-DOA	CLEC5A	IDO1	SLAMF8	IL18	TUBA1C	RMI2	CBX3	APOBEC3G	TREM2	FANCG	ALCAM	HCST	DUT	ZMPSTE24	CDK2AP2	IFITM2	AXL	MZT1	PTMS	HMGB3	CASP8AP2	IGSF6	RPL39	ASF1B	NME1	TK1	CLSPN	PRIM1	MLH1	POLA2	EGR1	MCM3	RBX1
112	2.5e-07	0.944669	HLA-DRB1	C1QB	C1QC	C3	CXCL9	CXCL10	HAVCR2	FCGR2B	TMEM176A	GSN	FCGR1B	HLA-DMB	CD81	HLA-DOA	CLEC5A	IDO1	SLAMF8	IL18	TUBA1C	RMI2	CBX3	APOBEC3G	TREM2	FANCG	ALCAM	HCST	DUT	ZMPSTE24	CDK2AP2	IFITM2	AXL	MZT1	PTMS	HMGB3	CASP8AP2	IGSF6	RPL39	ASF1B	NME1	TK1	CLSPN	PRIM1	MLH1	HLA-DMA	POLA2	EGR1	MCM3
113	2.5e-07	0.944862	HLA-DRB1	C1QB	C1QC	C3	CXCL9	CXCL10	HAVCR2	FCGR2B	TMEM176A	GSN	FCGR1B	HLA-DMB	CD81	HLA-DOA	CLEC5A	IDO1	SLAMF8	IL18	TUBA1C	RMI2	CBX3	APOBEC3G	TREM2	FANCG	ALCAM	HCST	DUT	ZMPSTE24	CDK2AP2	IFITM2	AXL	MZT1	PTMS	HMGB3	CASP8AP2	IGSF6	RPL39	ASF1B	NME1	TK1	CLSPN	PRIM1	MLH1	HLA-DMA	POLA2	EGR1	MCM3
114	2.8e-07	0.944477	HLA-DRB1	C1QB	C1QC	C3	CXCL9	CXCL10	HAVCR2	FCGR2B	TMEM176A	GSN	FCGR1B	HLA-DMB	CD81	HLA-DOA	CLEC5A	IDO1	SLAMF8	IL18	TUBA1C	RMI2	CBX3	APOBEC3G	TREM2	FANCG	ALCAM	HCST	DUT	ZMPSTE24	CDK2AP2	IFITM2	AXL	MZT1	PTMS	HMGB3	CASP8AP2	IGSF6	RPL39	ASF1B	NME1	TK1	CLSPN	PRIM1	MLH1	HLA-DMA	MCM6	POLA2	EGR1
115	2.2e-07	0.943897	HLA-DRB1	C1QB	C1QC	C3	CXCL9	CXCL10	HAVCR2	FCGR2B	TMEM176A	GSN	FCGR1B	HLA-DMB	CD81	HLA-DOA	CLEC5A	IDO1	SLAMF8	IL18	TUBA1C	RMI2	CBX3	APOBEC3G	TREM2	FANCG	ALCAM	HCST	DUT	ZMPSTE24	CDK2AP2	IFITM2	GNAS	AXL	MZT1	PTMS	HMGB3	CASP8AP2	IGSF6	RPL39	ASF1B	NME1	TK1	CLSPN	PRIM1	MLH1	HLA-DMA	MCM6	POLA2
116	2.5e-07	0.944284	HLA-DRB1	C1QB	C1QC	C3	CXCL9	CXCL10	HAVCR2	FCGR2B	TMEM176A	GSN	FCGR1B	HLA-DMB	CD81	HLA-DOA	CLEC5A	IDO1	SLAMF8	IL18	TUBA1C	RMI2	CBX3	APOBEC3G	TREM2	FANCG	ALCAM	HCST	DUT	ZMPSTE24	CDK2AP2	IFITM2	GNAS	AXL	MZT1	PTMS	HMGB3	CASP8AP2	IGSF6	RPL39	ASF1B	NME1	TK1	CLSPN	PRIM1	MLH1	HLA-DMA	MCM6	POLA2
117	2.5e-07	0.944476	HLA-DRB1	C1QB	C1QC	C3	CXCL9	CXCL10	HAVCR2	FCGR2B	TMEM176A	GSN	FCGR1B	HLA-DMB	CD81	HLA-DOA	CLEC5A	IDO1	SLAMF8	IL18	TUBA1C	RMI2	CBX3	APOBEC3G	TREM2	FANCG	ALCAM	HCST	DUT	ZMPSTE24	CDK2AP2	IFITM2	GNAS	AXL	MZT1	PTMS	HMGB3	CASP8AP2	IGSF6	RPL39	ASF1B	NME1	TK1	CLSPN	PRIM1	MLH1	HLA-DMA	MCM6	POLA2
118	2.2e-07	0.944285	HLA-DRB1	C1QB	C1QC	C3	CXCL9	CXCL10	HAVCR2	FCGR2B	TMEM176A	GSN	FCGR1B	HLA-DMB	CD81	HLA-DOA	CLEC5A	IDO1	SLAMF8	IL18	TUBA1C	RMI2	CBX3	APOBEC3G	TREM2	FANCG	ALCAM	HCST	DUT	ZMPSTE24	CDK2AP2	IFITM2	GNAS	AXL	MZT1	PTMS	HMGB3	CASP8AP2	IGSF6	RPL39	ASF1B	NME1	TK1	CLSPN	PRIM1	MLH1	HLA-DMA	MCM6	POLA2
119	2.2e-07	0.944093	HLA-DRB1	C1QB	C1QC	C3	CXCL9	CXCL10	HAVCR2	FCGR2B	TMEM176A	GSN	FCGR1B	HLA-DMB	CD81	HLA-DOA	CLEC5A	IDO1	SLAMF8	IL18	TUBA1C	RMI2	CBX3	APOBEC3G	TREM2	FANCG	ALCAM	HCST	DUT	ZMPSTE24	CDK2AP2	IFITM2	GNAS	AXL	MZT1	PTMS	HMGB3	CASP8AP2	IGSF6	RPL39	ASF1B	NME1	TK1	CLSPN	PRIM1	MLH1	HLA-DMA	MCM6	POLA2
120	2.5e-07	0.944284	HLA-DRB1	C1QB	C1QC	C3	CXCL9	CXCL10	HAVCR2	FCGR2B	TMEM176A	GSN	FCGR1B	HLA-DMB	CD81	HLA-DOA	CLEC5A	IDO1	SLAMF8	IL18	TUBA1C	RMI2	CBX3	APOBEC3G	TREM2	FANCG	ALCAM	HCST	DUT	ZMPSTE24	CDK2AP2	IFITM2	GNAS	AXL	MZT1	PTMS	HMGB3	CASP8AP2	IGSF6	RPL39	ASF1B	NME1	TK1	CLSPN	PRIM1	MLH1	HLA-DMA	MCM6	POLA2
121	2.5e-07	0.944654	HLA-DRB1	C1QB	C1QC	C3	CXCL9	CXCL10	HAVCR2	FCGR2B	TMEM176A	GSN	FCGR1B	HLA-DMB	CD81	HLA-DOA	CLEC5A	IDO1	SLAMF8	IL18	TUBA1C	RMI2	CBX3	APOBEC3G	TREM2	FANCG	ALCAM	HCST	DUT	ZMPSTE24	CDK2AP2	IFITM2	GNAS	AXL	MZT1	PTMS	HMGB3	CASP8AP2	IGSF6	RPL39	ASF1B	NME1	TK1	CLSPN	PRIM1	MLH1	CDK19	HLA-DMA	MCM6
122	2.8e-07	0.944668	HLA-DRB1	C1QB	C1QC	C3	CXCL9	CXCL10	HAVCR2	FCGR2B	TMEM176A	GSN	FCGR1B	HLA-DMB	CD81	HLA-DOA	CLEC5A	IDO1	SLAMF8	IL18	TUBA1C	RMI2	CBX3	APOBEC3G	TREM2	FANCG	ALCAM	HCST	DUT	ZMPSTE24	CDK2AP2	IFITM2	GNAS	AXL	MZT1	PTMS	HMGB3	CASP8AP2	POLD3	IGSF6	RPL39	ASF1B	NME1	TK1	CLSPN	PRIM1	MLH1	CDK19	HLA-DMA
123	2.5e-07	0.945055	HLA-DRB1	C1QB	C1QC	C3	CXCL9	CXCL10	HAVCR2	FCGR2B	TMEM176A	GSN	FCGR1B	HLA-DMB	CD81	HLA-DOA	CLEC5A	IDO1	SLAMF8	IL18	TUBA1C	RMI2	CBX3	APOBEC3G	TREM2	FANCG	ALCAM	HCST	DUT	ZMPSTE24	CDK2AP2	IFITM2	GNAS	AXL	MZT1	PTMS	HMGB3	CASP8AP2	POLD3	IGSF6	RPL39	ASF1B	NME1	TK1	CLSPN	PRIM1	MLH1	CDK19	HLA-DMA
124	2.5e-07	0.94544	HLA-DRB1	C1QB	C1QC	C3	CXCL9	CXCL10	HAVCR2	FCGR2B	TMEM176A	GSN	FCGR1B	HLA-DMB	CD81	HLA-DOA	CLEC5A	IDO1	SLAMF8	IL18	TUBA1C	RMI2	CBX3	APOBEC3G	TREM2	FANCG	ALCAM	HCST	DUT	ZMPSTE24	CDK2AP2	IFITM2	GNAS	AXL	MZT1	PTMS	HMGB3	CASP8AP2	POLD3	IGSF6	RPL39	ASF1B	NME1	TK1	CLSPN	PRIM1	MLH1	CDK19	STMN1
125	2.5e-07	0.945826	HLA-DRB1	C1QB	C1QC	C3	CXCL9	CXCL10	HAVCR2	FCGR2B	TMEM176A	GSN	FCGR1B	HLA-DMB	CD81	HLA-DOA	CLEC5A	IDO1	SLAMF8	IL18	TUBA1C	RMI2	CBX3	APOBEC3G	TREM2	FANCG	ALCAM	HCST	DUT	ZMPSTE24	CDK2AP2	IFITM2	GNAS	AXL	MZT1	PTMS	HMGB3	CASP8AP2	POLD3	IGSF6	RPL39	ASF1B	NME1	TK1	CLSPN	PRIM1	MLH1	CDK19	STMN1
126	2.2e-07	0.945824	HLA-DRB1	C1QB	C1QC	C3	CXCL9	CXCL10	HAVCR2	FCGR2B	TMEM176A	GSN	FCGR1B	HLA-DMB	CD81	HLA-DOA	CLEC5A	IDO1	SLAMF8	IL18	TUBA1C	RMI2	CBX3	APOBEC3G	TREM2	FANCG	ALCAM	HCST	DUT	ZMPSTE24	CDK2AP2	IFITM2	GNAS	AXL	MZT1	PTMS	HMGB3	CASP8AP2	POLD3	IGSF6	RPL39	ASF1B	NME1	TK1	CLSPN	PRIM1	MLH1	CDK19	STMN1
127	2.2e-07	0.946017	HLA-DRB1	C1QB	C1QC	C3	CXCL9	CXCL10	HAVCR2	FCGR2B	TMEM176A	GSN	FCGR1B	HLA-DMB	CD81	HLA-DOA	CLEC5A	IDO1	SLAMF8	IL18	TUBA1C	RMI2	CBX3	APOBEC3G	TREM2	FANCG	ALCAM	HCST	DUT	ZMPSTE24	CDK2AP2	IFITM2	GNAS	AXL	MZT1	PTMS	HMGB3	CASP8AP2	POLD3	IGSF6	RPL39	ASF1B	NME1	TK1	CLSPN	PRIM1	MLH1	CDK19	STMN1
128	2.2e-07	0.945441	HLA-DRB1	C1QB	C1QC	C3	CXCL9	CXCL10	HAVCR2	FCGR2B	TMEM176A	GSN	FCGR1B	HLA-DMB	CD81	HLA-DOA	CLEC5A	IDO1	SLAMF8	IL18	TUBA1C	RMI2	CBX3	APOBEC3G	TREM2	FANCG	ALCAM	HCST	DUT	ZMPSTE24	CDK2AP2	IFITM2	GNAS	AXL	MZT1	PTMS	HMGB3	CASP8AP2	POLD3	IGSF6	RPL39	ASF1B	NME1	TK1	CLSPN	PRIM1	MLH1	CDK19	STMN1
129	1.9e-07	0.945247	HLA-DRB1	C1QB	C1QC	C3	SERPING1	CXCL9	CXCL10	HAVCR2	FCGR2B	TMEM176A	GSN	FCGR1B	HLA-DMB	CD81	HLA-DOA	CLEC5A	IDO1	SLAMF8	IL18	TUBA1C	RMI2	CBX3	APOBEC3G	TREM2	FANCG	ALCAM	HCST	DUT	ZMPSTE24	CDK2AP2	IFITM2	GNAS	AXL	MZT1	PTMS	HMGB3	CASP8AP2	POLD3	IGSF6	RPL39	ASF1B	NME1	TK1	CLSPN	PRIM1	MLH1	CDK19
130	8.7e-07	0.945247	HLA-DRB1	C1QB	C1QC	C3	SERPING1	CXCL9	CXCL10	HAVCR2	FCGR2B	TMEM176A	GSN	FCGR1B	HLA-DMB	CD81	HLA-DOA	CLEC5A	IDO1	SLAMF8	IL18	TUBA1C	RMI2	CBX3	APOBEC3G	TREM2	FANCG	ALCAM	HCST	DUT	ZMPSTE24	CDK2AP2	IFITM2	GNAS	AXL	MZT1	PTMS	HMGB3	CASP8AP2	POLD3	IGSF6	RPL39	ASF1B	NME1	TK1	CLSPN	PRIM1	MLH1	CDK19
131	8.7e-07	0.945055	HLA-DRB1	C1QB	C1QC	C3	SERPING1	CXCL9	CXCL10	HAVCR2	FCGR2B	TMEM176A	GSN	FCGR1B	HLA-DMB	CD81	HLA-DOA	CLEC5A	IDO1	SLAMF8	IL18	TUBA1C	RMI2	CBX3	APOBEC3G	TREM2	FANCG	ALCAM	HCST	DUT	ZMPSTE24	CDK2AP2	IFITM2	GNAS	AXL	MZT1	PTMS	HMGB3	CASP8AP2	POLD3	IGSF6	RPL39	ASF1B	NME1	TK1	CLSPN	PRIM1	MLH1	CDK19
132	3.7e-06	0.945113	HLA-DRB1	C1QB	C1QC	C3	SERPING1	CXCL9	CXCL10	HAVCR2	FCGR2B	TMEM176A	GSN	FCGR1B	HLA-DMB	CD81	HLA-DOA	CLEC5A	IDO1	SLAMF8	IL18	TUBA1C	RMI2	CBX3	APOBEC3G	TREM2	FANCG	ALCAM	HCST	DUT	ZMPSTE24	CDK2AP2	IFITM2	PRDX1	GNAS	AXL	MZT1	PTMS	HMGB3	CASP8AP2	POLD3	IGSF6	RPL39	ASF1B	NME1	TK1	CLSPN	PRIM1	MLH1
133	3.7e-06	0.945307	HLA-DRB1	C1QB	C1QC	C3	SERPING1	CXCL9	CXCL10	HAVCR2	FCGR2B	TMEM176A	GSN	FCGR1B	HLA-DMB	CD81	HLA-DOA	CLEC5A	IDO1	SLAMF8	IL18	IL4I1	TUBA1C	RMI2	CBX3	APOBEC3G	TREM2	FANCG	ALCAM	HCST	DUT	ZMPSTE24	CDK2AP2	IFITM2	PRDX1	GNAS	AXL	MZT1	PTMS	HMGB3	CASP8AP2	POLD3	IGSF6	RPL39	ASF1B	NME1	TK1	CLSPN	PRIM1
134	3.7e-06	0.94512	HLA-DRB1	C1QB	C1QC	C3	SERPING1	CXCL9	CXCL10	HAVCR2	FCGR2B	TMEM176A	GSN	FCGR1B	HLA-DMB	CD81	HLA-DOA	CLEC5A	IDO1	SLAMF8	IL18	IL4I1	TUBA1C	RMI2	CBX3	APOBEC3G	TREM2	FANCG	ALCAM	HCST	DUT	ZMPSTE24	CDK2AP2	IFITM2	PRDX1	GNAS	AXL	MZT1	PTMS	HMGB3	CASP8AP2	POLD3	IGSF6	RPL39	ASF1B	NME1	TK1	CLSPN	PRIM1
135	3.3e-06	0.944922	HLA-DRB1	C1QB	C1QC	C3	SERPING1	CXCL9	CXCL10	HAVCR2	FCGR2B	TMEM176A	GSN	FCGR1B	HLA-DMB	CD81	HLA-DOA	CLEC5A	IDO1	SLAMF8	IL18	IL4I1	TUBA1C	RMI2	CBX3	APOBEC3G	TREM2	FANCG	ALCAM	HCST	DUT	ZMPSTE24	CDK2AP2	IFITM2	PRDX1	GNAS	AXL	MZT1	PTMS	HMGB3	CASP8AP2	POLD3	IGSF6	RPL39	ASF1B	NME1	TK1	CLSPN	PRIM1
136	3.7e-06	0.944859	HLA-DRB1	C1QB	C1QC	C3	SERPING1	CXCL9	CXCL10	HAVCR2	FCGR2B	TMEM176A	GSN	FCGR1B	HLA-DMB	CD40	CD81	HLA-DOA	CLEC5A	IDO1	SLAMF8	IL18	IL4I1	TUBA1C	RMI2	CBX3	APOBEC3G	TREM2	FANCG	ALCAM	HCST	DUT	ZMPSTE24	CDK2AP2	IFITM2	PRDX1	GNAS	AXL	MZT1	PTMS	HMGB3	CASP8AP2	POLD3	IGSF6	RPL39	ASF1B	NME1	TK1	CLSPN
137	9.9e-07	0.945246	HLA-DRB1	C1QB	C1QC	C3	SERPING1	CXCL9	CXCL10	HAVCR2	FCGR2B	TMEM176A	GSN	FCGR1B	HLA-DMB	CD40	CD81	HLA-DOA	CLEC5A	IDO1	SLAMF8	IL18	IL4I1	TUBA1C	RMI2	CBX3	APOBEC3G	TREM2	FANCG	ALCAM	HCST	DUT	ZMPSTE24	CDK2AP2	IFITM2	PRDX1	GNAS	AXL	MZT1	PTMS	HMGB3	CASP8AP2	POLD3	IGSF6	RPL39	ASF1B	NME1	TK1	CLSPN
138	8.7e-07	0.944861	HLA-DRB1	C1QB	C1QC	C3	SERPING1	CXCL9	CXCL10	HAVCR2	FCGR2B	TMEM176A	GSN	FCGR1B	HLA-DMB	CD40	CD81	HLA-DOA	CLEC5A	IDO1	SLAMF8	IL18	IL4I1	DEK	TUBA1C	RMI2	CBX3	APOBEC3G	TREM2	FANCG	ALCAM	HCST	DUT	ZMPSTE24	CDK2AP2	IFITM2	PRDX1	GNAS	AXL	MZT1	PTMS	HMGB3	CASP8AP2	POLD3	IGSF6	RPL39	ASF1B	NME1	TK1
139	8.7e-07	0.945052	HLA-DRB1	C1QB	C1QC	C3	SERPING1	CXCL9	CXCL10	HAVCR2	FCGR2B	TMEM176A	GSN	FCGR1B	HLA-DMB	CD40	CD81	HLA-DOA	CLEC5A	IDO1	SLAMF8	IL18	IL4I1	DEK	TUBA1C	RMI2	CBX3	APOBEC3G	TREM2	FANCG	ALCAM	HCST	DUT	ZMPSTE24	CDK2AP2	IFITM2	PRDX1	GNAS	AXL	MZT1	PTMS	HMGB3	CASP8AP2	POLD3	IGSF6	RPL39	ASF1B	NME1	TK1
140	7.7e-07	0.945247	HLA-DRB1	C1QB	C1QC	C3	SERPING1	CXCL9	CXCL10	HAVCR2	FCGR2B	TMEM176A	GSN	FCGR1B	HLA-DMB	CD40	CD81	HLA-DOA	CLEC5A	IDO1	SLAMF8	IL18	IL4I1	DEK	TUBA1C	RMI2	CBX3	APOBEC3G	TREM2	FANCG	ALCAM	HCST	DUT	ZMPSTE24	CDK2AP2	IFITM2	PRDX1	GNAS	AXL	MZT1	PTMS	HMGB3	CASP8AP2	POLD3	IGSF6	RPL39	ASF1B	BANF1	NME1
141	1.7e-07	0.94544	HLA-DRB1	C1QB	C1QC	C3	SERPING1	CXCL9	CXCL10	HAVCR2	FCGR2B	TMEM176A	GSN	FCGR1B	HLA-DMB	CD40	CD81	HLA-DOA	CLEC5A	IDO1	SLAMF8	IL18	IL4I1	DEK	TUBA1C	RMI2	CBX3	APOBEC3G	TREM2	FANCG	ALCAM	HCST	DUT	ZMPSTE24	CDK2AP2	IFITM2	PRDX1	GNAS	AXL	MZT1	PTMS	HMGB3	CASP8AP2	RANBP1	POLD3	IGSF6	RPL39	ASF1B	BANF1
142	1.7e-07	0.94544	HLA-DRB1	C1QB	C1QC	C3	SERPING1	CXCL9	CXCL10	HAVCR2	FCGR2B	TMEM176A	GSN	FCGR1B	HLA-DMB	CD40	CD81	HLA-DOA	CLEC5A	IDO1	SLAMF8	IL18	IL4I1	DEK	TUBA1C	RMI2	CBX3	APOBEC3G	TREM2	FANCG	ALCAM	HCST	DUT	ZMPSTE24	CDK2AP2	IFITM2	PRDX1	GNAS	AXL	MZT1	PTMS	HMGB3	CASP8AP2	RANBP1	POLD3	IGSF6	RPL39	ASF1B	BANF1
143	1.7e-07	0.94544	HLA-DRB1	C1QB	C1QC	C3	SERPING1	CXCL9	CXCL10	HAVCR2	FCGR2B	TMEM176A	GSN	FCGR1B	HLA-DMB	CD40	CD81	HLA-DOA	CLEC5A	IDO1	SLAMF8	IL18	IL4I1	DEK	TUBA1C	RMI2	CBX3	APOBEC3G	TREM2	FANCG	ALCAM	HCST	DUT	ZMPSTE24	CDK2AP2	IFITM2	PRDX1	GNAS	AXL	MZT1	PTMS	HMGB3	CASP8AP2	RANBP1	POLD3	IGSF6	RPL39	ASF1B	BANF1
144	1.7e-07	0.945058	HLA-DRB1	C1QB	C1QC	C3	SERPING1	CXCL9	CXCL10	HAVCR2	FCGR2B	TMEM176A	GSN	FCGR1B	HLA-DMB	CD40	CD81	HLA-DOA	CLEC5A	IDO1	SLAMF8	IL18	IL4I1	DEK	TUBA1C	RMI2	CBX3	APOBEC3G	TREM2	FANCG	ALCAM	HCST	DUT	NUCKS1	ZMPSTE24	CDK2AP2	IFITM2	PRDX1	GNAS	AXL	MZT1	PTMS	HMGB3	CASP8AP2	RANBP1	POLD3	IGSF6	RPL39	ASF1B
145	7.7e-07	0.945636	HLA-DRB1	C1QB	C1QC	C3	SERPING1	CXCL9	CXCL10	HAVCR2	FCGR2B	TMEM176A	GSN	FCGR1B	HLA-DMB	CD40	CD81	HLA-DOA	CLEC5A	IDO1	SLAMF8	IL18	IL4I1	DEK	TUBA1C	RMI2	CBX3	APOBEC3G	TREM2	FANCG	ALCAM	HCST	DUT	NUCKS1	ZMPSTE24	CDK2AP2	IFITM2	PRDX1	GNAS	AXL	MZT1	PTMS	HMGB3	CASP8AP2	RBBP7	RANBP1	POLD3	IGSF6	RPL39
146	7.7e-07	0.945826	HLA-DRB1	C1QB	C1QC	C3	SERPING1	CXCL9	CXCL10	HAVCR2	FCGR2B	TMEM176A	GSN	FCGR1B	HLA-DMB	CD40	CD81	HLA-DOA	CLEC5A	IDO1	SLAMF8	IL18	IL4I1	DEK	TUBA1C	RMI2	CBX3	APOBEC3G	TREM2	FANCG	ALCAM	HCST	DUT	NUCKS1	ZMPSTE24	CDK2AP2	IFITM2	PRDX1	GNAS	AXL	MZT1	PTMS	HMGB3	CASP8AP2	RBBP7	RANBP1	POLD3	IGSF6	RPL39
147	7.7e-07	0.946026	HLA-DRB1	C1QB	C1QC	C3	SERPING1	CXCL9	CXCL10	HAVCR2	FCGR2B	TMEM176A	GSN	FCGR1B	HLA-DMB	CD40	CD81	HLA-DOA	CLEC5A	IDO1	SLAMF8	IL18	IL4I1	DEK	TUBA1C	RMI2	CBX3	APOBEC3G	TREM2	FANCG	ALCAM	HCST	DUT	NUCKS1	ZMPSTE24	CDK2AP2	IFITM2	PRDX1	GNAS	AXL	MZT1	PTMS	HMGB3	CASP8AP2	LRRCC1	RBBP7	RANBP1	POLD3	IGSF6
148	7.7e-07	0.945826	HLA-DRB1	C1QB	C1QC	C3	SERPING1	CXCL9	CXCL10	HAVCR2	FCGR2B	TMEM176A	GSN	FCGR1B	HLA-DMB	CD40	CD81	HLA-DOA	CLEC5A	IDO1	SLAMF8	IL18	IL4I1	DEK	TUBA1C	RMI2	CBX3	APOBEC3G	TREM2	FANCG	ALCAM	HCST	DUT	NUCKS1	ZMPSTE24	CDK2AP2	IFITM2	PRDX1	GNAS	AXL	MZT1	PTMS	HMGB3	CASP8AP2	LRRCC1	RBBP7	RANBP1	POLD3	IGSF6
149	7.7e-07	0.946019	HLA-DRB1	C1QB	C1QC	C3	SERPING1	CXCL9	CXCL10	HAVCR2	FCGR2B	TMEM176A	GSN	FCGR1B	HLA-DMB	CD40	CD81	HLA-DOA	CLEC5A	IDO1	SLAMF8	IL18	IL4I1	DEK	TUBA1C	RMI2	CBX3	APOBEC3G	TREM2	FANCG	ALCAM	HCST	DUT	NUCKS1	ZMPSTE24	CDK2AP2	IFITM2	PRDX1	GNAS	AXL	MZT1	PTMS	HMGB3	CASP8AP2	LRRCC1	RBBP7	RANBP1	POLD3	IGSF6
150	7.7e-07	0.946019	HLA-DRB1	C1QB	C1QC	C3	SERPING1	CXCL9	CXCL10	HAVCR2	FCGR2B	TMEM176A	GSN	FCGR1B	HLA-DMB	CD40	CD81	HLA-DOA	CLEC5A	IDO1	SLAMF8	IL18	IL4I1	DEK	TUBA1C	RMI2	CBX3	APOBEC3G	TREM2	FANCG	MCM8	ALCAM	HCST	DUT	NUCKS1	ZMPSTE24	CDK2AP2	IFITM2	PRDX1	GNAS	AXL	MZT1	PTMS	HMGB3	CASP8AP2	LRRCC1	RBBP7	RANBP1	POLD3
151	7.7e-07	0.945826	HLA-DRB1	C1QB	C1QC	C3	SERPING1	CXCL9	CXCL10	HAVCR2	FCGR2B	TMEM176A	GSN	FCGR1B	HLA-DMB	CD40	CD81	HLA-DOA	CLEC5A	IDO1	SLAMF8	IL18	IL4I1	DEK	TUBA1C	RMI2	CBX3	APOBEC3G	TREM2	FANCG	MCM8	ALCAM	HCST	DUT	NUCKS1	ZMPSTE24	CDK2AP2	IFITM2	PRDX1	GNAS	AXL	MZT1	PTMS	HMGB3	CASP8AP2	LRRCC1	RBBP7	RANBP1	POLD3
152	6.8e-07	0.945634	HLA-DRB5	HLA-DRB1	C1QB	C1QC	C3	SERPING1	CXCL9	CXCL10	HAVCR2	FCGR2B	TMEM176A	GSN	FCGR1B	HLA-DMB	CD40	CD81	HLA-DOA	CLEC5A	IDO1	SLAMF8	IL18	IL4I1	DEK	TUBA1C	RMI2	CBX3	APOBEC3G	TREM2	FANCG	MCM8	ALCAM	HCST	DUT	NUCKS1	ZMPSTE24	CDK2AP2	IFITM2	PRDX1	GNAS	AXL	MZT1	PTMS	HMGB3	CASP8AP2	LRRCC1	RBBP7	RANBP1
153	7.7e-07	0.945634	HLA-DRB5	HLA-DRB1	C1QB	C1QC	C3	SERPING1	CXCL9	CXCL10	HAVCR2	FCGR2B	TMEM176A	GSN	FCGR1B	HLA-DMB	CD40	CD81	HLA-DOA	CLEC5A	IDO1	SLAMF8	IL18	IL4I1	DEK	TUBA1C	RMI2	CBX3	APOBEC3G	TREM2	FANCG	MCM8	ALCAM	HCST	DUT	NUCKS1	ZMPSTE24	CDK2AP2	IFITM2	PRDX1	GNAS	AXL	MZT1	PTMS	HMGB3	CASP8AP2	LRRCC1	RBBP7	RANBP1
154	8.7e-07	0.945826	HLA-DRB5	HLA-DRB1	C1QB	C1QC	C3	SERPING1	CXCL9	CXCL10	HAVCR2	FCGR2B	TMEM176A	GSN	FCGR1B	HLA-DMB	CD40	CD81	HLA-DOA	CLEC5A	IDO1	SLAMF8	IL18	IL4I1	DEK	TUBA1C	RMI2	CBX3	APOBEC3G	TREM2	FANCG	MCM8	ALCAM	HCST	DUT	NUCKS1	ZMPSTE24	CDK2AP2	IFITM2	PRDX1	GNAS	AXL	MZT1	PTMS	HMGB3	CASP8AP2	LRRCC1	RBBP7	RANBP1
155	8.7e-07	0.945633	HLA-DRB5	HLA-DRB1	C1QB	C1QC	C3	SERPING1	CXCL9	CXCL10	HAVCR2	FCGR2B	TMEM176A	GSN	FCGR1B	HLA-DMB	CD40	CD81	HLA-DOA	CLEC5A	IDO1	SLAMF8	IL18	IL4I1	DEK	TUBA1C	RMI2	CBX3	APOBEC3G	TREM2	FANCG	MCM8	ALCAM	HCST	DUT	NUCKS1	ZMPSTE24	CDK2AP2	IFITM2	PRDX1	GNAS	AXL	MZT1	PTMS	HMGB3	CASP8AP2	LRRCC1	RBBP7	RANBP1
156	8.7e-07	0.945826	HLA-DRB5	HLA-DRB1	C1QB	C1QC	C3	SERPING1	CXCL9	CXCL10	HAVCR2	FCGR2B	TMEM176A	GSN	FCGR1B	HLA-DMB	CD40	CD81	HLA-DOA	CLEC5A	IDO1	SLAMF8	IL18	CDC37	IL4I1	DEK	TUBA1C	RMI2	CBX3	APOBEC3G	TREM2	FANCG	MCM8	ALCAM	HCST	DUT	NUCKS1	ZMPSTE24	CDK2AP2	IFITM2	PRDX1	GNAS	AXL	MZT1	PTMS	HMGB3	CASP8AP2	LRRCC1	RBBP7
157	7.7e-07	0.945635	HLA-DRB5	HLA-DRB1	C1QB	C1QC	C3	SERPING1	CXCL9	CXCL10	HAVCR2	FCGR2B	TMEM176A	GSN	FCGR1B	HLA-DMB	CD40	CD81	HLA-DOA	CLEC5A	IDO1	SLAMF8	IL18	CDC37	IL4I1	DEK	TUBA1C	RMI2	CBX3	APOBEC3G	TREM2	FANCG	MCM8	ALCAM	HCST	DUT	NUCKS1	ZMPSTE24	CDK2AP2	IFITM2	PRDX1	GNAS	AXL	MZT1	PTMS	HMGB3	CASP8AP2	LRRCC1	RBBP7
158	8.7e-07	0.945827	HLA-DRB5	HLA-DRB1	C1QB	C1QC	C3	SERPING1	CXCL9	CXCL10	HAVCR2	FCGR2B	TMEM176A	GSN	FCGR1B	HLA-DMB	CD40	CD81	HLA-DOA	CLEC5A	IDO1	SLAMF8	IL18	CDC37	IL4I1	DEK	TUBA1C	RMI2	CBX3	APOBEC3G	TREM2	FANCG	MCM8	ALCAM	HCST	DUT	NUCKS1	ZMPSTE24	CDK2AP2	IFITM2	PRDX1	GNAS	AXL	MZT1	PTMS	HMGB3	CASP8AP2	LRRCC1	RBBP7
159	8.7e-07	0.945827	HLA-DRB5	HLA-DRB1	C1QB	C1QC	C3	SERPING1	CXCL9	CXCL10	HAVCR2	FCGR2B	TMEM176A	GSN	FCGR1B	TUBB	HLA-DMB	CD40	CD81	HLA-DOA	CLEC5A	IDO1	SLAMF8	IL18	CDC37	IL4I1	DEK	TUBA1C	RMI2	CBX3	APOBEC3G	TREM2	FANCG	MCM8	ALCAM	HCST	DUT	NUCKS1	ZMPSTE24	CDK2AP2	IFITM2	PRDX1	GNAS	AXL	MZT1	PTMS	HMGB3	CASP8AP2	LRRCC1
160	8.7e-07	0.946019	HLA-DRB5	HLA-DRB1	C1QB	C1QC	C3	SERPING1	CXCL9	CXCL10	HAVCR2	FCGR2B	TMEM176A	GSN	FCGR1B	TUBB	HLA-DMB	CD40	CD81	HLA-DOA	CLEC5A	IDO1	SLAMF8	IL18	CDC37	IL4I1	DEK	TUBA1C	RMI2	CBX3	APOBEC3G	TREM2	FANCG	MCM8	ALCAM	HCST	DUT	NUCKS1	ZMPSTE24	CDK2AP2	IFITM2	PRDX1	GNAS	AXL	MZT1	PTMS	HMGB3	CASP8AP2	LRRCC1
161	8.7e-07	0.946019	HLA-DRB5	HLA-DRB1	C1QB	C1QC	C3	SERPING1	CXCL9	CXCL10	HAVCR2	FCGR2B	TMEM176A	GSN	FCGR1B	TUBB	HLA-DMB	CD40	CD81	HLA-DOA	CLEC5A	IDO1	SLAMF8	IL18	CDC37	IL4I1	DEK	TUBA1C	RMI2	CBX3	APOBEC3G	TREM2	FANCG	MCM8	ALCAM	HCST	DUT	NUCKS1	ZMPSTE24	CDK2AP2	IFITM2	PRDX1	GNAS	AXL	MZT1	PTMS	HMGB3	CASP8AP2	LRRCC1
162	8.7e-07	0.946019	HLA-DRB5	HLA-DRB1	C1QB	C1QC	C3	SERPING1	CXCL9	CXCL10	HAVCR2	FCGR2B	TMEM176A	GSN	FCGR1B	TUBB	HLA-DMB	CD40	CD81	HLA-DOA	CLEC5A	IDO1	SLAMF8	IL18	CDC37	IL4I1	DEK	TUBA1C	RMI2	CBX3	APOBEC3G	TREM2	FANCG	MCM8	ALCAM	HCST	DUT	NUCKS1	ZMPSTE24	CDK2AP2	IFITM2	PRDX1	GNAS	AXL	MZT1	PTMS	HMGB3	CASP8AP2	LRRCC1
163	8.7e-07	0.946212	HLA-DRB5	HLA-DRB1	FN1	C1QB	C1QC	C3	SERPING1	CXCL9	CXCL10	HAVCR2	FCGR2B	TMEM176A	GSN	FCGR1B	TUBB	HLA-DMB	CD40	CD81	HLA-DOA	CLEC5A	IDO1	SLAMF8	IL18	CDC37	IL4I1	DEK	TUBA1C	RMI2	CBX3	APOBEC3G	TREM2	FANCG	MCM8	ALCAM	HCST	DUT	NUCKS1	ZMPSTE24	CDK2AP2	IFITM2	PRDX1	GNAS	AXL	MZT1	PTMS	HMGB3	CASP8AP2
164	8.7e-07	0.946212	HLA-DRB5	HLA-DRB1	FN1	C1QB	C1QC	C3	SERPING1	CXCL9	CXCL10	HAVCR2	FCGR2B	TMEM176A	GSN	FCGR1B	TUBB	HLA-DMB	CD40	CD81	HLA-DOA	CLEC5A	IDO1	SLAMF8	IL18	CDC37	IL4I1	DEK	TUBA1C	RMI2	CBX3	APOBEC3G	TREM2	FANCG	MCM8	ALCAM	HCST	DUT	NUCKS1	ZMPSTE24	CDK2AP2	IFITM2	PRDX1	GNAS	AXL	MZT1	PTMS	HMGB3	MSH6
165	8.7e-07	0.946212	HLA-DRB5	HLA-DRB1	FN1	C1QB	C1QC	C3	SERPING1	CXCL9	CXCL10	HAVCR2	FCGR2B	TMEM176A	GSN	FCGR1B	TUBB	HLA-DMB	CD40	CD81	HLA-DOA	CLEC5A	IDO1	SLAMF8	IL18	CDC37	IL4I1	DEK	TUBA1C	RMI2	CBX3	APOBEC3G	TREM2	FANCG	MCM8	ALCAM	HCST	DUT	NUCKS1	ZMPSTE24	CDK2AP2	IFITM2	PRDX1	GNAS	AXL	MZT1	PTMS	HMGB3	MSH6
166	8.7e-07	0.946212	HLA-DRB5	HLA-DRB1	FN1	C1QB	C1QC	C3	SERPING1	CXCL9	CXCL10	HAVCR2	FCGR2B	TMEM176A	GSN	FCGR1B	TUBB	HLA-DMB	CD40	CD81	HLA-DOA	CLEC5A	IDO1	SLAMF8	IL18	CDC37	IL4I1	DEK	TUBA1C	RMI2	CBX3	APOBEC3G	TREM2	FANCG	MCM8	ALCAM	HCST	DUT	NUCKS1	ZMPSTE24	CDK2AP2	IFITM2	PRDX1	GNAS	AXL	MZT1	PTMS	HMGB3	MSH6
167	7.7e-07	0.946212	HLA-DRB5	HLA-DRB1	FN1	C1QB	C1QC	C3	SERPING1	CXCL9	CXCL10	HAVCR2	FCGR2B	TMEM176A	GSN	FCGR1B	TUBB	HLA-DMB	CD40	CD81	HLA-DOA	CLEC5A	IDO1	SLAMF8	IL18	CDC37	IL4I1	DEK	TUBA1C	RMI2	CBX3	APOBEC3G	TREM2	FANCG	MCM8	ALCAM	HCST	DUT	NUCKS1	ZMPSTE24	CDK2AP2	IFITM2	PRDX1	GNAS	AXL	MZT1	PTMS	HMGB3	MSH6
168	7.7e-07	0.946212	HLA-DRB5	HLA-DRB1	FN1	C1QB	C1QC	C3	SERPING1	CXCL9	CXCL10	HAVCR2	FCGR2B	TMEM176A	GSN	FCGR1B	TUBB	HLA-DMB	CD40	CD81	HLA-DOA	CLEC5A	IDO1	SLAMF8	IL18	CDC37	IL4I1	DEK	TUBA1C	RMI2	CBX3	APOBEC3G	TREM2	FANCG	MCM8	ALCAM	HCST	DUT	NUCKS1	ZMPSTE24	CDK2AP2	IFITM2	PRDX1	GNAS	AXL	MZT1	PTMS	HMGB3	MSH6
169	7.7e-07	0.945826	HLA-DRB5	HLA-DRB1	FN1	C1QB	C1QC	C3	SERPING1	CXCL9	CXCL10	HAVCR2	FCGR2B	TMEM176A	GSN	FCGR1B	TUBB	HLA-DMB	CD40	CD81	HLA-DOA	CLEC5A	IDO1	SLAMF8	IL18	CDC37	IL4I1	DEK	TUBA1C	RMI2	CBX3	APOBEC3G	TREM2	FANCG	MCM8	ALCAM	HCST	DUT	NUCKS1	ZMPSTE24	CDK2AP2	IFITM2	PRDX1	GNAS	AXL	MZT1	PTMS	HMGB3	MSH6
170	8.7e-07	0.945819	HLA-DRB5	HLA-DRB1	FN1	C1QB	C1QC	C3	SERPING1	CXCL9	CXCL10	HAVCR2	FCGR2B	TMEM176A	GSN	FCGR1B	TUBB	HLA-DMB	CD40	CD81	HLA-DOA	CLEC5A	IDO1	SLAMF8	IL18	CDC37	IL4I1	DEK	TUBA1C	RMI2	CBX3	APOBEC3G	TREM2	FANCG	MCM8	ALCAM	HCST	DUT	NUCKS1	ZMPSTE24	CDK2AP2	IFITM2	PRDX1	GNAS	AXL	MZT1	PTMS	HMGB3	MSH6
171	8.7e-07	0.944861	HLA-DRB5	HLA-DRB1	FN1	C1QB	C1QC	C3	SERPING1	CXCL9	CXCL10	HAVCR2	FCGR2B	TMEM176A	GSN	FCGR1B	TUBB	HLA-DMB	CD40	CD81	HLA-DOA	CLEC5A	IDO1	SLAMF8	IL18	CDC37	IL4I1	DEK	TUBA1C	RMI2	CBX3	APOBEC3G	TREM2	FANCG	MCM8	ALCAM	HCST	DUT	NUCKS1	ZMPSTE24	CDK2AP2	IFITM2	PRDX1	GNAS	AXL	MZT1	PTMS	HMGB3	MSH6
172	7.7e-07	0.944669	HLA-DRB5	HLA-DRB1	FN1	C1QB	C1QC	C3	SERPING1	CXCL9	CXCL10	HAVCR2	FCGR2B	TMEM176A	GSN	FCGR1B	TUBB	HLA-DMB	CD40	CD81	HLA-DOA	CLEC5A	IDO1	SLAMF8	IL18	CDC37	IL4I1	DEK	TUBA1C	RMI2	CBX3	APOBEC3G	TREM2	FANCG	MCM8	ALCAM	HCST	DUT	NUCKS1	ZMPSTE24	CDK2AP2	IFITM2	PRDX1	GNAS	AXL	MZT1	PTMS	HMGB3	MSH6
173	9.9e-07	0.944477	HLA-DRB5	HLA-DRB1	FN1	C1QB	C1QC	C3	SERPING1	CXCL9	CXCL10	HAVCR2	FCGR2B	TMEM176A	GSN	FCGR1B	TUBB	HLA-DMB	CD40	CD81	HLA-DOA	CLEC5A	IDO1	SLAMF8	IL18	CDC37	IL4I1	DEK	TUBA1C	RMI2	CBX3	APOBEC3G	TREM2	FANCG	MCM8	ALCAM	HCST	DUT	NUCKS1	ZMPSTE24	CDK2AP2	IFITM2	PRDX1	GNAS	AXL	MZT1	PTMS	HMGB3	MSH6
174	9.9e-07	0.944477	HLA-DRB5	HLA-DRB1	FN1	C1QB	C1QC	C3	SERPING1	CXCL9	CXCL10	HAVCR2	FCGR2B	TMEM176A	GSN	FCGR1B	TUBB	HLA-DMB	CD40	CD81	HLA-DOA	CLEC5A	IDO1	SLAMF8	IL18	CDC37	IL4I1	DEK	TUBA1C	RMI2	CBX3	APOBEC3G	TREM2	FANCG	MCM8	ALCAM	HCST	DUT	NUCKS1	ZMPSTE24	CDK2AP2	IFITM2	PRDX1	GNAS	AXL	MZT1	PTMS	HMGB3	MSH6
175	3.3e-06	0.944094	HLA-DRB5	HLA-DRB1	FN1	C1QB	C1QC	C3	SERPING1	CXCL9	CXCL10	HAVCR2	FCGR2B	TMEM176A	GSN	FCGR1B	TUBB	HLA-DMB	CD40	CD81	HLA-DOA	CLEC5A	IDO1	SLAMF8	IL18	CDC37	IL4I1	MIS18BP1	DEK	TUBA1C	RMI2	CBX3	APOBEC3G	TREM2	FANCG	MCM8	ALCAM	HCST	DUT	NUCKS1	ZMPSTE24	CDK2AP2	IFITM2	PRDX1	GNAS	AXL	MZT1	PTMS	HMGB3
176	3.3e-06	0.944094	HLA-DRB5	HLA-DRB1	FN1	C1QB	C1QC	C3	SERPING1	CXCL9	CXCL10	HAVCR2	FCGR2B	TMEM176A	GSN	FCGR1B	TUBB	HLA-DMB	CD40	CD81	HLA-DOA	CLEC5A	IDO1	SLAMF8	IL18	CDC37	IL4I1	MIS18BP1	DEK	TUBA1C	RMI2	CBX3	APOBEC3G	TREM2	FANCG	MCM8	ALCAM	HCST	DUT	NUCKS1	ZMPSTE24	CDK2AP2	IFITM2	PRDX1	GNAS	AXL	MZT1	PTMS	HMGB3
177	3.3e-06	0.9439	HLA-DRB5	HLA-DRB1	FN1	C1QB	C1QC	C3	SERPING1	CXCL9	CXCL10	HAVCR2	FCGR2B	TMEM176A	GSN	FCGR1B	TUBB	HLA-DMB	CD40	CD81	HLA-DOA	CLEC5A	IDO1	SLAMF8	IL18	CDC37	IL4I1	MIS18BP1	DEK	TUBA1C	RMI2	CBX3	APOBEC3G	TREM2	FANCG	MCM8	ALCAM	HCST	DUT	NUCKS1	ZMPSTE24	CDK2AP2	IFITM2	PRDX1	GNAS	AXL	MZT1	PTMS	HMGB3
178	3.7e-06	0.943514	HLA-DRB5	HLA-DRB1	FN1	C1QB	C1QC	C3	SERPING1	CXCL9	CXCL10	HAVCR2	FCGR2B	TMEM176A	GSN	FCGR1B	TUBB	HLA-DMB	CD40	CD81	HLA-DOA	CLEC5A	IDO1	SLAMF8	IL18	CDC37	IL4I1	MIS18BP1	DEK	TUBA1C	RMI2	CBX3	APOBEC3G	TREM2	FANCG	MCM8	ALCAM	HCST	DUT	NUCKS1	ZMPSTE24	CDK2AP2	IFITM2	PRDX1	GNAS	AXL	MZT1	PTMS	HMGB3
179	3.7e-06	0.943132	HLA-DRB5	HLA-DRB1	FN1	C1QB	C1QC	C3	SERPING1	CXCL9	CXCL10	HAVCR2	FCGR2B	TMEM176A	GSN	FCGR1B	TUBB	HLA-DMB	CD40	CD81	HLA-DOA	CLEC5A	IDO1	SLAMF8	IL18	CDC37	IL4I1	MIS18BP1	DEK	TUBA1C	RMI2	CBX3	APOBEC3G	TREM2	FANCG	MCM8	ALCAM	HCST	DUT	NUCKS1	ZMPSTE24	CDK2AP2	IFITM2	PRDX1	GNAS	AXL	MZT1	PTMS	HMGB3
180	3.7e-06	0.943129	HLA-DRB5	HLA-DRB1	FN1	C1QB	C1QC	C3	SERPING1	CXCL9	CXCL10	HAVCR2	FCGR2B	TMEM176A	GSN	FCGR1B	TUBB	HLA-DMB	CD40	CD81	HLA-DOA	CLEC5A	IDO1	SLAMF8	IL18	CDC37	IL4I1	MIS18BP1	DEK	TUBA1C	RMI2	CBX3	APOBEC3G	TREM2	FANCG	MCM8	ALCAM	HCST	DUT	NUCKS1	ZMPSTE24	CDK2AP2	IFITM2	PRDX1	GNAS	AXL	MZT1	PTMS	HMGB3
181	3.7e-06	0.942935	HLA-DRB5	HLA-DRB1	FN1	C1QB	C1QC	C3	SERPING1	CXCL9	CXCL10	HAVCR2	FCGR2B	TMEM176A	GSN	FCGR1B	TUBB	HLA-DMB	CD40	CD81	HLA-DOA	CLEC5A	IDO1	SLAMF8	IL18	CDC37	IL4I1	MIS18BP1	DEK	TUBA1C	RMI2	CBX3	APOBEC3G	TREM2	FANCG	MCM8	ALCAM	HCST	DUT	NUCKS1	ZMPSTE24	CDK2AP2	IFITM2	PRDX1	GNAS	AXL	MZT1	PTMS	HMGB3
182	2.9e-06	0.941394	HLA-DRB5	HLA-DRB1	FN1	C1QB	C1QC	C3	SERPING1	CXCL9	CXCL10	HAVCR2	FCGR2B	TMEM176A	GSN	FCGR1B	TUBB	HLA-DMB	CD40	CD81	HLA-DOA	CLEC5A	IDO1	SLAMF8	IL18	CDC37	IL4I1	MIS18BP1	DEK	TUBA1C	RMI2	CBX3	APOBEC3G	TREM2	FANCG	MCM8	ALCAM	HCST	DUT	NUCKS1	ZMPSTE24	CDK2AP2	IFITM2	PRDX1	GNAS	AXL	MZT1	PTMS	HMGB3
183	4.2e-06	0.940236	HLA-DRB5	HLA-DRB1	FN1	C1QB	C1QC	C3	SERPING1	CXCL9	CXCL10	HAVCR2	FCGR2B	TMEM176A	GSN	FCGR1B	TUBB	HLA-DMB	CD40	CD81	HLA-DOA	CLEC5A	IDO1	SLAMF8	IL18	CDC37	IL4I1	MIS18BP1	DEK	TUBA1C	RMI2	CBX3	APOBEC3G	TREM2	FANCG	MCM8	ALCAM	HCST	DUT	NUCKS1	ZMPSTE24	CDK2AP2	IFITM2	PRDX1	GNAS	AXL	MZT1	PTMS	HMGB3
184	9.9e-07	0.939657	HLA-DRB5	HLA-DRB1	FN1	C1QB	C1QC	C3	SERPING1	CXCL9	CXCL10	HAVCR2	FCGR2B	TMEM176A	GSN	FCGR1B	TUBB	HLA-DMB	CD40	CD81	HLA-DOA	CLEC5A	IDO1	SLAMF8	IL18	CDC37	IL4I1	MIS18BP1	DEK	TUBA1C	RMI2	CBX3	APOBEC3G	TREM2	FANCG	MCM8	ALCAM	HCST	DUT	NUCKS1	ZMPSTE24	CDK2AP2	IFITM2	PRDX1	GNAS	AXL	MZT1	PTMS	HMGB3
185	1.1e-06	0.938883	HLA-DRB5	HLA-DRB1	FN1	C1QB	C1QC	C3	SERPING1	CXCL9	CXCL10	HAVCR2	FCGR2B	TMEM176A	GSN	FCGR1B	TUBB	HLA-DMB	CD40	CD81	HLA-DOA	CLEC5A	IDO1	SLAMF8	IL18	CDC37	IL4I1	MIS18BP1	DEK	TUBA1C	RMI2	CBX3	APOBEC3G	TREM2	FANCG	MCM8	ALCAM	HCST	DUT	NUCKS1	ZMPSTE24	CDK2AP2	IFITM2	PRDX1	GNAS	AXL	MZT1	PTMS	HMGB3
186	8.7e-07	0.937886	HLA-DRB5	HLA-DRB1	FN1	C1QB	C1QC	C3	SERPING1	CXCL9	CXCL10	HAVCR2	FCGR2B	TMEM176A	GSN	FCGR1B	TUBB	VSIG4	HLA-DMB	CD40	CD81	HLA-DOA	CLEC5A	IDO1	SLAMF8	IL18	CDC37	IL4I1	MIS18BP1	DEK	TUBA1C	RMI2	CBX3	APOBEC3G	TREM2	FANCG	MCM8	ALCAM	HCST	DUT	NUCKS1	ZMPSTE24	CDK2AP2	IFITM2	PRDX1	GNAS	AXL	MZT1	PTMS
187	9.9e-07	0.936765	HLA-DRB5	HLA-DRB1	FN1	C1QB	C1QC	C3	SERPING1	CXCL9	CXCL10	HAVCR2	FCGR2B	TMEM176A	GSN	FCGR1B	TUBB	VSIG4	HLA-DMB	CD40	CD81	HLA-DOA	CLEC5A	IDO1	SLAMF8	IL18	CDC37	IL4I1	MIS18BP1	DEK	TUBA1C	RMI2	CBX3	APOBEC3G	TREM2	FANCG	MCM8	ALCAM	HCST	DUT	NUCKS1	ZMPSTE24	CDK2AP2	IFITM2	PRDX1	GNAS	AXL	MZT1	PTMS
188	9.9e-07	0.935223	HLA-DRB5	HLA-DRB1	FN1	C1QB	C1QC	C3	SERPING1	CXCL9	CXCL10	HAVCR2	FCGR2B	TMEM176A	GSN	FCGR1B	TUBB	VSIG4	HLA-DMB	CD40	CD81	HLA-DOA	CLEC5A	IDO1	SLAMF8	IL18	CDC37	IL4I1	MIS18BP1	DEK	TUBA1C	RMI2	CBX3	APOBEC3G	TREM2	FANCG	MCM8	ALCAM	HCST	DUT	NUCKS1	ZMPSTE24	CDK2AP2	IFITM2	PRDX1	GNAS	AXL	MZT1	PTMS
189	1.4e-06	0.933681	HLA-DRB5	HLA-DRB1	FN1	C1QB	C1QC	C3	SERPING1	CXCL9	CXCL10	HAVCR2	FCGR2B	TMEM176A	GSN	FCGR1B	TUBB	VSIG4	HLA-DMB	CD40	CD81	HLA-DOA	CLEC5A	IDO1	SLAMF8	IL18	CDC37	IL4I1	MIS18BP1	DEK	TUBA1C	RMI2	CBX3	APOBEC3G	TREM2	FANCG	MCM8	ALCAM	HCST	DUT	NUCKS1	ZMPSTE24	CDK2AP2	IFITM2	PRDX1	GNAS	AXL	MZT1	PTMS
190	5.4e-06	0.931367	HLA-DRB5	HLA-DRB1	TMEM176B	FN1	C1QB	C1QC	C3	SERPING1	CXCL9	CXCL10	HAVCR2	FCGR2B	TMEM176A	GSN	FCGR1B	TUBB	VSIG4	HLA-DMB	CD40	CD81	HLA-DOA	CLEC5A	IDO1	SLAMF8	IL18	CDC37	IL4I1	MIS18BP1	DEK	TUBA1C	RMI2	CBX3	APOBEC3G	TREM2	FANCG	MCM8	ALCAM	HCST	DUT	NUCKS1	ZMPSTE24	CDK2AP2	IFITM2	PRDX1	GNAS	AXL	MZT1
191	1.9e-05	0.930209	HLA-DRB5	HLA-DRB1	TMEM176B	FN1	C1QB	C1QC	C3	SERPING1	CXCL9	CXCL10	HAVCR2	FCGR2B	TMEM176A	GSN	FCGR1B	TUBB	VSIG4	HLA-DMB	CD40	CD81	HLA-DOA	CLEC5A	IDO1	SLAMF8	IL18	CDC37	IL4I1	MIS18BP1	DEK	TUBA1C	LAIR1	RMI2	CBX3	APOBEC3G	TREM2	FANCG	MCM8	ALCAM	HCST	DUT	NUCKS1	ZMPSTE24	CDK2AP2	IFITM2	PRDX1	GNAS	AXL
192	1.9e-05	0.928474	HLA-DRB5	HLA-DRB1	TMEM176B	FN1	C1QB	C1QC	C3	SERPING1	CXCL9	CXCL10	HAVCR2	FCGR2B	TMEM176A	GSN	FCGR1B	TUBB	VSIG4	HLA-DMB	CD40	CD81	HLA-DOA	CLEC5A	IDO1	SLAMF8	IL18	CDC37	IL4I1	MIS18BP1	DEK	TUBA1C	LAIR1	RMI2	CBX3	APOBEC3G	TREM2	FANCG	MCM8	ALCAM	HCST	DUT	NUCKS1	ZMPSTE24	CDK2AP2	IFITM2	PRDX1	GNAS	AXL
193	1.9e-05	0.925775	HLA-DRB5	HLA-DRB1	TMEM176B	FN1	C1QB	C1QC	C3	SERPING1	CXCL9	CXCL10	HAVCR2	FCGR2B	TMEM176A	GSN	FCGR1B	TUBB	VSIG4	HLA-DMB	CD40	CD81	HLA-DOA	CLEC5A	IDO1	SLAMF8	IL18	CDC37	IL4I1	MIS18BP1	DEK	TUBA1C	LAIR1	RMI2	CBX3	APOBEC3G	TREM2	FANCG	MCM8	ALCAM	HCST	DUT	NUCKS1	ZMPSTE24	CDK2AP2	IFITM2	PRDX1	GNAS	AXL
194	2.4e-05	0.924619	HLA-DRB5	HLA-DRB1	TMEM176B	FN1	C1QB	C1QC	C3	SERPING1	CXCL9	CXCL10	HAVCR2	FCGR2B	TMEM176A	GSN	FCGR1B	TUBB	VSIG4	HLA-DMB	CD40	CD81	HLA-DOA	CLEC5A	IDO1	SLAMF8	IL18	CDC37	IL4I1	PLD4	MIS18BP1	DEK	TUBA1C	LAIR1	RMI2	CBX3	APOBEC3G	TREM2	FANCG	MCM8	ALCAM	HCST	DUT	NUCKS1	ZMPSTE24	CDK2AP2	IFITM2	PRDX1	GNAS
195	2.4e-05	0.924426	HLA-DRB5	HLA-DRB1	TMEM176B	FN1	C1QB	C1QC	C3	SERPING1	CXCL9	CXCL10	HAVCR2	FCGR2B	TMEM176A	GSN	FCGR1B	TUBB	VSIG4	HLA-DMB	CD40	CD81	HLA-DOA	CLEC5A	IDO1	SLAMF8	IL18	CDC37	IL4I1	PLD4	MIS18BP1	DEK	TUBA1C	LAIR1	RMI2	CBX3	APOBEC3G	TREM2	FANCG	MCM8	ALCAM	HCST	DUT	NUCKS1	ZMPSTE24	CDK2AP2	IFITM2	PRDX1	GNAS
196	2.7e-05	0.922499	HLA-DRB5	HLA-DRB1	TMEM176B	FN1	C1QB	C1QC	C3	SERPING1	CXCL9	CXCL10	HAVCR2	FCGR2B	TMEM176A	GSN	FCGR1B	TUBB	VSIG4	HLA-DMB	CD40	CD81	HLA-DOA	CLEC5A	IDO1	SLAMF8	IL18	CDC37	IL4I1	PLD4	MIS18BP1	DEK	TUBA1C	LAIR1	RMI2	CBX3	APOBEC3G	TREM2	FANCG	MCM8	ALCAM	HCST	DUT	NUCKS1	ZMPSTE24	CDK2AP2	IFITM2	PRDX1	GNAS
197	7.5e-05	0.918832	HLA-DRB5	HLA-DRB1	TMEM176B	FN1	C1QB	C1QC	C3	SERPING1	CXCL9	CXCL10	HAVCR2	FCGR2B	TMEM176A	GSN	FCGR1B	TUBB	VSIG4	HLA-DMB	CD40	CD81	HLA-DOA	CLEC5A	IDO1	SLAMF8	IL18	CDC37	IL4I1	PLD4	MIS18BP1	DEK	TUBA1C	LAIR1	RMI2	CBX3	APOBEC3G	TREM2	FANCG	MCM8	ALCAM	HCST	DUT	NUCKS1	ZMPSTE24	CDK2AP2	IFITM2	PRDX1	GNAS
198	7.5e-05	0.916906	HLA-DRB5	HLA-DRB1	TMEM176B	FN1	C1QB	C1QC	C3	SERPING1	CXCL9	CXCL10	HAVCR2	FCGR2B	TMEM176A	GSN	FCGR1B	TUBB	VSIG4	HLA-DMB	CD40	CD81	HLA-DOA	CLEC5A	IDO1	SLAMF8	IL18	CDC37	IL4I1	PLD4	MIS18BP1	DEK	TUBA1C	LAIR1	RMI2	CBX3	APOBEC3G	TREM2	FANCG	MCM8	ALCAM	HCST	DUT	NUCKS1	ZMPSTE24	CDK2AP2	IFITM2	PRDX1	GNAS
199	6.7e-05	0.915748	HLA-DRB5	HLA-DRB1	TMEM176B	FN1	C1QB	C1QC	C3	SERPING1	CXCL9	CXCL10	HAVCR2	FCGR2B	TMEM176A	GSN	FCGR1B	TUBB	VSIG4	HLA-DMB	CD40	CD81	HLA-DOA	CLEC5A	IDO1	SLAMF8	IL18	CDC37	IL4I1	PLD4	MIS18BP1	DEK	TUBA1C	LAIR1	RMI2	CBX3	APOBEC3G	TREM2	FANCG	MCM8	ALCAM	HCST	DUT	NUCKS1	ZMPSTE24	CDK2AP2	IFITM2	PRDX1	GNAS
200	0.00017	0.91363	HLA-DRB5	HLA-DRB1	TMEM176B	FN1	C1QB	C1QC	C3	SERPING1	CXCL9	CXCL10	HAVCR2	FCGR2B	TMEM176A	GSN	FCGR1B	TUBB	VSIG4	HLA-DMB	CD40	CD81	HLA-DOA	CLEC5A	IDO1	SLAMF8	IL18	CDC37	IL4I1	PLD4	MIS18BP1	DEK	TUBA1C	LAIR1	RMI2	CBX3	APOBEC3G	TREM2	FANCG	MCM8	ALCAM	HCST	DUT	NUCKS1	ZMPSTE24	CDK2AP2	IFITM2	PRDX1	GNAS
201	7.5e-05	0.907654	HLA-DRB5	HLA-DRB1	TMEM176B	FN1	C1QB	C1QC	C3	FCGR1A	SERPING1	CXCL9	CXCL10	HAVCR2	FCGR2B	TMEM176A	GSN	FCGR1B	TUBB	VSIG4	HLA-DMB	CD40	CD81	HLA-DOA	CLEC5A	IDO1	SLAMF8	IL18	CDC37	IL4I1	PLD4	MIS18BP1	DEK	TUBA1C	LAIR1	RMI2	CBX3	APOBEC3G	TREM2	FANCG	MCM8	ALCAM	HCST	DUT	NUCKS1	ZMPSTE24	CDK2AP2	IFITM2	PRDX1
202	8.4e-05	0.905725	HLA-DRB5	HLA-DRB1	TMEM176B	FN1	C1QB	C1QC	C3	FCGR1A	SERPING1	CXCL9	CXCL10	HAVCR2	FCGR2B	TMEM176A	GSN	FCGR1B	TUBB	VSIG4	HLA-DMB	CD40	CD81	HLA-DOA	CLEC5A	IDO1	SLAMF8	IL18	CDC37	IL4I1	PLD4	MIS18BP1	DEK	TUBA1C	LAIR1	RMI2	CBX3	APOBEC3G	TREM2	FANCG	MCM8	ALCAM	HCST	DUT	NUCKS1	ZMPSTE24	CDK2AP2	IFITM2	PRDX1
203	0.00023	0.903415	HLA-DRB5	HLA-DRB1	TMEM176B	FN1	C1QB	C1QC	C3	FCGR1A	SERPING1	CXCL9	CXCL10	HAVCR2	FCGR2B	TMEM176A	GSN	FCGR1B	TUBB	VSIG4	HLA-DMB	CD40	CD81	HLA-DOA	CLEC5A	IDO1	SLAMF8	IL18	CDC37	IL4I1	PLD4	MIS18BP1	DEK	TUBA1C	LAIR1	RMI2	CBX3	APOBEC3G	TREM2	FANCG	MCM8	ALCAM	HCST	DUT	NUCKS1	ZMPSTE24	CDK2AP2	IFITM2	PRDX1
204	0.00046	0.901101	HLA-DRB5	HLA-DRB1	TMEM176B	FN1	C1QB	C1QC	C3	FCGR1A	SERPING1	CXCL9	CXCL10	HAVCR2	FCGR2B	TMEM176A	GSN	FCGR1B	TUBB	VSIG4	HLA-DMB	CD40	CD81	HLA-DOA	CLEC5A	IDO1	SLAMF8	IL18	CDC37	IL4I1	PLD4	MIS18BP1	DEK	TUBA1C	LAIR1	RMI2	CBX3	APOBEC3G	TREM2	FANCG	MCM8	ALCAM	HCST	DUT	NUCKS1	ZMPSTE24	CDK2AP2	IFITM2	PRDX1
205	0.00029	0.896086	HLA-DRB5	HLA-DRB1	TMEM176B	FN1	C1QB	C1QC	C3	FCGR1A	SERPING1	CXCL9	CXCL10	HAVCR2	FCGR2B	TMEM176A	GSN	FCGR1B	TUBB	VSIG4	HLA-DMB	CD40	CD81	HLA-DOA	CLEC5A	IDO1	SLAMF8	IL18	CDC37	IL4I1	PLD4	MIS18BP1	DEK	TUBA1C	LAIR1	RMI2	CBX3	APOBEC3G	TREM2	FANCG	MCM8	ALCAM	HCST	DUT	NUCKS1	ZMPSTE24	CDK2AP2	IFITM2	PRDX1
206	0.0011	0.891651	HLA-DRB5	HLA-DRB1	TMEM176B	FN1	C1QB	C1QC	C3	FCGR1A	SERPING1	CXCL9	CXCL10	HAVCR2	FCGR2B	TMEM176A	GSN	FCGR1B	TUBB	VSIG4	HLA-DMB	CD40	CD81	HLA-DOA	CLEC5A	IDO1	SLAMF8	IL18	CDC37	IL4I1	PLD4	MIS18BP1	DEK	TUBA1C	LAIR1	RMI2	CBX3	APOBEC3G	TREM2	FANCG	MCM8	ALCAM	HCST	DUT	NUCKS1	ZMPSTE24	CDK2AP2	IFITM2	PRDX1
207	0.00046	0.887011	HLA-DRB5	HLA-DRB1	TMEM176B	FN1	C1QB	C1QC	C3	FCGR1A	SERPING1	CXCL9	CXCL10	HAVCR2	FCGR2B	TMEM176A	GSN	FCGR1B	TUBB	VSIG4	HLA-DMB	CD40	CD81	HLA-DOA	CLEC5A	IDO1	SLAMF8	IL18	CDC37	IL4I1	PLD4	MIS18BP1	DEK	TUBA1C	LAIR1	RMI2	CBX3	APOBEC3G	TREM2	FANCG	MCM8	ALCAM	HCST	DUT	NUCKS1	ZMPSTE24	CDK2AP2	IFITM2	PRDX1
208	7.5e-05	0.876807	HLA-DRB5	HLA-DRB1	TMEM176B	FN1	C1QB	C1QC	C3	FCGR1A	SERPING1	CXCL9	CXCL10	HAVCR2	FCGR2B	TMEM176A	GSN	FCGR1B	TUBB	VSIG4	HLA-DMB	CD40	CD81	HLA-DOA	CLEC5A	IDO1	SLAMF8	IL18	CDC37	IL4I1	PLD4	MIS18BP1	DEK	TUBA1C	LAIR1	RMI2	CBX3	APOBEC3G	TREM2	FANCG	MCM8	ALCAM	HCST	DUT	NUCKS1	ZMPSTE24	CDK2AP2	IFITM2	PRDX1
209	0.00096	0.85	HLA-DRB5	HLA-DRB1	TMEM176B	FN1	C1QB	C1QC	SAA1	C3	FCGR1A	SERPING1	CXCL9	CXCL10	HAVCR2	FCGR2B	TMEM176A	GSN	FCGR1B	TUBB	VSIG4	HLA-DMB	CD40	CD81	HLA-DOA	CLEC5A	IDO1	SLAMF8	IL18	CDC37	IL4I1	PLD4	MIS18BP1	DEK	TUBA1C	LAIR1	RMI2	CBX3	APOBEC3G	TREM2	FANCG	MCM8	ALCAM	HCST	DUT	NUCKS1	ZMPSTE24	CDK2AP2	IFITM2
[truncated: 162 more columns]
